# Supplementary material for: Investigating the Genetic and Molecular Basis of Melanin and Edible Quality in Auricularia cornea
Source: J Fungi (Basel). 2026 May 23;12(6):381. doi: 10.3390/jof12060381 (PMC13301874; doi:10.3390/jof12060381)
Supplement: Supplementary file 1 [file jof-12-00381-s001.zip]

Archive with 16 entries (15 files):
- Figure S1.png
- Figure S2.jpg
- File S1.pdf
- File S2/
- File S2/Chewiness.significant.gene-qtl.xls
- File S2/Cohesiveness.significant.gene-qtl.xls
- File S2/Gumminess.significant.gene-qtl.xls
- File S2/Hardness.significant.gene-qtl.xls
- File S2/Melanin.significant.gene-qtl.xlsx
- File S2/Resilience.significant.gene-qtl.xls
- File S2/Springiness.significant.gene-qtl.xls
- Table S2.CSV
- Table. S1.pdf
- Table. S3.pdf
- Table. S4.pdf
- Table. S5.pdf
