# Supplementary material for: Investigating the Genetic and Molecular Basis of Melanin and Edible Quality in Auricularia cornea
Source: J Fungi (Basel). 2026 May 23;12(6):381. doi: 10.3390/jof12060381 (PMC13301874; doi:10.3390/jof12060381)
Supplement: Supplementary file 1 [file jof-12-00381-s001.zip › File S2/Chewiness.significant.gene-qtl.xls]

CHROM	POS	LOD	Pvalue	PVE	REF	ALT	ACP001	ACP004	ACP005	ACP006	ACP007	ACP008	ACP010	ACP012	ACP014	ACP015	ACP017	ACP018	ACP019	ACP020	ACP021	ACP022	ACP024	ACP027	ACP029	ACP030	ACP034	ACP035	ACP036	ACP037	ACP038	ACP040	ACP041	ACP042	ACP044	ACP047	ACP048	ACP049	ACP050	ACP051	ACP055	ACP059	ACP060	ACP062	ACP063	ACP064	ACP067	ACP068	ACP069
chr1	300631	3.7405	1.8174e-04	0.1011	T	C	T	T	T	T	T	T	T	T	T	T	T	T	T	T	T	Y	T	T	T	T	T	T	T	T	Y	T	T	Y	T	T	Y	T	T	T	T	Y	T	T	T	T	T	T	T
chr1	668493	3.3529	4.4375e-04	0.0896	C	A	C	C	C	C	C	C	C	C	C	C	C	C	C	C	C	C	C	C	C	C	C	M	C	M	C	C	C	M	C	C	C	C	C	C	M	M	M	C	M	C	C	M	C
chr1	668663	3.6220	2.3878e-04	0.0976	G	A	G	G	G	G	G	G	G	G	G	G	G	G	G	G	G	G	G	G	G	G	G	R	G	R	-	G	G	A	G	G	G	G	G	G	R	R	R	G	G	G	G	R	G
chr1	1545578	3.2249	5.9582e-04	0.0858	G	A	G	G	G	G	G	G	G	G	G	G	G	G	G	G	G	G	G	G	G	G	G	G	G	G	R	G	R	A	R	G	R	G	G	G	G	R	G	G	G	G	R	G	G
chr1	1545581	3.2261	5.9416e-04	0.0858	C	T	C	C	C	C	C	C	C	C	C	C	C	C	C	C	C	C	C	C	C	C	C	C	C	C	Y	C	Y	T	Y	Y	Y	C	C	C	C	C	C	C	C	C	Y	C	C
chr1	1548723	3.3321	4.6550e-04	0.0890	C	T	C	C	C	C	C	C	C	C	C	C	C	C	C	C	C	Y	C	C	C	C	C	C	C	C	Y	C	Y	Y	C	C	C	C	C	C	C	C	Y	C	-	C	C	Y	C
chr1	1623472	3.6097	2.4564e-04	0.0973	G	A	R	A	R	G	G	R	G	R	R	R	R	R	R	G	G	G	R	G	G	G	R	G	R	G	G	G	G	G	G	G	G	G	R	G	G	G	R	G	G	R	R	R	G
chr1	1651400	3.0166	9.6244e-04	0.0796	G	T	G	G	K	G	G	G	G	G	G	G	G	G	G	G	G	G	G	G	G	G	K	G	G	G	G	K	G	G	G	G	G	G	G	G	G	G	G	G	G	G	G	G	G
chr1	1955615	3.0557	8.7969e-04	0.0808	A	G	A	A	A	A	A	A	A	A	A	A	A	A	A	A	A	A	A	A	A	A	A	A	A	A	A	A	A	A	A	A	A	A	A	A	A	A	A	A	A	A	A	A	A
chr1	1961927	3.5093	3.0953e-04	0.0943	G	C	G	G	G	G	G	G	G	G	G	G	G	G	G	G	G	G	G	G	G	G	G	G	G	G	G	G	G	G	G	G	G	-	G	G	S	S	G	S	S	G	G	G	S
chr1	2271249	3.6602	2.1869e-04	0.0988	C	T	C	C	C	C	C	C	C	C	C	C	C	C	C	C	C	C	C	C	C	C	C	C	C	C	C	C	C	Y	Y	C	-	C	C	C	Y	Y	Y	C	-	C	C	Y	C
chr1	2272497	3.4838	3.2826e-04	0.0935	C	T	C	C	Y	Y	Y	C	C	C	C	C	C	C	C	C	C	C	C	C	C	C	C	C	C	C	C	Y	C	T	Y	C	Y	C	C	Y	C	Y	T	Y	C	C	C	T	C
chr1	2273725	3.1097	7.7686e-04	0.0824	G	A	G	G	G	G	G	G	G	G	G	G	G	G	G	G	G	G	G	G	G	G	G	G	G	G	G	G	G	R	R	G	-	G	G	G	G	G	R	R	R	G	G	R	G
chr1	2393001	3.0725	8.4618e-04	0.0813	T	C	Y	T	T	T	Y	T	T	T	T	T	T	-	T	T	T	T	Y	T	T	T	T	T	T	T	T	T	T	Y	T	T	T	T	T	Y	Y	Y	T	Y	T	T	Y	T	T
chr1	3337401	3.3584	4.3814e-04	0.0898	T	C	T	Y	C	C	C	T	T	T	T	T	T	T	T	T	T	C	T	T	T	T	Y	C	T	C	C	C	Y	T	Y	C	-	-	T	T	Y	T	Y	T	T	T	T	Y	Y
chr1	3381944	3.0853	8.2169e-04	0.0816	G	A	G	R	G	G	G	G	G	G	G	G	G	G	G	G	G	G	G	G	G	G	G	R	G	R	G	G	G	R	G	G	G	G	R	G	G	G	G	R	G	R	G	G	G
chr1	3450282	3.4975	3.1806e-04	0.0939	A	G	A	-	A	A	A	A	A	A	A	A	A	A	A	A	A	A	A	A	A	A	A	R	A	R	R	A	A	R	R	R	R	R	A	-	R	R	R	R	R	R	A	R	R
chr1	3560121	4.1941	6.3961e-05	0.1145	G	A	G	R	R	G	G	G	G	G	G	G	G	G	G	G	G	G	G	G	G	G	G	G	G	G	G	G	R	R	G	G	G	G	G	G	R	R	G	R	G	G	G	G	G
chr1	3623938	3.0294	9.3449e-04	0.0800	A	G	G	G	G	G	G	G	R	G	G	G	G	G	G	R	R	G	G	R	R	R	G	G	G	G	G	G	G	R	R	G	R	G	R	G	R	R	G	A	R	G	R	G	G
chr1	3666783	3.2342	5.8322e-04	0.0861	A	G	A	A	A	R	R	A	A	A	A	A	A	A	A	A	A	A	A	A	A	A	A	-	A	-	A	R	R	R	R	A	-	A	A	A	A	R	R	A	A	A	A	R	A
chr1	3781581	4.4380	3.6477e-05	0.1217	A	G	A	A	A	R	R	A	A	A	A	A	A	A	A	A	A	A	A	A	A	A	A	A	A	A	A	A	A	G	A	A	A	A	A	A	R	R	A	A	A	A	A	A	A
chr1	3958975	3.1303	7.4077e-04	0.0830	G	A	G	G	G	G	G	G	G	G	G	G	G	G	G	G	G	G	G	G	G	G	G	-	G	G	G	G	R	G	G	G	G	R	R	G	R	R	G	R	R	G	R	G	R
chr1	4025176	3.3784	4.1840e-04	0.0904	A	G	A	R	A	A	A	A	A	A	R	A	A	A	A	A	A	A	A	A	A	A	A	A	A	A	A	A	A	R	A	A	A	A	R	A	R	R	A	R	R	R	A	A	A
chr1	4140481	3.0181	9.5911e-04	0.0796	G	A	G	G	G	G	G	G	G	G	G	G	G	G	G	G	G	G	G	G	G	G	G	G	G	G	G	G	-	R	G	G	G	G	G	G	R	R	G	R	G	G	G	G	G
chr1	4162974	3.0898	8.1321e-04	0.0818	T	A	T	T	T	T	T	T	T	T	T	T	T	T	T	T	T	T	T	T	T	T	T	T	T	T	T	T	T	W	T	T	W	W	T	T	W	W	W	T	T	T	T	W	W
chr1	4168819	3.1134	7.7024e-04	0.0825	G	A	G	G	G	G	G	G	G	G	G	G	G	G	G	G	G	G	G	G	G	G	G	G	G	G	G	G	G	G	R	G	G	G	G	G	R	R	R	G	R	G	G	R	G
chr1	4379566	3.1538	7.0179e-04	0.0837	A	G	A	A	R	R	R	A	A	A	A	A	A	A	A	A	A	A	A	A	A	A	A	-	A	A	A	A	A	R	A	A	R	R	A	A	R	R	A	A	A	A	A	A	A
chr2	249557	3.0013	9.9692e-04	0.0791	C	T	C	C	C	Y	Y	C	C	C	C	C	C	C	C	C	C	C	C	C	C	C	C	C	C	C	C	C	C	Y	C	C	C	Y	C	C	C	Y	C	T	Y	C	C	C	Y
chr2	316171	3.1206	7.5761e-04	0.0827	G	A	G	G	G	G	G	G	G	G	G	G	G	G	G	G	G	G	G	G	G	G	G	G	G	G	G	G	G	R	G	G	G	G	G	G	G	G	G	G	G	G	G	G	G
chr2	715730	3.4606	3.4627e-04	0.0928	A	G	A	R	A	A	A	A	A	A	A	A	A	A	A	A	A	A	A	A	A	A	A	A	A	A	A	A	A	R	A	A	-	R	A	A	R	R	A	A	A	R	A	A	R
chr2	777309	3.9669	1.0791e-04	0.1078	G	T	G	G	G	K	K	G	G	G	G	G	G	G	G	G	G	G	G	G	G	G	G	G	G	G	G	G	G	K	G	G	K	G	-	K	K	K	G	G	K	G	G	G	G
chr2	1226555	3.6796	2.0911e-04	0.0993	G	A	G	G	G	G	G	G	G	G	G	G	G	G	G	G	G	G	G	G	G	G	G	G	G	G	G	G	R	R	G	G	G	R	G	G	R	G	R	G	R	G	G	R	R
chr2	1268358	3.7473	1.7893e-04	0.1013	G	T	G	G	G	K	K	G	G	G	G	G	G	G	G	G	G	K	G	G	G	G	G	-	G	G	K	G	G	K	G	G	K	K	G	K	-	K	G	-	T	G	K	G	G
chr2	1268360	3.8526	1.4042e-04	0.1045	T	C	T	T	T	Y	Y	T	T	T	T	T	T	T	T	T	T	Y	T	T	T	T	T	-	T	T	Y	T	T	Y	-	T	Y	Y	T	Y	-	Y	T	-	C	T	Y	T	T
chr2	1269647	3.0112	9.7444e-04	0.0794	C	T	C	C	C	C	C	C	C	C	C	C	C	C	C	C	C	C	C	C	C	C	C	C	C	C	C	C	C	T	C	C	C	C	C	Y	Y	Y	T	T	-	C	Y	T	C
chr2	1269666	3.1586	6.9407e-04	0.0838	T	A	T	T	T	T	T	T	T	T	T	T	T	T	T	T	T	T	T	T	T	T	T	T	T	T	T	T	T	W	T	T	T	T	T	W	W	W	T	A	A	T	W	T	T
chr2	1269674	3.2232	5.9817e-04	0.0858	C	T	C	C	C	C	C	C	C	C	C	C	C	C	C	C	C	C	C	C	C	C	C	C	C	C	C	C	C	Y	C	C	C	C	C	Y	Y	Y	C	T	T	C	Y	C	C
chr2	1307735	3.2895	5.1344e-04	0.0877	C	T	C	C	C	Y	Y	C	C	C	C	C	C	C	C	C	C	Y	C	C	C	C	C	C	C	C	Y	C	C	Y	C	C	Y	-	C	C	C	C	T	C	Y	C	C	T	Y
chr2	1815999	3.0974	7.9919e-04	0.0820	G	A	G	G	G	G	G	G	G	G	G	G	G	G	G	G	G	G	G	G	G	G	G	G	G	G	G	G	G	R	R	G	G	G	G	G	G	G	R	G	G	G	G	R	G
chr2	1816281	3.6112	2.4479e-04	0.0973	C	T	C	C	C	Y	Y	C	C	C	C	C	C	C	C	C	C	C	C	C	C	C	C	-	C	C	C	C	Y	Y	Y	C	C	C	C	C	C	C	Y	C	C	C	C	Y	C
chr2	1816521	3.0391	9.1396e-04	0.0803	C	T	C	C	C	Y	Y	C	C	C	C	C	C	C	C	C	C	C	C	C	C	C	C	C	C	C	C	C	Y	Y	Y	C	C	C	C	C	Y	C	Y	C	C	C	C	Y	C
chr2	1818832	3.8139	1.5350e-04	0.1033	G	A	G	R	G	R	R	G	G	G	G	G	G	G	G	G	G	R	G	G	G	G	G	G	G	G	R	R	R	R	G	R	R	R	G	G	R	G	A	G	G	R	G	A	R
chr2	1819102	4.1068	7.8203e-05	0.1120	G	A	G	G	G	R	R	G	G	G	G	G	G	G	G	G	G	G	G	G	G	G	G	G	G	G	G	G	G	R	G	G	R	R	G	G	R	G	G	G	G	G	G	G	R
chr2	1856701	3.4255	3.7544e-04	0.0918	G	A	G	R	G	G	G	G	G	G	G	G	G	G	G	G	G	R	G	G	G	G	G	-	G	R	R	G	A	R	A	G	-	G	G	G	R	G	G	G	G	R	G	G	G
chr2	1885589	3.8524	1.4048e-04	0.1045	G	C	G	S	G	S	S	G	G	G	G	G	G	G	G	G	G	G	G	G	G	G	G	G	G	G	G	G	G	G	G	G	S	G	G	S	S	G	G	S	C	S	G	G	G
chr2	1885595	3.9621	1.0911e-04	0.1077	A	G	A	R	A	R	R	A	A	A	A	A	A	A	A	A	A	A	A	A	A	A	A	A	A	A	A	A	A	R	A	A	R	R	A	R	R	R	R	R	R	R	A	R	R
chr2	2176003	3.0290	9.3535e-04	0.0800	C	G	C	S	C	S	S	C	C	C	C	C	C	C	C	C	C	C	C	C	C	C	-	C	C	C	C	C	C	S	C	C	-	C	C	C	C	C	C	C	C	C	C	C	C
chr2	2185803	3.0477	8.9603e-04	0.0805	C	T	C	C	C	C	C	C	C	C	C	C	C	C	C	C	C	C	C	C	C	C	C	C	C	C	C	C	Y	C	C	C	C	C	Y	C	C	Y	C	Y	Y	C	C	C	C
chr2	2205038	3.1543	7.0096e-04	0.0837	A	G	A	A	A	R	R	A	A	A	-	A	A	A	A	A	A	A	A	A	A	A	A	A	A	A	A	A	A	R	A	A	R	A	A	A	R	A	A	A	A	A	A	A	A
chr2	3074314	3.1003	7.9371e-04	0.0821	G	A	G	G	R	R	R	G	G	G	G	G	G	G	G	G	G	G	G	G	G	G	R	G	G	G	G	G	G	R	G	G	-	R	G	G	R	R	R	G	G	G	G	R	R
chr2	3126385	4.1399	7.2461e-05	0.1129	T	G	T	T	T	K	K	T	T	T	T	T	T	T	T	T	T	T	T	T	T	T	K	T	T	T	T	T	T	G	T	K	K	T	T	T	K	K	K	T	T	T	T	K	T
chr2	3325292	3.0260	9.4181e-04	0.0799	G	A	-	G	G	G	G	G	G	G	G	G	G	G	G	G	G	G	G	G	G	G	G	G	G	G	G	G	R	G	G	-	R	G	G	G	R	R	G	R	R	G	G	G	G
chr2	3713537	3.3403	4.5673e-04	0.0892	T	C	T	T	T	C	C	T	T	T	T	T	T	T	T	T	T	-	T	T	T	T	C	-	T	C	C	C	T	C	C	T	T	Y	T	T	Y	Y	C	T	T	T	T	C	Y
chr2	3742667	3.0265	9.4078e-04	0.0799	C	G	C	C	C	C	C	-	C	C	C	C	C	C	C	C	C	C	C	C	C	C	C	C	C	C	C	C	C	G	C	C	S	C	C	C	C	C	S	C	C	C	C	S	C
chr2	3879475	3.8449	1.4292e-04	0.1042	C	A	C	M	C	A	A	C	C	C	C	C	C	C	C	C	C	C	C	C	C	C	C	C	C	C	C	C	M	M	C	C	M	C	C	C	M	M	M	C	C	M	C	M	C
chr2	3891599	3.5122	3.0750e-04	0.0944	C	T	C	C	C	Y	Y	C	C	C	C	C	C	C	C	C	C	C	C	C	C	C	C	C	C	C	C	C	C	T	Y	C	-	-	Y	C	C	C	Y	C	C	C	C	Y	C
chr2	3893099	3.3500	4.4664e-04	0.0895	T	C	T	T	T	Y	Y	T	T	T	T	T	T	T	T	T	T	T	T	T	T	T	T	T	T	T	T	T	T	Y	T	T	T	T	Y	T	-	Y	T	Y	T	T	T	T	T
chr2	3923677	3.4630	3.4436e-04	0.0929	A	T	A	A	A	A	A	A	A	A	A	A	A	A	A	A	A	W	A	A	A	A	A	W	A	W	W	A	A	T	W	W	A	W	A	A	W	W	W	A	A	A	A	W	W
chr2	3942247	3.0681	8.5487e-04	0.0811	C	T	C	C	C	Y	Y	C	C	C	C	C	C	C	C	C	C	Y	C	C	C	C	C	C	C	C	Y	C	C	C	C	C	Y	Y	C	C	Y	Y	Y	C	Y	C	C	Y	Y
chr2	3944427	3.3515	4.4518e-04	0.0896	G	A	G	G	R	G	G	G	G	G	R	G	G	G	G	G	G	R	G	G	G	G	R	G	G	G	R	G	G	R	G	G	R	R	G	R	R	R	G	A	R	G	G	G	R
chr2	3945353	3.2697	5.3743e-04	0.0871	A	C	A	A	A	A	A	A	A	A	A	A	A	A	A	A	A	A	A	A	A	A	A	A	A	A	A	A	A	M	M	-	-	M	A	A	A	A	A	A	A	A	A	A	M
chr2	3953708	3.1361	7.3092e-04	0.0832	C	G	C	S	S	C	C	C	C	C	C	C	C	C	C	C	C	C	C	C	C	C	C	-	C	C	C	S	S	C	C	S	C	C	C	C	C	C	S	C	C	S	C	S	C
chr2	3988195	3.3891	4.0818e-04	0.0907	C	T	C	C	C	Y	Y	C	C	C	C	C	C	C	C	C	C	C	C	C	C	C	C	-	C	C	C	C	C	Y	Y	C	Y	C	C	C	Y	C	Y	C	C	C	C	Y	C
chr2	4011633	3.0172	9.6118e-04	0.0796	G	A	G	G	G	G	G	G	G	G	G	G	G	G	G	G	G	G	G	G	G	G	G	-	G	-	G	G	G	G	-	R	G	G	G	G	R	R	G	G	G	G	G	G	-
chr2	4025753	3.0982	7.9763e-04	0.0820	C	T	C	C	C	C	C	C	C	C	C	C	C	C	C	C	C	C	C	C	C	C	C	Y	C	Y	C	C	C	Y	C	C	Y	C	C	C	Y	C	C	C	C	C	C	C	C
chr2	4034832	4.7578	1.7468e-05	0.1310	A	T	A	A	A	A	A	A	A	A	A	A	A	A	A	A	A	A	A	A	A	A	A	A	A	A	A	W	T	T	T	A	T	W	A	A	W	W	W	A	A	A	A	W	W
chr2	4581472	3.1868	6.5040e-04	0.0847	A	G	A	A	R	A	A	A	A	A	R	A	A	A	A	A	A	A	A	A	A	A	A	R	A	R	A	R	R	G	A	A	R	R	A	A	R	A	A	R	A	A	A	A	R
chr2	5047568	3.0036	9.9165e-04	0.0792	C	G	C	C	C	-	S	C	C	C	C	C	C	C	C	C	C	C	C	C	C	C	S	C	C	C	C	C	C	G	-	C	-	S	S	S	S	S	S	G	G	C	S	S	S
chr2	5118693	3.0798	8.3221e-04	0.0815	C	T	C	C	C	C	C	C	C	C	Y	C	C	C	C	C	C	C	C	C	C	C	C	C	C	C	C	C	C	C	C	C	C	C	C	C	C	Y	C	Y	Y	C	C	C	C
chr2	5118694	3.1724	6.7242e-04	0.0842	C	G	C	C	C	C	C	C	C	C	S	C	C	C	C	C	C	C	C	C	C	C	C	C	C	C	C	C	C	C	C	C	C	C	C	C	C	S	C	S	S	C	C	C	C
chr2	5162675	3.2977	5.0387e-04	0.0880	G	A	G	G	G	R	R	G	G	G	G	G	G	G	G	G	G	G	G	G	G	G	G	G	G	G	G	G	A	R	G	G	R	G	G	R	G	G	G	G	R	G	G	-	G
chr2	5304793	3.6427	2.2766e-04	0.0982	C	T	C	C	C	C	C	C	C	C	Y	C	C	C	C	C	C	C	C	C	C	C	C	C	C	C	C	-	C	Y	C	C	-	C	C	C	C	Y	C	C	T	C	C	C	C
chr2	5367170	3.2524	5.5923e-04	0.0866	T	C	T	T	T	T	T	T	T	T	Y	T	T	T	T	T	T	T	T	-	T	T	T	T	T	T	T	T	Y	Y	T	T	T	T	Y	T	Y	Y	T	T	C	T	T	T	T
chr2	5390994	3.1264	7.4752e-04	0.0829	A	G	A	A	A	A	A	A	A	A	A	A	A	A	A	A	A	R	A	A	A	A	A	A	A	A	R	A	R	A	A	A	A	R	A	A	A	R	A	A	G	A	A	A	R
chr2	5392238	3.0077	9.8251e-04	0.0793	C	T	C	C	C	C	C	C	C	C	C	C	C	C	C	C	C	C	C	C	C	C	C	C	C	C	C	C	C	C	C	C	C	C	C	Y	C	Y	C	C	Y	C	C	C	C
chr2	5525076	3.8752	1.3329e-04	0.1051	A	C	A	A	A	A	A	A	A	A	A	A	A	A	A	A	A	A	A	A	A	A	M	-	A	A	A	A	M	M	A	M	M	A	A	A	M	M	M	M	A	A	A	M	A
chr2	5614576	3.0781	8.3539e-04	0.0814	G	A	G	R	R	A	-	G	G	G	G	G	G	G	G	G	G	G	G	G	G	G	R	R	G	R	G	R	A	A	A	G	A	R	G	G	R	R	A	-	G	A	R	A	R
chr2	5853759	3.3749	4.2179e-04	0.0903	C	T	C	Y	C	Y	Y	C	C	C	Y	C	C	C	C	C	C	C	C	C	C	C	Y	C	C	C	C	C	-	Y	C	C	-	Y	C	C	C	Y	Y	C	C	Y	C	Y	Y
chr3	373950	3.0358	9.2095e-04	0.0802	C	T	C	C	C	C	C	C	C	C	C	C	C	C	C	C	C	C	C	C	C	C	C	C	C	C	C	C	Y	Y	C	C	C	C	C	C	Y	C	C	C	C	C	C	C	C
chr3	379284	3.2226	5.9899e-04	0.0857	T	C	T	T	T	T	T	T	T	T	Y	T	T	T	T	T	T	T	T	T	T	T	T	T	T	T	T	T	Y	Y	T	T	T	T	T	T	T	Y	T	T	T	T	T	-	T
chr3	782051	3.8815	1.3138e-04	0.1053	C	T	C	C	C	Y	Y	C	C	C	C	C	C	C	C	C	C	C	C	C	C	C	C	-	C	C	C	C	C	C	Y	C	Y	Y	C	C	C	Y	C	C	C	C	C	C	Y
chr3	782900	3.2900	5.1288e-04	0.0877	G	T	G	G	G	K	K	G	G	G	G	G	G	G	G	G	G	G	G	G	G	G	G	G	G	G	G	G	G	G	K	G	-	K	G	G	G	G	G	G	G	G	G	G	K
chr3	782915	3.4669	3.4127e-04	0.0930	G	T	G	G	G	K	K	G	G	G	G	G	G	G	G	G	G	G	G	G	G	G	G	G	G	G	G	G	G	G	K	G	-	K	G	G	K	G	G	G	G	G	G	G	K
chr3	783070	3.6142	2.4310e-04	0.0974	A	G	A	A	A	R	R	A	A	A	A	A	A	A	A	A	A	A	A	A	A	A	A	A	A	A	A	A	A	A	R	A	R	R	A	A	A	A	A	A	A	A	A	A	R
chr3	783076	3.2782	5.2696e-04	0.0874	C	A	C	C	C	M	M	C	C	C	C	C	C	C	C	C	C	C	C	C	C	C	C	C	C	C	C	C	C	C	M	C	M	M	C	C	C	C	C	C	C	C	C	C	M
chr3	789069	3.2034	6.2605e-04	0.0852	C	T	C	C	C	Y	Y	C	C	C	C	C	C	C	C	C	C	C	C	C	C	C	C	-	C	C	C	C	C	C	Y	C	Y	Y	C	C	Y	C	C	C	Y	C	C	C	Y
chr3	789291	3.7663	1.7129e-04	0.1019	G	T	G	G	G	K	K	G	G	G	G	G	G	G	G	G	G	G	G	G	G	G	G	G	G	G	G	G	G	G	K	G	K	K	G	G	G	G	G	G	G	G	G	G	K
chr3	789850	3.2831	5.2104e-04	0.0875	C	A	C	C	C	M	M	C	C	C	C	C	C	C	C	C	C	C	C	C	C	C	C	C	C	C	C	C	C	C	M	C	M	M	C	C	C	C	C	C	C	C	C	C	M
chr3	806608	3.1991	6.3224e-04	0.0850	C	T	C	C	C	C	C	C	C	C	C	C	C	C	C	C	C	C	C	C	C	C	C	C	C	C	C	C	C	C	Y	C	T	C	C	C	Y	C	C	C	C	C	C	C	C
chr3	979213	6.2007	6.2994e-07	0.1722	T	C	T	T	T	T	T	T	T	T	T	T	T	T	T	T	T	T	T	T	T	T	T	-	T	T	T	T	T	Y	Y	T	Y	T	T	T	T	Y	Y	T	T	T	T	Y	T
chr3	988048	3.8377	1.4532e-04	0.1040	C	T	C	C	C	C	C	C	C	C	C	C	C	C	C	C	C	Y	C	C	C	C	C	Y	C	Y	Y	C	C	Y	T	C	T	Y	C	C	-	C	Y	C	C	C	C	Y	Y
chr3	1088090	3.0249	9.4432e-04	0.0798	C	A	M	C	C	C	C	M	C	M	C	M	M	M	M	C	C	C	M	C	C	C	C	M	M	M	C	C	C	C	C	C	C	M	C	M	C	C	C	C	C	C	C	C	M
chr3	1111146	3.1101	7.7613e-04	0.0824	G	A	G	G	G	G	G	G	G	G	G	G	G	G	G	G	G	G	G	G	G	G	G	R	G	R	G	G	G	R	R	G	R	R	G	R	R	R	G	G	G	G	A	G	R
chr3	1157462	3.3193	4.7942e-04	0.0886	C	T	C	C	C	Y	Y	C	C	C	C	C	C	C	C	-	C	C	C	-	C	C	T	Y	C	Y	C	Y	Y	Y	C	-	Y	C	C	-	Y	C	Y	Y	Y	-	C	Y	C
chr3	1327629	3.2819	5.2246e-04	0.0875	C	T	C	C	C	C	C	C	C	C	C	C	-	C	C	C	C	C	C	C	C	C	C	Y	C	Y	C	C	Y	Y	C	Y	C	C	C	C	C	Y	C	Y	C	C	C	C	C
chr3	1590654	3.4151	3.8451e-04	0.0915	G	A	-	G	R	G	G	G	G	G	G	G	G	G	G	G	G	G	G	G	G	G	G	G	G	G	G	G	G	G	G	R	-	G	G	G	G	G	G	G	G	G	G	G	G
chr3	2061388	3.2628	5.4596e-04	0.0869	C	T	C	C	C	C	C	C	C	C	C	C	C	C	C	C	C	C	C	C	C	C	C	C	C	C	C	C	C	C	C	C	Y	Y	C	C	Y	Y	C	C	Y	C	Y	C	C
chr3	2087231	3.0214	9.5193e-04	0.0797	T	C	T	T	Y	T	T	T	T	T	T	T	T	T	T	T	T	T	T	T	T	T	T	-	T	Y	T	T	T	Y	Y	T	T	T	T	T	Y	T	T	T	T	T	T	T	T
chr3	2089158	4.7969	1.5963e-05	0.1322	A	G	A	R	A	A	A	A	A	A	R	A	A	A	A	A	A	A	A	-	A	A	A	A	A	A	A	A	R	R	A	A	R	A	R	A	A	R	A	A	A	A	R	A	A
chr3	2104100	3.0031	9.9296e-04	0.0792	T	C	T	T	T	T	T	T	T	T	T	T	T	T	T	T	T	Y	T	T	T	T	T	T	T	T	Y	Y	Y	Y	Y	T	Y	T	T	T	T	T	T	T	T	T	T	T	T
chr3	2218358	3.6446	2.2666e-04	0.0983	T	A	T	T	W	T	T	T	T	T	T	T	T	T	T	T	T	W	T	T	T	T	T	T	T	T	W	T	W	W	T	T	T	T	T	T	W	W	T	T	T	T	T	T	T
chr3	2427100	3.1715	6.7371e-04	0.0842	C	T	C	C	C	C	C	C	C	C	C	C	C	C	C	C	C	C	C	C	C	C	C	Y	C	Y	C	C	C	T	C	C	C	C	C	C	Y	C	Y	C	Y	C	C	Y	C
chr3	2747350	4.0509	8.8934e-05	0.1103	C	T	C	C	C	Y	Y	C	C	C	C	C	C	C	C	C	C	C	C	C	C	C	C	C	C	C	C	C	C	C	C	Y	Y	C	C	C	Y	Y	C	C	C	C	C	C	C
chr3	2812332	3.2060	6.2232e-04	0.0852	C	T	C	C	C	Y	Y	C	C	C	C	C	C	C	C	C	C	C	C	C	C	C	C	Y	C	Y	C	C	C	T	C	C	C	C	C	C	C	C	T	C	C	C	C	T	C
chr3	2812545	3.9480	1.1271e-04	0.1073	A	G	A	A	A	R	R	A	A	A	A	A	A	A	A	A	A	A	A	A	A	A	A	A	A	A	A	A	A	G	A	A	A	A	A	A	A	A	R	A	A	A	A	R	A
chr3	2818702	3.4833	3.2862e-04	0.0935	C	G	C	C	C	C	C	C	C	C	C	C	C	C	C	C	C	C	C	C	C	C	C	C	C	C	C	C	C	C	C	C	-	S	C	C	C	S	S	S	G	C	C	S	C
chr3	2877704	3.8754	1.3322e-04	0.1051	C	A	C	C	C	C	C	C	C	C	C	C	C	C	C	C	C	C	C	C	C	C	C	C	C	C	C	C	C	M	C	C	C	C	C	-	C	M	M	C	C	C	C	M	C
chr3	2990506	3.1947	6.3875e-04	0.0849	C	T	C	Y	C	Y	Y	C	C	C	C	C	C	C	C	C	C	Y	C	C	C	C	C	Y	C	Y	Y	C	Y	Y	Y	Y	Y	C	C	C	Y	Y	Y	C	C	Y	C	Y	C
chr3	3011491	3.1024	7.8991e-04	0.0821	G	A	G	G	G	G	G	G	G	G	R	G	G	G	G	G	G	G	G	G	G	G	G	G	G	G	G	G	G	G	G	G	-	G	R	G	G	R	G	R	R	G	G	G	G
chr3	3154658	3.0355	9.2159e-04	0.0801	G	A	G	G	G	R	R	G	G	G	G	G	G	G	G	G	G	G	G	G	G	G	G	G	G	G	G	G	G	G	G	G	G	G	G	G	R	R	R	G	R	G	R	R	G
chr3	3172047	3.0876	8.1740e-04	0.0817	C	T	C	C	C	C	C	C	C	C	C	C	C	C	C	C	C	C	C	C	C	C	C	C	C	C	C	C	C	Y	C	C	C	C	C	C	Y	C	C	C	C	C	C	C	C
chr3	3223439	3.1528	7.0333e-04	0.0837	C	T	C	C	C	C	C	C	C	C	C	C	C	C	C	C	C	Y	C	C	C	C	T	C	C	C	Y	Y	C	C	C	C	C	C	C	C	C	C	C	C	C	C	Y	C	-
chr3	3223469	3.2679	5.3966e-04	0.0871	A	G	A	A	A	A	A	A	A	A	A	A	A	A	A	A	A	R	A	A	A	A	G	A	A	A	R	R	A	A	A	A	A	A	A	A	A	A	A	A	A	A	R	A	A
chr3	3224116	3.0762	8.3898e-04	0.0814	C	T	C	C	C	C	C	C	C	C	C	C	C	C	C	C	C	Y	C	C	C	C	T	Y	C	Y	Y	C	C	C	C	Y	C	C	C	C	C	Y	C	C	C	C	C	C	C
chr3	3224366	3.0363	9.1977e-04	0.0802	G	C	G	G	G	G	G	G	G	G	G	G	G	G	G	G	G	S	G	G	G	G	C	G	G	G	S	S	G	G	G	G	G	G	G	G	G	G	G	G	G	G	S	G	G
chr3	3224400	3.0363	9.1977e-04	0.0802	G	A	G	G	G	G	G	G	G	G	G	G	G	G	G	G	G	R	G	G	G	G	A	G	G	G	R	R	G	G	G	G	G	G	G	G	G	G	G	G	G	G	R	G	G
chr3	3225272	3.3458	4.5105e-04	0.0894	G	T	G	G	K	K	K	G	G	G	G	G	G	G	G	G	G	G	G	G	G	G	G	G	G	G	G	G	G	T	G	K	T	K	G	G	G	G	G	G	G	G	G	G	K
chr3	3225967	3.0910	8.1087e-04	0.0818	C	T	C	C	C	C	C	C	C	C	C	C	C	C	C	C	C	Y	C	C	C	C	T	C	C	C	Y	Y	C	C	C	C	C	C	C	C	C	C	C	C	C	C	C	C	C
chr3	3227407	3.1721	6.7278e-04	0.0842	G	A	G	G	G	G	G	G	G	G	G	G	G	G	G	G	G	R	G	G	G	G	A	G	G	G	R	R	G	G	G	G	-	G	G	-	G	G	G	G	G	G	R	G	G
chr3	3227459	3.4876	3.2540e-04	0.0936	C	T	C	C	C	C	C	C	C	C	C	C	C	C	C	C	C	Y	C	C	C	C	T	C	C	C	C	Y	C	C	C	C	-	C	C	C	C	C	C	C	C	C	Y	C	C
chr3	3355328	3.2462	5.6733e-04	0.0864	C	T	C	C	C	C	C	C	C	C	C	C	C	C	C	C	C	C	C	-	C	C	C	C	C	C	C	C	C	T	Y	Y	Y	C	C	C	Y	Y	C	C	C	C	Y	C	C
chr3	3384477	3.1345	7.3366e-04	0.0831	G	A	A	A	R	R	R	A	G	A	A	A	A	A	A	G	-	R	A	G	G	G	A	A	A	A	R	A	R	A	R	R	A	A	R	A	R	A	R	A	A	R	A	R	A
chr3	3478958	3.0083	9.8112e-04	0.0793	G	A	G	G	G	G	G	G	G	G	R	G	G	G	-	G	G	G	G	G	G	G	G	G	G	G	G	G	G	G	G	G	G	G	G	G	R	R	G	R	R	G	G	G	G
chr3	3496250	4.4771	3.3336e-05	0.1228	T	C	T	T	T	T	T	T	T	T	T	T	T	T	T	T	T	T	T	T	T	T	T	T	T	T	T	T	T	T	Y	T	Y	T	T	T	-	Y	Y	Y	T	T	T	Y	T
chr3	3535993	3.3585	4.3799e-04	0.0898	T	C	T	T	T	T	T	T	T	T	T	T	T	T	T	T	T	T	T	T	T	T	T	T	T	T	T	T	T	Y	T	T	-	T	T	T	Y	T	T	T	T	T	T	-	T
chr3	3560341	3.0759	8.3966e-04	0.0814	G	A	G	G	G	G	G	G	G	G	G	G	G	G	G	G	G	R	G	G	G	G	G	R	G	R	R	G	R	G	R	G	G	R	-	G	R	R	G	R	A	G	R	G	R
chr3	3562011	4.4475	3.5689e-05	0.1220	G	T	G	G	G	K	K	G	G	G	G	G	G	G	G	G	G	G	G	G	G	G	G	G	G	G	G	K	G	K	G	G	K	K	G	G	K	G	G	K	G	G	G	G	K
chr3	3633419	3.0530	8.8507e-04	0.0807	C	G	C	C	S	C	C	C	S	C	C	C	C	C	C	S	S	C	C	S	S	S	C	C	C	C	C	C	C	C	C	C	C	C	C	C	C	C	C	C	C	C	C	C	C
chr3	3643511	3.1406	7.2341e-04	0.0833	A	C	A	A	M	A	A	A	A	A	A	A	A	A	A	A	A	A	A	A	A	A	A	A	A	A	A	M	A	A	A	M	A	A	A	A	A	A	A	A	A	A	A	A	A
chr3	3842999	3.1313	7.3914e-04	0.0830	C	T	C	C	C	Y	Y	C	C	C	C	C	C	C	C	C	C	Y	C	C	C	C	Y	C	C	C	Y	C	C	C	C	C	Y	C	C	C	C	Y	C	C	C	C	C	C	C
chr3	4103485	4.5857	2.5959e-05	0.1260	C	T	C	C	C	C	C	C	C	C	C	C	C	C	C	C	C	C	C	C	C	C	C	C	C	C	C	C	C	C	C	C	Y	C	C	C	C	C	Y	Y	Y	C	C	Y	C
chr3	4162033	3.8006	1.5825e-04	0.1029	C	T	C	Y	C	Y	Y	C	C	C	C	C	C	C	C	C	C	Y	C	C	C	C	Y	Y	C	Y	Y	C	C	Y	Y	C	Y	Y	C	Y	Y	C	Y	T	C	Y	C	Y	Y
chr3	4463537	3.3323	4.6523e-04	0.0890	C	T	C	Y	C	C	C	C	C	C	C	C	C	C	C	C	C	C	C	C	C	C	C	C	C	C	C	C	Y	Y	Y	C	-	C	C	Y	Y	Y	Y	C	C	Y	C	Y	C
chr3	4466216	3.8203	1.5124e-04	0.1035	G	A	G	G	G	G	G	G	G	G	G	G	G	G	G	G	G	G	G	G	G	G	G	G	G	G	G	G	R	R	G	R	R	R	G	R	G	G	A	G	G	G	R	A	G
chr3	4466720	3.1605	6.9100e-04	0.0839	G	A	G	G	G	G	G	G	G	G	G	G	G	G	G	G	G	G	G	G	G	G	G	G	G	G	G	G	R	R	G	R	R	-	G	R	G	G	-	G	G	G	R	A	G
chr3	4486125	3.5654	2.7199e-04	0.0959	A	G	A	A	A	R	R	A	A	A	A	A	A	A	A	A	A	A	A	A	A	A	A	R	A	R	A	R	A	R	R	A	R	R	A	R	A	R	R	R	A	A	A	R	A
chr3	4507384	3.1566	6.9730e-04	0.0838	G	A	G	R	G	R	R	G	G	G	G	G	G	G	G	G	G	G	G	G	G	G	G	R	G	R	G	G	R	R	R	R	R	G	R	G	R	R	G	G	G	R	G	G	G
chr3	4726199	3.4293	3.7210e-04	0.0919	C	A	C	C	C	M	M	C	C	C	C	C	C	C	C	C	C	C	C	C	C	C	C	C	C	C	C	C	C	M	C	C	M	C	C	M	M	C	C	C	C	C	C	C	C
chr3	4726775	3.2851	5.1872e-04	0.0876	C	A	C	C	C	M	M	C	C	C	C	C	C	C	C	C	C	C	C	C	C	C	C	C	C	C	C	C	C	M	C	C	M	C	C	M	M	C	C	C	C	C	C	C	C
chr3	5249153	3.9353	1.1606e-04	0.1069	C	T	C	Y	C	C	C	C	C	C	C	C	C	C	C	C	C	C	C	C	C	C	C	C	C	C	C	C	C	Y	C	C	Y	C	C	C	Y	Y	C	C	C	Y	C	C	C
chr4	456685	3.4275	3.7369e-04	0.0918	C	T	C	Y	Y	C	C	C	C	C	C	C	C	C	C	C	C	Y	C	C	C	C	C	-	C	C	Y	Y	Y	C	C	Y	C	C	C	C	C	C	C	Y	C	C	C	C	C
chr4	555643	3.8317	1.4732e-04	0.1038	T	A	T	T	T	T	T	T	T	T	T	T	T	T	T	T	T	T	T	T	T	T	T	-	T	T	T	T	W	T	T	-	W	W	W	T	T	W	T	W	W	T	W	W	T
chr4	566712	4.3540	4.4262e-05	0.1192	G	C	G	G	G	G	G	G	G	G	G	G	G	G	G	G	G	G	G	G	G	G	G	G	G	G	G	G	G	G	G	G	-	G	G	G	G	S	G	S	S	G	S	G	S
chr4	748623	3.5892	2.5749e-04	0.0967	A	G	A	A	A	R	R	A	A	A	A	A	A	A	A	A	A	A	A	A	A	A	A	R	A	R	A	A	A	R	A	A	R	A	A	A	R	R	G	A	A	A	A	G	A
chr4	751288	3.0652	8.6065e-04	0.0810	C	T	C	C	C	C	C	C	C	C	C	C	C	C	C	C	C	Y	C	C	C	C	C	C	C	C	Y	C	C	Y	C	C	Y	C	-	C	Y	Y	C	C	C	C	C	C	C
chr4	776845	3.5501	2.8176e-04	0.0955	G	A	G	R	G	R	R	G	G	G	G	G	G	G	G	G	G	G	G	G	G	G	G	A	G	A	G	G	R	A	A	R	-	A	R	R	R	R	A	G	G	R	G	A	A
chr4	962734	3.3888	4.0846e-04	0.0907	A	G	A	A	A	R	R	A	A	A	A	A	A	A	A	A	A	A	A	A	A	A	A	R	A	R	A	A	R	R	A	A	G	-	A	A	R	R	R	A	A	A	-	R	A
chr4	988599	4.0134	9.6952e-05	0.1092	G	A	G	G	R	G	G	G	G	G	G	G	G	G	G	G	G	G	G	G	G	G	G	G	G	G	G	G	G	G	G	G	G	R	G	G	G	G	G	G	G	G	G	G	R
chr4	993760	3.9691	1.0737e-04	0.1079	C	T	C	Y	C	Y	Y	C	C	C	C	C	C	C	C	C	C	Y	C	C	C	C	C	C	C	C	Y	Y	C	Y	Y	Y	C	Y	Y	C	C	Y	C	C	Y	C	C	C	Y
chr4	994664	3.0248	9.4449e-04	0.0798	A	T	A	A	W	A	A	A	A	A	A	A	A	A	A	A	A	A	A	A	A	A	A	-	A	A	A	A	W	W	A	W	W	W	A	A	W	W	W	T	A	A	A	W	W
chr4	1000291	3.3711	4.2551e-04	0.0902	C	T	C	Y	C	T	T	C	C	C	C	C	C	C	C	C	C	Y	C	C	C	C	Y	C	C	C	Y	C	C	Y	C	C	C	-	C	C	C	Y	Y	C	C	C	C	Y	C
chr4	1046593	3.4242	3.7657e-04	0.0917	G	A	-	G	G	G	G	G	G	G	G	G	G	G	G	G	G	G	G	G	G	G	G	-	G	G	G	G	G	R	G	G	G	G	G	G	G	G	G	R	R	G	G	G	G
chr4	1070410	3.1055	7.8429e-04	0.0822	A	C	A	A	A	M	M	A	A	A	A	A	A	A	A	A	A	A	A	A	A	A	M	A	A	A	A	A	M	A	C	A	M	A	A	A	A	M	M	M	M	A	M	M	A
chr4	1232451	3.4868	3.2600e-04	0.0936	T	C	T	Y	T	Y	Y	T	T	T	T	T	T	T	T	T	T	T	T	T	T	T	T	-	T	T	T	T	Y	Y	C	T	T	Y	Y	C	Y	Y	Y	C	C	Y	T	Y	Y
chr4	1260666	3.4059	3.9275e-04	0.0912	A	G	A	R	A	A	A	A	A	A	A	A	A	A	A	A	A	R	A	A	A	A	R	R	A	R	R	R	A	A	R	R	A	A	-	A	A	R	R	A	A	A	A	R	A
chr4	1301563	4.0944	8.0455e-05	0.1116	C	A	C	C	C	C	C	C	C	C	C	C	C	C	C	C	C	M	C	C	C	C	C	C	C	C	M	C	C	M	C	C	M	M	C	C	C	M	C	C	M	C	C	C	M
chr4	1317295	3.0293	9.3468e-04	0.0800	T	C	T	T	T	Y	Y	T	T	T	T	T	T	T	T	T	T	Y	T	T	T	T	T	T	T	T	Y	T	C	T	T	T	T	T	T	Y	Y	Y	Y	T	Y	T	T	Y	T
chr4	1521856	3.3106	4.8905e-04	0.0884	C	T	Y	C	Y	C	C	Y	C	Y	C	Y	Y	Y	Y	C	C	Y	Y	C	C	C	C	Y	Y	Y	Y	C	C	C	C	C	C	C	C	Y	C	C	C	C	C	C	C	C	C
chr4	1535204	3.0060	9.8625e-04	0.0793	T	C	T	T	Y	C	C	T	T	T	T	T	T	T	T	T	T	Y	T	T	T	T	Y	Y	T	Y	Y	T	C	Y	C	Y	C	Y	T	T	Y	T	Y	T	T	T	T	Y	Y
chr4	1556342	3.2879	5.1531e-04	0.0877	G	T	G	K	G	G	G	G	G	G	G	G	G	G	G	G	G	G	G	G	G	G	G	G	G	G	G	G	G	K	T	G	T	K	G	T	K	G	G	G	G	G	G	G	K
chr4	1633635	3.0669	8.5723e-04	0.0811	G	A	G	G	G	G	G	G	G	G	G	G	G	G	G	G	G	G	G	G	G	G	G	G	G	G	G	G	R	G	R	G	R	G	G	G	R	R	R	R	G	G	G	R	G
chr4	1714723	3.7600	1.7379e-04	0.1017	T	G	T	T	T	T	T	T	T	T	T	T	T	T	T	T	T	T	T	T	T	T	K	T	T	T	T	T	T	K	K	T	T	T	T	T	T	K	T	K	T	T	T	T	T
chr4	1875744	3.5132	3.0679e-04	0.0944	G	A	G	G	G	G	G	G	G	G	G	G	G	G	G	G	G	G	G	G	G	G	R	G	G	G	G	G	-	R	G	G	R	G	G	G	G	R	G	G	G	G	G	G	G
chr4	1912640	3.3812	4.1569e-04	0.0905	T	A	T	T	T	T	T	T	T	T	T	T	T	T	T	T	T	T	T	T	T	T	T	T	T	T	T	T	T	T	T	T	T	T	T	T	W	W	T	T	W	T	T	T	T
chr4	1912641	3.3812	4.1569e-04	0.0905	C	G	C	C	C	C	C	C	C	C	C	C	C	C	C	C	C	C	C	C	C	C	C	C	C	C	C	C	C	C	C	C	C	C	C	C	S	S	C	C	S	C	C	C	C
chr4	1915300	3.3969	4.0098e-04	0.0909	G	A	G	G	G	G	G	G	G	G	G	G	G	G	G	G	G	G	G	G	G	G	G	G	G	G	G	G	G	G	R	G	A	G	G	G	R	R	R	G	G	G	G	R	G
chr4	1952101	4.8204	1.5123e-05	0.1328	G	A	G	G	G	G	G	G	G	G	G	G	G	G	G	G	G	G	G	G	G	G	G	-	G	G	G	G	G	R	G	G	-	G	R	G	R	R	G	G	R	G	G	G	G
chr4	1972747	3.5167	3.0427e-04	0.0945	G	A	G	G	G	G	G	G	G	G	G	G	G	G	G	G	G	G	G	G	G	G	R	G	G	G	G	G	R	R	R	G	R	R	G	G	G	G	G	G	G	G	G	G	R
chr4	2049127	3.0485	8.9429e-04	0.0805	G	C	G	G	G	G	G	G	G	G	G	G	G	G	G	G	G	G	G	G	G	G	G	G	G	G	G	G	G	G	G	G	G	S	G	G	G	S	G	S	G	G	G	G	S
chr4	2068014	3.1462	7.1414e-04	0.0835	T	C	T	T	T	Y	Y	T	T	T	T	T	T	T	T	T	T	T	T	T	T	T	T	T	T	T	T	T	Y	T	Y	T	T	T	T	T	T	Y	T	T	T	T	T	T	T
chr4	2081272	3.6881	2.0508e-04	0.0996	C	T	Y	C	C	C	C	Y	C	Y	Y	Y	Y	Y	Y	C	C	C	Y	C	C	C	C	C	Y	C	C	C	C	T	C	C	C	Y	Y	Y	Y	Y	C	T	T	C	Y	C	C
chr4	2117086	3.7099	1.9505e-04	0.1002	G	C	G	G	S	G	G	G	G	G	G	G	G	G	G	G	G	S	G	G	G	G	S	G	G	G	S	G	S	C	S	S	S	S	G	G	S	S	G	C	G	G	G	G	G
chr4	2117280	3.4047	3.9383e-04	0.0912	G	C	G	G	S	G	G	G	G	G	G	G	G	G	G	G	G	S	G	G	G	G	S	G	G	G	S	G	S	C	S	S	S	G	G	G	S	S	G	G	G	G	G	G	G
chr4	2117324	3.4142	3.8531e-04	0.0914	G	T	G	G	K	G	G	G	G	G	G	G	G	G	G	G	G	K	G	G	G	G	K	G	G	G	K	G	K	T	K	K	K	G	G	G	K	K	G	G	G	G	G	G	G
chr4	2117336	3.4142	3.8531e-04	0.0914	A	C	A	A	M	A	A	A	A	A	A	A	A	A	A	A	A	M	A	A	A	A	M	A	A	A	M	A	M	C	M	M	M	A	A	A	M	M	A	A	A	A	A	A	A
chr4	2164728	3.3754	4.2127e-04	0.0903	G	A	G	G	G	R	R	G	G	G	G	G	G	G	G	G	G	G	G	G	G	G	G	G	G	G	G	G	G	R	A	G	G	G	G	G	G	G	G	G	G	G	G	G	G
chr4	2177002	3.1539	7.0162e-04	0.0837	G	A	G	G	G	R	R	G	G	G	G	G	G	G	G	G	G	G	G	G	G	G	G	G	G	G	G	G	G	R	G	G	G	G	G	G	G	R	G	G	G	G	G	G	G
chr4	2177130	3.2231	5.9832e-04	0.0858	C	G	C	C	C	G	G	C	C	C	C	C	C	C	C	C	C	C	C	C	C	C	C	C	C	C	C	S	C	S	S	C	C	C	C	C	S	C	C	C	C	C	C	C	C
chr4	2202926	6.0102	9.7680e-07	0.1669	C	G	C	C	C	S	S	C	C	C	C	C	C	C	C	C	C	C	C	C	C	C	C	C	C	C	C	S	C	G	S	C	C	C	C	C	S	S	S	C	C	C	C	S	C
chr4	2243536	3.7070	1.9632e-04	0.1002	A	G	A	A	A	A	A	A	A	A	A	A	A	A	A	A	A	A	A	A	A	A	R	-	A	A	A	A	R	R	A	A	-	A	A	A	A	R	R	A	A	A	A	R	A
chr4	2337900	3.7992	1.5877e-04	0.1029	G	A	G	G	G	G	G	G	G	G	G	G	G	G	G	G	G	G	G	G	G	G	G	G	G	G	G	G	G	G	G	G	G	R	G	G	R	R	G	R	R	G	R	G	G
chr4	2341719	3.0772	8.3722e-04	0.0814	C	T	C	C	C	C	C	C	C	C	C	C	C	C	C	C	C	C	C	C	C	C	C	-	C	C	C	C	Y	C	C	C	Y	C	C	C	C	C	C	C	C	C	C	C	C
chr4	2387608	3.9201	1.2020e-04	0.1065	G	A	G	G	G	G	G	G	G	G	G	G	G	G	G	G	G	G	G	G	G	G	G	G	G	G	G	G	G	R	R	-	G	G	G	G	R	R	R	G	G	G	G	R	G
chr4	2401151	3.8573	1.3889e-04	0.1046	G	A	G	R	G	G	G	G	G	G	G	G	G	G	G	G	G	G	G	G	G	G	G	G	G	G	G	G	G	G	G	G	A	G	G	G	G	R	G	G	G	R	G	G	G
chr4	2441047	3.7279	1.8712e-04	0.1008	G	A	G	R	G	G	G	G	G	G	G	G	G	G	G	G	G	R	G	G	G	G	R	R	G	R	R	G	G	A	G	G	-	A	R	G	R	R	G	R	A	R	G	G	-
chr4	2839842	3.5621	2.7409e-04	0.0958	T	C	T	T	T	T	T	T	T	T	T	T	T	T	T	T	T	T	T	T	T	T	T	-	T	Y	T	T	T	C	T	T	T	T	T	T	T	Y	Y	T	T	T	T	Y	T
chr4	2856773	3.7338	1.8459e-04	0.1009	G	A	G	G	G	G	G	G	G	G	G	G	G	G	G	G	G	G	G	G	G	G	G	G	G	G	G	G	G	G	G	G	G	G	R	R	R	R	G	R	R	G	R	G	G
chr4	2874821	3.6453	2.2630e-04	0.0983	T	C	Y	T	Y	T	T	Y	T	Y	T	Y	Y	Y	Y	T	T	T	Y	T	T	T	Y	T	Y	T	T	Y	T	T	Y	Y	T	T	T	T	T	T	T	T	T	T	T	T	T
chr4	2934383	3.0954	8.0275e-04	0.0819	T	G	T	T	T	K	K	T	T	T	T	T	T	T	T	T	T	T	T	T	T	T	T	T	T	T	T	T	T	T	T	-	T	T	T	T	K	K	T	T	K	T	T	T	T
chr4	2981202	3.1628	6.8731e-04	0.0840	C	T	C	C	C	C	C	C	C	C	C	C	C	C	C	C	C	C	C	C	C	C	C	C	C	C	C	C	Y	Y	Y	C	Y	C	C	C	Y	C	Y	C	C	C	C	Y	C
chr4	3003752	3.0424	9.0694e-04	0.0804	T	C	T	Y	T	T	T	T	T	T	T	T	T	T	T	T	T	Y	T	T	Y	T	T	T	T	Y	Y	T	T	C	C	Y	Y	T	T	T	Y	Y	Y	T	T	T	T	Y	T
chr4	3170764	3.3095	4.9038e-04	0.0883	G	A	G	G	A	A	A	G	G	G	G	G	G	G	G	G	G	R	G	G	G	G	A	R	G	R	R	A	R	G	R	R	G	R	G	G	G	R	R	G	G	G	G	R	R
chr4	3170985	3.8903	1.2873e-04	0.1056	C	T	C	C	C	C	C	C	C	C	C	C	C	C	C	C	C	C	C	C	C	C	C	C	C	C	C	C	C	Y	Y	C	-	C	C	C	C	C	Y	C	C	C	C	Y	C
chr4	3356487	3.0774	8.3666e-04	0.0814	C	G	C	C	C	S	S	C	C	C	C	C	C	C	C	C	-	C	C	C	C	C	C	C	C	C	C	C	C	S	S	C	S	S	S	C	S	C	C	S	C	C	C	C	S
chr4	3655298	3.6543	2.2166e-04	0.0986	G	A	G	G	G	G	G	G	G	G	G	G	G	G	G	G	G	G	G	G	G	G	G	G	G	G	G	G	G	G	G	G	G	G	G	G	R	R	G	G	G	G	G	G	G
chr4	3830298	3.6322	2.3322e-04	0.0979	C	G	C	C	C	S	S	C	C	C	C	C	C	C	C	C	C	C	C	C	C	C	C	C	C	C	C	C	C	S	C	C	C	-	C	C	C	S	C	S	C	C	C	C	C
chr4	3830345	3.1556	6.9881e-04	0.0837	A	C	A	A	A	M	M	A	A	A	A	A	A	A	A	A	A	A	A	A	A	A	A	A	A	A	A	A	A	M	A	A	A	A	A	A	A	M	A	M	A	A	A	A	A
chr4	3830457	3.7643	1.7208e-04	0.1018	G	C	G	G	G	S	S	G	G	G	G	G	G	G	G	G	G	G	G	G	G	G	G	G	G	G	G	G	G	S	G	G	G	G	G	G	G	S	G	S	G	G	G	G	G
chr4	3836919	3.6320	2.3336e-04	0.0979	T	C	T	T	T	T	T	T	T	T	T	T	T	T	T	T	T	T	T	T	T	T	T	T	T	T	T	T	T	Y	T	T	Y	T	T	T	Y	T	Y	T	T	T	T	Y	T
chr4	3837618	4.1654	6.8332e-05	0.1137	T	C	T	T	T	T	T	T	T	T	T	T	T	T	T	T	T	T	T	T	T	T	T	T	T	T	T	T	T	Y	T	T	Y	T	T	T	Y	T	Y	Y	T	T	T	Y	T
chr4	3837917	3.4592	3.4735e-04	0.0928	G	A	G	R	G	R	R	G	G	G	G	G	G	G	G	G	G	G	G	G	G	G	G	G	G	G	G	G	G	R	G	G	R	R	G	G	R	G	A	R	G	G	G	A	R
chr4	3837925	3.0831	8.2584e-04	0.0816	C	T	C	Y	C	Y	Y	C	C	C	C	C	C	C	C	C	C	C	C	C	C	C	C	C	C	C	C	C	C	Y	C	C	-	Y	C	C	Y	C	T	Y	C	C	C	T	Y
chr4	3839580	3.0224	9.4979e-04	0.0798	T	C	T	T	T	T	T	T	T	T	T	T	T	T	T	T	T	T	T	T	T	T	T	-	T	T	T	T	Y	Y	T	T	Y	T	T	T	Y	T	Y	T	T	T	T	Y	T
chr4	3840219	3.8820	1.3122e-04	0.1053	G	T	G	G	G	G	G	G	G	G	G	G	G	G	G	G	G	G	G	G	G	G	G	G	G	G	G	G	K	K	G	G	K	G	G	G	K	G	K	G	G	G	G	K	G
chr4	3846081	3.4110	3.8812e-04	0.0914	C	A	C	C	C	C	C	C	C	C	C	C	C	C	C	C	C	M	C	C	C	C	C	M	C	M	M	A	M	A	C	C	M	C	C	C	M	M	A	C	C	C	C	A	C
chr4	3846205	3.4110	3.8812e-04	0.0914	G	C	G	G	G	G	G	G	G	G	G	G	G	G	G	G	G	S	G	G	G	G	G	S	G	S	S	C	S	C	G	G	S	G	G	G	S	S	C	G	G	G	G	C	G
chr4	3846250	3.4110	3.8812e-04	0.0914	A	G	A	A	A	A	A	A	A	A	A	A	A	A	A	A	A	R	A	A	A	A	A	R	A	R	R	G	R	G	A	A	R	A	A	A	R	R	G	A	A	A	A	G	A
chr4	3846257	3.4110	3.8812e-04	0.0914	G	C	G	G	G	G	G	G	G	G	G	G	G	G	G	G	G	S	G	G	G	G	G	S	G	S	S	C	S	C	G	G	S	G	G	G	S	S	C	G	G	G	G	C	G
chr4	3846258	3.4110	3.8812e-04	0.0914	A	G	A	A	A	A	A	A	A	A	A	A	A	A	A	A	A	R	A	A	A	A	A	R	A	R	R	G	R	G	A	A	R	A	A	A	R	R	G	A	A	A	A	G	A
chr4	3847428	3.4289	3.7244e-04	0.0919	T	C	T	T	T	T	T	T	T	T	T	T	T	T	T	T	T	Y	T	T	T	T	T	Y	T	Y	Y	C	T	C	T	T	Y	T	T	T	Y	-	C	T	T	T	T	C	T
chr4	3848045	3.0106	9.7588e-04	0.0794	G	A	G	G	G	G	G	G	G	G	G	G	G	G	G	G	G	R	G	G	G	G	G	-	G	G	R	G	G	R	G	G	G	G	G	G	R	R	R	G	G	G	G	R	G
chr4	3859063	3.2623	5.4669e-04	0.0869	C	A	C	C	C	C	C	C	C	C	C	C	C	C	C	C	C	C	C	C	C	C	C	-	C	M	C	C	C	M	M	C	C	C	C	C	C	M	M	C	C	C	C	M	C
chr4	4859566	4.1634	6.8645e-05	0.1136	C	A	C	M	M	C	C	C	C	C	C	C	C	C	C	C	C	C	C	C	C	C	C	C	C	C	C	C	C	M	C	M	M	M	C	C	C	M	C	M	M	C	C	C	M
chr4	4859599	3.7969	1.5963e-04	0.1028	A	G	A	R	R	A	A	A	A	A	A	A	A	A	A	A	A	A	A	A	A	A	A	A	A	A	A	A	A	R	A	R	R	R	A	A	A	R	A	A	R	A	A	A	R
chr4	5034713	3.1395	7.2534e-04	0.0833	T	C	T	Y	T	Y	Y	T	T	T	T	T	T	T	T	T	T	T	T	T	T	T	T	T	T	T	T	T	T	Y	T	T	Y	T	Y	Y	Y	Y	Y	T	Y	Y	T	Y	T
chr4	5034805	3.0982	7.9762e-04	0.0820	A	G	A	R	A	R	R	A	A	A	A	A	A	A	A	A	A	A	A	A	A	A	A	A	A	A	A	A	A	R	A	A	R	A	R	R	R	R	-	A	R	R	A	R	A
chr4	5034860	3.2871	5.1631e-04	0.0877	C	T	C	Y	C	Y	Y	C	C	C	C	C	C	C	C	C	C	C	C	C	C	C	C	C	C	C	C	C	C	Y	C	C	Y	C	C	Y	Y	Y	-	C	T	Y	C	Y	C
chr4	5041950	3.3305	4.6721e-04	0.0890	G	A	G	G	G	G	G	G	G	G	G	G	G	G	G	G	G	G	G	G	G	G	G	G	G	G	G	G	G	G	R	G	R	R	G	G	G	R	-	G	R	G	G	-	G
chr4	5141692	3.0990	7.9617e-04	0.0820	G	A	G	G	G	G	G	G	G	G	G	G	G	G	G	G	G	G	G	G	G	G	G	-	G	G	G	G	G	G	G	G	R	R	G	R	G	R	-	R	G	G	G	R	R
chr4	5324862	4.3594	4.3716e-05	0.1194	G	A	G	R	G	G	G	G	G	G	G	G	G	G	G	G	G	G	G	G	G	G	G	G	G	G	G	G	G	R	R	R	R	R	R	R	G	R	R	R	R	G	G	R	-
chr4	5327329	3.3484	4.4830e-04	0.0895	C	T	C	Y	Y	T	T	C	C	C	C	C	C	C	C	C	C	T	C	C	C	C	Y	C	C	C	T	C	Y	T	T	C	T	Y	C	Y	Y	C	Y	Y	C	C	C	Y	Y
chr4	5339959	3.1597	6.9237e-04	0.0839	G	A	G	G	G	G	G	G	G	G	G	G	G	G	G	G	G	G	G	G	G	G	G	G	G	G	G	G	G	G	G	G	G	G	G	G	G	G	G	G	G	G	G	G	G
chr4	5424226	4.0327	9.2748e-05	0.1098	C	T	C	C	C	C	C	C	C	C	C	C	C	C	C	C	C	Y	C	C	C	C	Y	C	C	C	-	C	Y	T	Y	C	C	C	Y	C	Y	Y	C	C	Y	C	Y	C	C
chr4	5432692	3.0821	8.2783e-04	0.0815	G	A	G	G	G	R	R	G	G	G	G	G	G	G	G	G	G	G	G	G	G	G	G	-	G	G	G	G	G	R	R	G	R	G	G	G	G	G	G	G	-	G	G	G	G
chr4	5462853	4.0663	8.5848e-05	0.1108	G	A	G	G	G	G	G	G	G	G	G	G	G	G	G	G	G	G	G	G	G	G	G	G	G	G	G	G	G	G	G	G	-	G	R	G	G	R	G	R	G	G	G	G	G
chr5	1638567	3.3068	4.9344e-04	0.0882	G	A	G	G	G	G	G	G	G	G	G	G	G	G	G	G	G	G	G	G	G	G	G	R	G	R	G	G	G	R	G	G	G	R	R	G	G	R	G	R	G	G	G	G	-
chr5	1755637	3.5451	2.8504e-04	0.0953	A	G	A	A	A	R	R	A	A	A	R	A	A	A	A	A	A	A	A	A	A	A	A	A	A	A	A	R	A	G	A	A	R	R	A	A	A	R	A	R	A	A	A	A	R
chr5	1812875	3.5974	2.5270e-04	0.0969	C	T	C	Y	C	C	C	C	C	C	C	C	C	C	C	C	C	C	C	C	C	C	Y	C	C	C	C	C	Y	Y	Y	-	Y	Y	Y	Y	C	C	Y	C	C	C	-	Y	Y
chr5	1812901	3.3024	4.9844e-04	0.0881	C	T	C	C	C	C	C	C	C	C	C	C	C	C	C	C	C	C	C	C	C	C	Y	C	C	C	C	C	Y	Y	C	-	Y	Y	C	C	C	C	Y	C	C	C	C	Y	Y
chr5	1813575	3.0931	8.0705e-04	0.0819	T	C	T	Y	T	T	T	T	T	T	T	T	T	T	T	T	T	T	T	T	T	T	Y	T	T	T	T	T	Y	Y	Y	T	Y	Y	Y	Y	T	T	Y	T	T	Y	T	Y	Y
chr5	1880788	3.2270	5.9295e-04	0.0859	C	T	C	C	C	C	C	C	C	C	Y	C	C	C	C	C	C	C	C	C	C	C	C	Y	C	Y	C	Y	Y	C	C	C	Y	Y	C	Y	Y	C	Y	Y	Y	C	C	Y	Y
chr5	1880801	3.0006	9.9868e-04	0.0791	A	G	A	A	A	A	A	A	A	A	R	A	A	A	A	A	A	A	A	A	A	A	A	-	A	A	A	R	R	A	A	A	A	R	A	A	R	A	R	A	R	A	A	R	R
chr5	1880848	3.4450	3.5894e-04	0.0924	G	A	G	G	G	G	G	G	G	G	R	G	G	G	G	G	G	G	G	G	G	G	G	-	G	G	G	R	R	G	G	G	G	R	G	G	R	G	R	G	R	G	G	R	R
chr5	1881489	3.0747	8.4199e-04	0.0813	G	A	G	G	G	G	G	G	G	G	R	G	G	G	G	G	G	G	G	G	G	G	G	G	G	G	G	R	-	G	G	G	G	R	G	G	R	G	R	G	R	G	G	R	R
chr5	1978848	3.2219	5.9987e-04	0.0857	C	T	C	C	C	C	C	C	C	C	C	C	C	C	C	C	C	C	C	C	C	C	C	C	C	C	C	C	C	Y	C	C	Y	C	Y	C	C	Y	C	C	C	C	C	C	C
chr5	2030016	3.6126	2.4401e-04	0.0973	T	C	T	T	Y	T	T	T	T	T	T	T	T	T	T	T	T	T	T	T	T	T	T	Y	T	Y	T	T	T	Y	T	T	C	T	T	T	T	Y	Y	Y	T	T	T	Y	T
chr5	2049757	3.0742	8.4299e-04	0.0813	G	A	G	G	R	R	R	G	G	G	G	G	G	G	G	G	G	G	G	G	G	G	G	G	G	G	G	G	G	R	R	G	A	G	G	R	R	R	G	G	R	G	G	G	G
chr5	2094475	3.7133	1.9353e-04	0.1003	T	A	T	W	T	W	W	T	T	T	T	T	T	T	T	T	T	W	T	T	T	T	T	W	T	W	W	W	W	A	T	T	A	T	T	T	W	W	T	T	T	W	T	T	T
chr5	2095565	3.6506	2.2357e-04	0.0985	C	T	C	Y	C	Y	Y	C	C	C	C	C	C	C	C	C	C	Y	C	C	C	C	C	-	C	Y	Y	Y	Y	Y	C	C	T	C	C	C	Y	Y	C	C	Y	Y	C	C	C
chr5	2096688	3.0790	8.3373e-04	0.0814	C	T	C	Y	C	Y	Y	C	C	C	C	C	C	C	C	C	C	C	C	C	C	C	Y	Y	C	Y	C	C	Y	T	C	C	-	C	C	Y	Y	Y	Y	C	C	Y	C	Y	C
chr5	2720802	3.8675	1.3569e-04	0.1049	T	C	T	T	T	Y	Y	T	T	T	Y	T	T	T	T	T	T	T	T	T	T	T	T	Y	T	Y	T	T	T	T	T	Y	Y	-	Y	T	T	Y	Y	Y	T	Y	T	Y	T
chr5	2720803	3.1333	7.3566e-04	0.0831	A	G	A	A	A	R	R	A	A	A	R	A	A	A	A	A	A	A	A	A	A	A	A	R	A	R	A	A	A	A	A	A	R	-	R	A	A	R	R	R	A	A	A	R	A
chr5	2720839	3.5657	2.7184e-04	0.0960	C	A	C	C	C	M	M	C	C	C	M	C	C	C	C	C	C	C	C	C	C	C	C	M	C	M	C	C	C	C	C	M	M	C	M	C	C	M	M	M	C	C	C	M	C
chr5	2839405	3.0317	9.2969e-04	0.0800	G	A	G	G	G	G	G	G	G	G	R	G	G	G	G	G	G	G	G	G	G	G	G	G	G	G	G	G	G	G	G	G	G	G	R	R	R	R	R	G	R	G	R	R	G
chr5	2842617	3.1698	6.7647e-04	0.0842	T	C	T	T	T	T	T	T	T	T	T	T	T	T	T	T	T	T	T	T	T	T	Y	T	T	T	T	T	T	T	T	T	T	Y	T	Y	Y	Y	Y	Y	T	T	Y	Y	Y
chr5	2842619	3.1698	6.7647e-04	0.0842	G	T	G	G	G	G	G	G	G	G	G	G	G	G	G	G	G	G	G	G	G	G	K	G	G	G	G	G	G	G	G	G	G	K	G	K	K	K	K	K	G	G	K	K	K
chr5	2843582	3.1491	7.0937e-04	0.0835	C	T	C	C	C	C	C	-	C	C	Y	C	C	C	C	C	C	C	C	C	C	C	C	C	C	C	C	C	C	C	Y	C	C	-	C	Y	Y	Y	C	Y	Y	C	Y	C	C
chr5	3023454	3.8196	1.5148e-04	0.1035	T	C	T	T	T	T	T	T	T	T	T	T	T	T	T	T	T	T	T	T	T	T	T	T	T	T	T	T	T	T	T	T	Y	T	T	Y	Y	Y	T	C	T	T	T	T	T
chr5	3071606	3.8136	1.5360e-04	0.1033	T	C	T	Y	T	T	T	T	T	T	T	T	T	T	T	T	T	T	T	T	T	T	T	Y	T	-	T	T	Y	C	T	T	Y	T	T	T	T	T	T	T	T	Y	T	T	T
chr5	3071660	3.1085	7.7899e-04	0.0823	T	G	T	T	T	T	T	T	T	T	T	T	T	T	T	T	T	T	T	T	T	T	T	K	T	K	T	T	K	G	T	T	K	T	T	T	T	T	T	T	T	T	T	T	T
chr5	3304558	3.1031	7.8873e-04	0.0822	C	T	C	C	C	C	C	C	C	C	C	C	C	C	C	C	C	C	C	C	C	C	C	Y	C	Y	C	C	C	Y	C	C	Y	C	C	Y	Y	Y	Y	C	C	C	C	Y	C
chr5	3331930	3.0447	9.0229e-04	0.0804	T	C	T	T	T	T	T	T	T	T	T	T	T	T	T	T	T	T	T	T	T	T	T	-	T	T	T	T	Y	T	T	T	T	T	-	Y	Y	T	Y	T	Y	T	T	Y	T
chr5	3353589	3.6975	2.0066e-04	0.0999	C	T	C	C	C	Y	Y	C	C	C	C	C	C	C	C	C	C	C	C	C	C	C	C	C	C	C	C	C	C	T	C	C	Y	C	C	C	Y	Y	Y	C	C	C	C	Y	C
chr5	3354251	3.1639	6.8559e-04	0.0840	C	T	C	C	C	Y	Y	C	C	C	C	C	C	C	C	C	C	C	C	C	C	C	C	C	C	C	C	C	C	-	C	C	T	Y	C	C	Y	C	Y	C	C	C	C	Y	Y
chr5	3354723	3.3798	4.1703e-04	0.0904	C	G	C	C	C	S	S	C	C	C	C	C	C	C	C	C	C	C	C	C	C	C	C	-	C	C	C	S	C	S	C	C	G	S	C	S	S	S	S	S	C	C	C	S	S
chr5	3355314	3.4375	3.6514e-04	0.0921	G	A	G	G	G	R	R	G	G	G	G	G	G	G	G	G	G	G	G	G	G	G	G	G	G	G	G	G	G	A	G	G	A	R	G	G	R	R	R	R	G	G	G	R	A
chr5	3437666	3.0506	8.8992e-04	0.0806	C	T	C	C	C	C	C	C	C	C	C	C	C	C	C	C	C	Y	C	C	C	C	C	C	C	C	Y	C	C	T	Y	Y	Y	Y	-	C	Y	Y	C	Y	T	C	C	-	Y
chr5	3453411	4.8524	1.4049e-05	0.1338	G	A	G	G	G	G	G	G	G	G	G	G	G	G	G	G	G	G	G	G	G	G	G	G	G	G	G	G	G	A	R	G	R	G	G	-	G	R	G	G	G	G	G	G	G
chr5	3453440	4.5745	2.6637e-05	0.1257	T	C	T	T	T	T	T	T	T	T	T	T	T	T	T	T	T	Y	T	T	T	T	T	T	T	T	Y	T	T	C	Y	T	C	T	T	T	T	Y	T	T	T	T	T	T	T
chr5	3453442	4.5745	2.6637e-05	0.1257	T	C	T	T	T	T	T	T	T	T	T	T	T	T	T	T	T	Y	T	T	T	T	T	T	T	T	Y	T	T	C	Y	T	C	T	T	T	T	Y	T	T	T	T	T	T	T
chr5	3660713	3.0491	8.9303e-04	0.0806	T	C	T	Y	T	T	T	T	T	T	T	T	T	T	T	T	T	Y	T	T	T	T	T	T	T	T	Y	T	T	T	Y	T	T	Y	T	T	T	Y	T	T	Y	Y	T	T	Y
chr5	3854813	3.6261	2.3656e-04	0.0977	C	T	C	C	C	C	C	C	C	C	C	C	C	C	C	C	C	C	C	C	C	C	C	Y	C	Y	C	-	C	Y	C	C	C	C	C	C	Y	C	C	C	C	C	C	C	C
chr5	3869567	3.3486	4.4810e-04	0.0895	C	T	C	C	C	C	C	C	C	C	C	C	C	C	C	C	C	C	C	C	C	C	C	C	C	C	C	C	C	-	C	C	C	C	C	C	C	Y	C	Y	T	C	Y	C	C
chr5	4187327	3.5034	3.1377e-04	0.0941	A	G	A	A	A	A	A	A	A	A	A	A	A	A	A	A	A	A	A	A	A	A	A	A	A	A	A	A	A	G	A	A	A	A	A	A	A	A	A	A	A	A	A	A	A
chr5	4232484	4.9840	1.0375e-05	0.1376	G	A	-	G	G	G	G	G	G	G	G	G	G	G	G	G	G	G	G	G	G	G	G	G	G	G	G	G	R	G	G	G	G	G	G	G	R	R	G	R	G	G	G	G	G
chr5	4232655	3.0125	9.7159e-04	0.0795	G	T	-	G	G	G	G	G	G	G	G	G	G	G	G	G	G	G	G	G	G	G	G	G	G	G	G	G	G	G	G	G	G	G	G	G	G	G	G	K	G	G	G	G	G
chr5	4232656	3.0125	9.7159e-04	0.0795	T	C	-	T	T	T	T	T	T	T	T	T	T	T	T	T	T	T	T	T	T	T	T	T	T	T	T	T	T	T	T	T	T	T	T	T	T	T	T	Y	T	T	T	T	T
chr5	4233035	3.0873	8.1793e-04	0.0817	A	G	A	A	A	A	A	A	A	A	A	A	A	A	A	A	A	A	A	A	A	A	A	A	A	A	A	A	A	A	A	A	-	R	A	A	A	A	A	R	A	A	A	A	R
chr5	4362491	3.4869	3.2589e-04	0.0936	G	A	G	G	G	G	G	G	G	G	G	G	G	G	G	G	G	R	G	G	G	G	G	R	G	R	R	G	G	A	R	G	G	R	R	G	R	R	G	A	G	G	G	G	R
chr5	4376857	3.0653	8.6046e-04	0.0810	G	C	G	G	G	G	G	G	G	G	G	G	G	G	G	G	G	G	G	G	G	G	G	G	G	G	G	G	G	G	G	G	-	G	G	G	S	G	S	G	-	G	G	S	G
chr5	4409088	3.6724	2.1264e-04	0.0991	C	T	C	C	Y	Y	Y	C	C	C	C	C	C	C	C	C	C	C	C	C	C	C	C	Y	C	Y	C	C	C	T	Y	C	Y	C	C	C	Y	Y	C	C	C	C	C	C	C
chr5	4687328	3.4140	3.8549e-04	0.0914	A	T	A	T	A	W	W	A	A	A	A	A	A	A	A	A	A	A	A	A	A	A	A	-	A	W	A	A	A	-	A	A	W	A	W	A	A	A	W	A	A	W	A	W	A
chr6	115027	3.0087	9.8009e-04	0.0793	G	A	G	R	G	G	G	G	G	G	G	G	G	G	G	G	G	G	G	G	G	G	G	G	G	G	G	G	G	R	G	G	G	R	G	G	R	R	G	G	G	-	G	G	-
chr6	165864	3.7916	1.6158e-04	0.1027	C	T	C	C	C	C	C	C	C	C	C	C	C	C	C	C	C	Y	C	C	C	C	C	C	C	-	Y	C	C	T	-	C	C	-	C	C	C	C	C	Y	C	C	C	C	C
chr6	169074	3.2443	5.6982e-04	0.0864	C	T	C	C	C	C	C	C	C	C	C	C	C	C	C	C	C	C	C	C	C	C	C	C	C	C	C	Y	C	Y	C	C	C	C	C	C	C	Y	Y	C	C	C	C	Y	C
chr6	543442	3.0318	9.2933e-04	0.0800	C	T	C	C	C	C	C	C	C	C	Y	C	C	C	C	C	C	C	C	C	C	C	C	C	C	C	C	C	C	C	C	C	Y	Y	C	C	C	C	C	Y	C	C	Y	C	C
chr6	545022	3.0790	8.3361e-04	0.0815	A	G	A	A	A	A	A	A	A	A	A	A	A	A	A	A	A	A	A	A	A	A	A	R	A	R	A	A	R	R	A	A	A	A	A	A	A	A	A	G	A	A	A	A	A
chr6	545196	3.1490	7.0956e-04	0.0835	C	G	C	C	C	C	C	C	C	C	C	C	C	C	C	C	C	C	C	C	C	C	C	S	C	S	C	C	-	S	C	C	C	C	C	S	C	C	C	G	C	C	C	C	C
chr6	579981	3.3652	4.3135e-04	0.0900	A	G	A	A	A	A	A	A	A	A	A	A	A	A	A	A	A	R	A	A	A	A	R	R	A	R	R	A	A	A	A	A	A	A	A	A	A	A	A	A	A	A	A	A	A
chr6	748492	3.0228	9.4894e-04	0.0798	T	C	-	T	T	T	T	T	T	T	T	T	-	T	T	T	T	T	T	T	T	T	T	T	T	T	T	Y	T	T	-	T	Y	T	T	T	Y	T	T	T	T	T	T	T	T
chr6	748510	3.7697	1.6995e-04	0.1020	T	C	-	T	T	T	T	T	T	T	T	T	-	T	T	T	T	T	T	T	T	T	T	Y	T	Y	T	T	Y	T	-	T	Y	T	T	Y	T	T	Y	T	T	T	T	Y	T
chr6	800697	4.1483	7.1078e-05	0.1132	G	A	G	G	G	G	G	G	G	G	G	G	G	G	G	G	G	G	G	G	G	G	G	G	G	G	G	G	G	R	-	G	G	G	G	R	G	-	G	G	G	G	G	G	G
chr6	1213075	3.2272	5.9260e-04	0.0859	A	G	A	A	A	A	R	A	A	A	A	A	A	A	A	A	A	A	A	A	A	A	A	R	A	R	A	A	A	R	A	A	R	A	A	A	A	R	A	A	A	A	A	A	A
chr6	1280520	3.2579	5.5217e-04	0.0868	T	A	T	T	T	T	T	T	T	T	T	T	T	T	T	T	T	T	T	T	T	T	T	T	T	T	T	T	T	T	T	T	-	T	T	T	T	W	T	W	W	T	T	T	T
chr6	1300322	3.1596	6.9251e-04	0.0839	G	A	G	G	R	-	-	G	G	G	G	G	G	G	G	G	G	G	G	G	G	G	-	R	G	R	G	G	G	A	G	G	A	R	G	G	G	G	R	G	G	G	G	R	R
chr6	1347067	3.1997	6.3136e-04	0.0851	G	C	G	G	S	G	G	G	G	G	G	G	-	G	-	G	G	G	G	G	G	G	G	G	G	G	G	G	G	G	G	G	G	G	G	G	G	G	G	G	G	G	G	G	G
chr6	1472952	3.0888	8.1502e-04	0.0817	T	C	Y	Y	T	T	T	Y	T	Y	T	Y	Y	Y	Y	T	T	T	Y	T	T	T	T	T	Y	T	T	Y	Y	T	T	T	T	T	T	T	Y	T	T	T	T	T	Y	T	T
chr6	1934719	3.4352	3.6708e-04	0.0921	A	G	A	A	A	A	A	A	A	A	A	A	A	A	A	A	A	A	A	A	A	A	A	A	A	A	A	A	A	G	A	A	A	A	A	A	A	R	A	A	-	A	A	A	A
chr6	1963458	3.3180	4.8083e-04	0.0886	G	A	G	G	G	R	R	G	G	G	G	G	G	G	G	G	G	G	G	G	G	G	G	-	G	G	G	G	R	G	G	-	-	G	G	G	R	G	R	G	R	G	G	R	G
chr6	1963739	3.4693	3.3939e-04	0.0931	C	T	C	C	C	Y	Y	C	C	C	C	C	C	C	C	C	C	C	C	C	C	C	C	C	C	C	C	C	Y	C	C	C	Y	C	C	C	Y	C	Y	C	C	C	C	Y	C
chr6	1964361	4.0677	8.5574e-05	0.1108	C	G	C	C	C	S	S	C	C	C	C	C	C	C	C	C	C	C	C	C	C	C	C	C	C	C	C	C	S	C	C	C	S	S	C	C	S	S	S	S	S	C	C	S	S
chr6	1964376	3.5996	2.5141e-04	0.0970	C	T	C	C	C	Y	Y	C	C	C	C	C	C	C	C	C	C	C	C	C	C	C	C	C	C	C	C	C	Y	C	C	C	Y	Y	C	C	Y	Y	Y	C	C	C	C	Y	Y
chr6	1965302	3.6090	2.4601e-04	0.0972	C	T	C	C	C	Y	Y	C	C	C	C	C	C	C	C	C	C	C	-	C	C	C	C	C	C	C	C	C	Y	C	C	C	Y	C	C	C	Y	Y	Y	C	C	C	C	Y	C
chr6	1965341	3.2537	5.5763e-04	0.0867	C	T	C	C	C	Y	Y	C	C	C	C	C	C	C	C	C	C	C	-	C	C	C	C	C	C	C	C	C	Y	C	C	C	Y	C	C	Y	Y	Y	Y	C	C	C	C	Y	C
chr6	1965497	3.5671	2.7098e-04	0.0960	G	A	G	G	G	R	R	G	G	G	G	G	G	G	G	G	G	G	G	G	G	G	G	G	G	G	G	G	R	G	G	G	R	G	G	G	R	R	R	G	G	-	G	R	G
chr6	2044730	3.3038	4.9686e-04	0.0882	T	C	T	T	Y	T	T	T	T	T	T	T	T	T	T	T	T	T	T	T	T	T	T	-	T	C	T	T	Y	T	Y	T	Y	T	Y	Y	Y	Y	Y	Y	Y	T	T	Y	T
chr6	2262058	3.9522	1.1163e-04	0.1074	T	C	T	Y	Y	C	C	T	T	T	T	T	T	T	T	T	T	T	T	T	T	T	T	-	T	C	T	Y	Y	C	C	C	C	C	Y	Y	Y	T	Y	T	T	Y	T	Y	Y
chr6	2327651	3.0333	9.2627e-04	0.0801	G	A	G	G	G	R	R	G	G	G	G	G	G	G	G	G	G	G	G	G	G	G	G	R	G	R	G	G	G	A	R	G	G	A	G	G	G	G	R	G	G	G	G	R	A
chr6	2356824	3.2653	5.4283e-04	0.0870	C	T	C	C	C	C	C	C	C	C	C	C	C	C	C	C	C	C	C	C	C	C	C	C	C	C	C	C	Y	Y	C	Y	C	Y	C	C	Y	Y	C	T	C	C	Y	C	C
chr6	2463406	3.4093	3.8967e-04	0.0913	G	A	G	G	R	G	R	G	G	G	G	G	G	G	G	G	G	G	G	G	G	G	G	G	G	G	G	G	G	R	G	G	G	G	G	G	R	R	G	G	G	G	G	G	G
chr6	2574008	3.7076	1.9606e-04	0.1002	G	T	G	G	G	K	K	G	G	G	G	G	G	G	G	G	G	G	G	G	G	G	G	G	G	G	G	G	K	K	G	G	G	G	G	G	G	-	K	-	G	G	G	K	G
chr6	2618211	3.3770	4.1977e-04	0.0903	C	T	C	C	C	C	C	C	C	C	C	C	C	C	C	C	C	C	C	C	C	C	C	C	C	C	C	C	C	T	C	C	C	C	C	C	Y	Y	C	Y	C	C	C	C	C
chr6	2621073	3.3827	4.1427e-04	0.0905	G	A	G	G	G	G	G	G	G	G	G	G	G	G	G	G	G	G	G	G	G	G	R	G	G	G	G	G	R	A	G	G	G	R	G	G	G	R	R	G	A	G	G	R	-
chr6	2692966	3.2240	5.9709e-04	0.0858	G	T	G	K	G	G	G	G	G	G	G	G	G	G	G	G	G	G	G	G	G	G	G	G	G	G	G	G	-	G	K	G	K	K	G	G	G	K	K	G	G	K	G	K	K
chr6	2777267	3.1043	7.8656e-04	0.0822	C	T	C	C	C	C	C	C	C	C	C	C	C	C	C	C	C	C	C	C	C	C	C	Y	C	Y	C	C	Y	Y	C	C	Y	C	C	C	C	C	C	C	C	C	C	C	C
chr6	2826706	3.3982	3.9979e-04	0.0910	C	T	C	C	C	C	C	C	C	C	C	C	C	C	C	C	C	C	C	C	C	C	C	C	C	C	C	C	C	C	C	C	C	C	C	C	Y	C	Y	C	C	C	C	Y	C
chr6	3022336	3.5153	3.0530e-04	0.0945	G	A	G	G	G	G	G	G	G	G	G	G	G	G	G	G	G	G	G	G	G	G	G	G	G	G	G	G	G	G	G	G	G	R	G	R	R	G	G	A	R	G	G	G	-
chr6	3067016	3.1989	6.3257e-04	0.0850	A	G	A	A	A	A	A	A	A	A	A	A	A	A	A	A	A	R	A	A	A	A	A	A	A	A	R	A	A	G	A	A	R	A	A	A	A	A	A	A	A	A	A	A	A
chr6	3078123	3.1667	6.8117e-04	0.0841	C	T	C	C	C	C	C	C	C	C	C	C	C	C	C	C	C	C	C	C	C	C	C	C	C	C	C	C	Y	Y	Y	C	-	C	C	C	Y	C	Y	Y	C	C	C	Y	C
chr6	3095171	3.2428	5.7170e-04	0.0863	G	A	G	R	G	G	G	G	G	G	R	G	G	G	G	G	G	G	G	G	G	G	G	G	G	G	G	G	G	G	G	G	G	G	R	G	G	R	R	G	G	R	G	R	G
chr6	3179565	3.3044	4.9618e-04	0.0882	A	G	A	A	A	A	A	A	A	A	A	A	A	A	A	A	A	A	A	A	A	A	A	A	A	A	A	R	R	R	A	A	-	R	A	A	R	R	R	A	A	A	A	R	R
chr6	3218953	3.9035	1.2487e-04	0.1060	T	C	T	T	T	T	T	T	T	T	T	T	T	-	T	T	T	Y	T	T	T	T	T	T	T	T	Y	T	Y	C	Y	T	Y	Y	T	T	Y	Y	T	T	Y	T	T	T	Y
chr6	3219815	3.6699	2.1387e-04	0.0990	C	T	C	C	C	C	C	C	C	C	C	C	C	C	C	C	C	Y	C	C	C	C	C	-	C	C	Y	C	Y	T	Y	C	C	Y	C	C	Y	Y	C	C	Y	C	C	C	Y
chr6	3457218	3.0337	9.2543e-04	0.0801	A	C	A	A	A	A	A	A	A	A	A	A	A	A	A	A	A	A	A	A	A	A	A	A	A	A	A	A	A	M	A	M	A	M	A	A	A	A	M	A	A	A	A	M	A
chr6	3457399	3.2610	5.4828e-04	0.0869	G	A	G	G	G	G	G	G	G	G	G	G	G	G	G	G	G	G	G	G	G	G	G	G	G	G	G	G	G	R	G	R	G	-	G	G	G	G	R	G	G	G	G	R	G
chr6	3996029	3.0190	9.5723e-04	0.0797	A	G	A	A	A	A	A	A	A	A	G	A	-	-	A	A	A	A	A	A	A	A	A	A	A	-	A	A	A	A	R	A	-	A	A	A	R	R	R	A	R	A	R	R	A
chr6	4074489	3.5806	2.6264e-04	0.0964	C	T	C	C	C	C	C	C	C	C	C	C	C	C	C	C	C	C	C	C	C	C	C	C	C	C	C	C	Y	C	C	C	-	Y	C	Y	Y	Y	C	Y	C	C	C	C	Y
chr6	4260201	3.0399	9.1222e-04	0.0803	C	T	C	C	C	C	C	C	C	C	Y	C	C	C	C	C	C	C	C	C	C	C	C	C	C	C	C	C	C	Y	C	C	C	Y	C	C	Y	Y	C	C	C	C	C	C	C
chr7	456243	3.3789	4.1794e-04	0.0904	C	T	C	Y	C	C	C	C	C	C	Y	C	C	C	C	C	C	C	C	C	C	C	C	-	C	C	C	C	C	Y	Y	C	C	C	C	Y	C	C	C	C	Y	C	C	C	C
chr7	923223	3.1110	7.7452e-04	0.0824	G	C	G	G	G	G	G	G	G	G	G	G	G	G	G	G	G	G	G	G	G	G	G	G	G	G	G	G	S	S	G	G	G	G	G	G	G	S	-	G	G	G	G	G	G
chr7	973996	3.4547	3.5099e-04	0.0927	G	A	G	G	G	R	R	G	G	G	G	G	G	G	G	G	-	G	G	G	G	G	R	R	G	R	G	G	G	A	A	G	A	R	G	G	G	G	R	G	G	G	G	R	R
chr7	973997	3.3916	4.0593e-04	0.0908	C	G	C	C	C	S	S	C	C	C	C	C	C	C	C	C	C	C	C	C	C	C	S	S	C	S	C	C	C	G	G	C	G	S	C	C	C	C	S	C	C	C	C	S	S
chr7	1023215	3.3336	4.6390e-04	0.0890	C	T	C	C	C	Y	Y	C	C	C	C	C	C	C	C	C	C	C	C	C	C	C	C	-	C	C	C	C	-	Y	C	C	C	C	C	Y	Y	Y	Y	C	Y	C	-	Y	C
chr7	1097214	3.3261	4.7197e-04	0.0888	G	C	G	G	G	S	S	G	G	G	G	G	G	G	G	G	G	S	G	G	G	G	G	S	G	S	S	G	G	S	G	G	G	S	G	G	S	S	S	G	G	G	G	S	-
chr7	1182069	3.1737	6.7035e-04	0.0843	C	A	C	C	C	M	M	C	C	C	C	C	C	C	C	C	C	C	C	C	C	C	C	C	C	-	C	C	C	M	C	M	M	M	C	C	C	M	C	-	C	C	C	C	M
chr7	1217462	4.2630	5.4580e-05	0.1166	T	C	T	T	T	T	T	T	T	T	T	T	T	T	T	T	T	T	T	T	T	T	T	T	T	T	T	T	Y	Y	T	T	T	T	T	T	T	T	T	T	T	T	T	T	T
chr7	1217479	4.3531	4.4347e-05	0.1192	T	C	T	T	T	Y	Y	T	T	T	T	T	T	T	T	T	T	T	T	T	T	T	Y	T	T	T	T	T	T	Y	T	T	T	-	T	Y	Y	Y	T	Y	Y	T	C	T	Y
chr7	1232054	3.0678	8.5542e-04	0.0811	A	G	A	A	R	R	R	A	A	A	R	A	A	A	A	A	A	A	A	A	A	A	A	A	A	A	A	A	A	R	A	R	A	R	A	A	R	R	A	R	R	A	A	A	R
chr7	1236118	3.0090	9.7952e-04	0.0794	C	A	C	C	C	C	C	C	C	C	C	C	C	C	C	C	C	M	C	C	C	C	C	M	C	M	M	C	M	A	C	C	C	C	C	C	C	C	C	C	C	C	C	C	C
chr7	1342188	3.4316	3.7017e-04	0.0920	C	T	C	C	C	C	Y	C	C	C	C	C	C	C	C	C	C	C	C	C	C	C	C	Y	C	C	C	C	C	Y	C	C	C	C	C	Y	C	Y	C	Y	C	C	C	C	C
chr7	1399392	3.2331	5.8470e-04	0.0860	C	T	C	C	C	C	C	C	C	C	C	C	C	C	C	C	C	C	C	C	C	C	C	C	C	C	C	C	Y	C	C	C	C	C	Y	C	C	Y	C	Y	T	C	C	C	C
chr7	1486914	3.1563	6.9781e-04	0.0838	G	A	G	R	G	G	G	G	G	G	R	G	G	G	G	G	G	G	G	G	G	G	G	R	G	R	G	G	R	R	R	G	G	R	G	G	G	R	R	G	R	G	R	R	R
chr7	1556123	3.4267	3.7441e-04	0.0918	C	T	C	C	C	Y	Y	C	C	C	C	C	C	C	C	C	C	C	C	C	C	C	C	C	C	C	C	C	C	C	C	C	Y	C	C	C	Y	C	C	C	C	C	C	C	C
chr7	1557055	3.0666	8.5788e-04	0.0811	C	T	C	C	C	Y	Y	C	C	C	C	C	C	C	C	C	C	C	C	C	C	C	C	C	C	C	C	C	C	C	C	C	Y	C	C	C	Y	C	C	C	C	C	C	C	C
chr7	1557644	3.0666	8.5788e-04	0.0811	C	T	C	C	C	Y	Y	C	C	C	C	C	C	C	C	C	C	C	C	C	C	C	C	C	C	C	C	C	C	C	C	C	Y	C	C	C	Y	C	C	C	C	C	C	C	C
chr7	1558086	3.0177	9.6000e-04	0.0796	C	T	C	C	C	Y	Y	C	C	C	C	C	C	C	C	C	C	C	C	-	C	C	C	C	C	C	C	C	C	C	C	C	Y	C	C	C	Y	C	C	C	C	C	C	C	C
chr7	1608794	3.0951	8.0336e-04	0.0819	C	G	C	C	C	C	C	C	C	C	C	C	C	C	C	C	C	C	C	C	C	C	C	C	C	C	C	C	C	S	S	S	C	C	C	S	C	S	C	S	G	C	S	C	C
chr7	1713161	3.3516	4.4505e-04	0.0896	T	C	C	Y	C	C	C	C	Y	C	C	C	C	C	C	Y	Y	C	C	Y	Y	Y	C	-	C	C	C	C	C	Y	C	C	Y	C	-	C	C	Y	C	Y	C	T	C	C	C
chr7	1713164	5.1272	7.4608e-06	0.1417	G	C	G	S	G	G	G	G	G	G	G	G	G	G	G	G	G	G	G	G	G	G	G	-	G	G	G	G	G	S	G	G	S	G	S	G	G	S	G	S	G	S	G	G	G
chr7	1760867	3.3032	4.9746e-04	0.0881	T	C	T	Y	T	T	T	T	T	T	T	T	T	T	T	T	T	Y	T	T	T	T	T	T	T	T	Y	T	T	T	T	T	T	T	T	T	T	T	T	T	T	T	T	T	T
chr7	1760938	3.8493	1.4148e-04	0.1044	G	A	R	R	G	G	G	R	G	R	G	R	R	R	R	G	G	R	R	G	G	G	G	G	R	G	R	G	G	G	G	G	G	G	G	G	G	G	G	G	G	G	G	G	G
chr7	1761010	3.0245	9.4525e-04	0.0798	A	G	A	R	A	A	A	A	A	A	A	A	A	A	A	A	A	R	A	A	A	A	A	A	A	A	R	A	A	A	A	A	A	A	A	A	A	A	A	A	A	A	A	A	A
chr7	1885413	4.0559	8.7922e-05	0.1105	C	T	C	Y	C	C	C	C	C	C	C	C	C	C	C	C	C	C	C	C	C	C	C	C	C	C	C	C	C	C	Y	C	C	C	C	Y	C	Y	Y	Y	Y	C	C	Y	C
chr7	1926526	3.6933	2.0265e-04	0.0997	C	A	C	C	M	M	M	C	C	C	C	C	C	C	C	C	C	M	C	C	C	C	C	M	C	M	M	M	C	M	M	C	M	C	M	C	M	M	C	C	M	C	C	C	C
chr7	1937205	3.2602	5.4932e-04	0.0869	T	C	T	Y	Y	T	T	T	T	T	T	T	T	T	T	T	T	T	T	T	T	T	T	T	T	T	T	T	C	Y	T	Y	Y	Y	Y	T	Y	Y	T	T	T	Y	T	T	Y
chr7	1967367	3.2095	6.1736e-04	0.0853	C	G	C	C	S	G	G	C	C	C	C	C	C	C	C	C	C	C	C	C	C	C	C	S	C	S	C	C	C	C	C	C	S	C	C	S	C	-	S	C	C	C	S	S	C
chr7	1974910	4.0785	8.3455e-05	0.1111	T	G	T	T	K	K	K	T	T	T	T	T	T	T	T	T	T	T	T	T	T	T	T	T	T	T	T	T	T	K	T	T	G	T	T	T	T	T	K	T	T	T	T	K	T
chr7	2027095	3.0261	9.4170e-04	0.0799	C	T	C	C	C	C	C	C	C	C	C	C	C	C	C	C	C	C	C	C	C	C	C	C	C	C	C	C	Y	C	C	C	-	C	C	C	C	Y	Y	C	C	C	C	Y	C
chr7	2273085	3.3438	4.5312e-04	0.0894	G	A	G	G	G	G	G	G	G	G	G	G	G	G	G	G	-	G	G	G	G	G	G	G	G	G	G	G	G	G	G	G	G	-	R	R	R	R	R	R	R	G	G	R	-
chr7	2282240	3.5083	3.1022e-04	0.0943	T	G	T	K	T	K	K	T	T	T	T	T	T	T	T	T	T	T	T	T	T	T	K	K	T	K	T	K	T	K	K	T	T	K	T	T	T	T	K	T	T	T	T	K	K
chr7	2335723	3.1016	7.9134e-04	0.0821	C	T	C	C	C	Y	Y	C	C	C	C	C	C	C	C	C	C	C	C	C	C	C	Y	-	C	C	C	C	C	Y	Y	C	T	Y	C	C	C	Y	Y	C	C	C	C	Y	Y
chr7	2441279	3.0188	9.5770e-04	0.0796	C	A	C	M	M	M	M	C	C	C	C	C	C	C	C	C	C	M	C	C	C	C	C	C	C	C	M	C	C	M	M	C	M	C	C	C	C	C	M	C	-	M	C	M	C
chr7	2508549	3.7204	1.9039e-04	0.1005	G	A	G	G	G	G	G	G	G	G	G	G	G	G	G	G	G	G	G	G	G	G	G	G	G	G	G	G	G	R	G	G	G	G	R	G	R	G	G	G	R	G	G	G	G
chr7	2526039	3.2722	5.3428e-04	0.0872	T	C	T	T	T	Y	Y	T	T	T	T	T	T	T	T	T	T	T	T	T	T	T	Y	Y	T	Y	T	T	T	Y	Y	T	Y	T	T	T	Y	T	Y	T	T	T	T	Y	T
chr7	2577420	3.0038	9.9136e-04	0.0792	G	A	G	G	R	G	G	G	G	G	G	G	G	G	G	G	G	G	G	G	G	G	A	A	G	A	G	R	R	A	R	G	A	R	G	G	R	-	R	G	G	G	G	R	R
chr7	2625642	3.1820	6.5760e-04	0.0845	G	A	G	R	G	R	R	G	G	G	G	G	G	G	G	G	G	R	G	G	G	G	G	G	G	G	R	G	G	R	G	G	G	G	G	G	G	R	R	G	G	R	G	R	G
chr7	2647348	3.1668	6.8104e-04	0.0841	T	C	T	T	T	T	T	T	T	T	T	T	T	T	T	T	T	T	T	T	T	T	Y	Y	T	Y	T	T	Y	C	Y	T	T	T	T	T	T	T	T	T	T	T	T	T	T
chr7	2994913	3.4631	3.4424e-04	0.0929	G	A	G	G	G	R	R	G	G	G	G	G	G	G	G	G	G	R	G	G	G	G	G	G	G	G	R	G	R	A	G	G	R	G	G	G	G	G	G	G	G	G	G	G	G
chr7	3610275	3.1925	6.4202e-04	0.0848	A	G	A	A	A	A	A	A	A	A	R	A	A	A	A	A	A	A	A	A	A	A	A	A	A	A	A	A	A	A	A	A	A	A	R	R	R	R	A	R	R	A	A	A	-
chr7	3870162	3.2213	6.0081e-04	0.0857	G	A	G	G	R	R	R	G	G	G	G	G	G	G	G	G	G	G	G	G	G	G	G	R	G	R	G	R	G	G	R	G	G	G	G	G	G	G	G	G	G	G	G	G	G
chr7	3904870	3.0855	8.2125e-04	0.0816	A	C	A	A	A	M	M	A	A	A	A	A	A	A	A	A	A	A	A	A	A	A	A	A	A	A	A	A	A	M	A	A	M	M	A	A	A	A	A	A	A	A	A	A	M
chr7	4114859	3.1403	7.2389e-04	0.0833	G	A	G	G	G	R	R	G	G	G	G	G	G	G	G	G	G	G	G	G	G	G	G	G	G	G	G	G	G	R	G	G	R	G	G	G	G	G	G	G	G	G	G	G	G
chr7	4145810	3.2490	5.6360e-04	0.0865	C	T	C	C	C	C	C	C	C	C	Y	C	C	C	C	C	C	C	C	C	C	C	C	-	C	C	C	C	C	C	C	C	C	C	C	C	C	Y	Y	Y	C	C	C	Y	C
chr7	4145999	3.0956	8.0238e-04	0.0819	C	T	C	C	C	C	C	C	C	C	Y	C	C	C	C	C	C	C	C	C	C	C	C	C	C	C	C	C	C	C	C	C	C	C	C	C	C	Y	Y	Y	-	C	C	Y	C
chr7	4493414	3.2300	5.8880e-04	0.0860	G	A	G	G	G	G	G	G	G	G	G	G	G	G	G	G	G	G	G	G	G	G	G	G	G	G	G	R	G	G	G	G	G	G	G	G	G	G	G	G	G	G	G	G	G
chr7	5440605	3.2185	6.0471e-04	0.0856	G	A	-	G	G	R	R	G	G	G	G	G	G	G	G	G	G	G	G	G	G	G	G	-	G	R	G	G	G	R	G	G	R	G	R	G	G	R	G	-	G	G	G	G	G
chr7	5478045	3.2280	5.9151e-04	0.0859	C	T	C	C	Y	C	C	C	C	C	C	C	C	C	C	C	C	C	C	C	C	C	C	C	C	C	C	C	C	C	C	C	C	C	C	C	C	C	C	C	C	C	C	C	C
chr7	5479960	3.5144	3.0588e-04	0.0944	G	A	G	G	R	A	A	G	G	G	G	G	G	G	G	G	G	A	G	G	G	G	R	-	G	A	A	R	A	A	A	A	A	R	G	G	R	R	R	G	G	G	G	R	R
chr7	5480593	3.3600	4.3652e-04	0.0898	A	C	A	C	M	A	A	A	A	A	M	A	A	A	A	A	A	A	A	A	A	A	M	A	A	A	A	A	A	A	A	A	A	A	M	A	A	A	A	M	A	M	C	A	A
chr7	5485775	3.0951	8.0328e-04	0.0819	C	T	C	C	Y	T	T	C	C	C	C	C	C	C	C	C	C	T	C	C	C	C	Y	-	C	T	T	T	T	T	T	T	T	T	C	C	Y	Y	Y	Y	C	C	C	Y	-
chr7	5485870	3.3059	4.9438e-04	0.0882	C	T	Y	C	Y	T	T	Y	C	Y	Y	Y	Y	Y	Y	C	C	T	Y	C	C	C	C	T	Y	T	T	T	T	T	T	T	T	-	Y	Y	Y	Y	Y	Y	T	C	Y	Y	T
chr7	5656292	3.3833	4.1372e-04	0.0905	A	T	A	A	A	A	A	A	A	A	A	A	A	A	A	A	A	A	A	A	A	A	A	A	A	A	A	A	A	W	A	A	W	A	A	A	W	A	W	A	A	A	A	W	A
chr7	6132423	3.1101	7.7609e-04	0.0824	C	T	C	C	C	C	C	C	C	C	C	C	C	C	C	C	C	C	C	C	C	C	C	-	C	C	C	C	C	T	C	C	C	Y	C	C	C	C	Y	C	C	C	C	Y	Y
chr7	6141955	3.1699	6.7630e-04	0.0842	C	T	C	Y	C	Y	Y	C	C	C	C	C	C	C	C	C	C	C	C	C	C	C	C	C	C	C	C	C	C	T	Y	C	C	Y	C	C	Y	Y	C	C	C	Y	C	C	-
chr7	6142673	3.3620	4.3449e-04	0.0899	G	A	G	R	G	R	R	G	G	G	G	G	G	G	G	G	G	G	G	G	G	G	G	-	G	G	G	G	G	A	G	G	G	R	G	G	R	R	G	G	G	R	G	G	-
chr7	6167993	3.2337	5.8387e-04	0.0861	C	T	C	C	C	C	C	C	C	C	C	C	C	C	C	C	C	C	C	C	C	C	C	C	C	C	C	C	C	Y	C	C	C	C	Y	Y	C	Y	C	Y	Y	C	C	C	C
chr7	6168003	3.2337	5.8387e-04	0.0861	A	T	A	A	A	A	A	A	A	A	A	A	A	A	A	A	A	A	A	A	A	A	A	A	A	A	A	A	A	W	A	A	A	A	W	W	A	W	A	W	W	A	A	A	A
chr7	6620678	3.1515	7.0553e-04	0.0836	G	A	G	G	G	G	G	G	G	G	G	G	G	G	G	G	G	G	G	G	G	G	G	G	G	G	G	G	G	R	G	G	G	G	G	G	G	R	G	R	R	G	R	G	G
chr7	6622052	3.6717	2.1297e-04	0.0991	G	A	G	G	G	G	G	G	G	G	G	G	G	G	G	G	G	G	G	G	G	G	G	G	G	G	G	G	G	R	G	G	R	G	R	R	G	R	G	R	R	G	R	-	G
chr7	6841312	3.4500	3.5484e-04	0.0925	C	T	C	C	C	C	C	C	C	C	C	C	C	C	C	C	C	C	C	C	C	C	C	C	C	C	C	Y	C	Y	C	C	C	C	C	C	C	Y	-	C	Y	C	C	Y	C
chr8	280980	3.0028	9.9347e-04	0.0792	G	A	G	G	G	R	R	G	G	G	G	G	G	G	G	G	G	G	G	G	G	G	G	G	G	G	G	R	R	G	R	G	G	R	G	R	R	G	G	R	R	G	G	G	R
chr8	451534	3.5254	2.9828e-04	0.0948	G	A	G	G	G	R	R	G	G	G	G	G	G	G	G	G	G	R	G	G	G	G	G	G	G	G	R	G	G	R	R	G	R	R	G	G	R	R	G	R	G	G	G	G	R
chr8	587734	4.5385	2.8941e-05	0.1246	A	G	A	A	A	A	A	A	A	A	R	A	A	A	A	A	A	A	A	A	A	A	A	A	A	A	A	A	A	G	R	A	A	A	R	R	R	R	R	R	A	A	A	R	A
chr8	587757	4.1304	7.4057e-05	0.1127	T	C	T	T	T	T	T	T	T	T	T	T	T	T	T	T	T	T	T	T	T	T	T	T	T	T	T	T	T	Y	T	T	Y	T	T	Y	Y	T	Y	Y	T	T	T	Y	T
chr8	588183	4.1738	6.7015e-05	0.1139	C	T	C	Y	C	Y	Y	C	C	C	C	C	C	C	C	C	C	C	C	C	C	C	C	C	C	C	C	C	C	Y	Y	C	C	C	C	T	Y	Y	Y	Y	Y	C	Y	Y	C
chr8	650755	4.0537	8.8372e-05	0.1104	G	A	G	G	R	R	G	G	R	G	G	G	G	G	G	R	R	G	G	R	G	G	R	-	G	G	G	R	G	G	G	G	G	G	G	-	G	G	G	G	G	G	G	G	G
chr8	752441	3.8580	1.3867e-04	0.1046	G	A	G	R	R	G	G	G	G	G	G	G	G	G	G	G	G	G	G	G	G	G	G	-	G	G	G	G	A	A	G	G	A	R	R	-	G	R	G	G	A	R	G	G	G
chr8	791105	3.1759	6.6702e-04	0.0843	G	A	G	G	G	G	G	G	G	G	G	G	G	G	G	G	G	G	G	G	G	G	G	G	G	G	G	G	G	R	R	-	R	R	G	G	G	R	R	G	G	G	G	R	R
chr8	927738	3.7942	1.6063e-04	0.1027	T	A	T	W	T	T	T	T	T	T	T	T	T	T	T	T	T	T	T	T	T	T	T	T	T	T	T	T	T	T	T	T	W	W	W	W	W	W	T	W	W	W	W	T	-
chr8	928759	3.6173	2.4136e-04	0.0975	T	C	T	T	T	Y	Y	T	T	T	T	T	T	T	T	T	T	T	T	T	T	T	C	Y	T	Y	T	T	T	C	Y	T	Y	Y	Y	Y	Y	Y	C	Y	T	T	T	C	Y
chr8	928796	3.0895	8.1370e-04	0.0818	C	T	C	C	C	Y	Y	C	C	C	C	C	C	C	C	C	C	C	C	C	C	C	T	Y	C	Y	C	C	C	T	Y	C	Y	Y	C	C	Y	Y	T	Y	C	C	C	T	Y
chr8	1108495	3.3539	4.4273e-04	0.0897	G	A	G	G	G	G	G	G	G	G	G	G	G	G	G	G	G	G	G	G	G	G	G	G	G	G	G	G	G	R	R	G	G	G	G	G	R	R	R	R	G	G	G	R	G
chr8	1155115	3.9840	1.0375e-04	0.1083	A	G	A	A	A	A	A	A	A	A	A	A	A	A	A	A	A	A	A	A	A	A	A	A	A	A	A	A	A	R	A	A	-	A	A	A	A	R	A	A	A	A	A	A	A
chr8	1183678	3.6923	2.0308e-04	0.0997	A	G	A	R	A	R	R	A	A	A	A	A	A	A	A	A	A	R	A	A	A	A	A	R	A	R	R	A	R	G	R	A	A	A	R	A	R	A	G	R	R	R	A	G	A
chr8	1305868	3.1466	7.1355e-04	0.0835	T	C	T	T	T	T	T	-	T	T	T	T	T	T	T	T	T	T	T	T	T	T	T	T	T	T	T	T	Y	C	T	T	Y	T	T	T	T	T	T	-	T	T	T	T	T
chr8	1347757	3.6161	2.4203e-04	0.0975	C	T	C	Y	C	Y	Y	C	C	C	C	C	C	C	C	C	C	Y	C	C	C	C	C	Y	C	Y	Y	C	Y	T	T	C	T	-	C	C	-	C	Y	C	C	Y	C	Y	T
chr8	1347969	4.6993	1.9985e-05	0.1293	C	T	C	C	C	Y	Y	C	C	C	C	C	C	C	C	C	C	Y	C	C	C	C	Y	C	C	C	Y	C	Y	T	T	C	Y	T	C	C	Y	Y	Y	C	C	C	C	Y	T
chr8	1353206	3.0091	9.7926e-04	0.0794	C	T	C	C	Y	C	C	C	C	C	Y	C	C	C	C	C	C	C	C	C	C	C	C	Y	C	Y	C	C	C	C	C	C	C	C	C	C	C	Y	C	C	Y	C	C	C	C
chr8	1357995	3.8093	1.5514e-04	0.1032	G	C	G	S	G	S	S	G	G	G	G	G	G	G	G	G	G	G	G	G	G	G	G	G	G	G	G	G	G	S	C	G	S	C	G	G	S	S	S	G	G	S	G	S	C
chr8	1357997	3.5214	3.0105e-04	0.0946	G	A	G	R	G	R	R	G	G	G	G	G	G	G	G	G	G	G	G	G	G	G	R	G	G	G	G	G	G	R	A	G	R	A	G	G	R	R	G	G	R	R	G	G	A
chr8	1508590	3.9407	1.1463e-04	0.1071	T	C	T	T	T	T	T	T	T	T	T	T	T	T	T	T	T	T	T	T	T	T	T	T	T	T	T	T	T	T	T	T	-	T	Y	Y	Y	Y	T	C	C	T	Y	T	T
chr8	1850580	3.0812	8.2944e-04	0.0815	C	T	C	C	C	C	C	C	C	C	C	C	C	C	C	C	C	C	C	C	C	C	C	C	C	C	C	C	C	T	Y	C	C	Y	C	C	C	C	C	Y	C	C	C	C	C
chr8	1873501	3.1401	7.2420e-04	0.0833	C	T	C	C	C	C	C	C	C	C	C	C	C	C	C	C	C	Y	C	C	C	C	C	C	C	C	Y	C	C	T	Y	C	C	C	C	Y	Y	Y	C	T	Y	C	Y	C	C
chr8	2012441	3.4250	3.7585e-04	0.0918	A	G	A	A	A	A	A	A	A	A	A	A	A	A	A	A	A	A	A	A	A	A	A	A	A	A	A	A	A	A	A	A	A	A	A	R	R	R	A	R	A	A	A	A	A
chr8	2331632	3.0660	8.5897e-04	0.0811	C	T	C	C	C	C	C	C	C	C	C	C	C	C	C	C	C	Y	C	C	C	C	C	C	C	C	Y	C	C	Y	C	C	C	-	C	Y	C	Y	C	T	Y	C	C	C	C
chr8	2331634	3.3195	4.7923e-04	0.0886	T	C	T	T	T	T	T	T	T	T	T	T	T	T	T	T	T	Y	T	T	T	T	T	T	T	T	Y	T	T	Y	T	T	T	-	T	Y	T	Y	T	C	Y	T	T	T	T
chr8	2411080	3.0051	9.8822e-04	0.0792	A	G	A	A	A	A	A	A	A	A	A	A	A	A	A	A	A	A	A	A	A	A	A	A	A	A	A	A	A	R	R	A	R	R	A	A	A	A	R	A	A	A	A	R	R
chr8	2481338	3.2777	5.2765e-04	0.0874	G	A	G	G	A	G	G	G	G	G	G	G	G	G	G	G	G	R	G	G	G	G	A	R	G	R	R	R	G	G	G	R	R	R	G	G	G	R	G	G	G	G	G	G	R
chr8	2697494	3.0642	8.6258e-04	0.0810	T	G	T	T	T	T	T	T	T	T	T	T	T	T	T	T	T	T	T	T	T	T	T	K	T	K	T	T	K	K	K	T	T	T	T	T	K	K	T	T	T	T	T	T	T
chr8	2988825	3.4269	3.7417e-04	0.0918	T	C	T	T	T	T	T	T	T	T	T	T	T	T	T	T	T	T	T	T	T	T	Y	-	T	T	T	T	T	T	T	Y	Y	T	T	T	Y	Y	Y	Y	Y	T	T	Y	T
chr8	2988840	3.2022	6.2773e-04	0.0851	C	G	C	C	C	C	C	C	C	C	C	C	C	C	C	C	C	C	C	C	C	C	S	-	C	C	C	C	C	C	C	S	S	C	C	C	S	S	S	C	S	C	C	S	C
chr8	3415878	3.0340	9.2464e-04	0.0801	C	T	C	C	C	Y	Y	C	C	C	C	C	C	C	C	C	C	C	C	C	C	C	Y	C	C	C	C	Y	Y	Y	-	C	-	Y	C	C	Y	C	-	C	C	C	C	Y	Y
chr8	3416099	3.4388	3.6408e-04	0.0922	C	T	C	C	C	Y	Y	C	C	C	C	C	C	C	C	C	C	Y	C	C	C	C	Y	C	C	C	Y	C	Y	Y	Y	C	Y	Y	C	C	Y	C	Y	C	C	C	C	Y	Y
chr8	3464075	3.3851	4.1199e-04	0.0906	G	A	G	G	G	R	R	G	G	G	G	G	G	G	G	G	G	G	G	G	G	G	G	-	G	G	G	G	G	R	R	G	G	-	R	G	R	R	G	R	G	G	G	G	-
chr8	3746932	4.6131	2.4373e-05	0.1268	G	T	G	G	G	K	K	G	G	G	G	G	G	G	G	G	G	G	G	G	G	G	G	G	G	G	G	G	G	G	K	G	G	G	K	G	K	K	G	K	K	G	K	G	G
chr8	3785136	3.2854	5.1830e-04	0.0876	T	C	T	T	T	Y	Y	T	T	T	T	T	T	T	T	T	T	T	T	T	T	T	T	Y	T	Y	T	T	T	Y	T	T	-	T	T	T	T	T	Y	T	T	T	T	Y	T
chr8	3873096	3.2884	5.1471e-04	0.0877	C	T	C	C	C	C	C	C	C	C	C	C	C	C	C	C	C	C	C	C	C	C	C	C	C	C	C	C	C	C	C	C	Y	C	C	Y	C	C	C	C	C	C	C	C	C
chr8	3877397	3.1189	7.6047e-04	0.0826	G	A	G	G	G	G	G	G	G	G	R	G	G	G	G	G	G	G	G	G	G	G	G	G	G	G	G	G	G	G	G	G	G	R	G	G	-	R	G	R	A	G	G	G	G
chr8	3918095	3.1095	7.7706e-04	0.0824	C	T	C	Y	C	Y	Y	C	C	C	C	C	C	C	C	C	C	Y	C	C	C	C	C	Y	C	Y	Y	C	C	T	Y	T	T	C	Y	C	Y	C	Y	Y	C	C	C	Y	C
chr8	3918574	3.4017	3.9654e-04	0.0911	C	G	C	C	C	C	C	C	C	C	C	C	C	C	C	C	C	C	C	C	C	C	C	C	C	C	C	C	S	S	S	S	S	C	C	C	C	C	C	S	C	C	C	C	C
chr8	3990720	3.6265	2.3630e-04	0.0978	C	T	C	C	Y	C	C	C	C	C	C	C	C	C	C	C	C	Y	C	C	C	C	C	-	C	C	Y	Y	C	C	C	C	C	C	C	C	C	C	C	C	C	C	C	C	C
chr8	3991134	3.2774	5.2796e-04	0.0874	A	G	A	A	R	A	A	A	A	A	A	A	A	A	A	A	A	R	A	A	A	A	A	A	A	A	R	R	A	A	A	A	A	A	A	A	A	A	A	A	A	A	A	A	A
chr8	4033469	4.3054	4.9494e-05	0.1178	T	A	T	T	T	T	T	T	T	T	T	T	T	T	T	T	T	T	T	T	T	T	T	-	T	T	T	T	W	W	T	T	W	T	T	T	T	T	T	T	T	T	T	T	T
chr8	4033699	6.0197	9.5570e-07	0.1671	G	A	G	G	G	G	G	G	G	G	G	G	G	G	G	G	G	G	G	G	G	G	G	-	G	G	G	G	R	R	G	G	R	G	G	G	R	G	G	G	G	G	G	G	G
chr8	4033738	5.7558	1.7546e-06	0.1597	T	C	T	T	T	T	T	T	T	T	T	T	T	T	T	T	T	T	T	T	T	T	T	-	T	T	T	T	Y	Y	T	T	Y	T	T	T	Y	T	T	T	T	T	T	T	T
chr8	4033751	5.1650	6.8389e-06	0.1428	A	T	A	A	A	A	A	A	A	A	A	A	A	A	A	A	A	A	A	A	A	A	A	-	A	A	A	A	W	W	A	A	W	A	A	A	W	A	A	A	A	A	A	A	A
chr8	4033771	5.1221	7.5484e-06	0.1416	G	A	G	G	G	G	G	G	G	G	G	G	G	G	G	G	G	G	G	G	G	G	G	-	G	G	G	G	R	R	G	G	R	G	G	G	R	G	G	G	G	G	G	G	G
chr8	4033796	4.1295	7.4224e-05	0.1126	A	G	A	A	A	A	A	A	A	A	A	A	A	A	A	A	A	A	A	A	A	A	A	-	A	A	A	A	R	R	A	R	R	A	A	A	R	A	A	A	A	A	A	A	A
chr8	4033926	5.9085	1.2346e-06	0.1640	C	G	C	C	C	C	C	C	C	C	C	C	C	C	C	C	C	C	C	C	C	C	C	C	C	C	C	C	S	S	C	C	S	C	C	C	S	C	C	C	C	C	C	C	C
chr8	4033935	3.9445	1.1363e-04	0.1072	A	G	A	A	A	A	A	A	A	A	A	A	A	A	A	A	A	A	A	A	A	A	A	A	A	A	A	A	R	R	A	A	R	A	A	A	R	A	A	A	A	A	A	A	A
chr8	4033977	5.7128	1.9372e-06	0.1584	T	C	T	T	T	T	T	T	T	T	T	T	T	T	T	T	T	T	T	T	T	T	T	T	T	T	T	T	Y	Y	T	T	Y	T	T	T	Y	T	T	T	T	T	T	T	T
chr8	4238569	3.1601	6.9165e-04	0.0839	C	G	C	C	C	C	C	C	C	C	C	C	C	C	C	C	C	C	C	C	C	C	C	C	C	C	C	C	C	C	C	C	S	S	C	S	C	S	C	G	S	C	C	C	-
chr8	4328062	3.6055	2.4805e-04	0.0971	G	A	G	G	G	A	A	G	G	G	G	G	G	G	G	G	G	R	G	G	G	G	G	G	G	-	R	G	G	A	A	R	A	G	G	R	R	R	G	G	R	G	G	G	G
chr8	4384383	3.1155	7.6641e-04	0.0825	G	A	G	G	R	G	G	G	G	G	G	G	G	G	G	G	G	G	G	G	G	G	G	-	G	G	G	G	G	G	G	G	-	G	G	R	R	-	G	G	G	G	G	G	G
chr8	4387304	3.6346	2.3194e-04	0.0980	C	T	C	C	C	T	T	C	C	C	C	C	C	C	C	-	C	C	C	C	C	C	C	C	C	C	-	C	C	T	C	C	Y	C	C	C	Y	C	C	-	Y	C	C	C	C
chr8	4530819	3.1201	7.5846e-04	0.0827	C	A	C	C	C	M	M	C	C	C	C	C	C	C	C	C	C	C	C	C	C	C	C	C	C	-	C	C	A	M	M	M	A	C	C	C	C	M	M	C	C	C	C	M	C
chr8	4580828	3.1885	6.4782e-04	0.0847	C	T	C	C	C	C	C	C	C	C	C	C	C	C	C	C	C	C	C	C	C	C	C	C	C	C	C	C	C	Y	Y	C	C	Y	C	C	Y	Y	C	Y	Y	C	C	C	-
chr8	4656148	3.0556	8.7977e-04	0.0808	C	A	C	C	M	C	C	C	C	C	C	C	C	C	C	C	C	C	C	C	C	C	C	M	C	M	C	C	M	M	M	C	M	C	C	-	C	M	C	C	M	C	C	C	C
chr8	6459795	3.6786	2.0960e-04	0.0993	A	C	A	A	A	M	M	A	A	A	A	A	A	A	A	A	A	M	A	A	A	A	A	A	A	A	M	A	A	M	M	A	-	A	A	M	A	M	A	A	M	A	A	A	A
chr8	6459897	3.1251	7.4964e-04	0.0828	G	A	G	G	G	R	R	G	G	G	G	G	G	G	G	G	G	R	G	G	G	G	G	R	G	R	R	G	G	R	R	G	-	G	G	G	G	R	G	G	G	G	G	G	G
chr8	6460030	4.0602	8.7058e-05	0.1106	T	C	T	T	T	Y	Y	T	T	T	T	T	T	T	T	T	T	Y	T	T	T	T	T	T	T	T	Y	T	T	Y	Y	T	-	T	T	T	T	Y	T	T	T	T	T	T	T
chr8	6460054	3.2817	5.2272e-04	0.0875	A	G	A	A	A	R	R	A	A	A	A	A	A	A	A	A	A	R	A	A	A	A	A	A	A	A	R	A	A	R	R	A	-	A	A	A	A	R	A	R	A	A	A	A	A
chr9	290636	3.0208	9.5331e-04	0.0797	A	C	A	A	A	A	A	A	A	A	A	A	A	A	A	A	A	A	A	A	A	A	A	A	A	A	A	A	A	M	A	A	A	A	A	A	M	A	M	A	A	A	A	M	A
chr9	290637	3.0208	9.5331e-04	0.0797	G	A	G	G	G	G	G	G	G	G	G	G	G	G	G	G	G	G	G	G	G	G	G	G	G	G	G	G	G	R	G	G	G	G	G	G	R	G	R	G	G	G	G	R	G
chr9	292289	3.6403	2.2894e-04	0.0982	G	A	G	R	G	G	G	G	G	G	R	G	G	G	G	G	G	G	G	G	G	G	G	G	G	G	G	G	G	R	G	G	-	G	G	R	R	R	R	A	G	G	G	R	G
chr9	433063	3.2803	5.2440e-04	0.0875	G	A	G	G	G	G	G	G	G	G	G	G	G	G	G	G	G	G	G	G	G	G	G	G	G	G	G	G	G	R	G	G	G	R	G	G	-	R	R	G	G	G	G	R	R
chr9	442465	3.5336	2.9270e-04	0.0950	T	C	T	T	T	C	C	T	T	T	-	T	T	T	T	T	T	Y	T	T	T	T	T	Y	T	Y	Y	T	C	C	C	T	Y	Y	T	T	Y	T	T	C	T	T	T	T	Y
chr9	442632	3.1570	6.9662e-04	0.0838	T	C	T	T	T	C	C	T	T	T	T	T	T	T	T	T	T	Y	T	T	T	T	T	Y	T	Y	Y	T	C	C	Y	-	Y	Y	T	T	Y	T	T	C	Y	T	T	T	Y
chr9	457824	4.6417	2.2817e-05	0.1276	G	A	G	G	G	G	G	G	G	G	G	G	G	G	G	G	G	G	G	G	G	-	R	G	G	G	G	G	G	A	G	G	G	R	R	-	G	G	G	R	G	G	G	G	G
chr9	485880	3.0179	9.5965e-04	0.0796	C	T	C	C	C	C	C	C	C	C	C	C	C	C	C	C	C	C	C	C	C	C	C	C	C	C	C	T	C	C	C	T	-	C	C	C	C	C	C	C	C	C	C	C	C
chr9	524904	3.7200	1.9056e-04	0.1005	C	G	C	C	C	S	S	C	C	C	C	C	C	C	C	C	C	S	C	C	C	C	S	S	C	S	S	C	C	S	C	C	C	C	C	C	S	S	S	C	S	C	C	S	C
chr9	639274	3.7770	1.6710e-04	0.1022	G	A	G	G	G	G	G	G	G	G	G	G	G	G	G	G	G	G	G	G	G	G	G	G	G	G	G	G	G	G	G	G	R	R	G	G	G	G	G	G	R	G	G	G	R
chr9	644617	3.5232	2.9981e-04	0.0947	A	G	A	A	A	A	A	A	A	A	R	A	A	A	A	A	A	A	A	A	A	A	A	A	A	A	A	A	A	A	A	A	R	R	A	A	R	R	A	R	R	A	A	A	R
chr9	845517	3.3742	4.2247e-04	0.0903	A	G	A	R	R	R	R	A	A	A	A	A	A	A	A	A	A	A	A	A	A	A	R	R	A	R	A	R	R	G	G	R	G	A	A	A	R	R	R	A	A	A	A	R	A
chr9	845915	3.2022	6.2772e-04	0.0851	T	C	T	Y	Y	Y	Y	T	T	T	T	T	T	T	T	T	T	T	T	T	T	T	Y	C	T	Y	T	Y	Y	C	C	Y	C	T	T	T	-	-	Y	Y	Y	T	Y	Y	T
chr9	845926	3.0100	9.7717e-04	0.0794	C	T	C	Y	Y	Y	Y	C	C	C	C	C	C	C	C	C	C	C	C	C	C	C	Y	T	C	Y	C	Y	Y	T	T	Y	T	C	C	C	Y	-	Y	C	C	C	C	Y	C
chr9	845977	3.0017	9.9613e-04	0.0791	G	A	G	R	R	R	R	G	G	G	G	G	G	G	G	G	G	G	G	G	G	G	R	-	G	R	G	R	R	A	A	R	A	G	G	G	R	R	R	G	G	G	G	R	G
chr9	846059	3.0122	9.7229e-04	0.0795	A	G	A	R	R	R	R	A	A	A	A	A	A	A	A	A	A	A	A	A	A	A	R	R	A	R	A	R	R	G	G	R	G	A	A	A	R	R	R	A	A	A	A	R	A
chr9	865683	3.1106	7.7513e-04	0.0824	A	G	A	R	A	A	A	A	A	A	A	A	A	A	A	A	A	A	A	A	A	A	A	A	A	A	A	A	A	R	R	R	R	A	R	R	R	A	A	R	A	A	A	A	A
chr9	1140692	3.1052	7.8479e-04	0.0822	G	A	G	R	G	A	A	G	G	G	G	G	G	G	G	G	G	G	G	G	G	G	R	-	G	G	G	G	G	A	A	A	A	-	G	G	R	R	R	G	G	G	G	R	R
chr9	1152606	3.4413	3.6197e-04	0.0923	G	A	G	G	G	G	G	G	G	G	G	G	G	G	G	G	G	G	G	G	G	G	G	-	G	G	G	G	R	R	G	G	R	R	G	G	R	R	A	G	G	G	G	A	R
chr9	1195064	3.3906	4.0679e-04	0.0907	A	C	A	A	A	A	A	A	A	A	A	A	A	A	A	A	A	A	A	A	A	A	A	A	A	A	A	A	A	M	A	A	A	A	A	A	M	M	A	A	A	A	A	A	A
chr9	1201157	4.0679	8.5519e-05	0.1108	C	T	C	C	Y	C	C	C	C	C	Y	C	C	C	C	C	C	Y	C	C	C	C	C	Y	C	Y	Y	Y	C	Y	T	C	T	C	-	Y	-	C	Y	T	Y	C	Y	Y	Y
chr9	1301746	3.1414	7.2203e-04	0.0833	C	T	C	C	C	C	C	C	C	C	C	C	C	C	C	C	C	Y	C	C	C	C	C	C	C	C	Y	T	Y	C	C	Y	-	-	C	C	C	C	-	C	C	C	C	T	Y
chr9	1306233	3.2154	6.0894e-04	0.0855	C	T	Y	C	C	Y	Y	Y	C	Y	Y	Y	Y	Y	Y	C	C	C	Y	C	C	C	-	C	Y	C	C	C	C	T	T	C	Y	C	C	Y	C	C	C	C	C	C	C	C	C
chr9	1306236	3.5873	2.5866e-04	0.0966	G	C	G	G	S	S	S	G	G	G	G	G	G	G	G	G	G	G	G	G	G	G	-	G	G	G	G	G	G	C	C	G	S	G	G	G	G	G	G	G	G	G	G	G	G
chr9	1306287	3.1688	6.7800e-04	0.0841	G	A	G	G	R	R	R	G	G	G	G	G	G	G	G	G	G	G	G	G	G	G	R	G	G	G	G	G	G	A	A	G	R	G	G	G	G	G	G	G	G	G	G	G	G
chr9	1306377	3.0187	9.5788e-04	0.0796	G	A	G	G	R	G	G	G	G	G	G	G	G	G	G	G	G	R	G	G	G	G	R	G	G	G	R	G	R	A	A	G	R	R	G	G	G	G	G	G	G	G	G	G	R
chr9	1306438	3.5430	2.8639e-04	0.0953	C	T	C	C	Y	C	C	C	C	C	C	C	C	C	C	C	C	C	C	C	C	C	Y	C	C	C	C	C	Y	T	T	C	Y	Y	C	C	C	C	C	C	C	C	C	C	Y
chr9	1306439	3.5430	2.8639e-04	0.0953	A	G	A	A	R	A	A	A	A	A	A	A	A	A	A	A	A	A	A	A	A	A	R	A	A	A	A	A	R	G	G	A	R	R	A	A	A	A	A	A	A	A	A	A	R
chr9	1327794	3.5742	2.6655e-04	0.0962	G	A	G	G	G	G	G	G	G	G	R	G	G	G	G	G	G	G	G	G	G	G	G	G	G	G	G	G	G	G	G	G	G	G	R	R	R	R	G	R	R	G	G	G	G
chr9	1327943	3.4598	3.4687e-04	0.0928	C	A	C	C	C	C	C	C	C	C	M	C	C	C	C	C	C	C	C	C	C	C	C	C	C	C	C	C	C	C	C	C	C	M	C	C	M	M	C	M	M	C	C	C	-
chr9	1412849	3.0353	9.2202e-04	0.0801	G	A	G	G	G	G	G	G	G	G	G	G	G	G	G	G	G	G	G	G	G	G	G	G	G	G	G	G	G	R	R	G	R	R	G	A	R	R	R	R	G	G	R	R	R
chr9	1713861	4.5505	2.8150e-05	0.1250	T	C	T	T	C	T	T	T	T	T	T	T	T	T	T	T	T	T	T	T	T	T	T	T	T	T	T	T	T	T	T	Y	-	T	T	T	T	T	T	T	T	T	T	T	T
chr9	1713958	3.8855	1.3016e-04	0.1054	G	C	G	G	C	G	G	G	G	G	G	G	G	G	G	G	G	G	G	G	G	G	G	G	G	G	G	G	G	G	G	S	S	G	G	G	G	G	G	G	G	G	G	G	G
chr9	1713960	3.5371	2.9033e-04	0.0951	C	T	C	C	T	C	C	C	C	C	C	C	C	C	C	C	C	C	C	C	C	C	C	C	C	C	C	C	C	C	C	Y	C	C	C	C	C	C	C	C	C	C	C	C	C
chr9	1714005	3.8255	1.4944e-04	0.1037	C	A	C	C	A	C	C	C	C	C	C	C	C	C	C	C	C	C	C	C	C	C	C	C	C	C	C	C	C	C	C	M	M	C	C	C	C	C	C	C	C	C	C	C	C
chr9	1714007	3.8255	1.4944e-04	0.1037	A	C	A	A	C	A	A	A	A	A	A	A	A	A	A	A	A	A	A	A	A	A	A	A	A	A	A	A	A	A	A	M	M	A	A	A	A	A	A	A	A	A	A	A	A
chr9	1714020	3.8263	1.4917e-04	0.1037	T	C	T	T	C	T	T	T	T	T	T	T	T	T	T	T	T	T	T	T	T	T	T	T	T	T	T	T	T	T	T	Y	Y	T	T	T	T	T	T	T	T	T	T	T	T
chr9	1714103	3.0675	8.5607e-04	0.0811	C	G	C	C	G	C	C	C	C	C	C	C	C	C	C	C	C	C	C	C	C	C	C	C	C	C	C	C	C	C	C	S	S	C	C	C	C	C	C	C	C	C	C	C	C
chr9	1714164	3.5231	2.9985e-04	0.0947	G	A	G	G	A	G	G	G	G	G	G	G	G	G	G	G	G	G	G	G	G	G	G	G	G	G	G	G	G	G	G	R	R	G	G	G	G	G	G	G	G	G	G	G	G
chr9	1714188	3.1895	6.4639e-04	0.0847	C	G	C	C	G	C	C	C	C	C	C	C	C	C	C	C	C	C	C	C	C	C	C	C	C	C	C	C	C	C	C	C	S	C	C	C	C	C	C	C	C	C	C	C	C
chr9	1714440	3.2370	5.7938e-04	0.0862	G	A	G	G	A	G	G	-	G	G	G	G	G	G	-	G	G	G	G	-	G	G	G	G	G	G	G	G	G	G	G	R	-	G	G	R	R	R	G	G	G	G	G	G	G
chr9	1714445	4.1934	6.4064e-05	0.1145	C	T	C	C	T	C	C	C	C	C	C	C	C	C	C	C	C	C	C	-	C	C	C	C	C	C	C	C	C	C	C	Y	-	-	C	Y	C	C	C	C	C	C	C	C	C
chr9	1714489	3.7832	1.6475e-04	0.1024	C	T	C	C	T	C	C	-	C	C	C	C	C	C	C	C	C	C	C	-	C	C	C	C	C	C	C	C	C	C	C	Y	-	C	C	C	C	C	C	C	C	C	C	C	C
chr9	1715291	3.4971	3.1832e-04	0.0939	G	A	G	G	A	G	G	G	G	G	G	G	G	G	G	G	G	G	G	G	G	G	G	G	G	G	G	G	G	G	G	R	R	G	G	G	G	G	G	G	G	G	G	G	G
chr9	1715326	3.7050	1.9723e-04	0.1001	T	G	T	T	G	T	T	T	T	T	T	T	T	T	T	T	T	T	T	T	T	T	T	T	T	T	T	T	T	T	T	K	K	T	T	T	T	T	T	T	T	T	T	T	T
chr9	1715910	3.0463	8.9882e-04	0.0805	C	T	C	C	T	C	C	C	C	C	C	C	C	C	C	C	C	C	C	C	C	C	C	C	C	C	C	C	C	C	C	Y	-	C	C	C	C	C	C	C	C	C	C	C	C
chr9	1715916	3.0463	8.9882e-04	0.0805	C	T	C	C	T	C	C	C	C	C	C	C	C	C	C	C	C	C	C	C	C	C	C	C	C	C	C	C	C	C	C	Y	-	C	C	C	C	C	C	C	C	C	C	C	C
chr9	2167175	4.3759	4.2085e-05	0.1199	C	A	C	C	C	M	M	C	C	C	C	C	C	C	C	C	C	C	C	C	C	C	C	-	C	A	-	C	C	A	C	M	M	-	M	M	C	M	C	A	A	C	C	C	M
chr9	2179068	3.2737	5.3245e-04	0.0873	C	T	C	C	C	C	C	C	C	C	C	C	C	C	C	C	C	C	C	C	C	C	C	C	C	C	C	C	C	C	Y	-	Y	C	C	C	Y	Y	Y	C	Y	C	C	Y	C
chr9	2183314	3.8120	1.5417e-04	0.1033	C	T	C	C	C	Y	Y	C	C	C	Y	C	C	C	C	C	C	C	C	C	C	C	C	-	C	C	C	C	C	C	C	C	Y	C	Y	Y	Y	Y	C	Y	Y	C	C	C	C
chr9	2197839	3.1150	7.6743e-04	0.0825	G	C	G	G	G	G	G	G	G	G	G	G	G	G	G	G	G	G	G	G	G	G	G	S	G	S	G	G	G	S	G	G	G	G	G	-	G	G	S	G	G	G	G	S	G
chr9	2248794	4.4885	3.2473e-05	0.1232	C	T	C	C	C	C	C	C	C	C	C	C	C	C	C	C	C	C	C	C	C	C	C	C	C	C	C	C	C	C	C	C	C	C	C	C	Y	Y	Y	Y	C	C	C	Y	C
chr9	2276708	3.4744	3.3539e-04	0.0932	C	T	C	C	Y	C	C	C	C	C	T	C	C	-	C	C	C	Y	C	C	C	C	C	C	C	C	Y	C	C	C	C	C	C	Y	-	Y	Y	Y	C	Y	T	C	C	C	C
chr9	2276730	3.7442	1.8020e-04	0.1013	A	G	A	A	A	A	A	-	A	A	-	A	A	-	A	A	A	A	A	A	A	A	A	A	A	A	A	A	A	A	A	A	A	-	A	R	R	R	A	R	R	A	A	A	A
chr9	2364999	3.2415	5.7340e-04	0.0863	T	C	T	T	T	Y	Y	T	T	T	Y	T	T	T	T	T	T	T	T	T	T	T	T	T	T	T	T	T	T	T	T	T	Y	T	T	T	T	Y	T	Y	T	T	T	T	T
chr9	2481787	3.0332	9.2645e-04	0.0801	C	T	C	C	C	Y	Y	C	C	C	C	C	C	C	C	C	C	Y	C	C	C	C	C	C	C	C	Y	C	Y	Y	T	Y	Y	Y	C	Y	C	Y	Y	Y	C	C	C	Y	-
chr9	2486855	4.6592	2.1917e-05	0.1281	C	G	C	C	C	S	S	C	C	C	C	C	C	C	C	C	C	C	C	C	C	C	C	C	C	C	C	C	C	S	C	C	S	C	C	C	S	S	C	C	C	C	C	C	C
chr9	2510042	3.4234	3.7718e-04	0.0917	C	T	C	C	C	C	C	C	C	C	C	C	C	C	C	C	C	C	C	C	C	C	C	C	C	C	C	C	Y	C	Y	C	Y	C	C	C	C	Y	C	C	C	C	C	C	C
chr9	2610072	3.3844	4.1263e-04	0.0906	C	G	C	C	C	C	C	C	C	C	C	C	C	C	C	C	C	C	C	C	C	C	C	-	C	C	C	C	C	G	C	C	S	C	C	C	S	S	S	C	C	C	C	S	C
chr9	2922527	3.4709	3.3813e-04	0.0931	C	T	C	C	C	C	C	C	C	C	Y	C	C	C	C	C	C	C	C	C	C	C	C	C	C	C	C	C	C	C	C	C	C	C	C	C	C	Y	C	Y	Y	C	C	C	C
chr9	2928933	3.8546	1.3976e-04	0.1045	T	C	T	Y	T	T	T	T	T	T	T	T	T	T	T	T	T	T	T	T	T	T	T	-	T	-	T	T	T	Y	T	T	Y	T	T	Y	T	Y	T	T	T	T	T	T	T
chr9	2928946	3.2748	5.3115e-04	0.0873	G	A	G	R	G	G	G	G	G	G	G	G	G	G	G	G	G	G	G	G	G	G	G	-	G	-	G	G	G	R	G	G	R	G	G	R	G	R	G	G	G	G	G	G	G
chr9	2930612	3.0578	8.7534e-04	0.0808	A	G	A	A	A	A	A	A	A	A	A	A	A	A	A	A	A	A	A	A	A	A	A	R	A	R	A	R	A	A	R	A	R	A	A	A	A	A	A	A	A	A	A	A	A
chr9	2953260	3.1418	7.2150e-04	0.0833	C	T	C	C	C	C	C	C	C	C	C	C	C	C	C	C	C	C	C	C	C	C	C	C	C	C	C	C	C	T	T	C	Y	Y	C	C	C	C	C	C	C	C	C	C	Y
chr9	3144263	3.1100	7.7616e-04	0.0824	C	T	C	C	C	C	C	C	C	C	C	C	C	C	C	C	C	Y	C	C	C	C	C	-	C	C	Y	C	C	Y	C	Y	Y	C	C	C	Y	C	Y	C	C	C	C	Y	C
chr9	3475279	3.1689	6.7787e-04	0.0841	C	T	C	C	C	C	C	C	C	C	C	C	C	C	C	C	C	C	C	C	C	C	C	C	C	C	C	Y	C	C	C	C	C	C	C	C	C	C	C	C	C	C	C	C	C
chr9	3500809	3.0866	8.1920e-04	0.0817	G	A	G	G	R	G	G	G	G	G	G	G	G	G	G	G	G	G	G	G	G	G	G	-	G	G	G	R	G	G	G	G	G	G	G	G	R	R	G	G	G	G	G	G	G
chr9	3923207	3.1806	6.5977e-04	0.0845	A	G	G	G	G	G	G	G	R	G	G	G	G	G	G	R	R	G	G	R	R	R	G	-	G	G	G	G	G	R	G	G	-	G	R	G	R	R	G	G	G	A	G	G	G
chr9	4246562	3.9600	1.0966e-04	0.1076	C	G	C	C	C	C	C	C	C	C	S	C	C	C	C	C	C	C	C	C	C	C	S	C	C	C	C	C	C	G	C	C	G	C	C	C	S	S	C	C	C	C	C	C	C
chr9	4246823	3.5670	2.7100e-04	0.0960	G	T	G	K	G	G	G	G	G	G	K	G	G	G	G	G	G	G	G	G	G	G	K	G	G	G	G	G	G	T	G	G	T	G	K	G	K	K	G	G	G	G	G	G	G
chr9	4246824	3.5670	2.7100e-04	0.0960	G	C	G	S	G	G	G	G	G	G	S	G	G	G	G	G	G	G	G	G	G	G	S	G	G	G	G	G	G	C	G	G	C	G	S	G	S	S	G	G	G	G	G	G	G
chr9	4246826	3.5670	2.7100e-04	0.0960	A	G	A	R	A	A	A	A	A	A	R	A	A	A	A	A	A	A	A	A	A	A	R	A	A	A	A	A	A	G	A	A	G	A	R	A	R	R	A	A	A	A	A	A	A
chr9	4247168	3.4762	3.3401e-04	0.0933	C	T	C	T	C	C	C	C	C	C	Y	C	C	C	C	C	C	C	C	C	C	C	Y	C	C	-	C	C	C	T	C	C	T	C	Y	C	Y	Y	C	C	C	C	C	C	C
chr9	4247281	3.1119	7.7287e-04	0.0824	C	G	C	G	C	C	C	C	C	C	S	C	C	C	C	C	C	-	C	C	C	C	C	-	C	C	-	S	C	G	C	C	G	C	S	C	S	S	C	C	C	C	C	C	C
chr9	4247426	4.0870	8.1843e-05	0.1114	A	C	A	C	A	A	A	A	A	A	M	A	A	A	A	A	A	A	A	A	A	A	M	A	A	A	A	A	A	C	A	A	C	A	M	A	M	M	A	A	A	A	A	A	A
chr9	4247487	4.4735	3.3616e-05	0.1227	T	G	T	G	T	T	T	T	T	T	K	T	T	T	T	T	T	T	T	T	T	T	K	T	T	T	T	T	T	G	T	T	G	T	K	T	K	K	T	K	T	T	-	T	T
chr9	4247501	4.2842	5.1970e-05	0.1172	T	G	T	G	T	K	K	T	T	T	K	T	T	T	T	T	T	T	T	T	T	T	K	T	T	T	T	T	T	G	T	T	G	T	K	T	K	K	T	K	T	T	-	T	T
chr9	4255028	4.7891	1.6251e-05	0.1319	G	A	G	G	G	G	G	G	G	G	R	G	G	G	G	G	G	G	G	G	G	G	G	G	G	G	G	G	G	R	G	G	R	G	G	G	R	R	G	G	G	G	R	G	G
chr9	4380228	3.3252	4.7291e-04	0.0888	T	A	T	A	W	W	W	T	T	T	T	-	T	T	T	T	T	A	T	T	T	T	W	A	T	A	A	A	W	W	W	A	W	W	W	T	W	T	W	T	T	W	T	W	A
chr9	4685141	3.5456	2.8469e-04	0.0954	T	C	T	T	T	T	T	T	T	T	Y	T	T	T	T	T	T	T	T	T	T	T	T	Y	T	Y	T	Y	C	C	T	Y	T	T	-	Y	Y	Y	Y	Y	C	T	C	Y	T
chr9	4685188	3.7727	1.6878e-04	0.1021	G	A	G	G	G	G	G	G	G	G	R	G	G	G	G	G	G	G	G	G	G	G	G	R	G	R	G	R	R	A	G	R	G	G	G	R	R	R	R	G	A	G	R	R	G
chr9	4685208	3.3021	4.9872e-04	0.0881	A	G	A	A	A	A	A	A	A	A	R	A	A	A	A	A	A	A	A	A	A	A	A	R	A	R	A	R	R	G	A	R	A	A	A	R	R	R	R	A	G	A	G	R	A
chr9	4687409	3.3813	4.1566e-04	0.0905	G	A	G	R	G	G	G	G	G	G	G	G	G	G	G	G	G	G	G	G	G	G	G	G	G	G	G	G	R	R	G	G	G	G	R	G	G	G	R	G	G	R	G	R	G
chr9	4689336	4.0562	8.7868e-05	0.1105	G	T	G	K	G	G	G	G	G	G	K	G	G	G	G	G	G	T	G	G	G	G	G	G	G	G	T	G	K	T	G	G	G	G	K	G	G	K	K	K	G	K	G	K	G
chr9	4742592	3.8688	1.3526e-04	0.1049	C	T	C	C	C	Y	Y	C	C	C	C	C	C	C	C	C	C	C	C	C	C	C	C	C	C	C	-	C	C	Y	C	C	C	C	C	C	C	Y	C	Y	C	C	C	C	C
chr9	4787734	3.5159	3.0483e-04	0.0945	A	G	A	R	R	A	A	A	A	A	A	A	A	A	A	A	A	A	A	A	A	A	R	A	A	A	A	A	A	A	A	A	-	A	A	R	R	R	A	R	R	R	R	A	A
chr9	4787737	3.7089	1.9546e-04	0.1002	T	C	T	Y	Y	T	T	T	T	T	T	T	T	T	T	T	T	T	T	T	T	T	Y	T	T	T	T	T	T	T	T	T	-	T	T	Y	Y	Y	T	Y	Y	Y	Y	T	T
chr9	5814150	3.9631	1.0886e-04	0.1077	A	G	A	A	A	R	R	A	A	A	A	A	A	A	A	A	A	A	A	A	A	A	A	-	A	A	A	A	A	G	A	R	-	A	R	A	R	R	A	A	A	A	R	A	A
chr10	29741	4.7375	1.8300e-05	0.1304	G	A	G	R	G	G	G	G	G	G	G	G	G	G	G	G	G	G	G	G	G	G	G	G	G	G	G	G	G	R	R	G	G	R	G	G	R	R	G	-	R	R	G	G	-
chr10	424390	3.6346	2.3195e-04	0.0980	G	A	G	G	G	G	G	G	G	G	G	G	G	G	G	G	G	G	G	G	G	G	G	-	G	G	G	G	G	R	R	G	G	R	G	G	R	R	G	G	R	G	G	G	R
chr10	1235524	3.5063	3.1170e-04	0.0942	G	A	G	R	G	G	G	G	G	G	R	G	G	G	G	G	G	G	G	G	G	G	G	G	G	G	G	G	G	A	G	G	G	R	R	G	R	R	G	G	R	R	G	G	R
chr10	1235569	3.0052	9.8803e-04	0.0792	C	T	C	Y	C	C	C	C	C	C	C	C	C	C	C	C	C	C	C	C	C	C	C	-	C	-	C	C	C	T	C	C	C	Y	Y	C	Y	Y	C	C	Y	Y	C	C	Y
chr10	1258186	3.4081	3.9074e-04	0.0913	G	A	G	G	R	R	R	G	G	G	G	G	G	G	G	G	G	R	G	G	G	G	G	G	G	G	R	G	G	A	G	G	R	R	G	G	G	G	G	G	G	G	G	G	R
chr10	1258195	3.2748	5.3117e-04	0.0873	C	T	C	C	Y	Y	Y	C	C	C	C	C	C	C	C	C	C	Y	C	C	C	C	C	-	C	C	Y	C	C	T	C	C	Y	Y	C	C	C	C	C	C	C	C	C	C	Y
chr10	1258217	3.3376	4.5963e-04	0.0892	G	A	G	G	R	R	R	G	G	G	G	G	G	G	G	G	G	R	G	G	G	G	G	-	G	G	R	G	G	A	G	G	R	R	G	G	G	G	G	G	G	G	G	G	R
chr10	1408674	3.0300	9.3324e-04	0.0800	C	T	C	C	C	C	C	C	C	C	C	C	C	C	C	C	C	C	C	C	C	C	C	C	C	C	C	C	C	C	C	-	Y	C	C	C	C	Y	Y	Y	Y	C	C	Y	C
chr10	1607503	4.6298	2.3456e-05	0.1273	C	T	C	C	C	C	C	C	C	C	C	C	C	C	C	C	C	C	C	C	C	C	C	C	C	C	C	Y	C	C	C	C	C	C	C	C	C	Y	C	C	C	C	C	C	C
chr10	1859238	3.6249	2.3717e-04	0.0977	G	A	G	G	G	G	G	G	G	G	G	G	G	G	G	G	G	G	G	G	G	G	G	R	G	R	G	G	G	A	G	G	R	G	G	G	G	R	G	G	G	G	G	G	G
chr10	2796814	3.1253	7.4939e-04	0.0828	G	A	G	G	G	G	G	G	R	G	G	G	G	G	G	R	R	G	G	R	R	R	G	-	G	G	G	G	G	R	G	G	G	R	G	G	G	R	G	G	R	G	G	G	R
chr10	3115877	3.2817	5.2271e-04	0.0875	C	T	C	C	C	C	C	C	C	C	C	C	C	C	C	C	C	C	C	C	C	C	C	Y	C	Y	C	C	C	C	Y	C	-	C	C	C	Y	Y	C	C	C	C	C	C	C
chr10	3209848	3.3680	4.2855e-04	0.0901	C	T	C	C	Y	C	C	C	C	C	C	C	C	C	C	C	C	Y	C	C	C	C	T	C	C	C	Y	Y	Y	C	Y	T	Y	-	C	C	C	Y	Y	C	C	C	C	Y	-
chr10	3486857	3.2387	5.7716e-04	0.0862	C	G	C	C	C	C	C	C	C	C	C	C	C	C	C	C	C	C	C	C	C	C	C	S	C	S	C	C	C	S	S	C	C	C	C	C	S	C	S	C	C	C	C	S	C
chr10	3503814	4.2643	5.4412e-05	0.1166	C	T	C	C	C	C	C	C	C	C	C	C	C	C	C	C	C	C	C	C	C	C	C	C	C	C	C	C	Y	Y	Y	C	C	C	C	C	C	C	Y	C	C	C	C	Y	C
chr10	3517648	3.1029	7.8908e-04	0.0822	T	C	T	T	T	T	T	T	T	T	T	T	T	T	T	T	T	Y	T	T	T	T	T	-	T	T	Y	T	T	Y	Y	T	T	Y	T	T	T	T	T	T	T	T	T	T	Y
chr10	3534715	3.1273	7.4595e-04	0.0829	G	A	G	G	G	R	R	G	G	G	G	G	G	G	G	G	G	G	G	G	G	G	G	R	G	R	G	G	G	R	R	G	G	G	G	G	G	R	G	G	G	G	G	G	G
chr10	3623390	3.3208	4.7776e-04	0.0887	G	A	G	G	G	R	R	G	G	G	G	G	G	G	G	G	G	G	G	G	G	G	A	G	G	G	G	G	R	A	A	A	A	G	G	G	G	G	R	G	G	G	G	R	G
chr10	3625263	3.1912	6.4387e-04	0.0848	A	G	A	A	A	R	R	A	A	A	A	A	A	A	A	A	A	A	A	A	A	A	G	A	A	A	A	A	R	G	G	G	G	A	A	A	A	A	R	A	A	A	A	R	A
chr10	3708146	3.1240	7.5167e-04	0.0828	G	A	G	R	R	R	R	G	G	G	G	G	G	G	G	G	G	G	G	G	G	G	R	R	G	R	G	G	G	G	G	A	G	G	G	G	G	-	R	G	G	G	G	R	G
chr10	3735501	3.2948	5.0722e-04	0.0879	G	A	G	G	G	G	G	G	G	G	G	G	G	G	G	G	G	G	G	G	G	G	G	-	G	R	G	G	R	R	G	G	G	G	G	G	R	R	G	G	G	G	G	G	G
chr10	3736234	3.1474	7.1215e-04	0.0835	G	A	G	G	G	G	G	G	G	G	G	G	G	G	G	G	G	G	G	G	G	G	G	R	G	R	G	G	R	R	G	G	G	G	G	G	R	R	G	G	G	G	G	G	G
chr10	3736297	3.0597	8.7157e-04	0.0809	C	T	C	C	C	C	C	C	C	C	C	C	C	C	C	C	C	C	C	C	C	C	C	Y	C	Y	C	C	Y	Y	C	C	C	C	C	C	Y	Y	C	C	C	C	C	C	C
chr10	3759561	3.2277	5.9198e-04	0.0859	C	T	C	C	C	C	C	C	C	C	C	C	C	C	C	C	C	C	C	C	C	C	C	Y	C	Y	C	C	Y	Y	C	C	C	C	C	C	Y	Y	C	C	C	C	C	C	C
chr10	3761454	3.0430	9.0572e-04	0.0804	G	A	G	G	G	G	G	G	G	G	G	G	G	G	G	G	G	G	G	G	G	G	G	R	G	R	G	G	R	R	G	G	R	G	G	G	R	R	G	G	G	G	G	G	G
chr10	3820486	3.7503	1.7772e-04	0.1014	T	C	T	T	T	Y	Y	T	T	T	T	T	T	T	T	T	T	T	T	T	T	T	Y	-	T	T	T	T	T	C	Y	T	Y	Y	T	T	-	Y	T	T	T	T	T	T	Y
chr10	3877093	4.3965	4.0130e-05	0.1205	A	G	A	A	A	A	A	A	A	A	A	A	A	A	A	A	A	R	A	A	A	A	A	A	A	A	R	A	A	R	R	A	R	R	A	A	A	R	R	A	A	A	R	R	R
chr10	3940144	3.3492	4.4756e-04	0.0895	A	G	A	R	A	A	A	A	A	A	A	A	A	A	A	A	A	A	A	A	A	A	A	R	A	R	A	R	R	G	A	A	-	A	A	-	A	A	R	A	A	R	A	R	A
chr10	4330135	3.1561	6.9802e-04	0.0838	C	T	C	C	C	-	T	C	C	C	C	C	C	C	C	C	C	C	C	C	C	C	C	-	C	T	C	C	Y	T	T	Y	-	Y	-	C	C	Y	Y	C	C	C	C	Y	Y
chr10	4333143	3.7381	1.8276e-04	0.1011	A	C	A	A	M	M	M	A	A	A	A	A	A	A	A	A	A	A	A	A	A	A	M	M	A	M	A	A	M	M	M	M	M	M	A	M	M	M	C	M	C	A	A	C	C
chr10	4333149	3.7381	1.8276e-04	0.1011	C	T	C	C	Y	Y	Y	C	C	C	C	C	C	C	C	C	C	C	C	C	C	C	Y	Y	C	Y	C	C	Y	Y	Y	Y	Y	Y	C	Y	Y	Y	T	Y	T	C	C	T	T
chr10	4333218	4.5987	2.5191e-05	0.1264	C	T	C	C	Y	Y	Y	C	C	C	C	C	C	C	C	C	C	C	C	C	C	C	Y	Y	C	Y	C	C	Y	Y	Y	C	Y	Y	C	C	Y	Y	Y	C	Y	C	C	Y	-
chr10	4385046	3.0064	9.8546e-04	0.0793	A	G	A	R	R	A	A	A	A	A	A	A	A	A	A	A	A	A	A	A	A	A	R	A	A	A	A	A	R	A	-	A	-	A	A	A	A	A	A	A	A	A	R	A	A
chr10	4409767	3.6073	2.4701e-04	0.0972	C	G	C	C	C	S	S	C	C	C	C	C	C	C	C	C	C	C	C	C	C	C	S	S	C	S	C	C	C	G	C	S	C	C	C	C	S	S	C	C	C	C	C	C	C
chr10	4430178	3.0346	9.2348e-04	0.0801	G	A	R	G	R	G	G	R	G	R	G	R	R	R	R	G	G	R	R	G	G	G	G	G	R	G	R	G	G	G	G	G	R	G	G	G	R	R	R	G	G	G	R	R	G
chr10	4438241	3.6520	2.2283e-04	0.0985	C	T	C	C	C	C	C	C	C	C	C	C	C	C	C	C	C	C	C	C	C	C	C	C	C	C	C	C	C	C	C	C	C	-	Y	C	C	Y	C	Y	Y	C	C	C	-
chr10	4547223	3.5634	2.7325e-04	0.0959	A	G	A	A	A	A	A	A	A	A	A	A	A	A	A	A	A	A	A	A	A	A	A	A	A	A	A	A	A	A	A	A	A	A	A	A	A	A	A	A	A	A	A	A	A
chr10	4570865	3.0712	8.4883e-04	0.0812	G	A	G	G	G	R	R	G	G	G	G	G	G	G	G	G	G	G	G	G	G	G	G	G	G	G	G	G	G	R	G	G	G	G	G	G	G	G	G	G	G	G	G	G	G
chr10	4814561	3.0034	9.9209e-04	0.0792	T	C	Y	T	T	T	T	Y	T	Y	T	Y	Y	Y	Y	T	T	T	Y	T	T	T	Y	T	Y	T	T	Y	T	T	T	T	T	T	T	T	T	T	Y	T	T	T	T	Y	T
chr10	4980888	3.5754	2.6582e-04	0.0962	G	A	G	R	G	R	R	G	G	G	G	G	G	G	G	G	G	R	G	G	G	G	G	G	G	G	R	G	A	R	R	R	R	R	G	R	R	G	R	G	G	G	G	R	-
chr10	5889193	3.1816	6.5824e-04	0.0845	G	A	G	G	R	A	A	G	G	G	G	G	G	G	-	G	G	G	G	G	G	G	R	-	G	R	G	G	G	A	R	-	A	A	G	G	R	G	G	G	G	G	G	G	R
chr10	5926811	3.0009	9.9790e-04	0.0791	G	A	G	G	G	G	G	G	G	G	G	G	G	G	-	G	G	G	G	G	G	G	G	A	G	A	G	R	G	A	R	G	R	R	R	G	R	R	R	A	G	G	G	R	R
chr10	5926838	3.7950	1.6032e-04	0.1028	C	G	C	C	C	C	C	C	C	C	C	C	C	C	C	C	C	C	C	C	C	C	C	S	C	S	-	-	C	G	S	C	S	-	-	C	S	S	S	G	C	C	C	S	S
chr10	5955627	3.5354	2.9150e-04	0.0951	G	A	G	G	G	R	R	G	G	G	G	G	G	G	G	G	G	G	G	G	G	G	G	G	G	G	G	G	G	R	G	G	-	G	G	R	R	R	R	G	G	G	G	R	G
chr11	76888	3.7940	1.6069e-04	0.1027	T	G	T	T	T	T	T	T	T	T	K	T	T	T	T	T	T	T	T	T	T	T	T	T	T	T	T	T	K	K	T	T	T	T	T	T	T	K	K	K	K	T	T	K	T
chr11	116623	3.5386	2.8931e-04	0.0952	C	T	C	C	C	Y	Y	C	C	C	C	C	C	C	C	C	C	C	C	C	C	C	C	C	C	C	C	C	Y	Y	Y	C	C	C	C	C	Y	C	Y	C	Y	C	C	Y	C
chr11	491399	3.7904	1.6202e-04	0.1026	C	G	C	C	C	C	C	C	C	C	C	C	C	C	C	C	C	S	C	C	C	C	C	C	C	C	S	C	C	C	S	S	C	C	C	-	S	S	C	S	S	C	C	C	C
chr11	556357	3.2779	5.2733e-04	0.0874	A	G	A	A	A	A	A	A	A	A	R	A	A	A	A	A	A	A	A	A	A	A	A	A	A	A	A	A	R	A	A	A	A	A	R	A	A	R	A	R	A	A	A	A	A
chr11	658301	3.2269	5.9309e-04	0.0859	C	T	C	C	Y	C	C	C	C	C	Y	C	C	C	C	C	C	Y	C	C	C	C	C	C	C	C	Y	C	Y	Y	C	C	C	Y	C	C	Y	Y	Y	C	Y	C	C	Y	Y
chr11	1378186	3.2773	5.2813e-04	0.0874	G	C	G	G	S	G	G	G	G	G	G	G	G	G	G	G	G	G	G	G	G	G	G	G	G	G	G	G	S	S	G	G	G	S	G	C	S	G	S	C	G	G	G	S	S
chr11	1416344	4.7260	1.8791e-05	0.1301	C	T	C	C	C	Y	Y	C	C	C	C	C	C	C	C	C	C	Y	C	C	C	C	C	C	C	C	Y	C	-	Y	Y	C	Y	C	C	C	C	Y	C	Y	C	C	C	C	C
chr11	1614127	3.3271	4.7086e-04	0.0889	G	C	G	G	G	G	G	G	G	G	G	G	G	G	G	G	G	G	G	G	G	G	G	G	G	G	G	G	G	G	G	G	G	G	G	G	-	S	S	G	S	G	G	S	G
chr11	1728438	3.3202	4.7842e-04	0.0886	G	A	G	G	R	R	R	G	G	G	G	G	G	G	G	G	G	G	G	G	G	G	-	G	G	G	G	G	G	R	R	G	A	R	G	G	R	R	R	G	A	G	G	R	-
chr11	1821019	3.1559	6.9837e-04	0.0837	C	T	C	C	C	C	C	C	C	C	C	C	C	C	C	C	C	C	C	C	C	C	C	C	C	C	C	C	C	C	C	C	T	C	C	C	C	C	C	C	C	C	C	C	C
chr11	1821550	3.0172	9.6122e-04	0.0796	G	A	G	G	G	G	G	G	G	G	G	G	G	G	G	G	G	G	G	G	G	G	G	G	G	G	G	G	G	G	G	G	A	G	G	G	G	R	G	R	G	G	G	G	G
chr11	1822834	3.9126	1.2230e-04	0.1062	G	C	G	G	G	G	G	G	G	G	G	G	G	G	G	G	G	G	G	G	G	G	G	G	G	G	G	G	G	G	G	G	C	G	S	S	S	S	S	S	G	G	G	S	G
chr11	1872165	4.0572	8.7654e-05	0.1105	G	A	G	A	R	A	A	G	G	G	G	G	G	G	G	G	G	R	G	G	G	G	G	R	G	R	R	R	A	R	R	G	A	R	R	G	R	R	R	G	G	R	R	R	R
chr11	1877864	3.2067	6.2129e-04	0.0853	G	A	G	G	G	G	G	G	G	G	G	G	G	G	G	G	G	G	G	G	G	G	G	G	G	G	G	G	G	R	R	G	R	G	G	G	G	G	R	G	G	G	G	R	G
chr11	1881881	3.7870	1.6330e-04	0.1025	A	G	A	A	A	A	A	A	A	A	A	A	A	A	A	A	A	A	A	A	A	A	A	A	A	A	A	A	A	R	R	A	R	A	A	A	R	A	A	A	A	A	A	A	A
chr11	1976804	3.3141	4.8518e-04	0.0885	T	C	T	T	T	T	T	T	T	T	T	T	T	T	T	T	T	T	T	T	T	T	T	T	T	T	T	T	T	T	T	T	-	Y	T	Y	Y	Y	Y	Y	Y	T	T	Y	Y
chr11	1977052	4.4722	3.3715e-05	0.1227	G	A	G	G	G	G	G	G	G	G	R	G	G	G	G	G	G	G	G	G	G	G	G	-	G	G	G	G	G	G	R	G	-	R	R	R	R	R	R	R	R	G	G	R	R
chr11	2187526	4.3525	4.4413e-05	0.1192	G	C	G	G	G	S	S	-	G	G	G	G	G	G	G	G	G	G	G	G	G	G	G	G	G	G	G	G	G	S	S	G	S	G	S	-	G	S	G	G	S	G	G	G	G
chr11	2432315	3.1740	6.6982e-04	0.0843	G	A	G	G	R	G	G	G	G	G	G	G	G	G	G	G	G	G	G	G	G	G	G	R	G	R	G	G	G	A	A	G	G	G	G	G	R	R	R	G	G	G	G	R	G
chr11	2433817	3.6629	2.1730e-04	0.0988	A	G	A	R	A	A	A	A	A	A	R	A	A	A	A	A	A	A	A	A	A	A	A	R	A	R	A	A	A	A	A	A	R	R	R	G	-	R	A	R	G	R	A	A	R
chr11	2436662	3.1371	7.2936e-04	0.0832	A	G	A	A	A	A	A	A	A	A	A	A	A	A	A	A	A	A	A	A	A	A	A	-	A	A	A	A	A	A	A	A	R	R	A	A	R	R	R	A	A	A	A	R	R
chr11	2690792	3.1122	7.7231e-04	0.0824	G	A	G	G	G	G	G	G	G	G	G	G	G	G	G	G	G	G	G	G	G	G	G	G	G	G	G	G	G	R	R	G	G	R	G	G	G	G	G	R	G	G	G	G	R
chr11	2797428	3.3949	4.0280e-04	0.0909	A	G	A	A	A	A	A	A	A	A	A	A	A	A	A	A	A	A	A	A	A	A	A	-	A	G	A	R	A	G	G	A	R	R	A	A	A	R	A	A	A	A	A	A	R
chr11	2968997	3.2709	5.3592e-04	0.0872	C	T	C	C	Y	C	C	C	C	C	C	C	C	C	C	C	C	C	C	C	C	C	C	-	C	C	C	C	Y	Y	C	C	C	C	C	C	Y	Y	Y	C	C	C	C	Y	C
chr11	3112255	3.7447	1.8000e-04	0.1013	C	T	C	C	C	Y	Y	C	C	C	C	C	C	C	C	C	C	C	C	C	C	C	C	C	C	C	C	C	C	Y	C	C	C	C	C	C	C	C	C	C	C	C	C	C	C
chr11	3171294	3.2572	5.5308e-04	0.0868	C	T	C	T	C	T	T	C	C	C	C	C	C	C	C	C	C	Y	C	C	C	C	Y	Y	C	Y	Y	C	Y	T	T	C	C	C	Y	C	C	Y	Y	C	C	Y	C	Y	C
chr11	3175982	3.8353	1.4612e-04	0.1040	C	T	C	C	C	Y	Y	C	C	C	C	C	C	C	C	C	C	C	C	C	C	C	C	C	C	C	C	C	C	Y	C	C	Y	C	C	Y	C	Y	C	C	C	C	C	C	C
chr11	3448515	4.4444	3.5943e-05	0.1219	C	T	C	C	C	C	C	C	C	C	C	C	C	C	C	C	C	C	C	C	C	C	Y	-	C	C	C	C	Y	C	Y	C	C	Y	C	C	C	Y	C	C	C	C	C	C	Y
chr11	3479092	3.7433	1.8057e-04	0.1012	G	C	G	G	S	S	S	G	G	G	G	G	G	G	G	G	G	G	G	G	G	G	G	G	G	G	G	S	S	S	S	G	S	S	G	G	S	S	S	G	G	G	G	S	S
chr11	3479134	4.2515	5.6037e-05	0.1162	G	A	G	G	R	G	G	G	G	G	G	G	G	G	G	G	G	G	G	G	G	G	G	G	G	G	G	R	G	R	A	G	A	R	G	G	R	R	R	G	G	G	G	R	R
chr11	3644662	3.5017	3.1498e-04	0.0941	C	A	C	C	M	C	C	C	C	C	C	C	C	C	C	C	C	C	C	C	C	C	C	C	C	C	C	C	M	A	M	M	-	M	C	C	M	C	C	C	C	C	C	C	M
chr11	3670188	3.0164	9.6289e-04	0.0796	C	A	C	C	C	C	C	C	C	C	C	C	C	C	C	C	C	C	C	C	C	C	C	C	C	C	C	C	C	C	C	C	C	C	C	C	C	M	M	M	M	C	M	M	-
chr11	3758397	3.1665	6.8151e-04	0.0841	G	A	G	G	G	G	G	G	G	G	G	G	G	G	G	G	G	G	G	G	G	G	G	G	G	G	G	G	R	R	G	G	G	G	G	G	-	G	G	G	G	G	G	G	G
chr11	3850391	3.4885	3.2473e-04	0.0937	G	A	G	G	G	G	G	G	G	G	G	G	G	G	G	G	G	G	G	G	G	G	R	R	G	R	G	R	R	G	G	R	G	-	G	G	G	G	G	G	G	G	G	G	R
chr11	3850398	3.1965	6.3611e-04	0.0850	C	G	C	C	C	C	C	C	C	C	C	C	C	C	C	C	C	C	C	C	C	C	S	S	C	S	C	S	S	C	C	S	C	-	C	C	C	C	C	C	C	C	C	C	S
chr11	4010290	3.1805	6.5989e-04	0.0845	T	C	T	T	T	C	C	T	T	T	T	T	T	T	T	T	T	Y	T	T	T	T	T	T	T	T	Y	Y	T	Y	Y	Y	Y	T	T	T	Y	T	Y	Y	Y	T	T	Y	T
chr11	4195852	3.3328	4.6474e-04	0.0890	T	C	T	T	T	T	T	T	T	T	T	T	T	T	T	T	T	T	T	T	T	T	T	T	T	T	T	T	T	T	T	T	T	Y	T	T	T	Y	T	Y	Y	T	T	T	T
chr11	4223983	3.3591	4.3738e-04	0.0898	A	G	A	A	R	R	R	A	A	A	A	A	A	A	A	A	A	A	A	A	A	A	A	A	A	A	A	A	A	R	R	A	R	R	A	A	A	A	A	A	A	A	A	A	R
chr11	4265422	3.3714	4.2524e-04	0.0902	T	A	T	T	T	T	T	T	T	T	T	T	T	T	T	T	T	T	T	T	T	T	T	T	T	T	T	T	T	W	T	-	T	T	T	T	T	W	W	T	T	T	T	W	T
chr11	4314270	3.8238	1.5005e-04	0.1036	G	C	G	G	S	G	G	G	G	G	G	G	G	G	G	G	G	S	G	G	G	G	G	S	G	S	S	S	G	C	S	G	S	C	G	G	S	G	S	S	G	G	G	S	-
chr11	4338146	3.6143	2.4307e-04	0.0974	A	G	A	A	A	A	A	A	A	A	A	A	A	A	A	A	A	A	A	A	A	A	A	A	A	A	A	A	A	G	R	A	-	A	-	A	A	R	A	R	A	A	A	A	A
chr11	4338674	3.0657	8.5964e-04	0.0811	G	A	G	G	G	G	G	G	G	G	R	G	G	G	G	G	G	G	G	G	G	G	G	G	G	G	G	G	G	A	R	G	G	G	G	R	G	R	G	G	R	G	G	G	G
chr11	4338698	3.1295	7.4214e-04	0.0830	C	T	C	C	C	C	C	C	C	C	Y	C	C	C	C	C	C	C	C	C	C	C	C	C	C	C	C	C	C	T	Y	C	-	C	C	Y	C	Y	C	C	Y	C	C	C	C
chr11	4338710	3.0497	8.9186e-04	0.0806	G	A	G	G	G	G	G	G	G	G	R	G	G	G	G	G	G	G	G	G	G	G	G	G	G	G	G	G	G	A	R	G	G	G	G	R	G	R	G	G	R	G	G	G	G
chr11	4338832	3.1546	7.0041e-04	0.0837	A	G	A	A	A	A	A	A	A	A	R	A	A	A	A	A	A	A	A	A	A	A	A	-	A	A	A	A	A	G	R	A	-	A	A	R	A	R	A	A	R	A	A	A	A
chr11	4338833	3.1546	7.0041e-04	0.0837	G	A	G	G	G	G	G	G	G	G	R	G	G	G	G	G	G	G	G	G	G	G	G	-	G	G	G	G	G	A	R	G	-	G	G	R	G	R	G	G	R	G	G	G	G
chr11	4338846	3.0918	8.0945e-04	0.0818	T	A	T	T	T	T	T	T	T	T	-	T	T	T	T	T	T	T	T	T	T	T	T	-	T	T	T	T	T	A	W	T	-	T	T	W	T	W	T	T	W	T	T	T	T
chr11	4338895	3.5030	3.1406e-04	0.0941	G	A	G	G	G	G	G	G	G	G	R	G	G	G	G	G	G	G	G	G	G	G	G	G	G	G	G	G	G	A	R	G	G	G	G	R	G	R	G	G	R	G	G	G	G
chr11	4344272	3.4955	3.1951e-04	0.0939	C	A	C	C	C	C	C	C	C	C	M	C	C	C	C	C	C	C	C	C	C	C	C	C	C	C	C	C	C	A	M	C	C	C	C	C	M	M	C	C	A	C	C	C	C
chr11	4365312	3.6074	2.4695e-04	0.0972	A	G	A	A	A	G	G	A	A	A	A	A	A	A	A	A	A	A	A	A	A	A	A	-	A	A	A	A	A	R	R	A	G	R	A	A	R	A	A	A	A	A	A	A	R
chr11	4365852	3.2578	5.5234e-04	0.0868	G	A	G	G	G	R	R	G	G	G	G	G	G	G	G	G	G	G	G	G	G	G	G	G	G	G	G	G	G	R	R	G	R	G	G	G	G	G	R	G	G	G	G	R	G
chr11	4386888	3.4699	3.3893e-04	0.0931	A	G	A	R	A	A	A	A	A	A	A	A	A	A	A	A	A	R	A	A	A	A	A	A	A	A	R	A	A	R	R	A	A	R	A	A	A	R	R	A	R	A	A	R	R
chr11	4401949	3.3316	4.6600e-04	0.0890	A	G	A	A	A	A	A	A	A	A	A	A	A	A	A	A	A	A	A	A	A	A	A	A	A	A	A	A	R	A	A	A	A	A	R	R	-	R	A	R	R	A	A	A	A
chr11	4732694	3.3128	4.8660e-04	0.0884	G	A	G	G	G	R	R	G	G	G	G	G	G	G	G	G	G	R	G	G	G	G	R	G	G	G	R	G	R	A	A	G	G	G	G	G	R	R	R	G	G	G	G	R	G
chr11	4870185	3.4895	3.2396e-04	0.0937	A	G	A	A	A	A	A	A	A	A	A	A	A	A	A	A	A	A	A	A	A	A	A	A	A	A	A	R	R	G	R	A	R	R	A	A	A	A	R	A	A	A	A	R	R
chr11	5086868	3.1475	7.1209e-04	0.0835	G	T	G	G	G	G	G	G	G	G	G	G	G	G	G	G	G	G	G	G	G	G	G	G	G	-	G	K	G	G	G	G	G	G	G	G	G	G	G	G	G	G	G	G	G
chr11	5086898	3.1289	7.4327e-04	0.0829	G	C	G	G	G	G	G	G	G	G	G	G	G	G	G	G	G	G	G	G	G	G	G	G	G	-	G	S	G	G	G	G	G	G	G	G	G	G	G	G	G	G	G	G	G
chr11	5155170	3.0630	8.6500e-04	0.0810	G	A	R	G	G	G	G	-	G	R	R	R	R	R	R	G	G	G	R	G	G	G	G	G	R	G	G	G	R	R	G	G	G	R	G	G	G	A	G	R	A	G	G	G	R
chr11	5171813	3.3993	3.9872e-04	0.0910	T	C	T	Y	T	T	T	T	T	T	T	T	T	T	T	T	T	T	T	T	T	T	T	T	T	T	T	T	T	T	T	T	T	T	T	T	T	T	T	T	T	T	T	T	T
chr11	5175774	3.2428	5.7180e-04	0.0863	T	C	T	T	Y	Y	Y	T	T	T	T	T	T	T	T	T	T	T	T	T	T	T	T	T	T	T	T	T	T	T	T	T	T	Y	Y	T	T	Y	Y	Y	T	T	Y	Y	Y
chr11	5468552	4.5884	2.5800e-05	0.1261	C	T	C	C	C	Y	Y	C	C	C	C	C	C	C	C	C	C	C	C	C	C	C	C	C	C	C	C	C	Y	Y	C	C	Y	C	C	C	C	Y	Y	C	C	C	C	Y	-
chr11	5604730	3.2139	6.1104e-04	0.0855	G	A	G	G	G	G	G	G	G	G	G	G	G	G	G	G	G	G	G	G	G	G	R	G	G	G	G	G	R	G	G	G	G	G	R	G	R	R	G	R	R	G	G	G	G
chr12	456056	3.8966	1.2690e-04	0.1058	A	G	A	A	A	A	A	A	A	A	A	A	A	A	A	A	A	A	A	A	A	A	A	A	A	A	A	A	A	R	R	-	A	R	R	A	R	R	R	R	R	A	R	R	A
chr12	456256	3.1114	7.7367e-04	0.0824	C	A	C	C	C	C	C	C	C	C	C	C	C	C	C	C	-	C	C	C	C	C	C	C	C	C	C	C	C	M	M	-	C	M	-	C	M	M	M	M	M	C	M	M	M
chr12	1707471	3.3228	4.7556e-04	0.0887	G	A	G	G	G	R	R	G	G	G	R	G	G	G	-	G	G	G	G	G	G	G	R	R	G	R	G	G	G	R	G	G	-	G	G	G	R	G	-	G	R	G	G	-	G
chr12	1809055	3.0077	9.8253e-04	0.0793	T	C	T	T	Y	Y	Y	T	T	T	T	T	T	T	T	T	T	T	T	T	T	T	T	T	T	T	T	T	T	C	T	T	C	T	Y	Y	Y	Y	C	C	T	T	Y	C	Y
chr12	1870937	3.1256	7.4881e-04	0.0828	A	G	A	A	A	A	A	A	A	A	A	A	A	A	A	A	A	A	A	A	A	A	A	R	A	R	A	A	R	R	A	A	A	A	A	A	R	A	A	R	A	A	A	A	A
chr12	1879851	3.2719	5.3474e-04	0.0872	A	G	A	A	A	A	A	A	A	A	R	A	A	A	A	A	A	A	A	A	A	A	A	-	A	A	A	A	A	A	A	A	A	A	A	A	R	A	A	R	R	A	R	A	A
chr12	1881145	3.0106	9.7590e-04	0.0794	C	T	C	C	C	C	C	C	C	C	Y	C	C	C	C	C	C	C	C	C	C	C	C	C	C	C	C	C	C	C	C	C	C	-	C	C	C	C	C	Y	Y	C	C	C	C
chr12	2356160	3.9483	1.1264e-04	0.1073	G	C	G	G	G	S	S	G	G	G	G	G	G	G	G	G	G	S	G	G	G	G	G	G	G	G	S	G	S	C	S	G	S	G	G	G	S	S	S	G	S	G	G	S	G
chr12	2356847	3.3065	4.9376e-04	0.0882	T	C	T	T	T	T	T	T	T	T	T	T	-	T	T	T	T	T	T	T	T	T	T	T	T	T	T	T	Y	Y	T	T	T	Y	T	Y	Y	Y	T	T	Y	T	T	T	Y
chr12	2357168	3.3123	4.8717e-04	0.0884	C	T	C	Y	C	Y	Y	C	C	C	C	C	C	C	C	C	C	Y	C	C	C	C	C	C	C	C	Y	C	Y	T	Y	C	Y	C	C	Y	Y	Y	Y	Y	C	Y	Y	Y	C
chr12	2357179	3.0398	9.1241e-04	0.0803	A	C	A	M	A	M	M	A	A	A	A	A	A	A	A	A	A	M	A	A	A	A	A	A	A	A	M	A	M	C	M	A	-	A	M	M	M	M	M	M	A	M	M	M	A
chr12	2357187	3.0084	9.8077e-04	0.0793	C	T	C	Y	C	Y	Y	C	C	C	C	C	C	C	C	C	C	Y	C	C	C	C	C	C	C	C	Y	C	Y	T	Y	C	Y	C	C	C	Y	C	Y	C	C	Y	C	Y	C
chr12	2357336	3.0257	9.4244e-04	0.0799	G	A	G	R	G	R	R	G	G	G	G	G	G	G	G	G	G	R	G	G	G	G	G	G	G	G	R	G	R	A	R	G	R	G	G	G	R	R	R	G	G	R	A	R	G
chr12	2357568	3.2670	5.4071e-04	0.0871	G	A	G	R	G	R	R	G	G	G	G	G	G	G	G	G	G	R	G	G	G	G	G	G	G	G	R	G	R	A	-	G	R	G	G	G	G	G	R	G	G	R	G	R	G
chr12	2358324	4.6838	2.0711e-05	0.1289	G	A	G	R	G	R	R	G	G	G	G	G	G	G	G	G	G	G	G	G	G	G	G	G	G	G	G	G	R	A	G	G	G	G	G	G	G	G	R	G	G	R	G	R	G
chr12	2358575	5.2050	6.2377e-06	0.1439	C	T	C	C	C	C	C	C	C	C	C	C	C	C	C	C	-	C	C	C	C	C	C	C	C	C	C	C	Y	T	C	C	Y	C	C	C	C	Y	C	C	C	C	C	C	C
chr12	2358937	4.3674	4.2912e-05	0.1196	T	G	T	T	T	T	T	T	T	T	T	T	T	T	T	T	T	T	T	T	T	T	K	-	T	T	T	T	K	K	K	T	-	T	T	T	T	K	K	K	K	T	T	K	T
chr12	2358938	4.2114	6.1468e-05	0.1150	A	G	A	A	A	A	A	A	A	A	A	A	A	A	A	A	A	A	A	A	A	A	R	-	A	A	A	A	R	R	R	A	R	A	A	A	A	R	R	A	A	A	A	R	A
chr12	2359399	3.4682	3.4029e-04	0.0931	A	G	A	G	G	G	G	A	A	A	A	A	A	A	A	A	A	R	A	A	A	A	R	G	A	G	R	G	R	A	R	G	R	R	A	A	R	R	R	A	A	R	R	R	R
chr12	2359851	3.0138	9.6870e-04	0.0795	T	G	T	G	G	G	G	T	T	T	T	T	T	T	T	T	T	K	T	T	T	T	K	G	T	G	K	G	K	T	K	G	K	-	T	T	K	K	K	T	T	K	T	K	K
chr12	2361186	3.3029	4.9783e-04	0.0881	G	A	G	R	A	R	R	G	G	G	G	G	G	G	G	G	G	R	G	G	G	G	R	R	G	R	R	R	R	G	G	A	R	R	G	G	R	G	G	G	G	G	G	G	A
chr12	2361418	3.0802	8.3130e-04	0.0815	T	C	T	C	C	C	C	T	T	T	T	T	T	T	T	T	T	Y	T	T	T	T	Y	C	T	C	Y	Y	Y	T	Y	C	Y	-	T	T	Y	T	Y	T	T	Y	T	Y	C
chr12	2362298	3.1954	6.3770e-04	0.0849	C	T	C	C	C	C	C	C	C	C	C	C	C	C	C	C	C	Y	C	C	C	C	Y	C	C	C	Y	C	C	Y	Y	-	Y	C	C	C	C	C	Y	C	C	C	C	Y	C
chr12	2362338	3.4680	3.4044e-04	0.0930	G	A	G	G	G	G	G	G	G	G	G	G	G	G	G	G	G	R	G	G	G	G	R	G	G	G	R	G	G	R	R	G	R	G	G	G	G	G	R	G	G	G	G	R	G
chr12	2407383	3.4605	3.4637e-04	0.0928	C	T	C	C	C	C	C	C	C	C	C	C	C	C	C	C	C	C	C	C	C	C	C	C	C	C	C	C	C	C	C	C	-	-	C	C	Y	C	C	Y	Y	C	C	C	C
chr12	2649746	3.2653	5.4294e-04	0.0870	T	C	T	T	T	T	T	T	T	T	T	T	T	T	T	T	T	T	T	T	T	T	T	T	T	T	T	T	T	Y	Y	T	T	Y	T	T	T	Y	T	Y	T	T	Y	T	T
chr12	2959024	3.4789	3.3198e-04	0.0934	G	A	G	G	R	R	R	G	G	G	G	G	G	G	G	G	G	G	G	G	G	G	G	G	G	G	G	G	G	R	G	G	G	R	G	G	R	R	G	G	-	G	G	G	R
chr12	3005408	3.3503	4.4635e-04	0.0895	T	C	T	Y	T	T	T	T	T	T	T	T	T	T	T	T	T	T	T	T	T	T	T	T	T	T	T	T	T	Y	T	-	T	T	T	T	Y	Y	T	T	T	Y	T	T	T
chr12	3063866	3.0732	8.4480e-04	0.0813	A	G	A	A	A	A	A	A	A	A	R	A	A	A	A	A	A	A	A	A	A	A	A	R	A	R	A	A	A	A	A	A	-	A	R	A	R	R	R	A	G	A	A	R	A
chr12	3145119	3.0072	9.8355e-04	0.0793	G	A	G	G	G	A	A	G	G	G	G	G	G	G	G	G	G	G	G	G	G	G	G	G	G	G	G	G	G	G	G	G	G	-	-	R	G	R	G	R	R	G	G	G	-
chr12	3513697	3.4453	3.5870e-04	0.0924	G	A	G	R	G	G	G	G	G	G	G	G	G	G	G	G	G	G	G	G	G	G	G	G	G	G	G	G	G	A	R	G	R	R	G	G	G	G	G	G	G	R	G	G	R
chr12	4175392	3.8311	1.4753e-04	0.1038	G	A	G	G	G	R	R	G	G	G	G	G	G	G	G	G	G	G	G	G	G	G	G	G	G	G	G	G	G	R	R	G	G	G	G	G	G	G	G	G	G	G	G	G	G
chr12	4216927	3.7761	1.6744e-04	0.1022	C	T	T	Y	T	T	T	T	Y	T	T	T	T	T	T	Y	Y	T	T	Y	Y	Y	T	T	T	T	T	T	T	T	Y	-	Y	T	Y	Y	Y	Y	T	T	Y	C	T	T	T
chr12	4225746	4.0772	8.3705e-05	0.1111	G	A	G	G	G	G	G	G	G	G	G	G	G	G	-	G	G	G	G	G	G	G	G	R	G	R	G	G	G	A	G	-	R	R	G	G	G	G	G	R	G	G	G	G	R
chr13	776910	4.4237	3.7693e-05	0.1213	G	A	G	G	G	R	R	G	G	G	G	G	G	G	G	G	G	G	G	G	G	G	G	G	G	G	G	G	G	R	G	G	R	G	G	G	R	R	R	R	G	G	G	R	G
chr13	776950	3.6692	2.1417e-04	0.0990	G	A	G	G	G	G	G	G	G	G	G	G	G	G	G	G	G	R	G	G	G	G	G	G	G	G	R	G	G	R	G	G	G	G	G	G	R	R	R	R	G	G	G	R	G
chr13	777301	3.4749	3.3507e-04	0.0933	G	C	G	G	G	G	G	G	G	G	G	G	G	G	G	G	G	G	G	G	G	G	G	G	G	G	G	G	G	S	G	G	G	G	G	G	S	S	S	S	G	G	G	S	G
chr13	777807	3.8795	1.3198e-04	0.1053	C	T	C	C	C	Y	Y	C	C	C	Y	C	C	C	C	C	C	C	C	C	C	C	C	C	C	C	C	Y	Y	Y	C	C	T	Y	C	C	Y	Y	Y	Y	Y	-	C	C	Y
chr13	841829	3.9989	1.0025e-04	0.1088	C	T	C	C	C	C	C	C	C	C	C	C	C	C	C	C	C	C	C	C	C	C	C	C	C	C	C	C	C	T	Y	C	Y	C	C	T	C	C	C	C	C	C	C	C	C
chr13	927252	3.7550	1.7579e-04	0.1016	T	C	T	T	T	Y	Y	T	T	T	T	T	T	T	T	T	T	T	T	T	T	T	T	T	T	T	T	T	T	T	T	T	-	T	T	T	Y	Y	T	T	T	T	T	T	T
chr13	1034955	3.5975	2.5264e-04	0.0969	A	C	A	M	A	M	M	A	A	A	A	A	A	A	A	A	A	A	A	A	A	A	M	-	A	-	A	A	M	C	A	A	A	A	M	M	A	A	A	A	A	A	A	A	A
chr13	1401258	3.2969	5.0472e-04	0.0880	G	A	G	G	R	R	R	G	G	G	G	G	G	G	G	G	G	G	G	G	G	G	G	R	G	R	G	G	G	R	R	R	G	R	R	G	R	R	G	G	G	G	G	G	R
chr13	1629669	4.4561	3.4989e-05	0.1222	C	T	C	C	C	C	C	C	C	C	C	C	C	C	C	C	C	C	C	C	C	C	C	-	C	C	C	C	C	Y	C	C	C	C	C	Y	C	Y	C	Y	Y	C	C	C	C
chr13	1629834	3.6407	2.2870e-04	0.0982	C	T	C	C	C	C	C	C	C	C	C	C	C	C	C	C	C	Y	C	C	C	C	C	-	C	C	Y	C	C	C	C	C	Y	Y	C	-	C	Y	Y	Y	Y	C	C	C	C
chr13	2300202	3.7945	1.6050e-04	0.1027	G	A	G	G	G	G	G	G	G	G	G	G	G	G	G	G	G	G	G	G	G	G	G	G	G	G	G	G	G	R	G	G	G	G	G	G	R	R	G	R	G	G	G	G	G
chr13	2424245	3.3290	4.6884e-04	0.0889	C	G	C	C	C	S	S	C	C	C	C	C	C	C	C	C	C	S	C	C	C	C	C	C	C	C	S	C	S	S	C	C	S	C	C	S	S	C	C	S	C	C	C	C	C
chr13	2634529	3.0966	8.0050e-04	0.0820	G	C	G	G	G	G	G	G	G	G	G	G	G	G	G	G	G	G	G	G	G	G	G	G	G	G	G	G	G	G	S	-	S	G	G	G	G	G	S	G	G	G	G	S	G
chr13	2642042	3.2841	5.1990e-04	0.0876	G	A	G	G	G	G	G	G	G	G	G	G	G	G	G	G	G	G	G	G	G	G	G	G	G	G	G	G	G	G	G	G	R	R	G	G	R	R	G	G	G	G	G	G	R
chr13	2642300	3.0855	8.2133e-04	0.0816	G	C	G	G	G	G	G	G	G	G	S	G	G	G	G	G	G	G	G	G	G	G	G	G	G	G	G	S	G	G	G	G	S	G	G	G	S	S	G	S	G	G	G	G	G
chr13	3079635	3.1183	7.6162e-04	0.0826	T	C	T	T	T	Y	Y	T	T	T	T	T	T	T	T	T	T	T	T	T	T	T	T	T	T	T	T	T	Y	T	T	T	C	T	T	T	T	Y	Y	T	T	T	T	Y	T
chr13	3106373	3.3884	4.0884e-04	0.0907	T	G	T	T	T	T	T	T	T	T	T	T	T	T	T	T	T	T	T	T	T	T	T	T	T	T	T	T	T	K	K	T	K	K	T	T	T	T	T	K	K	T	K	T	K
chr13	3309436	3.5650	2.7230e-04	0.0959	A	G	A	A	A	A	A	A	A	A	A	A	A	A	A	A	A	A	A	A	A	A	A	A	A	A	A	A	A	R	A	A	R	A	A	A	A	R	A	A	A	A	A	A	A
chr13	3333272	3.0271	9.3943e-04	0.0799	C	G	C	C	C	S	S	-	C	C	S	C	C	C	C	C	C	C	C	C	C	C	C	S	C	S	C	C	S	G	C	C	-	C	C	C	S	C	C	S	C	C	C	C	C
chr13	3333638	3.0546	8.8182e-04	0.0807	G	A	G	G	G	G	G	G	G	G	G	G	G	G	G	G	G	G	G	G	G	G	G	G	G	G	G	G	G	A	G	R	G	R	G	G	G	R	G	G	G	G	G	G	R
chr13	3333823	3.0400	9.1202e-04	0.0803	C	T	C	C	C	C	C	C	C	C	C	C	C	C	C	C	C	C	C	C	C	C	C	-	C	C	C	C	C	T	C	Y	C	Y	C	C	C	C	C	C	C	C	C	C	Y
chr13	3342348	3.2649	5.4332e-04	0.0870	G	A	G	R	G	R	R	G	G	G	G	G	G	G	G	G	G	A	G	G	G	G	G	G	G	G	A	R	A	A	A	R	R	-	R	G	R	G	A	G	G	G	G	A	R
chr13	3455266	3.1585	6.9420e-04	0.0838	C	T	-	C	C	C	C	C	C	C	C	C	C	C	C	C	C	C	C	-	C	C	C	C	C	C	C	C	C	T	C	C	C	Y	C	C	C	C	C	C	C	C	C	C	Y
chr13	3455304	4.2085	6.1867e-05	0.1150	T	G	T	T	T	T	T	T	T	T	K	T	T	T	T	T	T	T	T	-	T	T	K	T	T	T	T	T	T	G	T	T	T	K	T	G	T	K	K	G	-	T	T	K	K
chr13	3727140	3.0832	8.2566e-04	0.0816	C	T	C	C	Y	Y	Y	C	C	C	C	C	C	C	C	C	C	Y	C	C	C	C	Y	C	C	C	Y	C	Y	Y	T	C	Y	C	C	Y	C	Y	C	C	Y	C	Y	C	C
chr13	3772533	3.9876	1.0291e-04	0.1085	T	G	T	T	T	T	T	T	T	T	T	T	T	T	T	T	T	T	T	T	T	T	T	K	T	K	T	T	T	T	T	T	T	T	K	T	T	K	T	G	K	T	T	T	T
chr13	3845016	3.2038	6.2552e-04	0.0852	T	C	T	Y	T	T	T	T	T	T	T	T	T	T	T	T	T	T	T	T	T	T	Y	T	T	T	T	T	T	C	C	T	T	T	Y	T	Y	T	T	T	T	Y	T	T	T
chr13	3919075	3.6296	2.3462e-04	0.0979	G	C	G	G	G	S	S	G	G	G	S	G	G	G	G	G	G	S	G	G	G	G	S	S	G	S	S	C	S	C	C	G	G	G	G	S	G	S	C	C	S	G	G	C	G
chr13	3921250	3.1944	6.3913e-04	0.0849	T	C	T	T	T	T	T	T	T	T	T	T	T	T	T	T	T	Y	T	T	T	T	T	Y	T	Y	Y	C	T	C	C	T	T	Y	T	T	T	Y	T	Y	Y	T	T	T	Y
chr13	3956966	3.4699	3.3896e-04	0.0931	G	C	G	G	G	G	G	G	G	G	G	G	G	G	G	G	G	G	G	G	G	G	G	G	G	G	G	S	G	S	G	G	G	S	S	G	S	G	G	G	G	G	G	G	S
chr13	3971122	4.2791	5.2593e-05	0.1170	C	T	C	C	C	C	C	C	C	C	C	C	C	C	C	C	C	Y	C	C	C	C	C	C	C	C	Y	C	C	Y	C	C	C	C	C	Y	C	Y	C	C	C	C	C	C	C
chr13	4052403	3.9643	1.0858e-04	0.1078	A	G	A	A	A	A	A	A	A	A	A	A	A	A	A	A	A	A	A	A	A	A	A	A	A	A	A	A	A	R	R	R	A	A	A	A	A	R	A	A	R	A	A	A	A
chr13	4423329	3.2341	5.8338e-04	0.0861	A	G	A	A	A	A	A	A	A	A	A	A	A	A	A	A	A	A	A	A	A	A	A	-	A	A	A	A	A	A	A	A	R	A	A	A	R	A	A	A	A	A	A	A	A
chr13	4446590	3.0262	9.4155e-04	0.0799	G	A	G	G	G	R	R	G	G	G	G	G	G	G	G	G	G	G	G	G	G	G	G	G	G	G	G	R	R	G	G	G	R	G	G	G	R	R	R	G	R	G	G	R	G
chr13	4551652	3.0460	8.9953e-04	0.0805	C	T	C	C	C	C	C	C	C	C	C	C	C	C	C	C	C	C	C	C	C	C	C	C	C	C	C	C	C	T	T	C	C	Y	C	C	C	C	C	C	C	C	C	C	Y
chr13	4559712	4.4654	3.4243e-05	0.1225	G	A	G	G	G	R	R	G	G	G	G	G	G	G	G	G	G	G	G	G	G	G	G	R	G	R	G	G	A	A	-	G	R	G	G	G	G	R	G	G	G	G	G	G	G
chr13	4697257	3.4869	3.2593e-04	0.0936	C	G	C	S	S	C	C	-	C	C	C	C	C	C	C	C	C	C	-	C	C	C	C	C	C	C	C	S	C	C	C	S	C	S	C	C	C	C	C	C	C	C	C	C	S
chr13	4843213	3.3061	4.9417e-04	0.0882	T	G	T	T	T	T	T	T	T	T	T	T	T	T	T	T	T	T	T	T	T	T	T	T	T	T	T	T	T	G	T	T	G	T	T	T	T	T	K	T	T	T	T	K	T
chr13	4940194	3.5875	2.5855e-04	0.0966	G	A	G	G	G	R	R	G	G	G	G	G	G	G	G	G	G	G	G	G	G	G	G	G	G	G	G	G	G	A	R	G	R	-	G	G	G	G	G	-	G	G	G	G	G
chr13	5011401	3.2653	5.4286e-04	0.0870	T	C	T	T	T	T	T	T	T	T	Y	T	T	T	T	T	T	T	T	T	T	T	T	T	T	T	T	T	T	Y	T	T	T	Y	Y	T	T	Y	T	C	C	T	Y	T	Y
chr13	5021400	3.1540	7.0145e-04	0.0837	T	C	T	T	Y	T	T	T	T	T	T	T	T	T	T	T	T	T	T	T	T	T	T	T	T	T	T	T	T	Y	Y	T	Y	T	T	T	T	Y	Y	T	T	T	T	Y	T
chr13	5079138	3.2301	5.8877e-04	0.0860	A	G	-	G	G	G	G	G	R	G	G	G	G	G	G	R	R	G	G	R	R	R	G	G	G	G	G	G	G	R	G	G	A	R	A	G	R	R	R	G	G	R	G	R	R
chr13	5111432	3.1951	6.3805e-04	0.0849	G	A	G	G	R	G	G	G	G	G	G	G	G	G	G	G	G	G	G	G	G	G	G	-	G	G	G	G	G	G	G	G	G	G	G	G	G	G	G	G	G	G	G	G	G
chr13	5156310	3.2713	5.3543e-04	0.0872	A	G	A	A	A	A	A	A	A	A	A	A	A	A	A	A	A	A	A	A	A	A	A	A	A	A	A	A	R	R	A	A	R	A	A	A	A	R	A	A	A	A	A	A	A
chr13	5222943	3.3275	4.7047e-04	0.0889	C	A	C	C	C	M	M	C	C	C	C	C	C	C	C	C	C	C	C	C	C	C	C	-	C	M	C	C	C	M	M	C	-	M	C	C	C	C	C	C	M	C	C	C	M
chr13	5222947	3.4810	3.3035e-04	0.0934	A	G	A	A	A	R	R	A	A	A	A	A	A	A	A	A	A	A	A	A	A	A	A	-	A	R	A	A	A	R	A	A	R	R	A	A	A	A	A	A	R	A	A	A	R
chr13	5225850	3.3110	4.8864e-04	0.0884	A	G	A	A	A	A	A	A	A	A	A	A	A	A	A	A	A	A	A	A	A	A	R	A	A	A	A	A	R	A	A	A	R	R	A	A	A	A	R	A	R	A	A	R	R
chr13	5256518	3.7127	1.9376e-04	0.1003	C	T	C	C	C	C	C	C	C	C	C	C	C	C	C	C	C	Y	C	C	C	C	C	C	C	C	Y	C	C	T	Y	Y	Y	C	C	C	C	Y	Y	C	C	Y	C	C	C
chr13	5257898	3.2325	5.8541e-04	0.0860	C	T	C	C	C	C	C	C	C	C	C	C	C	C	C	C	C	C	C	C	C	C	C	C	C	C	C	C	C	Y	C	C	-	Y	C	C	C	Y	C	Y	T	C	C	C	Y
chr13	5290454	3.6456	2.2614e-04	0.0983	C	T	C	C	C	C	C	C	C	C	C	C	C	C	C	C	C	C	C	C	C	C	C	C	C	C	C	C	C	T	Y	C	C	C	Y	T	Y	Y	C	Y	Y	C	C	C	C
chr13	5294354	3.1568	6.9698e-04	0.0838	G	A	G	G	G	G	G	G	G	G	R	G	G	G	G	G	G	G	G	G	G	G	G	G	G	G	G	G	G	G	G	G	G	G	R	R	G	R	G	R	A	G	G	G	G
chr13	5295363	3.8808	1.3160e-04	0.1053	G	A	G	G	G	G	G	G	G	G	G	G	G	G	G	G	G	G	G	G	G	G	G	G	G	G	G	G	G	G	G	G	G	G	R	R	-	R	G	R	R	G	G	G	G
chr13	5295722	3.0097	9.7796e-04	0.0794	C	T	C	C	C	C	C	C	C	C	C	C	C	C	C	C	C	C	C	C	C	C	C	C	C	C	C	C	C	C	C	C	C	C	Y	Y	Y	Y	C	Y	Y	C	C	C	C
chr13	5296211	3.0635	8.6395e-04	0.0810	G	A	G	-	G	G	G	G	G	G	G	G	G	G	G	G	G	G	G	G	G	G	G	G	G	G	G	R	G	G	G	G	R	G	R	R	R	R	G	A	R	G	G	G	G
chr13	5296508	3.5729	2.6739e-04	0.0962	G	A	G	G	G	G	G	G	G	G	G	G	G	G	G	G	G	G	G	G	G	G	G	G	G	G	G	G	G	G	R	G	G	G	-	R	R	R	G	R	R	G	G	G	G
chr13	5785121	3.8438	1.4328e-04	0.1042	A	G	A	A	A	A	A	A	A	A	A	A	A	A	A	A	A	A	A	A	A	A	A	R	A	R	A	A	A	R	A	A	R	A	A	A	A	R	R	A	A	A	A	R	A
chr13	5876600	3.2762	5.2941e-04	0.0873	A	C	A	A	A	A	A	A	A	A	A	A	A	A	A	A	A	M	A	A	A	A	A	A	A	A	M	A	M	C	M	A	-	A	A	A	A	A	A	A	A	A	A	A	A
chr13	5892206	3.2385	5.7741e-04	0.0862	A	G	A	A	G	A	A	A	A	A	A	A	A	A	A	A	A	A	A	A	A	A	R	A	A	A	A	R	A	A	A	A	A	A	A	A	R	A	A	A	A	A	A	A	A
chr13	5892385	3.1151	7.6724e-04	0.0825	G	C	G	G	C	G	G	G	G	G	G	G	G	G	G	G	G	G	G	G	G	G	S	G	G	G	G	S	G	G	G	G	G	G	G	G	S	G	G	G	G	G	G	G	G
chr13	5892562	3.2873	5.1603e-04	0.0877	T	G	T	T	G	T	T	T	T	T	T	T	T	T	T	T	T	T	T	T	T	T	K	T	T	T	T	K	T	T	T	-	T	T	T	T	K	T	T	T	T	T	T	T	T
chr13	5892645	3.2966	5.0517e-04	0.0879	G	C	G	G	C	G	G	G	G	G	G	G	G	G	G	G	G	G	G	G	G	G	S	G	G	G	G	S	G	G	G	G	G	G	G	G	S	G	G	G	G	G	G	G	G
chr13	5893082	3.2359	5.8086e-04	0.0861	A	G	A	A	G	A	A	A	A	A	A	A	A	A	A	A	A	A	A	A	A	A	R	A	A	A	A	R	A	A	A	A	A	A	A	A	R	A	A	A	A	-	A	A	A
chr13	5894347	3.0053	9.8790e-04	0.0792	A	T	A	A	T	A	A	A	A	A	A	A	A	A	A	A	A	W	A	A	A	A	W	-	A	A	W	W	A	A	A	W	A	A	A	A	W	A	A	A	A	A	A	A	A
chr13	5900531	3.3021	4.9876e-04	0.0881	T	A	T	T	T	T	T	T	T	T	T	T	T	T	T	T	T	W	T	T	T	T	T	T	T	T	W	T	A	A	T	T	T	W	T	T	T	T	T	T	T	T	T	T	W
chr13	5900846	3.0263	9.4129e-04	0.0799	T	G	T	T	T	T	T	T	T	T	T	T	T	T	T	T	T	K	T	T	T	T	T	T	T	T	K	T	G	G	T	T	-	K	T	T	T	T	T	T	T	T	T	T	K
chr13	5917917	3.0379	9.1652e-04	0.0802	C	T	C	Y	C	C	C	C	C	C	C	C	C	C	C	C	C	C	C	C	C	C	Y	-	C	T	C	C	Y	T	Y	Y	C	Y	C	Y	Y	Y	Y	C	T	Y	-	Y	Y
chr13	5918927	3.2599	5.4966e-04	0.0869	C	G	C	C	C	C	C	C	C	C	C	C	C	C	C	C	C	C	C	C	C	C	C	S	C	S	C	C	S	G	S	C	-	S	C	C	C	C	G	C	C	C	C	G	S
chr13	5920192	3.7439	1.8035e-04	0.1012	C	T	C	C	C	C	C	C	C	C	C	C	C	C	C	C	C	C	C	C	C	C	C	-	C	Y	C	C	Y	T	Y	C	C	Y	C	C	C	C	T	C	Y	C	C	T	Y
chr13	5920351	3.2347	5.8246e-04	0.0861	C	T	C	C	C	C	C	C	C	C	C	C	C	C	C	C	C	C	C	C	C	C	C	-	C	Y	C	C	Y	T	Y	C	C	Y	C	C	C	C	T	C	C	C	C	T	Y
chr13	5920392	3.1399	7.2460e-04	0.0833	A	G	A	A	A	A	A	A	A	A	A	A	A	A	A	A	A	A	A	A	A	A	A	R	A	R	A	A	R	G	R	A	A	R	A	A	A	A	G	A	A	A	A	G	R
chr13	5920569	3.7417	1.8125e-04	0.1012	G	A	G	G	G	G	G	G	G	G	G	G	G	G	G	G	G	G	G	G	G	G	G	R	G	R	G	G	R	A	R	G	R	R	G	G	G	G	A	G	G	G	G	A	R
chr13	5920813	3.3883	4.0900e-04	0.0907	T	C	T	T	T	T	T	T	T	T	T	T	T	T	T	T	-	T	T	T	T	T	T	-	T	Y	T	T	Y	C	Y	T	-	Y	T	T	T	T	C	T	T	T	T	C	Y
chr13	6011808	3.0735	8.4430e-04	0.0813	C	T	C	C	C	C	C	C	C	C	C	C	C	C	C	C	C	C	C	C	C	C	C	Y	C	Y	C	Y	T	Y	Y	C	Y	Y	C	C	C	C	T	C	C	C	C	T	Y
chr13	6019852	3.6819	2.0801e-04	0.0994	G	A	G	G	G	G	G	G	G	G	G	G	G	G	G	G	G	G	G	G	G	G	G	G	G	G	-	G	R	R	G	-	R	G	G	G	G	G	G	G	G	G	G	G	G
chr13	6021297	3.0201	9.5468e-04	0.0797	C	T	C	C	C	Y	Y	C	C	C	C	C	C	C	C	C	C	C	C	C	C	C	C	C	C	C	C	C	T	Y	C	C	C	Y	C	C	C	C	C	C	C	C	C	C	Y
chr13	6053248	3.3752	4.2155e-04	0.0903	T	C	T	T	T	T	T	T	T	T	Y	T	T	T	T	T	T	T	T	T	T	T	T	T	T	T	T	T	Y	T	T	T	-	T	Y	T	T	T	T	T	T	T	T	T	T
chr13	6103938	4.0978	7.9831e-05	0.1117	T	C	T	T	T	T	T	T	T	T	T	T	T	T	T	T	T	T	T	T	T	T	T	-	T	T	T	Y	T	Y	Y	T	Y	-	T	T	-	Y	Y	Y	Y	T	T	Y	T
chr13	6106514	3.0271	9.3960e-04	0.0799	T	C	T	T	T	Y	Y	T	T	T	T	T	T	T	T	T	T	T	T	T	T	T	T	-	T	T	T	T	T	C	T	T	T	T	T	T	T	Y	Y	T	T	T	T	Y	T
chr13	6147615	3.6396	2.2928e-04	0.0982	G	A	G	G	G	G	G	G	G	G	R	G	G	G	G	G	G	G	G	G	G	G	G	G	G	G	G	G	G	G	G	G	-	R	R	G	R	R	R	R	G	G	G	R	-
chr13	6147630	3.1161	7.6537e-04	0.0826	C	T	C	C	C	C	C	C	C	C	Y	C	C	C	C	C	C	C	C	C	C	C	Y	C	C	C	C	C	C	C	C	C	-	Y	Y	C	Y	Y	C	Y	C	C	C	C	-
chr13	6204546	4.3590	4.3756e-05	0.1194	G	A	G	G	G	G	G	G	G	G	G	G	G	G	G	G	G	G	G	G	G	G	G	G	G	G	G	G	G	G	R	G	A	G	G	G	R	R	R	G	G	G	G	R	G
chr13	6772505	4.3980	3.9996e-05	0.1205	G	A	G	G	G	R	R	G	G	G	G	G	G	G	G	G	G	G	G	G	G	G	R	R	G	R	G	G	R	G	G	G	A	R	G	G	G	R	R	G	G	G	G	R	R
chr13	6772557	3.3903	4.0705e-04	0.0907	C	T	C	C	C	Y	Y	C	C	C	C	C	C	C	C	C	C	C	C	C	C	C	Y	Y	C	Y	C	C	Y	C	C	C	T	Y	C	C	C	Y	C	C	C	C	C	C	Y
chr13	6812379	3.5007	3.1571e-04	0.0940	G	A	G	G	G	G	G	G	G	G	G	G	G	G	G	G	G	G	G	G	G	G	G	-	G	G	G	G	G	R	G	G	G	G	G	G	G	R	G	G	-	G	G	G	G
chr13	6874931	3.1324	7.3725e-04	0.0830	G	C	G	G	S	G	G	G	G	G	G	G	G	G	G	G	G	G	G	G	G	G	G	-	G	G	G	G	G	C	S	G	-	G	G	S	G	S	G	G	G	G	G	G	G
chr13	7094928	3.2779	5.2731e-04	0.0874	C	T	C	C	C	C	C	-	C	C	C	C	C	C	C	C	C	C	C	C	C	C	C	C	C	C	C	C	Y	C	Y	C	C	C	C	C	C	Y	C	C	Y	C	C	C	C
chr13	7358799	4.2520	5.5975e-05	0.1162	C	G	C	C	S	C	C	C	C	C	C	C	C	C	C	C	C	C	C	C	C	C	C	C	C	C	C	C	C	S	S	C	S	C	C	C	C	S	S	C	C	C	C	S	C
chr13	7467746	4.2043	6.2476e-05	0.1148	G	A	G	G	G	R	R	G	G	G	G	G	G	G	G	G	G	G	G	G	G	G	G	G	G	G	G	G	G	A	R	G	R	G	G	G	G	G	G	G	G	G	G	G	G
[truncated: 94 more columns]
