# Supplementary material for: Investigating the Genetic and Molecular Basis of Melanin and Edible Quality in Auricularia cornea
Source: J Fungi (Basel). 2026 May 23;12(6):381. doi: 10.3390/jof12060381 (PMC13301874; doi:10.3390/jof12060381)
Supplement: Supplementary file 1 [file jof-12-00381-s001.zip › File S2/Cohesiveness.significant.gene-qtl.xls]

CHROM	POS	LOD	Pvalue	PVE	REF	ALT	ACP001	ACP004	ACP005	ACP006	ACP007	ACP008	ACP010	ACP012	ACP014	ACP015	ACP017	ACP018	ACP019	ACP020	ACP021	ACP022	ACP024	ACP027	ACP029	ACP030	ACP034	ACP035	ACP036	ACP037	ACP038	ACP040	ACP041	ACP042	ACP044	ACP047	ACP048	ACP049	ACP050	ACP051	ACP055	ACP059	ACP060	ACP062	ACP063	ACP064	ACP067	ACP068	ACP069
chr1	87652	3.2465	5.6692e-04	0.0864	A	C	A	A	A	A	A	A	A	A	A	A	A	A	A	A	A	A	A	A	A	A	A	M	A	M	A	A	A	A	A	A	-	A	A	A	A	A	A	A	A	A	A	A	A
chr1	207391	3.3516	4.4509e-04	0.0896	T	C	T	T	T	T	T	T	T	T	T	T	T	T	T	T	T	T	T	T	T	T	T	Y	T	Y	T	T	T	T	T	T	T	T	T	T	-	Y	T	T	T	T	Y	T	T
chr1	209281	3.0495	8.9230e-04	0.0806	G	C	G	G	G	G	G	G	G	G	G	G	G	G	G	G	G	S	G	G	G	G	S	G	G	G	S	G	G	G	G	S	G	G	G	G	G	G	G	G	G	G	G	G	G
chr1	217763	3.4892	3.2419e-04	0.0937	T	G	T	T	T	T	T	-	T	T	K	T	T	T	T	T	T	T	T	T	T	T	T	K	T	K	T	T	T	T	T	T	T	T	T	K	-	T	T	T	T	T	T	T	T
chr1	217766	3.4892	3.2419e-04	0.0937	C	A	C	C	C	C	C	-	C	C	M	C	C	C	C	C	C	C	C	C	C	C	C	M	C	M	C	C	C	C	C	C	C	C	C	M	-	C	C	C	C	C	C	C	C
chr1	252623	3.5844	2.6035e-04	0.0965	G	A	G	R	R	G	G	G	G	G	R	G	G	G	G	G	G	G	G	G	G	G	G	G	G	G	G	G	G	G	G	R	G	R	R	G	-	-	R	R	R	A	G	R	R
chr1	378218	3.1470	7.1281e-04	0.0835	T	G	T	K	T	T	T	T	T	T	T	T	T	T	T	T	T	K	T	T	T	T	T	T	T	T	K	T	K	G	T	K	T	T	T	T	T	T	T	K	T	T	T	T	T
chr1	416262	3.2094	6.1739e-04	0.0853	C	T	C	Y	Y	T	T	C	C	C	C	C	C	C	C	C	C	Y	C	C	C	C	T	C	C	C	Y	Y	C	C	C	Y	Y	C	Y	C	C	C	Y	C	C	Y	C	Y	C
chr1	656279	3.3763	4.2045e-04	0.0903	A	G	A	A	R	A	A	A	A	A	A	A	A	A	A	A	A	A	A	A	A	A	A	A	-	A	A	R	R	R	A	R	A	A	A	A	A	R	A	R	A	A	G	A	A
chr1	665750	3.3005	5.0058e-04	0.0881	C	T	C	Y	C	Y	Y	C	C	C	C	C	C	C	C	C	C	C	C	C	C	C	C	Y	C	Y	C	C	C	C	C	C	C	C	C	C	C	C	C	C	C	C	C	C	C
chr1	678492	3.0477	8.9603e-04	0.0805	A	G	A	A	-	R	R	A	A	A	A	A	A	A	A	A	A	A	A	A	A	A	A	A	A	A	A	A	A	A	A	A	-	A	A	A	R	A	A	A	A	A	A	A	A
chr1	774981	3.0658	8.5946e-04	0.0811	C	T	C	Y	T	C	C	C	C	C	C	C	C	C	C	C	C	C	C	C	C	C	T	C	C	C	C	C	Y	Y	Y	T	C	Y	C	C	Y	C	Y	C	C	C	C	Y	Y
chr1	779739	4.1301	7.4119e-05	0.1127	G	A	G	A	R	G	G	G	G	G	G	G	G	G	G	G	G	R	G	G	G	G	R	G	G	G	R	G	R	A	R	R	R	-	R	G	R	R	R	G	G	R	G	R	-
chr1	912033	3.3596	4.3694e-04	0.0898	A	T	A	W	A	A	A	A	A	A	A	A	A	A	A	A	A	A	A	A	A	A	A	A	A	-	A	W	W	A	A	A	A	A	W	A	A	W	W	A	A	W	A	W	A
chr1	924080	3.2123	6.1338e-04	0.0854	C	T	C	Y	C	Y	Y	C	C	C	C	C	C	C	C	C	C	Y	C	C	C	C	Y	-	C	Y	Y	C	C	C	C	C	Y	C	Y	C	C	C	C	C	C	Y	C	C	C
chr1	930447	3.2692	5.3806e-04	0.0871	C	T	C	T	C	Y	Y	C	C	C	C	C	C	C	C	C	C	C	C	C	C	C	Y	C	C	C	C	C	C	C	C	Y	Y	C	Y	C	Y	C	C	C	C	Y	C	C	C
chr1	1061839	4.4344	3.6778e-05	0.1216	G	C	G	G	G	G	G	-	G	G	G	G	G	-	G	G	G	S	G	G	G	G	G	G	G	G	S	C	S	S	G	S	S	S	G	G	S	-	G	G	G	G	G	G	S
chr1	1079993	3.0139	9.6855e-04	0.0795	A	G	A	A	A	A	A	A	A	A	A	A	A	A	A	A	A	-	A	A	A	A	A	R	A	R	A	A	A	A	A	A	R	A	A	-	R	A	A	A	A	A	A	A	A
chr1	1083538	3.0226	9.4924e-04	0.0798	C	T	C	C	C	C	C	C	C	C	C	C	C	C	C	C	C	C	C	C	C	C	C	C	C	C	C	Y	C	C	Y	C	T	Y	C	C	Y	Y	Y	C	C	C	C	Y	Y
chr1	1092904	3.1329	7.3636e-04	0.0831	C	T	C	C	C	C	C	C	C	C	C	C	C	C	C	C	C	C	C	C	C	C	C	C	C	-	C	Y	C	C	Y	Y	C	C	C	C	C	Y	C	-	C	C	C	C	C
chr1	1145209	3.7222	1.8960e-04	0.1006	G	C	G	S	G	G	G	G	G	G	G	G	G	G	G	G	G	S	G	G	G	-	G	G	G	G	S	G	G	G	G	G	G	G	S	G	G	G	G	G	G	S	G	G	G
chr1	1146706	3.6867	2.0571e-04	0.0995	G	A	G	G	G	R	R	G	G	G	G	G	G	G	G	G	G	G	G	G	G	G	G	R	G	R	G	G	G	G	G	G	G	G	G	G	R	G	G	R	G	G	G	G	G
chr1	1147555	3.1436	7.1848e-04	0.0834	T	G	T	G	G	K	K	T	T	T	T	T	T	T	T	T	T	G	T	T	T	T	K	-	T	T	G	K	G	K	G	K	K	-	K	T	K	K	K	T	T	K	T	K	G
chr1	1561220	3.2056	6.2288e-04	0.0852	C	A	C	C	M	M	M	C	C	C	C	C	C	C	C	C	C	C	C	C	C	C	C	C	C	C	C	M	C	M	M	M	M	M	C	C	M	M	M	C	C	C	C	M	M
chr1	1617360	3.0347	9.2329e-04	0.0801	C	T	C	C	C	C	C	C	C	C	C	C	C	C	C	C	C	C	C	C	C	C	Y	C	C	C	C	C	C	C	Y	C	C	Y	C	C	C	C	Y	C	C	C	C	Y	Y
chr1	1811725	3.0547	8.8167e-04	0.0807	T	C	T	Y	T	-	C	T	T	T	T	T	T	T	T	T	T	T	T	T	T	T	T	-	T	T	T	Y	Y	T	C	T	T	T	T	Y	T	T	Y	T	T	T	T	Y	T
chr1	1813327	3.1866	6.5079e-04	0.0847	G	A	G	G	G	R	R	G	G	G	G	G	G	G	G	G	G	G	G	G	G	G	G	G	G	G	G	-	G	R	R	A	G	R	G	G	G	R	R	G	G	G	G	R	R
chr1	1958426	3.2101	6.1639e-04	0.0854	G	A	G	R	G	G	G	G	G	G	G	G	G	G	G	G	G	R	G	G	G	G	G	G	G	G	R	G	G	G	G	R	G	G	G	G	G	R	G	G	G	G	G	G	G
chr1	1997312	3.0314	9.3020e-04	0.0800	T	C	T	Y	Y	Y	Y	T	T	T	T	T	T	T	T	T	T	T	T	T	T	T	T	T	T	T	T	T	T	C	C	Y	Y	T	Y	-	Y	T	Y	T	T	Y	T	Y	T
chr1	1997330	3.2902	5.1260e-04	0.0878	G	A	G	R	R	R	R	G	G	G	G	G	G	G	G	G	G	G	G	G	G	G	G	G	G	G	G	G	G	A	A	R	R	G	R	-	R	G	R	G	G	R	G	R	G
chr1	2251144	3.4494	3.5527e-04	0.0925	A	G	A	G	R	A	A	A	A	A	A	A	A	A	A	A	A	R	A	A	A	A	R	R	A	R	R	R	R	R	G	G	A	R	R	A	R	A	G	A	A	R	A	G	R
chr1	2270553	3.8532	1.4022e-04	0.1045	T	C	T	T	T	T	T	T	T	T	T	T	T	T	T	T	T	T	T	T	T	T	T	C	T	C	T	T	T	T	T	T	T	-	T	T	T	T	T	T	T	T	T	T	T
chr1	2325342	3.5891	2.5756e-04	0.0967	C	T	-	T	T	T	T	C	C	C	C	C	C	C	C	C	C	Y	C	C	C	C	C	C	C	C	Y	C	Y	Y	C	T	T	Y	Y	C	Y	C	Y	C	C	Y	C	Y	Y
chr1	2332795	3.1372	7.2921e-04	0.0832	A	G	R	A	A	A	A	-	A	R	R	R	R	R	R	A	A	A	R	A	A	A	A	R	R	R	A	A	A	A	A	A	-	A	A	A	A	A	A	A	A	A	A	A	A
chr1	2408085	3.2293	5.8978e-04	0.0859	C	T	C	C	C	C	C	C	C	C	C	C	C	C	C	C	C	C	C	C	C	C	C	C	C	C	C	C	C	C	C	C	C	C	C	C	C	C	C	C	C	C	C	C	C
chr1	2480748	3.6455	2.2621e-04	0.0983	G	C	G	S	G	G	G	G	G	G	G	G	G	G	G	G	G	G	G	G	G	G	G	G	G	G	G	C	G	G	S	S	G	S	S	G	S	G	S	G	G	S	G	S	S
chr1	2482006	3.8667	1.3593e-04	0.1049	G	A	G	G	R	R	R	G	G	G	G	G	G	G	G	G	G	G	G	G	G	G	G	A	G	R	G	G	G	G	G	G	G	G	G	G	G	G	G	G	G	G	G	G	G
chr1	2494561	4.1371	7.2936e-05	0.1129	C	T	C	C	C	Y	Y	C	C	C	C	C	C	C	C	C	C	C	C	C	C	C	C	Y	C	Y	C	T	C	C	C	Y	-	C	C	C	Y	C	C	C	C	C	C	C	C
chr1	2544611	3.1299	7.4155e-04	0.0830	C	T	C	C	C	C	C	C	C	C	C	C	C	C	C	C	C	Y	C	C	C	C	C	C	C	C	Y	C	C	C	C	C	Y	Y	C	C	Y	Y	C	C	C	C	C	C	Y
chr1	2544713	3.7118	1.9417e-04	0.1003	C	T	C	C	C	C	C	C	C	C	C	C	C	C	C	C	C	Y	C	C	C	C	C	C	C	C	Y	C	C	C	C	C	Y	Y	C	C	Y	Y	C	C	C	C	C	C	Y
chr1	2679847	3.2189	6.0404e-04	0.0856	C	T	C	C	C	C	C	C	C	C	C	C	C	C	C	C	C	C	C	C	C	C	C	C	C	C	-	C	Y	Y	Y	Y	Y	Y	C	C	C	C	Y	C	C	C	C	Y	Y
chr1	2697296	3.2423	5.7243e-04	0.0863	G	T	G	G	G	G	G	G	G	G	G	-	G	G	G	G	G	G	G	G	G	G	G	T	G	T	G	G	G	G	G	G	G	G	G	G	G	G	G	G	G	G	G	G	-
chr1	2759791	3.3389	4.5823e-04	0.0892	G	A	G	R	R	G	G	G	G	G	G	G	G	G	G	G	G	R	G	G	G	G	A	G	G	G	R	R	G	A	R	R	R	R	G	G	R	G	R	G	G	G	G	R	R
chr1	2789691	3.1106	7.7515e-04	0.0824	G	T	G	G	G	G	G	G	G	G	G	G	G	G	G	G	G	G	G	G	G	G	K	G	G	G	G	K	G	G	G	K	K	K	G	G	K	K	K	G	G	G	G	K	K
chr1	2876430	3.0586	8.7373e-04	0.0808	C	T	C	C	C	C	C	C	C	C	C	C	C	C	C	C	C	Y	C	C	C	C	C	Y	C	Y	Y	C	C	C	C	C	C	Y	C	Y	Y	C	C	C	C	C	C	C	Y
chr1	2898605	3.6260	2.3661e-04	0.0977	G	A	G	R	R	G	G	G	G	G	G	G	G	G	G	G	G	G	G	G	G	G	R	G	G	G	G	G	G	R	G	G	R	G	R	G	R	R	R	G	G	R	G	R	G
chr1	2923575	3.2858	5.1790e-04	0.0876	G	A	G	R	R	G	G	G	G	G	G	G	G	G	G	G	G	G	G	G	G	G	G	G	G	G	G	G	G	A	R	R	-	G	R	G	R	G	G	G	G	R	R	G	G
chr1	2923778	3.1989	6.3249e-04	0.0850	G	A	G	R	-	G	G	G	G	G	G	G	G	G	G	G	G	G	G	G	G	G	G	-	G	G	G	G	G	-	A	R	G	G	R	G	G	G	G	G	G	R	R	G	G
chr1	2931787	3.1215	7.5603e-04	0.0827	A	G	A	G	G	G	G	A	A	A	A	A	A	A	A	A	A	G	A	A	A	A	G	A	A	A	G	G	G	G	G	G	G	R	R	R	R	R	R	A	A	R	R	R	R
chr1	2932377	3.9644	1.0854e-04	0.1078	G	A	G	G	R	G	G	G	G	G	G	G	G	G	G	G	G	G	G	G	G	G	G	R	G	R	G	G	G	G	G	G	G	G	G	G	G	R	G	G	G	G	G	G	G
chr1	2933786	3.1755	6.6761e-04	0.0843	A	G	A	G	G	G	G	A	A	A	A	A	A	A	A	A	A	R	A	A	A	A	R	A	A	A	R	G	G	G	G	G	G	R	R	A	R	R	G	A	A	R	A	G	R
chr1	2934592	3.0583	8.7447e-04	0.0808	C	T	C	T	Y	T	T	C	C	C	C	C	C	C	C	C	C	Y	C	C	C	C	C	C	C	C	Y	Y	T	T	T	Y	T	Y	Y	C	Y	C	T	C	C	Y	C	T	Y
chr1	2951102	3.9195	1.2038e-04	0.1064	G	A	G	R	G	G	G	G	G	G	G	G	G	G	G	G	G	R	G	G	G	G	G	G	G	G	R	G	G	R	G	R	R	R	R	G	-	R	R	G	-	R	G	R	R
chr1	2965052	3.4381	3.6468e-04	0.0922	G	A	G	G	G	G	G	-	G	G	G	G	G	G	G	G	G	G	G	G	G	G	R	R	G	R	G	G	G	G	G	G	G	R	G	G	G	G	G	G	G	G	G	G	R
chr1	2991916	3.7437	1.8044e-04	0.1012	A	G	A	G	A	A	A	A	A	A	A	A	A	A	A	A	A	A	A	A	A	A	A	A	A	A	A	A	A	A	A	A	R	R	R	A	A	A	R	A	A	R	A	R	R
chr1	2991959	3.4940	3.2064e-04	0.0938	A	C	A	C	A	A	A	A	A	A	A	A	A	A	A	A	A	A	A	A	A	A	A	A	A	A	A	A	A	A	A	A	M	M	M	A	A	A	M	A	A	M	A	M	M
chr1	3075507	3.2299	5.8899e-04	0.0860	T	A	W	W	T	A	A	W	T	W	W	W	W	W	W	T	T	T	W	T	T	T	W	W	W	W	T	T	W	T	T	T	T	T	W	A	T	T	T	T	T	W	W	T	T
chr1	3096119	3.1719	6.7319e-04	0.0842	A	C	A	C	C	M	M	A	A	A	A	A	A	A	A	A	A	C	A	A	A	A	M	-	A	M	C	A	M	C	M	M	-	M	M	A	M	M	C	A	A	M	A	C	C
chr1	3109309	3.7667	1.7110e-04	0.1019	G	A	G	G	R	G	G	G	G	G	G	G	G	G	G	G	G	G	G	G	G	G	R	G	G	G	G	G	G	R	G	R	R	R	G	G	G	G	G	G	G	G	G	G	R
chr1	3331238	3.2547	5.5628e-04	0.0867	C	T	Y	C	C	C	C	Y	C	Y	C	Y	Y	Y	Y	-	C	C	Y	C	C	C	Y	Y	-	Y	C	C	C	C	C	C	C	C	C	C	C	C	C	C	C	C	C	C	C
chr1	3391902	3.4171	3.8270e-04	0.0915	C	T	C	C	C	Y	Y	C	C	C	C	C	C	C	C	C	C	C	C	C	C	C	C	C	C	C	C	Y	C	Y	Y	Y	Y	Y	C	Y	C	C	Y	C	C	C	C	Y	C
chr1	3421019	3.3170	4.8193e-04	0.0886	C	T	C	Y	Y	Y	Y	C	C	C	C	C	C	C	C	C	C	C	C	C	C	C	Y	C	C	C	C	C	C	Y	C	C	Y	Y	Y	Y	Y	Y	Y	C	Y	Y	C	Y	Y
chr1	3421024	3.0464	8.9860e-04	0.0805	C	A	C	M	M	M	M	C	C	C	C	C	C	C	C	C	C	C	C	C	C	C	M	C	C	C	C	C	C	M	C	C	M	M	M	M	M	M	M	C	C	-	C	M	M
chr1	3421026	3.0464	8.9860e-04	0.0805	G	C	G	S	S	S	S	G	G	G	G	G	G	G	G	G	G	G	G	G	G	G	S	G	G	G	G	G	G	S	G	G	S	S	S	S	S	S	S	G	G	-	G	S	S
chr1	3456477	3.4648	3.4293e-04	0.0930	A	G	A	A	R	A	A	A	A	A	A	A	A	A	A	A	A	A	A	A	A	A	A	A	A	A	A	A	A	A	R	A	A	A	A	A	A	A	A	A	A	A	A	A	A
chr1	3456702	3.5709	2.6858e-04	0.0961	C	G	C	C	C	C	C	C	C	C	C	C	C	C	C	C	C	S	C	C	C	C	S	C	C	C	S	C	C	C	S	G	C	C	C	C	S	C	C	C	C	C	C	C	C
chr1	3513431	3.1892	6.4683e-04	0.0847	G	A	G	R	R	R	R	G	G	G	R	G	G	G	G	G	G	G	G	G	G	G	G	G	G	G	G	G	R	R	G	G	G	R	R	G	G	R	G	G	G	R	G	G	R
chr1	3537847	4.7269	1.8756e-05	0.1301	C	G	-	S	C	C	C	C	C	C	C	C	C	C	C	C	C	C	C	-	C	C	C	C	C	C	C	S	S	S	C	S	-	C	C	C	C	C	C	C	C	C	C	C	C
chr1	3540822	3.0567	8.7766e-04	0.0808	G	A	G	G	G	R	R	G	G	G	G	G	G	G	G	G	G	R	G	G	G	G	R	G	G	G	R	G	A	R	R	A	R	G	G	G	R	G	R	G	G	G	G	R	G
chr1	3541270	3.0299	9.3337e-04	0.0800	C	T	C	Y	T	Y	Y	C	C	C	C	C	C	C	C	C	C	Y	C	C	C	C	Y	C	C	C	Y	Y	Y	T	T	T	T	Y	C	C	Y	C	T	C	C	C	C	T	Y
chr1	3543852	3.3554	4.4120e-04	0.0897	G	A	G	G	R	G	G	G	G	G	G	G	G	G	G	G	G	G	G	G	G	G	G	G	G	G	G	G	G	G	R	G	R	R	G	G	R	G	G	G	G	G	G	G	R
chr1	3555286	3.9619	1.0917e-04	0.1077	G	A	G	R	G	G	G	G	G	G	R	G	G	G	G	G	G	G	G	G	G	G	G	G	G	G	G	G	G	G	G	A	-	G	R	G	G	-	R	G	G	R	G	R	G
chr1	3557210	3.4304	3.7117e-04	0.0919	A	T	A	W	A	A	A	A	A	A	A	A	A	A	A	A	A	A	A	A	A	A	A	A	A	A	A	A	W	W	A	A	A	A	A	A	A	W	A	A	A	A	A	A	A
chr1	3558139	3.8470	1.4223e-04	0.1043	C	T	C	C	C	C	C	C	C	C	C	C	C	C	C	C	C	C	C	C	C	C	C	C	C	C	C	C	C	C	C	C	C	C	C	C	Y	C	C	Y	C	C	C	C	C
chr1	3646982	3.4937	3.2082e-04	0.0938	A	G	A	R	R	R	R	A	A	A	A	A	A	A	A	A	A	G	A	A	A	A	R	A	A	R	G	A	G	A	R	G	R	R	R	A	R	A	G	A	A	R	A	G	R
chr1	3653477	3.0009	9.9802e-04	0.0791	C	T	C	Y	C	C	C	C	C	C	C	C	C	C	C	C	C	C	C	C	C	C	C	Y	C	Y	C	C	C	C	C	C	C	C	Y	C	C	Y	C	C	C	Y	C	C	C
chr1	3667132	4.5163	3.0459e-05	0.1240	C	T	C	Y	C	Y	Y	C	C	C	C	C	C	C	C	C	C	C	C	C	C	C	Y	C	C	C	C	Y	Y	Y	Y	T	C	C	Y	C	C	Y	Y	C	C	Y	C	Y	C
chr1	3667418	4.3091	4.9081e-05	0.1179	C	T	C	Y	C	Y	Y	C	C	C	C	C	C	C	C	C	-	C	C	C	C	-	Y	C	C	C	C	Y	Y	Y	C	T	C	C	Y	C	C	Y	Y	C	C	Y	C	Y	C
chr1	3667459	3.6312	2.3375e-04	0.0979	G	T	G	K	G	K	K	G	G	G	G	G	G	G	G	G	-	G	G	G	G	G	K	G	G	G	G	G	G	K	G	T	G	G	K	G	G	K	K	G	G	K	G	K	G
chr1	3667849	4.5601	2.7534e-05	0.1253	G	A	G	R	G	G	G	G	G	G	G	G	G	G	G	G	G	G	G	G	G	G	G	G	G	G	G	R	R	R	G	A	G	G	R	G	G	R	R	G	G	R	G	R	G
chr1	3667915	3.0089	9.7966e-04	0.0794	C	T	C	Y	C	C	C	C	C	C	C	C	C	C	C	C	C	C	C	C	C	C	C	C	C	C	C	Y	Y	Y	C	T	C	C	Y	C	C	Y	Y	C	C	Y	C	Y	C
chr1	3668285	3.2278	5.9190e-04	0.0859	G	A	G	R	G	G	G	G	G	G	G	G	G	G	G	G	G	G	G	G	G	G	G	G	G	G	G	R	R	R	G	A	-	G	R	G	G	R	R	G	G	R	G	R	G
chr1	3668289	4.2397	5.7580e-05	0.1159	C	G	C	S	C	C	C	C	C	C	S	C	C	C	C	C	C	C	C	C	C	C	C	C	C	C	C	S	S	S	C	G	-	C	S	C	C	S	S	C	C	S	C	S	C
chr1	3669065	3.1440	7.1772e-04	0.0834	T	C	T	T	T	T	T	T	T	T	T	T	T	T	T	T	T	T	T	T	T	T	T	-	T	T	T	Y	Y	T	T	C	T	T	T	T	T	T	Y	T	T	T	T	Y	T
chr1	3669066	3.1440	7.1772e-04	0.0834	C	A	C	C	C	C	C	C	C	C	C	C	C	C	C	C	C	C	C	C	C	C	C	-	C	C	C	M	M	C	C	A	C	C	C	C	C	C	M	C	C	C	C	M	C
chr1	3675923	3.0766	8.3827e-04	0.0814	C	T	C	Y	Y	T	T	C	C	C	C	C	C	C	C	C	C	Y	C	C	C	C	C	C	C	C	Y	Y	Y	C	Y	C	Y	-	Y	C	C	Y	C	Y	C	C	Y	C	T
chr1	3677227	3.0156	9.6482e-04	0.0796	A	G	A	A	R	G	G	A	A	A	A	A	A	A	A	A	A	R	A	A	A	A	A	A	A	A	R	R	R	A	A	A	A	R	R	A	A	R	A	A	R	A	A	A	R
chr1	3707039	3.4851	3.2727e-04	0.0936	C	T	C	C	C	C	C	C	C	C	C	C	C	C	C	C	C	C	C	C	C	C	C	C	C	C	C	C	Y	C	C	C	Y	C	C	C	C	Y	Y	C	C	C	C	Y	C
chr1	3841369	3.3392	4.5788e-04	0.0892	C	T	C	Y	C	C	C	C	C	C	Y	C	C	C	C	C	C	Y	C	C	C	C	Y	C	C	C	Y	T	T	T	C	T	Y	Y	Y	C	Y	C	T	C	Y	Y	C	T	Y
chr1	3858392	3.4721	3.3722e-04	0.0932	C	T	C	C	C	C	C	C	C	C	C	C	C	C	C	C	C	C	C	C	C	C	C	-	C	C	C	C	C	C	C	T	C	Y	C	-	C	Y	C	C	C	C	C	C	Y
chr1	3957170	3.0546	8.8188e-04	0.0807	C	A	M	C	C	C	C	M	M	M	M	M	M	M	M	M	M	C	M	M	M	M	C	-	M	-	C	C	C	C	C	C	C	C	C	C	C	C	C	C	C	C	C	C	C
chr1	4012416	3.0660	8.5898e-04	0.0811	G	A	G	R	G	G	G	G	G	G	G	G	G	G	G	G	G	G	G	G	G	G	G	-	G	G	G	R	G	G	G	A	G	R	R	G	G	G	R	G	G	R	G	R	R
chr1	4075820	3.1939	6.3982e-04	0.0849	G	A	G	R	R	G	G	G	G	G	R	G	G	G	G	G	G	R	G	G	G	G	R	G	G	G	R	G	R	G	G	A	G	G	G	R	-	R	R	G	R	G	G	R	G
chr1	4140496	4.1135	7.6997e-05	0.1122	T	C	T	T	T	T	T	T	T	T	T	T	T	T	T	T	T	T	T	T	T	T	T	T	T	T	T	T	T	Y	T	T	Y	Y	T	T	T	T	T	T	T	T	Y	T	Y
chr1	4153468	3.5040	3.1336e-04	0.0941	C	T	C	C	C	C	C	C	C	C	C	C	C	C	C	C	C	C	C	C	C	C	C	C	C	C	C	C	C	Y	C	C	C	Y	C	C	C	C	C	Y	Y	C	C	C	Y
chr1	4188616	3.6175	2.4129e-04	0.0975	C	A	C	C	C	C	C	C	C	C	C	C	C	C	C	C	C	C	C	C	C	C	C	-	C	C	C	C	C	M	M	C	C	M	C	M	M	M	C	C	C	C	C	C	M
chr1	4335501	3.9072	1.2382e-04	0.1061	A	T	A	A	A	W	W	A	A	A	A	A	A	A	A	A	A	W	A	A	A	A	W	A	A	A	W	A	W	W	W	W	A	W	A	A	A	A	W	A	A	A	A	W	W
chr1	4389147	3.6290	2.3495e-04	0.0978	G	A	G	G	G	G	G	G	G	G	G	G	G	G	G	G	G	G	G	G	G	G	R	G	G	G	G	G	G	R	G	G	R	G	G	G	G	G	-	G	G	G	G	G	G
chr2	122369	3.4591	3.4747e-04	0.0928	C	A	M	C	C	C	C	M	C	M	M	M	M	M	M	C	C	C	M	C	C	C	C	M	M	M	C	C	C	C	C	C	C	C	C	M	C	C	C	C	C	C	M	C	-
chr2	156535	3.2667	5.4117e-04	0.0871	G	T	G	K	G	G	G	G	G	G	G	G	G	G	-	G	G	G	G	G	G	G	G	G	G	G	G	G	G	K	G	G	-	G	G	G	G	G	G	G	G	K	G	G	G
chr2	172930	3.1405	7.2353e-04	0.0833	G	A	G	R	G	R	R	G	G	G	G	G	G	G	G	G	G	R	G	G	G	G	G	G	G	G	R	G	R	R	G	G	G	G	G	G	G	G	G	G	G	R	G	G	G
chr2	172932	3.3213	4.7724e-04	0.0887	A	G	A	G	A	G	G	A	A	A	R	A	A	A	A	A	A	R	A	A	A	A	A	A	A	A	R	A	R	R	G	G	R	R	A	A	A	R	A	R	A	G	A	A	R
chr2	205261	3.7420	1.8112e-04	0.1012	C	A	C	M	C	C	C	C	C	C	C	C	C	C	C	C	C	C	C	C	C	C	C	C	C	C	C	C	C	C	C	A	C	C	C	C	C	C	C	C	C	M	C	C	C
chr2	230824	3.4709	3.3815e-04	0.0931	T	G	T	K	K	T	T	T	T	T	T	T	T	T	T	T	T	T	T	T	T	T	T	T	T	T	T	T	K	K	T	T	-	T	T	T	-	T	T	T	T	K	T	T	T
chr2	230826	3.7521	1.7698e-04	0.1015	C	T	C	Y	C	C	C	C	C	C	C	C	C	C	C	C	C	C	C	C	C	C	C	C	C	C	C	C	Y	Y	-	C	-	C	C	C	-	C	C	C	C	Y	C	C	C
chr2	230836	3.1933	6.4073e-04	0.0849	T	C	T	Y	T	T	T	T	T	T	T	T	T	T	T	T	T	-	T	T	T	T	T	T	T	T	T	T	Y	Y	T	T	-	T	T	T	-	T	T	T	T	Y	T	T	T
chr2	359150	3.5025	3.1439e-04	0.0941	C	T	C	Y	Y	C	C	C	C	C	C	C	C	C	C	C	C	C	C	C	C	C	Y	C	C	C	C	C	C	Y	C	T	T	C	-	C	Y	Y	C	C	C	Y	C	C	C
chr2	401714	3.3121	4.8742e-04	0.0884	G	A	G	G	G	R	R	G	G	G	R	G	G	G	G	G	G	G	G	G	G	G	G	G	G	G	G	G	R	R	R	G	G	G	G	G	G	R	R	G	G	G	G	R	G
chr2	734517	3.1336	7.3524e-04	0.0831	C	T	C	C	Y	C	C	C	C	C	C	C	C	C	C	C	C	Y	C	C	C	C	C	Y	C	Y	Y	C	C	C	C	C	C	C	C	C	C	C	C	C	C	C	C	C	C
chr2	998989	3.1959	6.3690e-04	0.0849	C	T	C	C	Y	Y	Y	C	C	C	C	C	C	C	C	C	C	C	C	C	C	C	Y	C	C	C	C	C	Y	Y	C	T	C	Y	C	C	Y	C	C	Y	C	C	C	C	Y
chr2	1011367	3.4278	3.7339e-04	0.0919	A	G	A	A	R	R	R	A	A	A	A	A	A	A	A	A	A	R	A	A	A	A	A	A	A	A	R	R	R	R	G	G	R	R	A	A	A	R	A	A	A	A	A	A	R
chr2	1044510	3.2980	5.0345e-04	0.0880	C	T	C	T	T	Y	Y	C	C	C	C	C	C	C	C	C	C	T	C	C	C	C	Y	Y	C	Y	T	T	T	T	T	T	Y	T	C	C	Y	Y	T	Y	C	T	C	T	Y
chr2	1046707	3.0069	9.8429e-04	0.0793	G	A	G	G	G	G	G	G	G	G	G	G	G	G	G	G	G	G	G	G	G	G	G	G	G	G	G	R	R	G	G	A	R	R	G	G	G	R	G	G	G	G	G	G	R
chr2	1121336	3.1919	6.4288e-04	0.0848	G	A	G	G	R	G	G	G	G	G	G	G	G	G	G	G	G	G	G	G	G	G	R	G	G	G	G	A	R	A	R	A	R	-	G	G	R	-	R	R	G	G	G	R	R
chr2	1124459	3.2593	5.5044e-04	0.0868	G	A	G	G	R	R	R	G	G	G	G	G	G	G	G	G	G	G	G	G	G	G	A	G	G	G	G	A	R	A	A	A	R	-	G	G	R	R	R	G	G	G	G	R	A
chr2	1128742	3.2816	5.2282e-04	0.0875	A	C	A	A	A	M	M	A	A	A	A	A	A	A	A	A	A	M	A	A	A	A	A	A	A	M	M	M	C	M	A	A	-	M	A	A	M	M	M	A	A	A	A	M	M
chr2	1129975	3.4965	3.1880e-04	0.0939	A	G	A	A	A	R	R	A	A	A	A	A	A	A	A	A	A	R	A	A	A	A	R	A	A	A	R	A	R	A	A	A	A	R	A	A	A	R	R	A	A	A	A	R	R
chr2	1136590	3.0364	9.1969e-04	0.0802	G	A	G	G	G	G	G	G	G	G	G	G	G	G	G	-	G	G	G	G	G	G	G	G	G	G	G	R	R	G	G	A	-	G	G	G	R	G	G	G	G	G	G	G	G
chr2	1137166	4.0368	9.1873e-05	0.1099	A	G	A	A	R	A	A	A	A	A	A	A	A	A	A	A	A	A	A	A	A	A	R	-	A	A	A	R	R	A	A	G	A	R	A	A	R	A	A	R	A	A	A	A	R
chr2	1144927	3.3542	4.4239e-04	0.0897	G	A	G	G	R	R	R	G	G	G	G	G	G	G	G	G	G	G	G	-	G	G	A	G	G	G	G	R	G	G	G	A	R	R	G	G	R	-	G	G	G	G	G	G	R
chr2	1145120	3.5832	2.6107e-04	0.0965	T	A	T	T	T	W	W	T	T	T	T	T	T	T	T	T	T	T	T	T	T	T	T	T	T	-	T	W	T	T	T	A	W	W	T	T	T	W	T	W	T	T	T	T	W
chr2	1145226	3.2063	6.2189e-04	0.0853	T	C	T	T	T	Y	Y	T	T	T	T	T	T	T	T	T	T	T	T	T	T	T	Y	C	T	C	T	T	T	T	T	T	T	T	T	T	T	T	T	T	T	T	T	T	T
chr2	1158472	3.0059	9.8652e-04	0.0793	A	C	A	M	C	C	C	A	A	A	A	A	A	A	A	A	A	M	A	A	A	A	M	A	A	A	M	C	M	C	M	A	C	A	A	A	M	-	A	A	A	M	A	A	A
chr2	1159292	3.9800	1.0471e-04	0.1082	A	G	A	A	A	A	A	A	A	A	A	A	A	A	A	A	A	A	A	A	A	A	A	R	A	R	A	A	A	A	A	A	A	A	A	A	A	A	A	A	A	A	A	A	A
chr2	1178770	3.1012	7.9206e-04	0.0821	T	A	T	T	T	T	T	T	T	T	T	T	T	T	T	T	T	T	T	T	T	T	T	T	T	T	T	T	T	-	T	T	T	W	T	T	T	W	T	T	T	T	T	T	W
chr2	1182999	3.3370	4.6030e-04	0.0891	A	C	A	A	A	M	M	A	A	A	A	A	A	A	A	A	A	M	A	A	A	A	A	C	A	C	M	A	A	-	C	A	A	A	A	A	A	A	M	A	A	A	A	M	A
chr2	1192947	3.5860	2.5942e-04	0.0966	C	T	C	Y	T	T	T	C	C	C	Y	C	C	C	C	C	C	Y	C	C	C	C	Y	C	C	C	Y	T	Y	T	T	T	Y	Y	C	C	C	Y	T	C	C	Y	C	T	Y
chr2	1192983	3.4595	3.4713e-04	0.0928	A	G	A	G	G	G	G	A	A	A	R	A	A	A	A	A	A	G	A	A	A	A	G	A	A	A	G	G	G	G	G	G	G	G	A	R	R	G	G	R	R	G	R	G	R
chr2	1192998	3.2966	5.0509e-04	0.0879	T	G	-	G	G	G	G	T	T	T	K	T	T	T	T	T	T	G	T	T	T	T	G	T	T	T	G	G	G	G	G	G	G	-	T	K	K	G	-	K	K	G	G	G	K
chr2	1193002	3.0492	8.9280e-04	0.0806	C	T	-	Y	T	T	T	C	C	C	Y	C	C	C	C	C	C	Y	C	C	C	C	Y	C	C	C	Y	T	Y	T	T	T	Y	-	C	C	C	Y	-	C	C	Y	C	T	Y
chr2	1193054	3.0751	8.4121e-04	0.0813	C	T	-	C	C	C	C	T	Y	T	Y	T	T	T	T	Y	Y	C	T	Y	Y	Y	C	T	T	T	C	C	C	C	C	C	C	C	Y	Y	Y	C	C	C	Y	C	C	C	C
chr2	1193270	3.7971	1.5956e-04	0.1028	C	T	C	Y	Y	T	T	C	C	C	C	C	C	C	C	C	C	T	C	C	C	C	Y	C	C	C	T	Y	Y	T	T	T	T	Y	Y	Y	C	Y	T	C	C	Y	C	T	-
chr2	1194626	3.7961	1.5990e-04	0.1028	C	T	C	C	C	C	C	C	Y	C	C	C	C	C	C	Y	Y	C	C	Y	Y	Y	C	Y	C	Y	C	Y	C	C	C	C	C	C	C	Y	C	C	C	C	Y	C	C	C	C
chr2	1199123	3.4241	3.7658e-04	0.0917	G	A	G	G	G	G	G	G	G	G	G	G	G	G	G	G	G	R	G	G	-	G	G	G	G	G	R	R	G	G	G	G	R	R	G	G	G	R	G	G	G	G	G	G	R
chr2	1223400	3.0294	9.3456e-04	0.0800	C	T	C	Y	C	C	C	C	C	C	C	C	C	C	C	C	C	Y	C	C	C	C	Y	C	C	C	Y	C	Y	Y	C	C	C	C	C	C	C	-	C	C	C	Y	C	C	C
chr2	1292972	5.1040	7.8700e-06	0.1410	C	T	C	Y	Y	C	C	C	C	C	C	C	C	C	C	C	C	C	C	C	C	C	C	C	C	C	C	C	C	C	C	T	C	C	C	C	C	Y	Y	C	C	Y	C	Y	C
chr2	1292981	3.8250	1.4962e-04	0.1036	C	T	C	C	Y	C	C	C	C	C	C	C	C	C	C	-	C	C	C	C	C	C	C	C	C	C	C	C	C	C	C	T	C	C	C	C	C	Y	Y	C	C	C	C	Y	C
chr2	1310597	3.4213	3.7909e-04	0.0917	G	A	G	A	R	A	A	G	G	G	G	G	G	G	G	G	G	A	G	-	G	G	R	G	G	G	A	R	G	A	A	G	A	R	R	G	R	R	G	G	G	A	G	G	R
chr2	1348566	3.1289	7.4320e-04	0.0829	G	A	G	R	G	R	R	G	G	G	G	G	G	G	G	G	G	A	G	G	G	G	A	G	G	G	A	R	G	G	A	G	A	R	G	G	R	G	R	G	G	R	G	R	-
chr2	1384012	3.3527	4.4396e-04	0.0896	T	C	T	C	C	Y	Y	T	T	T	T	T	T	T	T	T	T	Y	T	T	T	T	C	-	T	Y	Y	Y	T	C	C	C	C	Y	T	T	Y	Y	C	T	T	C	T	C	Y
chr2	1391551	3.3492	4.4747e-04	0.0895	G	A	G	R	G	G	G	G	G	G	G	G	G	G	G	G	G	R	G	G	G	G	G	G	G	G	R	R	G	R	R	G	R	G	G	G	G	G	R	G	G	R	G	R	G
chr2	1391899	3.7040	1.9768e-04	0.1001	C	A	C	C	C	C	C	C	C	C	C	C	C	C	C	C	C	M	C	C	C	C	C	C	C	C	M	M	C	C	M	C	M	C	C	C	C	C	M	C	C	C	C	M	C
chr2	1815929	3.0581	8.7481e-04	0.0808	C	G	C	C	C	C	C	C	C	C	C	C	C	C	C	C	C	C	C	C	C	C	C	C	C	C	C	C	C	S	S	C	-	C	C	C	C	C	S	C	C	C	C	S	C
chr2	1816077	3.0071	9.8388e-04	0.0793	A	G	A	A	A	A	A	A	A	A	A	A	A	A	A	A	A	A	A	A	A	A	A	A	A	A	A	A	R	R	R	A	A	A	A	A	A	A	R	A	A	A	A	R	A
chr2	1816081	3.0071	9.8388e-04	0.0793	A	G	A	A	A	A	A	A	A	A	A	A	A	A	A	A	A	A	A	A	A	A	A	A	A	A	A	A	R	R	R	A	A	A	A	A	A	A	R	A	A	A	A	R	A
chr2	1816086	3.0071	9.8388e-04	0.0793	T	A	T	T	T	T	T	T	T	T	T	T	T	T	T	T	T	T	T	T	T	T	T	T	T	T	T	T	W	W	W	T	T	T	T	T	T	T	W	T	T	T	T	W	T
chr2	1816432	3.0434	9.0480e-04	0.0804	G	A	G	G	G	G	G	G	G	G	G	G	G	G	G	G	G	G	G	G	G	G	G	G	G	G	G	G	R	R	R	G	G	G	G	G	G	G	R	G	G	G	G	R	G
chr2	1816470	3.5824	2.6157e-04	0.0965	C	T	C	C	C	C	C	C	C	C	C	C	C	C	C	C	C	C	C	C	C	C	C	C	C	C	C	C	Y	Y	Y	C	C	C	C	C	C	C	Y	C	Y	C	C	Y	C
chr2	1816653	3.0983	7.9746e-04	0.0820	C	T	C	C	C	C	C	C	C	C	C	C	C	C	C	C	C	C	C	C	C	C	C	C	C	C	C	C	Y	Y	Y	C	C	C	C	C	C	C	Y	C	C	C	C	Y	C
chr2	1816742	3.0434	9.0480e-04	0.0804	A	G	A	A	A	A	A	A	A	A	A	A	A	A	A	A	A	A	A	A	A	A	A	A	A	A	A	A	R	R	R	A	A	A	A	A	A	A	R	A	A	A	A	R	A
chr2	1816792	3.1539	7.0169e-04	0.0837	T	C	T	T	T	T	T	T	T	T	T	T	T	T	T	T	T	T	T	T	T	T	T	T	T	T	T	T	T	Y	Y	T	T	T	T	T	T	T	Y	T	T	T	T	Y	T
chr2	1837251	3.7965	1.5978e-04	0.1028	C	T	C	Y	C	C	C	C	C	C	C	C	C	C	C	C	C	Y	C	C	C	C	C	C	C	C	Y	Y	C	Y	C	C	C	C	C	C	C	Y	Y	C	C	Y	C	Y	C
chr2	1858996	3.1310	7.3961e-04	0.0830	C	T	C	C	C	C	C	C	C	C	C	C	C	C	C	C	C	C	C	C	C	C	C	C	C	C	C	C	C	C	Y	C	C	C	C	C	Y	C	Y	C	C	C	C	Y	C
chr2	1859327	3.5327	2.9329e-04	0.0950	A	G	A	R	G	G	G	A	A	A	A	A	A	A	A	A	A	R	A	A	A	A	A	A	A	A	R	A	G	A	R	G	R	R	A	R	R	R	G	A	A	R	A	G	R
chr2	1861731	3.4957	3.1935e-04	0.0939	A	T	-	A	W	T	T	-	A	-	A	A	A	A	A	A	A	W	A	A	A	A	A	A	A	A	W	A	A	W	W	T	A	W	A	A	W	A	W	A	A	A	A	W	W
chr2	1879561	3.4252	3.7566e-04	0.0918	A	T	A	A	A	W	W	A	A	A	A	A	A	A	A	A	A	W	A	A	A	A	W	A	A	A	W	A	A	W	W	T	W	W	A	A	W	W	W	A	A	A	A	W	W
chr2	1900800	3.2597	5.4988e-04	0.0868	T	G	T	G	T	T	T	T	T	T	T	T	T	T	T	T	T	K	T	T	T	T	T	T	T	T	K	K	K	G	K	G	K	K	T	T	K	K	K	T	T	G	T	K	K
chr2	1902281	3.0986	7.9694e-04	0.0820	C	T	C	C	C	Y	Y	C	Y	C	C	C	C	C	C	Y	Y	C	C	Y	Y	Y	C	T	C	Y	C	C	C	C	C	C	C	C	C	C	C	C	Y	C	C	C	C	Y	C
chr2	1910897	3.8804	1.3169e-04	0.1053	C	T	C	C	C	Y	Y	C	C	C	C	C	C	C	C	C	C	C	C	C	-	C	C	Y	C	Y	C	C	Y	C	Y	C	C	C	C	C	C	C	C	C	C	C	C	C	C
chr2	1947909	3.2400	5.7543e-04	0.0863	C	A	C	M	M	C	C	C	C	C	C	C	C	C	C	C	C	C	C	C	C	C	C	C	C	C	C	C	C	C	M	C	C	C	C	C	-	C	M	C	C	M	C	M	C
chr2	1956744	3.6563	2.2066e-04	0.0986	C	A	C	M	M	M	M	C	C	C	C	C	C	C	C	C	C	M	C	C	C	C	A	C	C	C	M	A	M	C	M	C	-	M	C	C	C	M	A	C	C	M	C	A	M
chr2	1989853	3.0740	8.4333e-04	0.0813	A	G	-	A	A	A	A	A	A	A	A	A	A	A	A	A	A	R	A	A	A	A	R	R	A	R	R	A	R	A	A	A	A	A	A	A	A	A	A	A	A	A	A	A	A
chr2	1991396	3.4878	3.2525e-04	0.0936	A	G	R	A	A	A	A	R	A	R	R	R	R	R	R	A	A	A	R	A	A	A	A	G	R	G	A	A	A	A	A	A	A	A	A	A	A	A	A	A	A	A	A	A	A
chr2	2088590	3.1853	6.5268e-04	0.0846	T	A	T	T	T	T	T	T	T	T	T	T	T	T	T	T	T	W	T	T	T	T	T	A	T	W	W	T	T	W	-	T	T	T	T	T	T	T	T	T	T	T	T	T	T
chr2	2098449	3.1017	7.9125e-04	0.0821	C	T	C	Y	T	Y	Y	C	C	C	C	C	C	C	C	C	C	Y	C	C	C	C	Y	C	C	C	Y	T	T	Y	Y	C	-	C	C	C	Y	Y	T	C	C	Y	C	T	C
chr2	2139731	3.2218	6.0008e-04	0.0857	C	T	C	C	C	C	C	C	C	C	C	C	C	C	C	C	C	C	C	C	C	C	C	Y	C	Y	C	Y	C	C	C	C	C	C	C	C	C	C	C	C	C	C	C	C	C
chr2	2140337	3.1493	7.0912e-04	0.0835	T	A	T	A	A	W	W	T	T	T	T	T	T	T	T	T	T	A	T	T	T	T	T	T	T	T	A	W	A	T	A	A	A	W	T	T	W	W	W	T	T	A	T	W	W
chr2	2140517	3.4871	3.2579e-04	0.0936	A	T	A	T	T	W	W	A	A	A	A	A	A	A	A	A	A	T	A	A	A	A	W	A	A	A	T	W	T	T	T	T	-	W	A	A	W	W	W	A	A	T	A	W	W
chr2	2140594	3.4600	3.4672e-04	0.0928	T	A	T	A	A	W	W	T	T	T	T	T	T	T	T	T	T	A	T	T	T	T	W	T	T	T	A	W	A	A	W	A	A	W	T	T	W	W	W	T	T	A	T	W	W
chr2	2140605	3.3576	4.3892e-04	0.0898	G	A	G	A	A	R	R	G	G	G	G	G	G	G	G	G	G	A	G	G	G	G	A	G	G	G	A	R	A	A	R	A	A	R	G	G	R	R	R	R	R	A	G	R	R
chr2	2256241	3.4813	3.3013e-04	0.0934	C	T	C	C	C	C	C	C	C	C	C	C	C	C	C	C	C	Y	C	C	C	C	C	C	C	C	Y	C	Y	C	Y	C	C	C	C	C	Y	Y	C	C	C	C	C	C	C
chr2	2281244	3.2504	5.6186e-04	0.0866	G	A	R	G	G	G	G	R	G	R	-	R	R	R	R	G	G	G	R	G	G	G	G	R	R	R	G	R	G	G	G	G	G	G	G	R	G	G	R	R	R	G	R	R	G
chr2	2285502	3.0844	8.2330e-04	0.0816	C	T	C	Y	C	Y	Y	C	C	C	C	C	C	C	C	C	C	T	C	C	C	C	Y	C	C	C	T	C	Y	Y	C	C	Y	Y	C	C	Y	-	C	C	Y	Y	C	C	C
chr2	2810751	3.1814	6.5859e-04	0.0845	G	A	G	G	R	R	R	G	G	G	G	G	G	G	G	G	G	R	G	G	G	G	R	G	G	G	R	R	R	R	R	R	G	G	G	G	R	G	G	G	G	G	G	G	G
chr2	2811401	3.2589	5.5091e-04	0.0868	G	T	G	G	G	G	G	G	G	G	G	G	G	G	G	G	G	K	G	G	G	G	G	G	G	G	K	G	G	G	G	G	G	G	G	G	G	G	G	G	G	G	G	G	G
chr2	2830402	4.0036	9.9176e-05	0.1089	G	T	G	G	G	G	G	G	G	G	G	G	G	G	G	G	G	G	G	G	G	G	G	K	G	K	G	G	K	G	G	G	-	G	G	G	G	G	K	G	G	G	G	K	G
chr2	2840312	3.4666	3.4147e-04	0.0930	C	T	C	T	Y	C	C	C	C	C	C	C	C	C	C	C	C	C	C	C	C	C	Y	C	C	C	C	C	T	Y	Y	Y	C	Y	C	C	C	C	C	C	C	T	C	C	Y
chr2	2874075	3.7580	1.7458e-04	0.1017	C	T	C	Y	C	C	C	C	C	C	C	C	C	C	C	C	C	Y	C	C	C	C	Y	C	C	C	Y	C	Y	C	C	C	Y	C	C	C	C	C	C	C	C	Y	C	C	C
chr2	2878047	3.2003	6.3057e-04	0.0851	T	G	T	K	T	T	T	T	T	T	T	T	T	T	T	T	T	G	T	T	T	T	T	T	T	T	G	T	K	K	K	G	T	K	T	T	K	T	T	T	T	K	T	T	K
chr2	2878048	3.2276	5.9208e-04	0.0859	G	A	G	R	G	G	G	G	G	G	G	G	G	G	G	G	G	A	G	G	G	G	G	G	G	G	A	G	R	R	R	A	-	R	G	G	R	G	G	G	G	R	G	G	R
chr2	2878281	3.5210	3.0128e-04	0.0946	T	C	T	Y	T	T	T	T	T	T	T	T	T	T	T	T	T	Y	T	T	T	T	T	T	T	T	Y	T	Y	Y	T	C	-	Y	T	T	Y	T	T	T	T	Y	T	T	Y
chr2	2878422	3.2429	5.7164e-04	0.0863	A	G	A	R	A	A	A	A	A	A	A	A	A	A	A	A	A	G	A	A	A	A	A	A	A	A	G	R	R	A	A	-	A	G	A	A	R	R	A	R	G	R	R	A	R
chr2	2893534	4.4433	3.6029e-05	0.1218	C	T	C	Y	C	C	C	C	C	C	C	C	C	C	C	C	C	C	C	C	C	C	Y	C	C	C	C	T	Y	Y	C	C	C	C	C	C	C	Y	C	C	C	Y	C	C	C
chr2	2932054	3.3417	4.5533e-04	0.0893	C	T	C	C	C	C	C	C	C	C	C	C	C	C	C	C	C	C	C	C	C	C	C	-	C	C	C	C	C	C	C	C	Y	C	C	C	C	C	Y	C	C	C	C	Y	C
chr2	2990540	3.0562	8.7872e-04	0.0808	A	G	A	R	A	A	A	A	A	A	A	A	A	A	A	A	A	A	A	A	A	A	A	A	A	A	A	A	A	A	A	A	-	A	A	A	A	A	A	A	A	R	A	A	A
chr2	2990753	3.0759	8.3957e-04	0.0814	G	A	G	R	G	G	G	G	G	G	G	G	G	G	G	G	G	G	G	G	G	G	G	G	G	G	G	G	G	G	G	G	G	G	G	G	G	G	G	G	G	R	G	G	G
chr2	2992306	3.0903	8.1224e-04	0.0818	G	C	G	G	S	G	G	G	G	G	G	G	G	G	G	-	G	G	G	G	G	G	G	S	G	S	G	G	G	S	S	G	S	G	G	G	G	G	G	G	G	G	G	G	G
chr2	2992322	3.1914	6.4351e-04	0.0848	A	G	A	A	R	A	A	A	A	A	A	A	A	A	A	A	A	A	A	A	A	A	A	R	A	R	A	A	A	R	R	A	R	A	A	A	A	A	A	A	A	A	A	A	A
chr2	3000752	3.1590	6.9349e-04	0.0838	G	A	G	G	G	G	G	G	G	G	G	G	G	G	G	G	G	G	G	G	G	G	G	A	G	A	G	G	G	G	R	G	G	G	G	G	G	R	G	G	G	G	G	G	G
chr2	3009557	4.6832	2.0739e-05	0.1288	G	A	R	G	G	G	G	A	G	R	G	R	R	R	G	G	G	G	R	G	G	G	G	R	R	R	G	G	G	G	G	G	G	G	G	G	G	G	G	G	G	G	G	G	G
chr2	3009590	4.9954	1.0106e-05	0.1379	T	G	K	T	T	T	T	K	T	K	T	K	K	K	K	T	T	T	K	T	T	T	T	K	K	K	T	T	T	T	T	T	T	T	T	T	T	T	T	T	T	T	T	T	T
chr2	3009619	4.8797	1.3190e-05	0.1346	G	A	R	G	G	G	G	R	G	R	-	R	R	R	R	G	G	G	R	G	G	G	G	R	R	R	G	G	G	G	G	G	G	G	G	G	G	G	G	G	G	G	G	G	G
chr2	3016660	3.3071	4.9307e-04	0.0883	A	T	A	W	T	T	T	A	A	A	A	A	A	A	A	A	A	W	A	A	A	A	A	A	A	A	W	T	T	T	W	T	W	W	A	A	A	A	T	A	A	W	A	T	W
chr2	3034738	3.9848	1.0355e-04	0.1084	C	T	C	C	C	C	C	C	C	C	C	C	C	C	C	C	C	C	C	C	C	C	C	C	C	C	C	C	Y	C	C	C	C	Y	C	C	C	C	C	C	C	C	C	C	Y
chr2	3035850	3.0754	8.4061e-04	0.0813	C	A	C	C	M	C	C	C	C	C	C	C	C	C	C	C	C	C	C	C	C	C	M	A	C	A	C	M	C	C	C	M	C	C	C	C	M	C	M	C	C	C	C	M	C
chr2	3035876	3.7719	1.6908e-04	0.1021	G	A	G	G	A	G	G	G	G	G	G	G	G	G	G	G	G	G	G	G	G	G	R	A	G	A	G	R	G	G	G	R	G	G	G	G	R	G	R	G	G	G	G	R	G
chr2	3051872	3.7923	1.6133e-04	0.1027	C	T	C	C	C	C	C	C	C	C	C	C	C	C	C	C	C	Y	C	C	C	C	C	C	C	C	Y	Y	C	C	C	Y	C	C	C	C	C	C	C	C	C	C	C	C	C
chr2	3074314	3.4096	3.8937e-04	0.0913	G	A	G	G	R	R	R	G	G	G	G	G	G	G	G	G	G	G	G	G	G	G	R	G	G	G	G	G	G	R	G	G	-	R	G	G	R	R	R	G	G	G	G	R	R
chr2	3127348	3.2591	5.5074e-04	0.0868	C	T	C	C	C	C	C	C	C	C	C	C	C	C	C	C	C	C	C	C	C	C	C	T	C	T	C	Y	C	C	Y	C	-	C	C	C	C	C	C	C	C	C	C	C	C
chr2	3127386	3.4098	3.8922e-04	0.0913	G	C	G	G	S	G	G	G	G	G	G	G	G	G	G	G	G	G	G	G	G	G	G	G	G	G	G	S	G	G	G	S	G	G	G	G	G	G	G	G	G	G	G	G	G
chr2	3162203	3.0483	8.9467e-04	0.0805	T	C	T	T	T	T	T	T	T	T	T	T	T	T	T	T	T	T	T	T	T	T	T	Y	T	Y	T	T	T	Y	T	T	Y	T	T	T	T	T	T	T	T	T	T	T	T
chr2	3176338	3.8682	1.3547e-04	0.1049	G	A	G	G	R	G	G	G	G	G	G	G	G	G	G	G	G	G	G	G	G	G	G	A	G	A	G	G	G	G	G	G	G	G	G	G	G	G	G	G	G	G	G	G	G
chr2	3212113	3.0832	8.2572e-04	0.0816	T	G	T	K	T	T	T	T	T	T	T	T	T	T	T	T	T	T	T	T	T	T	T	T	T	T	T	T	T	K	T	T	K	G	T	T	T	T	T	T	T	K	T	T	K
chr2	3255851	3.6236	2.3790e-04	0.0977	C	A	C	C	C	C	C	-	C	C	C	C	C	-	C	C	C	C	C	-	C	C	M	A	C	A	C	C	M	C	C	C	-	C	C	C	C	C	C	C	C	C	C	C	C
chr2	3263718	3.0773	8.3694e-04	0.0814	T	C	T	Y	C	C	C	T	T	T	T	T	T	T	T	T	T	Y	T	T	T	T	Y	Y	T	Y	Y	T	T	C	C	C	-	Y	T	T	Y	T	T	T	T	Y	T	T	Y
chr2	3326245	3.6222	2.3866e-04	0.0976	G	A	G	A	A	R	R	G	G	G	G	G	G	G	G	G	G	G	G	G	G	G	R	-	G	R	G	G	R	G	G	A	A	R	G	G	R	R	R	G	G	A	G	R	R
chr2	3326263	3.1671	6.8056e-04	0.0841	T	G	T	G	G	K	K	T	T	T	T	T	T	T	T	T	T	K	T	T	T	T	K	-	T	K	K	T	K	T	T	G	G	K	T	T	K	K	K	T	T	G	T	K	K
chr2	3362947	3.3384	4.5876e-04	0.0892	T	C	T	C	C	Y	Y	T	T	T	T	T	T	T	T	T	T	Y	T	T	T	T	Y	T	T	T	Y	C	C	T	T	Y	-	T	T	T	T	Y	C	T	T	C	T	C	T
chr2	3363747	3.6633	2.1711e-04	0.0989	G	A	G	A	R	R	R	G	G	G	G	G	G	G	G	G	G	R	G	G	G	G	R	G	G	G	R	A	A	G	G	A	R	G	G	G	G	R	A	G	G	A	G	A	G
chr2	3373541	3.4285	3.7284e-04	0.0919	A	T	A	W	T	W	W	A	A	A	W	A	A	A	A	A	A	A	A	A	A	A	A	A	A	A	A	W	T	W	W	T	-	-	W	A	W	W	T	A	A	W	A	T	T
chr2	3373546	3.1498	7.0830e-04	0.0836	A	C	A	M	C	M	M	A	A	A	M	A	A	A	A	A	A	A	A	A	A	A	A	A	A	A	A	M	C	M	M	C	-	-	M	A	M	M	C	A	A	M	A	C	C
chr2	3386094	3.2391	5.7662e-04	0.0862	A	G	A	A	G	R	R	A	A	A	A	A	A	A	A	A	A	A	A	A	A	A	A	-	A	A	A	R	R	A	R	G	G	R	A	A	R	R	G	A	A	A	R	G	R
chr2	3386585	3.7430	1.8072e-04	0.1012	G	A	G	R	R	R	R	G	G	G	G	G	G	G	G	G	G	G	G	G	G	G	G	G	G	G	G	R	R	G	R	A	G	R	G	G	R	R	A	G	G	R	R	A	R
chr2	3413586	3.6659	2.1585e-04	0.0989	G	A	G	G	R	G	G	G	G	G	G	G	G	G	G	G	G	G	G	G	G	G	G	G	G	G	G	G	G	G	G	R	R	R	G	G	G	R	G	G	G	G	G	G	R
chr2	3415207	3.5862	2.5928e-04	0.0966	T	A	T	W	W	T	T	T	T	T	T	T	T	T	T	T	T	T	T	T	T	T	W	T	T	T	T	T	T	T	T	W	-	T	T	T	T	W	T	T	T	W	T	T	T
chr2	3441336	3.4199	3.8026e-04	0.0916	T	G	T	G	K	G	G	T	T	T	T	T	T	T	T	T	T	K	T	T	T	T	K	T	T	T	K	T	K	T	K	G	K	K	T	T	K	K	G	T	T	G	T	G	K
chr2	3446296	3.6157	2.4227e-04	0.0974	G	A	G	R	R	G	G	G	G	G	G	G	G	G	G	G	G	R	G	G	G	G	G	A	G	-	R	A	A	A	R	R	R	R	G	G	R	R	R	G	G	R	G	R	-
chr2	3446313	3.7720	1.6906e-04	0.1021	G	A	G	G	G	G	G	G	G	G	G	G	G	G	G	G	G	G	G	G	G	G	G	G	G	G	G	G	G	R	G	G	G	R	G	G	G	G	G	G	G	G	G	G	R
chr2	3480000	3.0075	9.8293e-04	0.0793	C	T	C	Y	C	C	C	C	C	C	C	C	C	C	C	C	C	C	C	C	C	C	T	C	C	C	C	Y	C	Y	C	C	T	Y	C	C	C	Y	C	C	C	Y	C	C	Y
chr2	3504409	3.4579	3.4840e-04	0.0928	G	A	G	A	G	A	A	G	G	G	G	G	G	G	G	G	G	G	G	G	G	G	R	G	G	G	G	R	G	G	G	R	G	R	G	G	R	G	A	G	G	A	G	A	R
chr2	3504478	3.8903	1.2874e-04	0.1056	A	G	A	G	A	G	G	A	A	A	A	A	A	A	A	A	A	A	A	A	A	A	R	A	A	A	A	R	A	A	A	G	A	R	A	A	R	R	G	A	A	G	A	G	R
chr2	3520614	3.0246	9.4486e-04	0.0798	G	T	G	T	T	T	T	G	G	G	G	G	G	G	G	G	G	K	G	G	G	G	T	G	G	G	K	T	G	G	G	T	T	K	G	G	K	K	T	G	G	T	G	T	K
chr2	3520774	3.0246	9.4486e-04	0.0798	C	T	C	T	T	T	T	C	C	C	C	C	C	C	C	C	C	Y	C	C	C	C	T	C	C	C	Y	T	C	C	C	T	T	Y	C	C	Y	Y	T	C	C	T	C	T	Y
chr2	3520806	3.1217	7.5553e-04	0.0827	C	T	C	T	Y	Y	Y	C	C	C	C	C	C	C	C	C	C	Y	C	C	C	C	T	C	C	C	Y	T	C	C	C	T	Y	Y	C	C	Y	Y	T	C	C	T	C	T	Y
chr2	3521999	3.0927	8.0774e-04	0.0819	T	C	T	C	Y	Y	Y	T	T	T	T	T	T	T	T	T	T	Y	T	T	T	T	C	T	T	T	Y	C	T	T	T	C	C	Y	T	T	Y	Y	C	T	T	C	T	C	Y
chr2	3522626	3.3778	4.1897e-04	0.0904	C	T	C	T	Y	Y	Y	C	C	C	C	C	C	C	C	C	C	Y	C	C	C	C	T	C	C	C	Y	T	C	C	C	T	T	Y	C	C	Y	Y	T	C	C	T	C	T	Y
chr2	3523755	3.0371	9.1802e-04	0.0802	C	G	-	S	S	S	S	C	C	C	C	C	C	C	C	C	C	S	C	C	C	C	S	C	C	C	S	C	C	C	C	G	S	S	C	C	S	C	S	C	C	S	C	S	S
chr2	3545692	4.3015	4.9941e-05	0.1177	G	A	G	G	G	G	G	G	G	G	G	G	G	G	G	G	G	R	G	G	G	G	R	R	G	R	R	G	G	G	G	G	G	G	G	G	G	G	G	G	G	G	G	G	G
chr2	3554525	3.1331	7.3606e-04	0.0831	G	A	G	G	G	G	G	G	G	G	G	G	G	G	G	G	G	G	G	G	G	G	G	R	G	R	G	G	G	G	G	G	G	R	G	G	G	G	G	G	G	G	G	G	R
chr2	3555240	3.0797	8.3235e-04	0.0815	C	A	C	A	M	M	M	C	C	C	C	C	C	C	C	C	C	C	C	C	C	C	M	C	C	C	C	M	C	C	C	C	M	M	C	C	M	M	A	C	C	A	C	A	M
chr2	3556635	3.0284	9.3670e-04	0.0799	C	T	C	T	Y	Y	Y	C	C	C	C	C	C	C	C	C	C	C	C	C	C	C	Y	C	C	C	C	Y	C	C	C	-	Y	Y	C	C	Y	Y	T	C	C	T	C	T	Y
chr2	3565994	3.4571	3.4905e-04	0.0927	T	C	T	Y	C	C	C	T	T	T	T	T	T	T	T	T	T	Y	T	T	T	T	T	T	T	T	Y	Y	Y	T	T	C	T	Y	T	T	Y	Y	T	T	T	Y	T	T	Y
chr2	3566341	3.3530	4.4361e-04	0.0896	G	A	G	A	A	A	A	G	G	G	G	G	G	G	G	G	G	R	G	G	G	G	G	G	G	G	R	G	R	G	G	A	-	R	G	G	R	R	G	G	G	A	G	G	R
chr2	3566369	3.7032	1.9805e-04	0.1000	C	A	C	A	A	A	A	C	C	C	C	C	C	C	C	C	C	M	C	C	C	C	C	C	C	C	M	-	M	C	C	A	-	M	C	C	M	M	C	C	C	A	C	C	M
chr2	3569702	3.1222	7.5477e-04	0.0827	G	A	G	A	A	A	A	G	G	G	G	G	G	G	G	G	G	G	G	G	G	G	G	-	G	A	G	R	R	G	G	A	A	R	G	G	R	R	R	G	G	A	G	R	R
chr2	3569934	3.0992	7.9581e-04	0.0821	C	T	C	T	T	T	T	C	C	C	C	C	C	C	C	C	C	C	C	C	C	C	C	-	C	T	C	Y	Y	C	C	T	T	Y	C	C	Y	Y	Y	C	C	T	C	Y	Y
chr2	3600011	3.6732	2.1225e-04	0.0991	G	A	G	R	G	G	G	G	G	G	G	G	G	G	G	G	G	R	G	G	G	G	R	G	G	G	R	R	G	G	G	G	G	G	G	G	G	G	G	G	G	R	G	G	G
chr2	3676579	3.0330	9.2692e-04	0.0801	C	T	C	C	Y	Y	Y	C	C	C	C	C	C	C	C	C	C	C	C	C	C	C	C	C	C	C	C	C	Y	C	C	Y	Y	Y	C	C	Y	Y	C	C	C	C	C	C	Y
chr2	3679749	3.4922	3.2194e-04	0.0938	G	A	G	G	G	G	G	G	G	G	G	G	G	G	G	G	G	R	G	G	G	G	R	G	G	G	R	R	R	G	G	G	-	R	G	G	R	R	G	G	G	G	G	G	R
chr2	3681151	3.4828	3.2901e-04	0.0935	G	A	G	G	G	G	G	G	G	G	G	G	G	G	G	G	G	R	G	G	G	G	G	G	G	G	R	R	G	G	G	G	R	R	G	G	G	G	R	R	G	G	G	R	R
chr2	3718016	3.7235	1.8904e-04	0.1006	C	T	C	C	C	C	C	C	C	C	C	C	C	C	C	C	C	Y	C	C	C	C	C	C	C	C	Y	C	C	C	Y	C	C	Y	C	C	C	Y	Y	C	C	C	C	Y	Y
chr2	3741892	3.2568	5.5360e-04	0.0868	A	G	A	A	A	A	A	A	A	A	A	A	A	A	A	A	A	A	A	A	A	A	A	A	A	A	A	A	A	A	R	A	R	R	A	A	A	-	A	A	A	A	A	A	R
chr2	3742667	3.2416	5.7330e-04	0.0863	C	G	C	C	C	C	C	-	C	C	C	C	C	C	C	C	C	C	C	C	C	C	C	C	C	C	C	C	C	G	C	C	S	C	C	C	C	C	S	C	C	C	C	S	C
chr2	3758546	3.2867	5.1676e-04	0.0877	G	C	G	C	C	S	S	G	G	G	G	G	G	G	G	G	G	S	G	G	G	G	G	G	G	G	S	G	G	G	G	C	C	S	G	G	S	G	C	G	G	C	G	C	S
chr2	3758942	3.0859	8.2063e-04	0.0817	C	T	C	T	Y	Y	Y	C	C	C	C	C	C	C	C	C	C	Y	C	C	C	C	C	C	C	C	Y	C	C	C	C	Y	-	Y	C	C	Y	Y	T	C	C	T	C	T	Y
chr2	3766661	3.0089	9.7975e-04	0.0794	A	C	A	M	C	C	C	A	A	A	A	A	A	A	A	A	A	M	A	A	A	A	A	A	A	A	M	A	A	A	A	-	C	M	A	A	M	M	C	A	A	M	A	M	M
chr2	3773972	3.4112	3.8799e-04	0.0914	A	G	A	R	R	A	A	A	A	A	A	A	A	A	A	A	A	R	A	A	A	A	A	A	A	A	R	A	A	A	R	R	R	A	A	A	R	A	A	A	A	R	A	A	A
chr2	3774475	3.2084	6.1881e-04	0.0853	G	C	G	S	C	S	S	G	G	G	G	G	G	G	G	G	G	S	G	G	G	G	S	G	G	G	S	G	S	G	G	C	S	S	G	G	S	S	C	G	G	S	G	C	S
chr2	3777086	3.3561	4.4044e-04	0.0897	G	A	G	G	A	G	G	G	G	G	G	G	G	G	G	G	G	R	G	G	G	G	G	G	G	G	R	G	G	G	G	R	R	G	G	G	R	G	R	G	G	G	-	R	G
chr2	3785247	3.0284	9.3675e-04	0.0799	G	T	G	G	K	G	G	G	G	G	G	G	G	G	G	G	G	G	G	G	G	G	G	K	G	K	G	G	G	G	G	G	G	G	G	G	G	G	G	G	G	G	G	G	G
chr2	3790408	3.2921	5.1033e-04	0.0878	T	C	T	T	T	T	T	T	T	T	T	T	T	T	T	T	T	T	T	T	T	T	T	-	T	T	T	Y	T	T	T	T	-	Y	T	T	T	T	T	T	T	T	T	T	Y
chr2	3804012	4.1743	6.6936e-05	0.1140	G	A	G	G	G	R	R	G	G	G	G	G	G	G	G	G	G	G	G	G	G	G	G	R	G	R	G	R	G	G	G	G	G	G	G	G	G	G	G	G	G	G	G	G	G
chr2	3822445	3.3909	4.0649e-04	0.0908	G	C	G	S	G	G	G	G	G	G	G	G	G	G	G	G	G	S	G	G	G	G	S	G	G	G	S	G	G	S	G	G	G	S	G	G	S	S	C	G	G	S	G	C	S
chr2	3839034	3.3201	4.7851e-04	0.0886	T	G	T	K	T	T	T	T	T	T	T	T	T	T	T	T	T	T	T	T	T	T	T	-	T	T	T	T	T	T	T	T	-	T	T	T	T	K	K	T	T	K	T	K	T
chr2	3839331	3.0778	8.3593e-04	0.0814	G	T	G	K	K	G	G	G	G	G	G	G	G	G	G	G	G	G	G	G	G	G	G	G	G	G	G	G	K	T	K	G	G	K	G	G	G	G	G	G	G	K	G	G	K
chr2	3839337	3.2043	6.2475e-04	0.0852	G	A	G	R	G	G	G	G	G	G	G	G	G	G	G	G	G	G	G	G	G	G	G	G	G	G	G	G	G	R	G	G	G	R	G	G	G	G	G	G	G	R	G	G	R
chr2	3852547	3.0294	9.3457e-04	0.0800	T	G	T	G	G	G	G	T	T	T	T	T	T	T	T	T	T	K	T	T	T	T	T	T	T	T	K	T	T	T	T	G	G	T	T	T	K	K	T	T	T	G	T	T	T
chr2	3859639	3.0444	9.0273e-04	0.0804	G	A	G	G	R	R	R	G	G	G	G	G	G	G	G	G	G	G	G	G	G	G	G	G	G	G	G	G	G	G	G	R	R	G	G	G	-	G	G	G	G	G	G	G	G
chr2	3871989	3.1408	7.2310e-04	0.0833	G	A	G	G	R	G	G	G	G	G	G	G	G	G	G	G	G	R	G	G	G	G	G	G	G	G	R	G	R	G	G	G	G	R	G	G	G	R	G	G	G	G	G	G	R
chr2	3922591	3.5549	2.7868e-04	0.0956	A	C	A	A	M	A	A	A	A	A	A	A	A	A	A	A	A	M	A	A	A	A	A	A	A	A	M	A	A	A	A	M	A	A	A	A	A	-	A	A	A	A	A	A	A
chr2	3922592	3.5549	2.7868e-04	0.0956	A	G	A	A	R	A	A	A	A	A	A	A	A	A	A	A	A	R	A	A	A	A	A	A	A	A	R	A	A	A	A	R	A	A	A	A	A	-	A	A	A	A	A	A	A
chr2	3938240	3.2738	5.3234e-04	0.0873	C	G	-	C	C	C	C	C	C	C	C	C	C	C	C	C	C	G	C	C	C	C	C	C	C	C	G	S	C	C	C	S	-	C	C	C	C	C	C	C	C	C	C	C	C
chr2	3944949	3.1359	7.3128e-04	0.0831	G	A	G	R	R	A	A	G	G	G	G	G	G	G	G	G	G	R	G	G	G	G	G	G	G	G	R	R	R	R	G	A	R	R	G	G	R	R	R	G	G	R	G	R	R
chr2	3945208	3.5952	2.5396e-04	0.0968	G	A	G	R	R	A	A	G	G	G	G	G	G	G	G	G	G	R	G	G	G	G	G	G	G	G	R	R	R	R	G	A	-	R	G	G	R	R	R	G	G	R	G	R	R
chr2	3945538	3.1407	7.2335e-04	0.0833	C	T	C	Y	Y	T	T	C	C	C	C	C	C	C	C	C	C	Y	C	C	C	C	C	C	C	C	Y	Y	Y	Y	C	T	Y	Y	C	C	Y	Y	Y	C	C	Y	C	Y	Y
chr2	3945554	3.0351	9.2245e-04	0.0801	C	T	C	Y	Y	T	T	C	C	C	C	C	C	C	C	C	C	Y	C	C	C	C	C	C	C	C	Y	Y	Y	Y	C	T	Y	Y	C	C	Y	Y	Y	C	C	Y	C	Y	Y
chr2	3945823	3.2411	5.7396e-04	0.0863	C	T	C	Y	Y	T	T	C	C	C	C	C	C	C	C	C	C	Y	C	C	C	C	C	C	C	C	Y	Y	Y	Y	C	T	C	Y	C	C	Y	Y	C	C	C	Y	C	C	Y
chr2	3978019	3.7816	1.6535e-04	0.1024	A	G	A	A	A	A	A	A	A	A	A	A	A	A	A	A	A	R	A	A	A	A	A	A	A	A	R	A	A	A	A	R	A	R	A	A	A	A	A	A	A	A	A	A	R
chr2	3986831	3.4404	3.6275e-04	0.0922	G	C	G	G	G	S	S	G	G	G	G	G	G	G	G	G	G	G	G	G	G	G	G	G	G	G	G	G	G	S	S	S	-	S	G	G	G	G	G	G	G	G	G	G	S
chr2	4002366	3.5256	2.9813e-04	0.0948	G	C	G	C	S	C	C	G	G	G	G	G	G	G	G	G	G	S	G	G	G	G	C	G	G	G	S	G	S	C	S	S	S	S	G	G	S	S	S	G	G	C	G	S	S
chr2	4008848	3.3138	4.8556e-04	0.0885	C	A	C	M	C	M	M	C	C	C	C	C	C	C	C	C	C	C	C	C	C	C	C	C	C	C	C	C	C	M	C	M	C	C	C	C	C	-	C	C	C	M	C	C	C
chr2	4010936	4.0201	9.5476e-05	0.1094	G	A	G	G	G	G	G	G	G	G	G	G	G	G	G	G	G	G	G	G	G	G	-	-	G	G	G	G	G	G	-	R	G	G	G	G	G	R	G	R	G	G	G	G	G
chr2	4019416	5.7625	1.7279e-06	0.1599	G	A	G	G	G	G	G	G	G	G	G	G	G	G	G	G	G	G	G	G	G	G	G	R	G	R	G	G	G	G	G	G	-	G	G	G	G	G	G	G	G	G	G	G	G
chr2	4020154	3.1523	7.0415e-04	0.0836	A	G	A	G	R	A	A	A	A	A	A	A	A	A	A	A	A	G	A	A	A	A	R	A	A	A	G	G	R	G	R	R	R	R	A	A	A	-	R	A	R	G	A	R	R
chr2	4038274	3.3244	4.7382e-04	0.0888	G	A	A	R	R	G	G	A	G	A	R	A	A	A	A	G	G	R	A	G	G	G	G	R	A	R	R	G	G	G	G	G	R	G	R	R	R	R	G	R	G	R	R	G	G
chr2	4081725	3.4611	3.4589e-04	0.0928	A	G	A	A	A	A	A	A	A	A	A	A	A	A	A	A	A	A	A	A	A	A	A	A	A	A	A	R	A	A	A	A	A	R	A	A	A	A	A	A	A	A	A	A	R
chr2	4091220	3.5129	3.0695e-04	0.0944	C	T	C	C	Y	C	C	C	C	C	C	C	C	C	C	C	C	C	C	C	C	C	C	Y	C	Y	C	Y	C	C	C	C	Y	C	C	C	C	C	Y	C	C	C	C	Y	C
chr2	4160958	3.4365	3.6598e-04	0.0921	G	A	-	G	R	R	R	G	G	G	G	G	G	G	G	G	G	R	G	G	G	G	G	A	G	A	R	R	G	G	G	G	G	G	G	G	G	R	G	G	R	G	G	G	G
chr2	4180291	3.1441	7.1760e-04	0.0834	G	A	G	G	R	R	R	G	G	G	G	G	G	G	G	G	G	A	G	G	G	G	R	G	G	G	A	G	R	R	R	R	R	-	G	G	R	R	A	G	G	G	G	A	A
chr2	4184979	3.2703	5.3672e-04	0.0872	T	C	T	C	Y	Y	Y	T	T	T	T	T	T	T	T	T	T	C	T	T	T	T	T	T	T	T	C	T	Y	C	C	C	C	Y	T	T	Y	Y	C	T	T	C	T	C	Y
chr2	4198140	3.0061	9.8603e-04	0.0793	G	A	G	R	G	R	R	G	G	G	G	G	G	G	G	G	G	G	G	G	G	G	G	G	G	G	G	G	G	A	R	G	A	R	G	G	R	G	R	G	G	R	G	R	R
chr2	4199207	5.0919	8.0921e-06	0.1407	G	C	G	S	S	S	S	G	G	G	G	G	G	G	G	G	G	C	G	G	G	G	S	G	G	G	C	S	G	S	C	S	C	S	G	G	S	S	S	G	G	S	G	S	-
chr2	4338789	3.1963	6.3643e-04	0.0850	G	T	K	G	K	G	G	K	G	K	G	K	K	K	K	G	G	G	K	G	G	G	G	K	K	K	G	G	G	G	G	K	G	G	G	T	G	K	G	G	G	G	G	G	G
chr2	4576390	3.0060	9.8618e-04	0.0793	G	A	R	G	G	G	G	R	G	R	R	R	R	R	R	G	G	G	R	G	G	G	G	R	R	R	G	G	G	G	G	G	G	G	G	G	G	G	G	G	G	G	G	G	G
chr2	4695719	3.2530	5.5849e-04	0.0866	G	A	G	A	G	G	G	G	G	G	G	G	G	G	G	G	G	R	G	G	G	G	G	G	G	G	R	G	R	G	G	G	G	R	G	R	G	R	-	R	G	A	G	-	R
chr2	4703283	3.4794	3.3156e-04	0.0934	C	T	Y	C	Y	Y	Y	Y	C	Y	Y	Y	Y	Y	Y	C	C	C	Y	C	C	C	Y	T	Y	T	C	C	C	Y	C	C	C	C	C	Y	C	C	Y	Y	C	C	C	-	C
chr2	4707191	3.2473	5.6583e-04	0.0865	G	A	G	G	G	G	G	G	G	G	R	G	G	G	G	G	G	G	G	G	G	G	G	G	G	G	G	G	G	G	G	G	-	G	G	G	G	R	G	G	G	G	R	-	G
chr2	5126264	3.0175	9.6050e-04	0.0796	C	T	C	Y	T	C	C	C	C	C	C	C	C	C	C	C	C	T	C	C	C	C	Y	T	C	T	T	Y	C	Y	C	C	Y	Y	C	C	C	Y	C	C	C	T	C	C	Y
chr2	5153667	3.0555	8.7994e-04	0.0807	A	G	A	A	R	R	R	A	A	A	A	A	A	A	A	A	A	A	A	A	A	A	A	A	A	A	A	R	A	G	G	G	R	R	A	A	R	R	G	A	A	A	-	G	R
chr2	5236275	3.0331	9.2661e-04	0.0801	C	T	C	C	Y	C	C	C	C	C	C	C	C	C	C	C	C	C	C	C	C	C	Y	C	C	C	C	C	Y	Y	Y	C	C	C	-	C	Y	Y	C	C	C	C	Y	C	C
chr2	5275976	3.0238	9.4661e-04	0.0798	C	A	-	C	M	M	M	C	C	C	C	C	C	C	C	C	C	M	C	C	C	C	C	C	C	C	M	A	M	M	A	M	M	M	C	C	M	M	M	C	C	C	C	M	M
chr2	5278099	3.2289	5.9030e-04	0.0859	G	A	G	G	G	G	G	G	G	G	G	G	G	G	G	G	G	R	G	G	G	G	G	G	G	G	R	G	R	G	G	G	G	R	G	G	R	G	G	G	G	G	G	G	R
chr2	5278147	3.2289	5.9030e-04	0.0859	C	T	C	C	C	C	C	C	C	C	C	C	C	C	C	C	C	Y	C	C	C	C	C	C	C	C	Y	C	Y	C	C	C	C	Y	C	C	Y	C	C	C	C	C	C	C	Y
chr2	5284252	3.7404	1.8180e-04	0.1011	C	T	C	C	C	C	C	C	C	C	C	C	C	C	C	C	C	C	C	C	C	C	C	Y	C	Y	C	C	C	C	C	C	C	C	C	C	-	C	C	C	C	C	C	C	C
chr2	5461705	3.1913	6.4369e-04	0.0848	A	G	A	A	A	A	A	A	A	A	A	A	A	A	A	A	A	A	A	A	A	A	A	G	A	G	A	A	A	A	A	A	A	A	A	R	A	A	A	A	A	A	A	A	A
chr2	5465765	3.3980	3.9997e-04	0.0910	G	C	G	G	S	S	S	G	G	G	G	G	G	G	G	G	G	S	G	G	G	G	S	G	G	G	S	S	G	C	S	S	S	G	G	G	S	G	S	G	G	G	G	S	G
chr2	5465792	3.2682	5.3927e-04	0.0871	C	T	C	C	Y	Y	Y	C	C	C	C	C	C	C	C	C	C	Y	C	-	C	C	C	C	C	C	Y	Y	C	T	Y	Y	Y	C	C	C	Y	C	Y	C	C	C	C	Y	C
chr2	5468606	3.4527	3.5262e-04	0.0926	A	T	A	A	A	A	W	A	A	A	A	A	A	A	A	A	A	A	A	A	A	A	A	-	A	A	A	T	A	T	W	W	W	A	A	A	W	A	W	A	A	A	A	W	A
chr2	5528470	3.1247	7.5038e-04	0.0828	A	G	A	A	G	G	G	A	A	A	R	A	A	A	A	A	A	G	A	A	A	A	G	A	A	A	G	R	R	G	G	G	G	R	-	R	R	R	R	R	G	A	A	R	R
chr2	5532422	3.1461	7.1439e-04	0.0835	C	T	C	C	C	C	C	C	C	C	C	C	C	C	C	C	C	C	-	C	C	C	C	-	C	C	C	C	Y	Y	C	C	Y	Y	C	C	C	C	Y	C	C	C	C	Y	Y
chr2	5540440	3.0996	7.9502e-04	0.0821	C	A	C	C	C	-	A	C	C	C	C	C	C	C	C	C	C	C	C	C	C	C	C	C	C	C	C	C	C	M	C	C	-	C	C	C	C	C	C	C	C	-	C	C	C
chr2	5540738	3.2615	5.4767e-04	0.0869	A	T	A	W	A	A	A	A	A	A	A	A	A	A	A	A	A	A	A	A	A	A	A	-	A	A	A	A	A	T	A	T	T	W	A	A	A	W	W	A	A	T	W	W	W
chr2	5754170	3.0220	9.5070e-04	0.0797	T	G	T	T	T	T	T	T	T	T	T	T	T	T	T	T	T	K	T	T	T	T	T	T	T	T	K	T	T	T	K	T	K	K	T	T	T	T	T	T	T	T	T	T	K
chr2	5769801	3.5076	3.1072e-04	0.0942	T	C	C	C	C	C	C	C	Y	C	C	C	C	C	C	Y	Y	C	C	Y	Y	Y	C	Y	C	Y	C	C	C	C	C	C	-	C	Y	C	C	C	C	C	C	C	C	C	C
chr2	5770168	3.1119	7.7291e-04	0.0824	C	T	C	Y	Y	C	C	C	C	C	C	C	C	C	-	C	C	Y	C	C	C	-	Y	C	C	C	Y	Y	C	Y	Y	C	-	C	C	C	Y	Y	Y	C	C	T	C	Y	C
chr2	5770907	3.0423	9.0725e-04	0.0804	G	A	G	A	R	G	G	G	G	G	G	G	G	G	G	G	G	R	G	G	G	G	R	-	G	G	R	R	G	A	R	G	A	G	G	G	-	R	R	G	G	A	G	R	G
chr2	5771160	3.0537	8.8369e-04	0.0807	A	C	A	C	M	A	A	A	A	A	A	A	A	A	A	A	A	M	A	A	A	A	M	A	A	A	M	M	A	C	M	A	C	A	A	A	M	M	M	A	A	C	A	M	A
chr2	5771676	3.6604	2.1857e-04	0.0988	C	T	C	T	Y	C	C	C	C	C	C	C	C	C	C	C	C	Y	C	C	C	C	Y	C	C	C	Y	Y	C	T	T	C	T	C	C	C	Y	Y	Y	C	C	T	C	Y	C
chr2	5773255	3.2540	5.5723e-04	0.0867	C	T	C	T	C	C	C	C	C	C	C	C	C	C	C	C	C	Y	C	C	C	C	Y	C	C	C	Y	Y	C	T	Y	C	T	C	C	C	Y	Y	Y	C	C	T	C	Y	C
chr2	5773426	3.3773	4.1946e-04	0.0904	A	T	A	T	A	A	A	A	A	A	A	A	A	A	A	A	A	W	A	A	A	A	W	A	A	A	W	W	A	T	W	A	T	A	A	A	W	W	W	A	A	T	A	W	A
chr2	5788854	3.8276	1.4875e-04	0.1037	A	G	A	A	R	A	A	A	A	A	A	A	A	A	A	A	A	R	A	A	A	A	A	R	A	R	R	A	A	A	A	A	A	A	A	A	A	A	R	A	A	A	A	R	A
chr3	381637	3.1902	6.4542e-04	0.0848	G	T	K	G	G	G	G	K	G	K	K	K	K	K	K	G	G	G	K	G	G	G	G	K	K	K	G	G	G	K	G	G	G	G	G	K	K	G	G	-	G	G	G	G	G
chr3	406887	3.5574	2.7707e-04	0.0957	C	A	C	C	C	M	M	C	C	C	C	C	C	C	C	C	C	C	C	C	C	C	C	A	C	M	C	C	C	M	C	M	C	M	C	C	C	C	M	M	C	C	C	M	M
chr3	562849	3.0030	9.9321e-04	0.0792	T	A	T	T	W	T	T	T	T	T	T	T	T	T	T	T	T	T	T	T	T	T	T	T	T	T	-	T	T	T	T	T	T	W	T	T	T	T	T	T	T	T	T	T	W
chr3	567069	3.2101	6.1652e-04	0.0854	T	C	T	Y	T	T	T	T	T	T	T	T	T	T	T	T	T	T	T	T	T	T	T	T	T	T	T	T	T	Y	T	Y	-	Y	Y	Y	T	Y	T	T	T	Y	Y	T	Y
chr3	680644	3.2428	5.7174e-04	0.0863	C	G	C	S	C	C	C	C	C	C	C	C	C	C	C	C	C	S	C	C	C	C	S	C	C	C	S	S	C	C	C	S	S	C	C	C	C	C	S	C	C	S	C	S	C
chr3	681172	3.3246	4.7363e-04	0.0888	C	G	C	S	C	C	C	C	C	C	C	C	C	C	C	C	C	S	C	C	C	C	S	C	C	C	S	S	C	C	C	S	S	C	C	C	C	C	S	C	C	S	C	S	C
chr3	807232	3.4738	3.3591e-04	0.0932	T	C	T	T	T	T	T	T	T	T	T	T	T	T	T	T	T	T	T	T	T	T	T	T	T	T	T	T	T	T	Y	T	Y	T	T	Y	T	T	T	T	T	T	T	T	T
chr3	851047	3.0559	8.7918e-04	0.0808	T	C	T	Y	T	Y	Y	T	T	T	T	T	T	T	T	T	T	Y	T	T	T	T	T	T	T	T	Y	T	T	Y	Y	C	T	T	T	T	T	T	Y	Y	T	T	T	Y	T
chr3	865023	4.1678	6.7950e-05	0.1138	T	A	T	T	T	T	T	T	T	T	T	T	T	T	T	T	T	T	T	T	T	T	W	T	T	T	T	W	T	T	T	T	-	W	T	T	W	T	W	T	T	T	T	W	W
chr3	970302	3.1863	6.5122e-04	0.0847	C	T	C	C	C	C	C	C	C	C	C	C	C	C	C	C	C	C	C	C	C	C	C	T	C	T	C	C	C	C	C	C	C	Y	C	C	C	C	C	C	C	C	C	C	Y
chr3	1022456	3.1206	7.5754e-04	0.0827	T	C	T	T	T	T	T	T	T	T	Y	T	T	T	T	T	T	Y	T	T	T	T	T	T	T	T	Y	Y	T	T	T	T	T	Y	T	T	T	Y	Y	-	T	T	T	Y	Y
chr3	1101259	3.6655	2.1601e-04	0.0989	G	A	G	G	R	R	R	G	G	G	G	G	G	G	G	G	G	R	G	G	G	G	R	G	G	G	R	R	R	R	R	R	G	G	G	G	R	G	G	G	G	G	G	G	G
chr3	1145826	3.0445	9.0267e-04	0.0804	G	A	G	R	G	G	G	G	G	G	G	G	G	G	G	G	G	G	G	G	G	G	G	G	G	G	G	G	A	G	R	G	R	R	G	G	R	G	R	G	G	G	G	R	R
chr3	1315224	3.2794	5.2554e-04	0.0874	T	C	T	T	T	T	T	T	T	T	T	T	T	T	T	T	T	T	T	T	T	T	T	Y	T	Y	T	T	Y	T	T	T	T	T	T	T	T	T	T	T	Y	T	Y	T	T
chr3	1362403	3.4006	3.9757e-04	0.0910	C	T	C	Y	Y	Y	Y	C	C	C	C	C	C	C	C	C	C	Y	C	C	C	C	T	C	C	C	Y	C	C	Y	Y	Y	Y	Y	C	C	Y	Y	T	C	C	C	Y	T	Y
chr3	1362584	3.2634	5.4526e-04	0.0870	G	A	G	G	R	R	R	G	G	G	G	G	G	G	G	G	G	G	G	G	G	G	R	G	G	G	G	G	G	R	R	R	R	R	G	-	R	R	R	G	G	G	R	R	R
chr3	1372855	3.0041	9.9069e-04	0.0792	C	T	C	C	C	C	C	C	C	C	C	C	C	C	C	C	C	C	C	C	C	C	C	Y	C	Y	C	C	C	C	C	C	C	Y	C	C	Y	C	C	C	Y	C	C	C	Y
chr3	1478951	3.4926	3.2163e-04	0.0938	G	A	G	R	R	G	G	G	G	G	G	G	G	G	G	G	G	R	G	G	G	G	R	G	G	G	R	G	A	R	A	A	-	R	G	G	R	R	A	-	G	G	R	A	R
chr3	1479174	3.3957	4.0206e-04	0.0909	A	G	A	A	A	A	A	A	A	A	A	A	A	A	A	A	A	A	A	A	A	A	A	R	A	R	A	A	A	A	A	A	-	A	A	A	A	A	A	-	R	A	A	A	A
chr3	1491293	3.3509	4.4580e-04	0.0896	C	T	C	C	Y	C	C	C	C	C	C	C	C	C	C	-	C	C	C	C	C	C	C	Y	C	Y	C	C	C	C	C	Y	C	C	Y	C	Y	C	C	C	C	C	C	C	C
chr3	1838968	3.0978	7.9838e-04	0.0820	C	T	C	C	C	Y	Y	C	C	C	C	C	C	C	C	C	C	C	C	C	C	C	C	Y	C	Y	C	C	C	C	C	C	Y	C	C	C	C	C	Y	C	C	C	Y	Y	C
chr3	1928283	3.5194	3.0244e-04	0.0946	G	A	G	R	G	G	G	G	G	G	G	G	G	G	G	G	G	R	G	G	G	G	R	G	G	G	R	G	G	G	G	R	G	G	R	G	G	R	G	G	G	R	G	G	G
chr3	1941762	3.0039	9.9106e-04	0.0792	A	G	A	R	A	A	A	A	A	A	A	A	A	A	A	A	A	A	A	A	A	A	A	A	A	A	A	R	A	A	R	R	R	A	R	R	R	R	R	A	A	R	A	-	A
chr3	1958532	3.8453	1.4280e-04	0.1042	G	A	G	G	G	G	G	G	G	G	G	G	G	G	G	G	G	G	G	G	G	G	R	G	G	G	G	G	R	G	R	R	G	R	G	G	G	G	G	R	G	G	G	G	R
chr3	1960123	3.3827	4.1430e-04	0.0905	C	T	C	Y	Y	T	T	C	C	C	C	C	C	C	C	C	C	T	C	C	C	C	Y	C	C	C	T	T	T	Y	Y	T	-	T	C	C	Y	C	T	C	C	C	Y	T	-
chr3	1966918	3.3684	4.2816e-04	0.0901	G	A	G	R	G	R	R	G	G	G	G	G	G	G	G	G	G	R	G	G	G	G	G	G	G	G	R	G	G	R	R	G	-	G	R	G	G	G	G	G	G	R	G	G	G
chr3	2010755	3.1146	7.6804e-04	0.0825	C	T	C	C	C	Y	Y	C	C	C	C	C	C	C	C	C	C	C	C	C	C	C	Y	Y	C	Y	C	C	C	C	C	C	Y	C	C	C	C	C	C	C	C	C	C	C	C
chr3	2044237	3.0796	8.3254e-04	0.0815	C	T	C	C	C	C	C	C	C	C	C	C	C	C	C	C	C	C	C	C	C	C	C	C	C	C	C	C	C	C	C	C	C	Y	C	C	C	C	C	C	C	C	C	C	Y
chr3	2084638	3.2386	5.7729e-04	0.0862	A	T	A	A	A	A	A	A	A	A	A	A	A	A	A	A	A	W	A	A	A	A	A	-	A	A	W	A	A	-	W	A	A	W	A	A	A	A	A	W	A	A	W	A	W
chr3	2166474	3.0188	9.5753e-04	0.0797	A	C	A	A	A	M	M	A	A	A	A	A	A	A	A	A	A	A	A	A	A	-	A	M	A	M	A	A	A	A	A	M	A	M	A	A	A	A	A	A	A	A	A	A	M
chr3	2167002	3.0862	8.1991e-04	0.0817	A	C	A	M	C	M	M	A	A	A	M	A	A	A	A	A	A	C	A	A	A	A	M	-	A	M	C	C	C	C	C	M	-	M	A	A	M	M	M	A	A	M	A	M	-
chr3	2205886	3.0370	9.1830e-04	0.0802	G	A	G	R	R	R	R	G	G	G	G	G	G	G	G	G	G	G	G	G	G	G	G	R	G	R	G	G	G	G	G	G	R	G	R	R	G	G	R	G	R	G	G	R	G
chr3	2225042	3.1000	7.9441e-04	0.0821	A	G	A	G	G	R	R	A	A	A	A	A	A	A	A	A	A	G	A	A	A	A	G	R	A	R	G	A	G	R	R	G	R	-	R	A	R	R	G	A	A	R	A	G	G
chr3	2226785	3.1332	7.3588e-04	0.0831	C	T	C	T	T	T	T	C	C	C	C	C	C	C	C	C	C	T	C	C	C	C	T	C	C	C	T	Y	Y	T	Y	T	Y	-	Y	C	Y	Y	T	C	C	Y	C	T	T
chr3	2233042	3.7566	1.7516e-04	0.1016	G	A	G	R	G	G	G	G	G	G	G	G	G	G	G	G	G	A	G	G	G	G	R	G	G	G	A	R	G	R	A	G	-	G	R	G	R	G	R	G	G	G	G	R	G
chr3	2248985	3.6119	2.4442e-04	0.0973	G	A	G	A	A	G	G	G	G	G	G	G	G	G	G	G	G	A	G	G	G	G	G	R	G	R	A	A	R	R	R	G	G	R	R	G	G	R	G	G	G	R	G	G	R
chr3	2249009	3.0790	8.3365e-04	0.0815	G	C	G	C	C	G	G	G	G	G	G	G	G	-	G	G	G	C	G	G	G	G	G	S	G	S	C	C	S	S	S	G	G	S	S	G	G	S	G	G	G	S	G	G	S
chr3	2249030	3.0232	9.4801e-04	0.0798	A	G	A	G	G	A	A	A	A	A	A	A	A	A	A	A	A	G	A	A	A	A	A	R	A	R	G	G	R	R	R	A	A	R	R	A	A	R	A	A	A	R	A	A	R
chr3	2249045	3.0633	8.6434e-04	0.0810	G	A	G	A	A	G	G	G	G	G	G	G	G	G	G	G	G	A	G	G	G	G	G	R	G	R	A	A	R	R	R	G	G	R	R	G	G	R	G	G	G	R	G	G	R
chr3	2249295	3.1257	7.4862e-04	0.0828	A	C	A	C	C	A	A	A	A	A	A	A	A	A	A	A	A	C	A	A	A	A	A	M	A	M	C	C	M	M	M	A	A	M	M	A	A	M	A	A	A	M	A	A	M
chr3	2260762	3.2695	5.3769e-04	0.0871	T	C	T	Y	Y	T	T	T	T	T	T	T	T	T	T	T	T	C	T	T	T	T	T	-	T	C	C	C	Y	C	C	Y	T	Y	T	T	Y	Y	C	T	T	Y	T	C	C
chr3	2261514	3.1909	6.4439e-04	0.0848	G	A	G	A	R	G	G	G	G	G	G	G	G	G	G	G	G	A	G	G	G	G	G	-	G	R	A	A	R	A	A	R	G	R	R	G	R	R	A	G	G	R	G	A	A
chr3	2365970	4.4769	3.3349e-05	0.1228	G	C	G	G	G	G	G	G	S	G	G	G	G	G	G	S	S	G	G	S	S	S	G	C	G	C	G	G	G	G	G	G	G	S	S	S	G	G	G	G	S	G	G	G	S
chr3	2423337	3.7515	1.7722e-04	0.1015	G	A	G	G	G	G	G	G	G	G	G	G	G	G	G	G	G	G	G	G	G	G	G	R	G	R	G	G	G	G	G	G	R	G	G	G	G	G	R	G	G	G	G	R	G
chr3	2429608	3.3617	4.3477e-04	0.0899	T	C	T	Y	Y	Y	Y	T	T	T	T	T	T	T	T	T	T	C	T	T	T	T	Y	T	T	T	C	T	Y	Y	Y	Y	C	Y	T	-	Y	Y	Y	T	T	Y	T	Y	Y
chr3	2459051	3.7936	1.6084e-04	0.1027	T	C	T	T	T	T	T	T	T	T	T	T	T	T	T	T	T	Y	T	T	T	T	Y	-	T	T	Y	T	T	Y	Y	Y	T	Y	T	T	T	T	T	T	T	T	T	T	Y
chr3	2465215	3.2688	5.3847e-04	0.0871	G	A	G	G	G	G	G	G	G	G	G	G	G	G	G	G	G	R	G	G	G	G	G	G	G	-	R	G	G	G	G	G	G	R	G	G	G	G	G	G	G	G	G	G	R
chr3	2520616	3.0204	9.5417e-04	0.0797	C	T	C	Y	C	C	C	C	C	C	C	C	C	C	C	C	C	Y	C	C	C	C	Y	C	C	C	Y	C	Y	T	Y	C	-	Y	C	C	Y	C	Y	C	C	Y	C	Y	Y
chr3	2524226	3.4925	3.2177e-04	0.0938	T	C	T	T	T	Y	Y	T	T	T	T	T	T	T	T	T	T	T	T	T	T	T	T	T	T	T	T	T	T	Y	T	Y	T	T	T	T	T	Y	Y	T	T	T	T	Y	T
chr3	2536782	4.2168	6.0699e-05	0.1152	T	C	T	Y	T	Y	Y	T	T	T	T	T	T	T	T	T	T	C	T	T	T	T	C	T	T	T	C	Y	Y	Y	C	C	Y	Y	Y	T	Y	-	C	T	T	T	T	C	Y
chr3	2597865	4.0428	9.0623e-05	0.1101	C	T	C	C	Y	C	C	C	C	C	C	C	C	C	C	C	C	T	C	C	C	C	Y	C	C	C	T	Y	Y	Y	C	Y	C	C	C	C	Y	Y	T	C	C	C	C	T	C
chr3	2613435	3.5451	2.8504e-04	0.0953	C	A	C	M	C	C	C	C	C	C	C	C	C	C	C	C	C	C	C	C	C	C	M	C	C	C	C	M	C	M	C	M	C	C	C	C	C	C	C	C	C	M	C	C	C
chr3	2628181	3.2459	5.6764e-04	0.0864	A	C	A	M	M	M	M	A	A	A	A	A	A	A	A	A	A	C	A	A	A	A	M	A	A	A	C	C	M	C	A	A	M	M	A	A	A	M	A	A	A	M	A	A	M
chr3	2657477	3.1692	6.7735e-04	0.0841	T	G	T	K	T	G	G	T	T	T	T	T	T	T	T	T	T	T	T	T	T	T	T	T	T	T	T	K	K	K	G	G	K	K	T	T	K	K	T	T	T	K	T	T	K
chr3	2701233	3.0140	9.6822e-04	0.0795	C	T	C	Y	C	C	C	C	C	C	C	C	C	C	C	C	C	C	C	C	C	C	Y	C	C	C	C	C	C	C	C	T	Y	Y	C	C	C	Y	C	C	C	Y	C	C	Y
chr3	2715963	3.1024	7.8987e-04	0.0822	A	C	A	C	C	A	A	A	A	A	A	A	A	A	A	A	A	M	A	A	A	A	C	M	A	M	M	C	C	A	M	M	M	M	M	A	M	M	M	A	A	M	A	M	M
chr3	2779022	3.3180	4.8086e-04	0.0886	C	A	C	C	C	M	M	C	C	C	C	C	C	C	C	C	C	A	C	C	C	C	C	C	C	C	A	C	M	C	M	A	A	M	C	C	C	C	M	C	C	C	C	M	M
chr3	2779034	3.3777	4.1904e-04	0.0904	C	T	C	C	C	Y	Y	C	C	C	C	C	C	C	C	C	C	T	C	C	C	C	C	C	C	C	T	C	Y	C	Y	T	T	Y	C	C	C	C	Y	C	C	C	C	Y	Y
chr3	2869641	3.5069	3.1122e-04	0.0942	G	A	G	G	G	R	R	G	G	G	G	G	G	G	G	G	G	G	G	G	G	G	G	G	G	G	G	G	R	R	R	A	G	G	G	G	R	G	G	G	G	G	G	G	G
chr3	2899118	3.0832	8.2563e-04	0.0816	C	G	C	G	S	S	S	C	C	C	C	C	C	C	C	C	C	G	C	C	C	C	G	S	C	S	G	G	S	G	C	S	S	S	S	C	-	S	S	C	C	S	C	S	S
chr3	2934556	3.0514	8.8835e-04	0.0806	G	C	G	S	G	G	G	G	G	G	G	G	G	G	G	G	G	G	G	G	G	G	G	G	G	G	G	S	G	S	G	G	-	G	G	G	G	G	S	G	G	S	G	S	G
chr3	2999277	3.0618	8.6733e-04	0.0809	T	C	T	T	Y	T	T	T	T	T	T	T	T	T	T	T	T	C	T	T	T	T	Y	T	T	T	C	Y	Y	Y	T	Y	-	T	T	T	Y	Y	T	T	T	T	T	T	T
chr3	3047249	3.0437	9.0433e-04	0.0804	G	C	G	S	G	G	G	G	G	G	G	G	G	G	G	G	G	G	G	G	G	G	G	G	G	G	G	G	G	S	G	G	G	S	G	G	G	S	G	G	G	S	G	G	S
chr3	3056509	3.1162	7.6518e-04	0.0826	T	C	T	T	T	T	T	T	T	T	T	T	T	T	T	T	T	Y	T	T	T	T	T	T	T	T	Y	T	T	T	T	Y	T	T	T	T	Y	Y	T	T	T	T	T	T	T
chr3	3058803	3.0857	8.2087e-04	0.0817	G	A	G	G	G	G	G	G	G	G	G	G	G	G	G	G	G	G	G	G	G	G	G	R	G	R	G	R	G	G	G	G	G	G	G	G	G	G	G	G	-	G	G	G	G
chr3	3071156	3.1882	6.4840e-04	0.0847	C	T	C	C	Y	Y	Y	C	C	C	C	C	C	C	C	C	C	C	C	C	C	C	C	T	C	T	C	C	C	C	C	C	-	C	C	C	Y	C	C	C	C	C	C	C	C
chr3	3079841	3.0780	8.3560e-04	0.0814	A	G	A	-	A	A	A	A	A	A	A	A	A	A	A	A	A	A	A	A	A	A	A	R	A	R	A	A	A	A	A	A	-	A	A	A	A	A	A	A	A	A	A	A	A
chr3	3079851	3.7091	1.9537e-04	0.1002	C	T	C	Y	C	C	C	C	C	C	C	C	C	C	C	C	C	C	C	C	C	C	C	Y	C	Y	C	C	C	C	C	C	-	C	C	C	C	C	C	C	C	C	C	C	C
chr3	3118386	3.1511	7.0619e-04	0.0836	C	T	C	C	Y	C	C	C	C	C	C	C	C	C	C	C	C	C	C	C	C	C	C	T	C	T	C	C	Y	C	C	C	C	C	C	C	C	C	C	C	C	C	C	C	C
chr3	3143716	3.0924	8.0835e-04	0.0819	A	G	A	R	A	R	R	A	A	A	A	A	A	A	A	A	A	A	A	A	A	A	A	A	A	A	A	A	R	A	A	-	A	R	A	A	A	A	A	A	A	R	A	A	R
chr3	3145534	4.6500	2.2385e-05	0.1279	G	A	G	G	G	G	G	G	G	G	G	G	G	G	G	G	G	G	G	G	G	G	G	A	G	A	G	G	G	G	G	G	G	R	G	A	R	R	G	R	R	G	G	G	G
chr3	3148058	3.1643	6.8495e-04	0.0840	G	C	G	G	C	C	C	G	G	G	G	G	G	G	G	G	G	S	G	G	G	G	S	G	G	G	S	C	C	C	S	C	-	-	G	G	-	S	S	G	G	G	G	S	S
chr3	3150722	3.3415	4.5548e-04	0.0893	T	C	Y	T	T	T	T	Y	Y	Y	T	Y	Y	Y	Y	Y	Y	T	Y	Y	Y	Y	T	Y	Y	Y	T	T	T	T	T	T	T	T	T	Y	T	T	T	T	T	T	T	T	T
chr3	3151516	3.1376	7.2845e-04	0.0832	C	T	Y	C	C	C	C	Y	C	Y	C	Y	Y	Y	Y	C	C	C	Y	C	C	C	C	Y	Y	Y	C	C	C	C	C	C	C	C	C	C	Y	C	C	C	C	C	C	C	C
chr3	3153311	3.0045	9.8966e-04	0.0792	G	A	G	A	A	R	R	G	G	G	G	G	G	G	G	G	G	A	G	G	G	G	R	-	G	G	A	A	R	A	G	R	R	-	R	G	R	R	R	G	G	R	G	R	R
chr3	3153322	3.6559	2.2084e-04	0.0986	T	G	T	G	K	K	K	T	T	T	T	T	T	T	T	T	T	G	T	T	T	T	K	-	T	T	G	G	K	G	T	K	K	G	K	T	K	K	K	T	T	K	T	K	K
chr3	3153368	4.1756	6.6740e-05	0.1140	C	T	C	T	Y	Y	Y	C	C	C	C	C	C	C	C	C	C	T	C	C	C	C	Y	C	C	C	T	Y	Y	Y	C	Y	T	Y	Y	C	Y	Y	T	C	C	-	C	T	Y
chr3	3156749	3.8877	1.2952e-04	0.1055	A	G	A	A	A	A	A	A	A	A	A	A	A	A	A	A	A	A	A	A	A	A	A	G	A	R	A	A	A	A	A	A	A	A	A	A	A	A	A	A	A	A	A	A	A
chr3	3161793	3.6424	2.2781e-04	0.0982	T	C	T	T	T	T	T	T	Y	T	T	T	T	T	T	Y	Y	T	T	Y	Y	Y	T	C	T	C	T	T	Y	T	T	T	T	T	T	Y	Y	T	T	T	Y	T	Y	T	T
chr3	3173332	3.2372	5.7919e-04	0.0862	A	G	A	R	A	A	A	A	A	A	A	A	A	A	A	A	A	A	A	A	A	A	A	A	A	A	A	A	A	A	A	A	A	R	A	A	R	A	A	A	A	R	A	A	R
chr3	3205329	3.3260	4.7206e-04	0.0888	T	C	T	T	T	T	T	T	Y	T	T	T	T	T	T	Y	Y	T	T	Y	Y	Y	T	Y	T	Y	T	T	T	T	T	T	-	T	T	Y	Y	T	T	T	T	T	T	T	T
chr3	3207230	3.0784	8.3476e-04	0.0814	C	T	C	Y	T	T	T	C	C	C	C	C	C	C	C	C	C	T	C	C	C	C	T	C	C	C	T	-	Y	T	C	T	T	Y	C	C	Y	Y	Y	C	C	Y	C	Y	Y
chr3	3235858	3.1618	6.8892e-04	0.0839	G	A	G	G	G	R	R	G	G	G	G	G	G	G	G	G	G	R	G	G	G	G	G	G	G	G	R	G	G	R	G	R	R	R	G	G	R	G	G	G	G	G	G	G	R
chr3	3241246	3.5195	3.0233e-04	0.0946	A	G	A	A	R	A	A	A	A	A	A	A	A	A	A	A	A	R	A	A	A	A	A	A	A	A	R	A	A	R	R	A	R	R	A	R	R	R	A	A	A	A	A	A	R
chr3	3241273	3.7745	1.6806e-04	0.1022	C	T	C	C	C	C	C	C	C	C	C	C	C	C	C	C	C	Y	C	C	C	C	C	C	C	C	Y	C	C	Y	C	C	C	Y	-	C	C	C	C	C	C	C	C	C	Y
chr3	3246445	3.0866	8.1922e-04	0.0817	A	C	A	A	M	M	M	A	A	A	A	A	A	A	A	A	A	A	A	A	A	A	A	A	A	A	A	A	A	M	A	A	M	A	A	A	A	A	A	A	A	A	A	A	A
chr3	3246940	3.1728	6.7169e-04	0.0843	A	G	A	A	R	R	R	A	A	A	A	A	A	A	A	A	A	A	A	A	A	A	A	A	A	A	A	A	A	R	A	R	R	A	A	A	A	A	A	A	A	A	A	A	A
chr3	3246999	3.0931	8.0706e-04	0.0819	G	A	G	G	R	R	R	G	G	G	G	G	G	G	G	G	G	G	G	G	G	G	G	G	G	G	G	G	G	R	R	R	R	G	G	G	R	G	G	G	G	G	G	G	G
chr3	3247040	3.0931	8.0706e-04	0.0819	C	A	C	C	M	M	M	C	C	C	C	C	C	C	C	C	C	C	C	C	C	C	C	C	C	C	C	C	C	M	M	M	M	C	C	C	M	C	C	C	C	C	C	C	C
chr3	3247097	3.2496	5.6286e-04	0.0865	C	T	C	C	Y	Y	Y	C	C	C	C	C	C	C	C	C	C	C	C	C	C	C	C	C	C	C	C	C	C	Y	Y	Y	Y	C	C	C	-	C	C	C	C	C	C	C	C
chr3	3303261	3.7803	1.6586e-04	0.1023	G	T	-	G	K	G	G	G	G	G	G	G	G	G	G	G	G	G	G	G	G	G	G	K	G	K	G	G	G	G	G	G	G	G	G	G	K	G	G	G	G	G	G	G	G
chr3	3313044	3.6835	2.0723e-04	0.0995	C	T	C	C	C	C	C	C	C	C	C	C	C	C	C	C	C	Y	C	C	C	C	C	-	C	C	Y	Y	C	Y	Y	Y	C	C	C	C	C	Y	C	C	Y	C	C	C	C
chr3	3313049	3.6835	2.0723e-04	0.0995	C	A	C	C	C	C	C	C	C	C	C	C	C	C	C	C	C	M	C	C	C	C	C	-	C	C	M	M	C	M	M	M	C	C	C	C	C	M	C	C	M	C	C	C	C
chr3	3313128	3.7903	1.6208e-04	0.1026	T	C	T	T	T	T	T	T	T	T	T	T	T	T	T	T	-	Y	T	T	T	T	T	-	T	T	Y	Y	T	Y	Y	-	T	T	T	T	T	T	T	T	T	T	T	T	T
chr3	3313155	4.0082	9.8138e-05	0.1091	C	T	C	C	-	C	C	C	C	C	C	C	C	C	C	C	C	Y	C	C	C	C	C	-	C	C	Y	Y	C	Y	Y	Y	C	C	-	C	C	Y	C	C	Y	C	C	C	C
chr3	3313281	3.8289	1.4828e-04	0.1038	C	T	C	C	C	C	C	C	C	C	C	C	C	C	C	C	C	Y	C	C	C	C	C	-	C	C	Y	Y	C	Y	Y	Y	C	C	C	C	C	Y	C	C	C	C	C	C	C
chr3	3313307	3.8985	1.2634e-04	0.1058	G	C	G	G	G	G	G	G	G	G	G	G	G	G	G	G	G	S	G	G	G	G	G	-	G	G	S	S	G	S	S	S	G	G	G	G	G	S	G	G	G	G	G	G	G
chr3	3313553	3.4105	3.8861e-04	0.0913	C	T	C	C	C	C	C	C	C	C	C	C	C	C	C	C	C	Y	C	C	C	C	Y	C	C	C	Y	Y	C	Y	Y	Y	C	C	C	Y	C	Y	C	C	C	C	C	C	Y
chr3	3332903	3.0475	8.9649e-04	0.0805	C	T	C	C	C	C	C	C	C	C	C	C	C	C	C	C	C	C	C	C	C	C	C	Y	C	Y	C	C	C	C	C	C	C	C	Y	Y	C	Y	C	Y	C	C	C	C	C
chr3	3355302	3.0058	9.8683e-04	0.0793	C	T	C	C	C	C	C	C	C	C	C	C	C	C	C	C	C	C	C	-	C	C	C	C	C	C	C	C	C	T	Y	T	Y	C	C	C	Y	Y	C	C	C	C	C	C	C
chr3	3373483	3.3566	4.3993e-04	0.0897	C	T	C	Y	C	Y	Y	C	C	C	C	C	C	C	C	C	C	Y	C	C	C	C	C	C	C	C	Y	Y	C	C	Y	Y	C	T	C	C	Y	C	Y	C	C	Y	C	Y	Y
chr3	3374701	3.0015	9.9662e-04	0.0791	G	A	G	G	G	G	G	G	G	G	G	G	G	G	G	G	G	G	G	G	G	G	G	G	G	G	G	G	G	G	R	G	G	G	G	G	G	R	G	G	R	G	R	G	G
chr3	3379027	3.0127	9.7126e-04	0.0795	A	G	A	A	A	A	A	A	A	A	A	A	A	A	A	A	A	R	A	A	A	A	R	A	A	A	R	R	A	A	R	A	A	A	A	R	A	R	A	R	A	A	R	A	A
chr3	3383088	3.0894	8.1402e-04	0.0818	T	G	T	T	T	T	T	T	K	T	T	T	T	T	T	K	K	T	T	K	K	K	K	K	T	K	T	T	T	T	T	T	T	T	T	K	K	T	K	T	T	T	T	K	T
chr3	3391518	3.2517	5.6018e-04	0.0866	T	C	T	T	T	Y	Y	T	T	T	T	T	T	T	T	T	T	T	T	T	T	T	T	Y	T	Y	T	T	Y	T	T	T	T	T	T	Y	Y	T	Y	T	Y	T	T	Y	T
chr3	3393051	4.2243	5.9657e-05	0.1154	A	G	R	R	A	A	A	R	A	R	A	R	R	R	R	A	A	A	R	A	A	A	A	R	R	R	A	A	R	A	A	A	A	R	R	R	R	R	A	A	A	A	A	A	A
chr3	3401240	3.9528	1.1148e-04	0.1074	T	A	T	A	T	W	W	T	T	T	T	T	T	T	T	T	T	A	T	T	T	T	-	T	T	T	A	T	T	W	A	A	W	T	W	T	W	W	T	W	T	W	T	T	T
chr3	3403288	3.4624	3.4482e-04	0.0929	C	T	C	C	C	C	C	C	C	C	C	C	C	C	C	C	C	C	C	C	C	C	C	C	C	C	C	Y	C	C	C	Y	-	C	C	C	C	C	C	C	C	C	C	C	C
chr3	3413545	3.1750	6.6837e-04	0.0843	C	T	C	C	C	C	C	C	C	C	C	C	C	C	C	C	C	Y	C	C	C	C	C	C	C	C	Y	C	C	C	C	Y	Y	C	C	C	C	C	C	C	C	C	C	C	C
chr3	3511127	3.5295	2.9547e-04	0.0949	C	A	C	M	A	A	A	C	C	C	C	C	C	C	C	C	C	C	C	C	C	C	C	C	C	C	C	M	M	A	M	A	C	C	C	C	M	C	M	C	C	M	C	M	C
chr3	3551868	3.6230	2.3824e-04	0.0977	G	A	-	G	G	G	G	G	G	G	G	G	G	G	G	G	G	G	G	G	G	G	R	G	G	G	G	G	G	G	G	R	-	R	G	G	G	G	R	G	G	G	G	R	R
chr3	3555644	3.1916	6.4324e-04	0.0848	C	T	C	T	C	C	C	C	C	C	Y	C	C	C	C	C	C	C	C	C	C	C	C	Y	C	Y	C	C	C	T	C	Y	Y	Y	Y	C	C	Y	Y	C	C	Y	C	Y	Y
chr3	3705031	3.0074	9.8301e-04	0.0793	G	A	R	A	A	R	R	R	G	R	A	R	R	R	R	G	G	A	R	G	G	G	A	-	R	A	A	R	A	A	A	A	A	A	R	G	-	R	A	R	R	A	A	A	A
chr3	3705235	3.2981	5.0336e-04	0.0880	C	T	C	Y	T	Y	Y	C	C	C	C	C	C	C	C	C	C	-	C	C	C	C	-	C	C	C	Y	Y	Y	T	T	Y	Y	Y	Y	C	Y	Y	Y	-	C	Y	C	Y	Y
chr3	3748182	3.0930	8.0725e-04	0.0819	C	G	C	S	G	G	G	C	C	C	S	C	C	C	C	C	C	G	C	C	C	C	S	C	C	C	G	S	S	G	G	S	S	S	C	C	S	S	C	C	S	S	C	C	G
chr3	3765841	3.5616	2.7443e-04	0.0958	C	T	C	T	T	Y	Y	C	C	C	C	C	C	C	C	C	C	T	C	C	C	C	T	-	C	T	T	T	Y	T	T	T	T	T	Y	C	Y	Y	Y	C	Y	T	C	Y	Y
chr3	3765928	3.0822	8.2750e-04	0.0815	T	C	T	C	C	Y	Y	T	T	T	T	T	T	T	T	T	T	C	T	T	T	T	C	-	T	C	C	C	C	C	C	C	C	C	Y	T	Y	Y	C	T	Y	C	T	C	Y
chr3	3776993	3.0299	9.3354e-04	0.0800	C	T	C	Y	Y	Y	Y	C	C	C	C	C	C	C	C	C	C	T	C	C	C	C	Y	C	C	C	T	C	C	Y	Y	T	C	C	Y	C	Y	C	Y	C	C	Y	C	Y	C
chr3	3796833	3.1094	7.7732e-04	0.0824	A	G	R	A	A	A	A	-	A	R	A	R	R	R	R	A	A	A	R	A	A	A	A	R	R	R	A	A	A	A	A	A	A	A	A	A	A	A	A	A	A	A	A	A	A
chr3	3912404	3.0419	9.0803e-04	0.0803	C	T	C	C	C	C	C	C	Y	C	C	C	-	C	C	Y	Y	C	C	Y	Y	Y	C	-	C	C	C	C	C	C	C	C	C	C	Y	Y	C	Y	C	C	C	C	C	C	C
chr3	3992101	4.2605	5.4890e-05	0.1165	A	G	A	R	A	R	R	A	A	A	A	A	A	A	A	A	A	A	A	A	A	A	R	G	A	G	A	A	R	A	R	A	-	A	A	A	A	A	R	A	A	R	A	R	A
chr3	4007763	3.7227	1.8937e-04	0.1006	T	C	T	C	C	T	T	T	T	T	T	T	T	T	T	T	T	Y	T	T	T	T	Y	T	T	T	Y	T	Y	C	Y	Y	Y	C	T	-	T	Y	Y	T	T	C	T	Y	Y
chr3	4015749	4.1642	6.8525e-05	0.1137	C	T	C	C	C	C	C	C	C	C	C	C	C	C	C	C	C	C	C	C	C	C	C	T	C	T	C	C	C	C	C	C	C	C	C	C	C	C	C	C	C	C	C	C	C
chr3	4041086	3.3410	4.5602e-04	0.0893	T	C	T	C	C	C	C	T	T	T	T	T	T	T	T	T	T	C	T	T	T	T	C	T	T	T	C	C	Y	C	C	C	Y	Y	T	T	Y	-	C	T	T	C	T	C	Y
chr3	4114006	3.3048	4.9571e-04	0.0882	G	T	G	G	G	G	G	G	G	G	G	G	G	G	G	G	G	K	G	G	G	G	G	G	G	G	K	K	G	G	G	G	G	K	G	G	G	G	G	G	G	G	G	G	K
chr3	4115290	3.1208	7.5712e-04	0.0827	A	G	A	A	A	A	A	A	A	A	A	A	A	A	A	A	A	A	A	A	A	A	R	G	A	G	A	R	A	A	A	A	A	A	-	A	A	R	A	A	R	A	A	A	A
chr3	4115463	3.1272	7.4603e-04	0.0829	C	A	C	C	C	C	C	C	C	C	C	C	C	C	C	C	C	C	C	C	C	C	C	A	C	A	C	C	C	C	C	C	C	C	M	C	C	M	C	C	M	C	C	C	C
chr3	4280873	3.0763	8.3881e-04	0.0814	C	T	Y	C	C	C	C	Y	C	Y	Y	Y	Y	Y	Y	-	C	C	Y	C	C	C	C	Y	Y	Y	C	C	C	C	C	C	C	Y	C	Y	C	C	C	C	C	C	Y	C	Y
chr3	4387025	3.2156	6.0864e-04	0.0855	C	T	C	C	C	C	C	C	C	C	C	C	C	C	C	C	C	C	C	C	C	C	C	T	C	T	C	C	C	C	C	-	Y	Y	C	C	C	C	C	C	Y	C	C	C	Y
chr3	4387415	3.5000	3.1621e-04	0.0940	C	T	C	T	T	Y	Y	C	C	C	C	C	C	C	C	C	C	Y	C	C	C	C	Y	Y	C	Y	Y	T	T	T	C	Y	T	Y	Y	-	Y	Y	Y	C	T	T	C	Y	Y
chr3	4399338	3.2202	6.0229e-04	0.0857	G	A	G	R	G	G	G	G	G	G	G	G	G	-	G	G	G	G	G	G	G	G	G	G	G	G	G	R	G	R	R	R	G	R	G	G	G	R	R	G	G	R	G	R	R
chr3	4406320	3.3643	4.3220e-04	0.0900	G	T	G	G	G	G	G	G	G	G	G	G	G	G	G	G	G	K	G	G	G	G	K	G	G	G	K	G	G	G	G	K	G	K	G	G	K	G	G	K	G	G	G	G	K
chr3	4457932	4.2349	5.8218e-05	0.1157	G	A	G	G	G	G	G	G	G	G	G	G	G	G	G	G	G	G	G	G	G	G	G	-	G	G	G	G	R	G	G	G	G	R	G	G	G	G	R	G	G	G	G	R	R
chr3	4458152	3.5216	3.0090e-04	0.0946	T	C	T	T	T	T	T	T	T	T	T	T	T	T	T	T	T	T	T	T	T	T	T	-	T	T	T	T	Y	T	T	T	T	Y	T	T	T	T	Y	T	T	T	T	Y	Y
chr3	4462452	3.6066	2.4740e-04	0.0972	G	A	G	G	G	R	-	G	G	G	G	G	G	G	G	G	G	G	G	G	G	G	G	R	G	R	G	R	G	G	G	G	R	G	G	G	G	G	G	-	G	G	R	G	G
chr3	4462463	4.0747	8.4190e-05	0.1110	G	A	G	G	G	R	-	G	G	G	G	G	G	G	G	G	G	G	G	G	G	G	G	R	G	R	G	R	G	G	G	G	R	G	G	R	R	G	G	G	R	G	R	G	G
chr3	4462741	3.1958	6.3711e-04	0.0849	T	C	T	Y	Y	Y	Y	T	T	T	T	T	T	T	T	T	T	T	T	T	T	T	Y	Y	T	Y	T	Y	T	Y	Y	Y	Y	T	T	T	T	T	T	T	Y	Y	Y	T	T
chr3	4510018	3.7927	1.6118e-04	0.1027	C	T	C	C	C	C	C	C	C	C	C	C	C	C	C	C	C	C	C	C	C	C	C	T	C	T	C	C	C	C	C	C	C	C	C	C	C	C	-	C	C	C	C	C	C
chr3	4547591	3.1399	7.2452e-04	0.0833	G	C	S	G	G	G	G	S	G	S	S	S	S	S	S	G	G	G	S	G	G	G	G	C	S	C	G	S	G	G	G	G	G	G	G	S	G	S	G	S	G	G	G	G	G
chr3	4547673	3.1771	6.6519e-04	0.0844	C	A	M	C	C	C	C	M	C	M	M	M	M	M	M	C	C	C	M	C	C	C	C	A	M	A	C	M	C	C	C	C	C	C	C	M	C	M	C	M	C	C	C	C	C
chr3	4547761	3.1012	7.9205e-04	0.0821	A	T	T	A	A	A	A	T	A	T	W	T	T	T	T	A	A	A	T	A	A	A	A	T	T	T	A	W	A	A	A	A	A	A	W	W	A	W	A	W	A	A	W	A	A
chr3	4733739	3.1806	6.5977e-04	0.0845	G	A	G	G	G	R	R	G	G	G	G	G	G	G	G	G	G	G	G	G	G	G	G	G	G	G	G	R	G	R	G	G	-	R	G	G	G	G	R	G	G	G	G	R	R
chr3	4739883	3.0944	8.0456e-04	0.0819	G	A	G	G	G	G	G	G	G	G	G	G	G	G	G	G	G	A	G	G	G	G	R	-	G	G	A	G	R	A	R	R	G	A	G	G	G	R	R	G	G	G	G	R	A
chr3	4745185	3.6871	2.0553e-04	0.0996	T	C	T	T	T	T	T	T	T	T	T	-	T	T	T	T	T	C	T	T	T	T	T	T	T	T	C	T	Y	C	Y	Y	T	-	T	T	Y	Y	Y	T	T	T	T	Y	Y
chr3	4745248	3.9812	1.0442e-04	0.1083	G	C	G	G	G	G	G	G	G	G	G	-	G	G	G	G	G	C	G	G	G	G	G	-	G	G	C	G	S	C	S	S	G	C	G	G	S	G	S	G	G	G	G	S	C
chr3	4777087	4.1042	7.8674e-05	0.1119	C	T	C	C	C	C	C	C	C	C	C	C	C	C	C	C	C	T	C	C	C	C	C	-	C	C	T	C	Y	T	Y	T	-	Y	C	C	Y	Y	Y	C	C	C	C	Y	Y
chr3	4777093	4.1042	7.8674e-05	0.1119	A	C	A	A	A	A	A	A	A	A	A	A	A	A	A	A	A	C	A	A	A	A	A	-	A	A	C	A	M	C	M	C	-	M	A	A	M	M	M	A	A	A	A	M	M
chr3	4777148	4.0065	9.8520e-05	0.1090	A	G	A	A	A	A	A	A	A	A	A	A	A	A	A	A	A	G	A	A	A	A	A	-	A	A	G	A	R	G	R	R	A	R	A	A	R	R	R	A	A	A	-	R	G
chr3	4777676	3.1390	7.2617e-04	0.0832	A	G	A	R	A	A	A	A	A	A	A	A	A	A	A	A	A	R	A	A	A	A	A	A	A	A	R	A	G	R	R	R	A	G	R	A	A	-	R	A	A	R	A	R	G
chr3	4777679	3.0770	8.3751e-04	0.0814	A	G	A	R	A	A	A	A	A	A	A	A	A	A	A	A	A	R	A	A	A	A	A	A	A	A	R	A	G	R	R	R	A	G	R	A	A	-	R	A	A	R	A	R	R
chr3	4777683	3.3530	4.4365e-04	0.0896	C	A	C	C	C	C	C	C	C	C	C	C	C	C	C	C	C	M	C	C	C	C	C	C	C	C	M	C	M	M	M	M	C	M	C	C	C	-	M	C	C	C	C	M	M
chr3	4777772	3.5798	2.6315e-04	0.0964	G	A	G	G	G	G	G	G	G	G	G	G	G	G	G	G	G	G	G	G	G	G	G	R	G	R	G	G	G	G	R	G	G	G	G	-	G	G	G	G	G	G	G	G	G
chr3	4778293	4.8872	1.2966e-05	0.1348	C	T	C	Y	C	C	C	C	C	C	C	C	C	C	C	C	C	C	C	C	C	C	C	T	C	T	C	C	C	C	C	Y	C	C	C	C	C	C	C	C	C	Y	C	C	C
chr3	4779259	3.2749	5.3104e-04	0.0873	T	A	T	T	T	T	T	T	T	T	T	T	T	T	T	T	T	W	T	T	T	T	T	T	T	T	W	T	A	A	W	W	T	W	T	T	W	W	W	T	T	T	T	W	W
chr3	4883598	3.1248	7.5032e-04	0.0828	C	G	C	C	C	S	S	C	C	C	C	C	C	C	C	C	C	S	C	C	C	C	C	-	C	S	S	S	C	G	C	S	S	S	C	C	S	S	C	C	C	C	C	C	G
chr3	4883613	3.5231	2.9985e-04	0.0947	C	G	C	C	C	S	S	C	C	C	S	C	C	C	C	C	C	S	C	C	C	C	C	-	C	S	S	S	C	G	C	S	S	S	C	C	S	S	C	C	C	C	C	C	G
chr3	4883619	3.0636	8.6384e-04	0.0810	C	A	C	C	C	M	M	C	C	C	C	C	C	C	C	C	C	M	C	C	C	C	C	-	C	M	M	M	C	A	C	M	M	M	C	C	M	M	C	C	C	C	C	C	A
chr3	5125908	3.1180	7.6214e-04	0.0826	A	G	A	A	A	A	A	A	A	A	A	A	A	A	A	A	A	A	A	A	A	A	A	R	A	R	A	A	A	A	A	A	A	A	A	A	A	A	A	A	A	A	A	A	A
chr3	5251081	3.1527	7.0356e-04	0.0837	T	G	T	T	K	T	T	T	T	T	T	T	T	T	T	T	T	T	T	T	T	T	K	T	T	T	T	K	T	K	K	K	K	T	K	T	K	K	T	K	T	K	T	T	T
chr4	418507	3.9056	1.2427e-04	0.1060	T	A	T	T	T	T	T	T	T	T	T	T	T	T	T	T	T	T	T	T	T	T	T	A	T	A	T	T	T	T	T	T	T	T	T	T	T	T	W	T	T	T	T	W	T
chr4	529352	3.2494	5.6318e-04	0.0865	C	T	C	C	C	C	C	C	C	C	C	C	C	C	C	C	C	Y	C	C	C	C	C	C	C	C	Y	Y	Y	C	C	C	C	C	C	C	C	Y	C	C	Y	C	Y	C	C
chr4	749012	3.4540	3.5158e-04	0.0926	A	G	A	A	A	A	A	A	A	A	A	A	A	A	A	A	A	R	A	A	A	A	A	A	A	A	R	R	A	A	A	A	A	-	A	A	-	A	R	A	A	A	A	R	-
chr4	770046	3.4131	3.8632e-04	0.0914	C	T	C	C	Y	C	C	C	C	C	C	C	C	C	C	C	C	C	C	C	C	C	-	C	C	C	C	-	C	Y	T	Y	-	Y	C	C	Y	Y	T	-	C	C	C	T	Y
chr4	773536	3.9470	1.1297e-04	0.1073	G	A	G	R	G	G	G	G	G	G	G	G	G	G	G	G	G	G	G	G	G	G	G	A	G	A	G	G	G	R	R	G	R	-	-	G	R	R	R	-	R	G	G	R	G
chr4	972370	3.0388	9.1462e-04	0.0802	C	T	C	Y	C	C	C	C	C	C	C	C	C	C	C	C	C	C	C	C	C	C	C	C	C	C	C	C	Y	C	C	Y	C	C	C	C	C	C	C	C	C	C	C	C	C
chr4	988623	3.1066	7.8232e-04	0.0823	A	T	A	A	W	A	A	A	A	A	A	A	A	A	A	A	A	A	A	A	A	A	A	A	A	A	A	A	A	W	A	T	W	A	A	A	A	W	W	A	-	A	A	W	A
chr4	1038822	3.0588	8.7340e-04	0.0808	T	C	T	Y	T	T	T	T	T	T	T	T	T	T	T	T	T	T	T	T	T	T	T	T	T	T	T	T	T	T	Y	T	T	T	T	T	T	T	T	-	T	T	T	T	T
chr4	1095727	3.0623	8.6644e-04	0.0809	C	T	C	T	Y	T	T	C	C	C	C	C	C	C	C	C	C	T	C	C	C	C	Y	C	C	C	T	T	Y	T	T	T	T	T	Y	C	Y	Y	T	Y	C	Y	C	T	-
chr4	1137987	4.1944	6.3919e-05	0.1145	C	A	C	M	C	C	C	C	C	C	C	C	C	C	C	C	C	M	C	C	C	C	M	C	C	C	M	C	M	A	C	C	C	M	C	C	C	M	M	C	C	M	C	M	M
chr4	1227897	3.0127	9.7115e-04	0.0795	G	A	G	G	A	G	G	G	G	G	G	G	G	G	G	G	G	R	G	G	G	G	G	G	G	G	R	G	G	R	G	G	R	G	G	G	R	G	G	G	G	G	G	G	G
chr4	1255132	3.9662	1.0810e-04	0.1078	T	C	T	Y	T	T	T	T	T	T	T	T	T	T	T	T	T	T	T	T	T	T	T	C	T	C	T	T	T	T	Y	Y	-	T	T	T	Y	T	T	T	T	Y	T	T	T
chr4	1282680	3.2272	5.9261e-04	0.0859	C	T	C	Y	C	Y	Y	C	C	C	Y	C	C	C	C	-	C	Y	C	C	C	C	C	C	C	C	Y	Y	C	Y	C	C	C	C	C	C	Y	Y	C	Y	C	Y	Y	C	C
chr4	1303195	3.1320	7.3790e-04	0.0830	C	G	C	S	G	G	G	C	C	C	C	C	C	C	C	C	C	S	C	C	C	C	G	C	C	C	S	S	G	G	G	G	S	G	C	C	S	S	G	S	C	C	C	G	S
chr4	1350239	5.3656	4.3088e-06	0.1485	C	T	C	C	C	C	C	C	C	C	C	C	C	C	C	C	C	C	C	C	C	C	C	T	C	T	C	C	C	C	C	C	C	C	C	C	C	C	C	Y	C	C	C	C	C
chr4	1350240	4.7334	1.8475e-05	0.1303	C	T	C	C	C	C	C	C	Y	C	C	C	C	C	C	Y	Y	C	C	Y	Y	Y	C	T	C	T	C	C	C	C	C	C	C	Y	C	C	C	C	C	Y	C	C	C	C	Y
chr4	1540096	3.1159	7.6570e-04	0.0826	G	A	R	G	G	G	G	R	G	R	R	R	R	R	R	G	G	G	R	G	G	G	G	R	R	R	G	R	G	G	R	R	R	G	G	G	R	G	G	G	R	G	G	G	G
chr4	1544228	3.0833	8.2548e-04	0.0816	G	A	A	R	R	G	G	A	G	A	R	A	A	A	A	G	G	R	A	G	G	G	R	A	A	A	R	G	G	G	G	G	G	G	G	G	R	R	G	G	G	G	G	G	G
chr4	1591634	4.0461	8.9938e-05	0.1102	T	C	T	Y	Y	T	T	T	T	T	T	T	T	T	T	T	T	Y	T	T	T	T	T	T	T	T	Y	C	T	Y	T	Y	Y	Y	T	T	T	T	T	Y	T	T	Y	T	Y
chr4	1591780	3.6834	2.0730e-04	0.0995	A	G	A	R	A	A	A	A	A	A	R	A	A	A	A	A	A	A	A	A	A	A	A	-	A	A	A	A	A	R	A	A	A	R	A	A	A	A	A	R	R	A	A	A	R
chr4	1591842	3.5763	2.6527e-04	0.0963	A	C	A	M	A	A	A	A	A	A	A	A	A	A	A	A	A	A	A	A	A	A	A	-	A	A	A	M	A	M	A	A	A	M	A	A	A	A	A	A	A	A	A	A	M
chr4	1591873	3.7096	1.9516e-04	0.1002	C	T	C	Y	C	C	C	C	C	C	Y	C	C	C	C	C	C	C	C	C	C	C	Y	-	C	C	C	Y	C	Y	C	C	C	Y	C	C	C	C	C	Y	C	C	C	C	Y
chr4	1605140	3.3532	4.4336e-04	0.0896	C	T	C	Y	T	C	C	C	C	C	C	C	C	C	C	C	C	Y	C	C	C	C	Y	C	C	C	Y	T	Y	T	Y	T	Y	Y	C	C	Y	Y	T	C	C	C	C	T	T
chr4	1635941	3.2378	5.7838e-04	0.0862	C	A	C	C	M	M	M	C	C	C	C	C	C	C	C	C	C	M	C	C	C	C	C	C	C	C	M	C	C	C	C	C	C	M	C	C	C	C	C	C	C	C	C	C	M
chr4	1636871	3.0489	8.9355e-04	0.0805	G	C	G	G	S	S	S	G	G	G	G	G	G	G	G	G	G	S	G	G	G	G	G	G	G	G	S	G	G	G	G	G	S	S	S	G	G	G	G	G	G	G	G	G	S
chr4	1705837	3.0560	8.7910e-04	0.0808	C	G	C	C	C	C	C	C	C	C	C	C	C	C	C	C	C	C	C	C	C	C	C	S	C	S	C	C	C	C	C	C	C	C	C	C	C	S	C	C	S	C	C	C	C
chr4	1706952	3.3764	4.2032e-04	0.0903	C	T	C	Y	Y	C	C	C	C	C	C	C	C	C	C	C	C	C	C	C	C	C	C	C	C	C	C	Y	C	Y	C	Y	Y	C	C	C	C	C	C	C	C	C	C	C	C
chr4	1714867	3.0861	8.2020e-04	0.0817	T	C	T	Y	T	T	T	T	T	T	T	T	T	T	T	T	T	T	T	T	T	T	T	T	T	T	T	T	T	T	Y	Y	T	T	T	T	Y	T	T	T	T	Y	T	T	T
chr4	1714896	3.0081	9.8157e-04	0.0793	A	T	A	W	A	A	A	A	A	A	A	A	A	A	A	A	A	A	A	A	A	A	A	A	A	A	A	A	A	A	A	W	A	A	A	A	W	A	A	A	A	W	A	A	A
chr4	1716213	3.6516	2.2307e-04	0.0985	A	G	A	G	A	A	A	A	A	A	A	A	A	A	A	A	A	A	A	A	A	A	R	A	A	A	A	A	R	R	A	A	A	R	A	A	A	A	R	R	A	R	A	R	R
chr4	1716214	3.3347	4.6272e-04	0.0891	G	A	G	A	G	G	G	G	G	G	G	G	G	G	G	G	G	G	G	G	G	G	R	G	G	G	G	G	R	R	G	G	G	R	G	G	G	G	R	R	G	R	G	R	R
chr4	1743835	3.3129	4.8652e-04	0.0884	G	A	G	G	R	G	G	G	G	G	G	G	G	G	G	G	G	R	G	G	G	G	G	G	G	G	R	G	G	R	G	G	R	R	G	G	G	G	G	G	G	G	G	G	R
chr4	1791047	4.3883	4.0900e-05	0.1202	G	C	G	G	G	G	G	G	G	G	G	G	G	G	G	G	G	G	G	G	G	G	-	G	G	G	G	G	G	G	S	G	G	G	G	G	S	S	G	G	G	G	G	G	G
chr4	1792727	4.1739	6.7002e-05	0.1139	T	C	T	T	T	T	T	T	T	T	T	T	T	T	T	T	T	T	T	T	T	T	Y	T	T	T	T	T	T	T	Y	T	-	T	T	T	Y	Y	T	T	T	T	T	T	T
chr4	1793087	3.5367	2.9060e-04	0.0951	C	T	C	C	C	C	C	C	C	C	C	C	C	C	C	C	C	C	C	C	C	C	Y	C	C	C	C	C	C	C	Y	C	-	C	C	C	Y	Y	C	C	C	C	C	C	C
chr4	1793160	3.5182	3.0328e-04	0.0945	G	A	G	G	G	G	G	G	G	G	G	G	G	G	G	G	G	G	G	G	G	G	A	G	G	G	G	G	G	R	A	G	-	R	G	G	R	R	G	G	G	G	G	G	R
chr4	1793219	3.0503	8.9058e-04	0.0806	A	G	A	A	A	A	A	A	A	A	A	A	A	A	A	A	A	A	A	A	A	A	A	A	A	A	A	A	A	A	R	A	-	A	A	A	R	A	A	A	A	A	A	A	A
chr4	1793383	3.8420	1.4388e-04	0.1041	A	G	A	A	A	A	A	A	A	A	A	A	A	A	A	A	A	A	A	A	A	A	A	A	A	A	A	A	A	R	R	A	-	R	A	A	R	A	A	A	A	A	A	A	R
chr4	1793432	3.5766	2.6506e-04	0.0963	A	G	A	A	A	-	A	A	A	A	A	A	A	A	A	A	A	A	A	A	A	A	A	A	A	A	A	A	A	A	R	A	A	A	A	A	R	A	A	A	A	A	A	A	A
chr4	1793650	3.5282	2.9637e-04	0.0948	C	G	C	S	C	C	C	C	C	C	C	C	C	C	C	C	C	C	C	C	C	C	C	C	C	C	C	C	C	S	S	C	-	S	C	C	S	C	C	C	C	S	C	C	S
chr4	1793718	3.3988	3.9921e-04	0.0910	C	T	C	C	C	C	C	C	C	C	C	C	C	C	C	C	C	T	C	C	C	C	C	-	C	C	T	C	C	Y	Y	C	-	Y	C	C	Y	C	C	C	C	C	C	C	Y
chr4	1820612	3.6717	2.1297e-04	0.0991	C	G	C	S	S	S	S	-	C	C	C	C	C	C	C	C	C	G	C	C	C	C	S	C	C	C	G	S	S	S	S	G	S	S	C	C	-	S	G	C	C	C	C	G	S
chr4	1820692	3.2209	6.0138e-04	0.0857	C	T	C	Y	T	T	T	C	C	C	C	C	C	C	C	C	C	T	C	C	C	C	Y	C	C	C	T	T	Y	T	Y	T	-	Y	C	C	Y	Y	T	C	C	C	C	T	Y
chr4	1820778	3.4507	3.5425e-04	0.0925	G	A	G	R	A	A	A	G	G	G	G	G	G	G	G	G	G	A	G	G	G	G	R	G	G	G	A	A	R	A	R	A	R	R	G	G	R	R	A	G	G	G	G	A	R
chr4	1820787	3.3246	4.7356e-04	0.0888	G	A	G	R	A	A	A	G	G	G	G	G	G	G	G	G	G	A	G	G	G	G	R	G	G	G	A	A	R	A	R	A	R	R	G	G	R	R	A	G	G	G	G	A	R
chr4	1820822	3.6092	2.4595e-04	0.0972	A	C	A	M	C	C	C	A	A	A	A	A	A	A	A	A	A	C	A	A	A	A	M	A	A	A	C	C	M	C	M	C	M	M	A	A	M	M	C	A	A	A	A	C	M
chr4	1820829	3.2129	6.1250e-04	0.0854	G	A	G	R	A	A	A	G	G	G	G	G	G	G	G	G	G	A	G	G	G	G	R	G	G	G	A	A	R	A	R	A	R	R	G	G	R	R	A	G	G	G	G	A	R
chr4	1820907	3.0762	8.3914e-04	0.0814	G	C	G	S	C	C	C	G	G	G	G	G	G	G	G	G	G	C	G	G	G	G	S	G	G	G	C	C	S	C	S	-	S	S	G	G	S	S	C	G	G	G	G	C	S
chr4	1821139	3.4288	3.7254e-04	0.0919	A	G	A	R	G	G	G	A	A	A	A	A	A	A	A	A	A	G	A	A	A	A	R	A	A	A	G	G	R	G	R	G	R	R	A	A	R	R	G	A	A	A	A	G	R
chr4	1821180	3.0663	8.5833e-04	0.0811	A	G	A	R	G	G	G	A	A	A	A	A	A	A	A	A	A	G	A	A	A	A	R	A	A	A	G	G	R	R	R	G	R	R	A	A	R	R	G	A	A	A	A	G	R
chr4	1821233	3.0997	7.9489e-04	0.0821	G	C	G	S	C	C	C	G	G	G	G	G	G	G	G	G	G	C	G	G	G	G	S	G	G	G	C	C	S	S	S	C	S	S	G	G	S	S	C	G	G	G	G	C	S
chr4	1821234	3.3154	4.8369e-04	0.0885	C	T	C	Y	T	T	T	C	C	C	C	C	C	C	C	C	C	T	C	C	C	C	Y	C	C	C	T	T	Y	T	Y	T	Y	Y	C	C	Y	Y	T	C	C	C	C	T	Y
chr4	1821256	3.1815	6.5847e-04	0.0845	C	A	C	M	A	A	A	C	C	C	C	C	C	C	C	C	C	A	C	C	C	C	M	C	C	C	A	A	M	A	M	A	M	M	C	C	M	M	A	C	C	C	C	A	M
chr4	1821291	3.3871	4.1011e-04	0.0906	T	C	T	Y	C	C	C	T	T	T	T	T	T	T	T	T	T	C	T	T	T	T	Y	T	T	T	C	C	Y	C	Y	C	Y	Y	T	T	Y	Y	C	T	T	T	T	C	Y
chr4	1821300	3.2784	5.2672e-04	0.0874	A	G	A	R	G	G	G	A	A	A	A	A	A	A	A	A	A	G	A	A	A	A	R	A	A	A	G	G	G	R	G	G	R	R	A	A	R	R	G	A	A	A	A	G	R
chr4	1821416	3.0601	8.7075e-04	0.0809	G	C	G	S	C	C	C	G	G	G	G	G	G	G	G	G	G	C	G	G	G	G	S	G	G	G	C	C	S	S	S	C	S	S	G	G	S	S	C	G	G	G	G	C	S
chr4	1821438	3.0601	8.7075e-04	0.0809	C	A	C	M	A	A	A	C	C	C	C	C	C	C	C	C	C	A	C	C	C	C	M	C	C	C	A	A	M	M	M	A	M	M	C	C	M	M	A	C	C	C	C	A	M
chr4	1821474	3.0362	9.2003e-04	0.0802	A	G	-	R	G	G	G	A	A	A	A	A	A	A	A	A	A	G	A	A	A	A	R	A	A	A	G	G	R	R	R	G	R	R	A	A	R	R	G	A	A	A	A	G	R
chr4	1821664	3.0932	8.0683e-04	0.0819	A	G	A	R	G	G	G	A	A	A	A	A	A	A	A	A	A	G	A	A	A	A	R	A	A	A	G	G	R	G	R	G	R	R	A	A	R	R	G	A	A	A	A	G	R
chr4	1821729	3.3041	4.9653e-04	0.0882	A	C	A	M	C	C	C	A	A	A	A	A	A	A	A	A	A	C	A	A	A	-	M	A	A	A	C	C	M	M	M	C	M	M	A	A	M	M	C	A	A	A	A	C	M
chr4	1821741	3.1022	7.9040e-04	0.0821	C	T	C	Y	T	T	T	C	C	C	C	C	C	C	C	C	C	T	C	C	C	-	Y	C	C	C	T	T	Y	Y	Y	T	Y	Y	C	C	Y	Y	T	C	C	C	C	T	Y
chr4	1821794	3.1870	6.5007e-04	0.0847	G	A	G	R	A	A	A	G	G	G	G	G	G	G	G	G	G	A	G	G	G	G	R	G	G	G	A	A	R	R	R	A	R	R	G	G	R	R	A	G	G	G	G	A	R
chr4	1821824	3.0046	9.8936e-04	0.0792	G	C	G	S	C	C	C	G	G	G	G	G	G	G	G	G	G	C	G	G	G	G	S	G	G	G	C	C	S	C	S	C	-	S	G	G	S	S	C	G	G	G	G	C	S
chr4	1821956	3.0047	9.8934e-04	0.0792	C	T	C	Y	T	Y	Y	C	C	C	C	C	C	C	C	C	C	Y	C	C	C	C	C	C	C	C	Y	Y	Y	Y	C	T	Y	Y	C	C	Y	Y	Y	C	C	C	C	Y	Y
chr4	1821984	3.1978	6.3418e-04	0.0850	G	C	G	S	C	S	S	G	G	G	G	G	G	G	G	G	G	S	G	G	G	G	G	G	G	G	S	S	G	S	G	C	S	G	G	G	S	-	S	G	G	G	G	S	G
chr4	1822007	3.2381	5.7798e-04	0.0862	A	G	A	R	G	R	R	A	A	A	A	A	A	A	A	A	A	R	A	A	A	A	-	A	A	A	R	R	A	R	A	G	R	A	A	A	R	R	A	A	A	A	A	A	A
chr4	1822016	4.0976	7.9872e-05	0.1117	C	T	C	Y	T	Y	Y	C	C	C	C	C	C	C	C	C	C	Y	C	C	C	C	C	C	C	C	Y	Y	C	T	C	T	Y	Y	C	C	Y	Y	C	C	C	C	C	C	Y
chr4	1822904	3.3160	4.8306e-04	0.0885	T	C	T	T	Y	C	C	T	T	T	T	T	T	T	T	T	T	T	T	T	T	T	T	T	T	T	T	Y	T	Y	Y	C	Y	T	T	T	Y	Y	Y	T	T	T	T	Y	T
chr4	1841696	3.3980	3.9993e-04	0.0910	A	G	A	A	A	A	A	A	A	A	A	A	A	A	A	A	A	A	A	A	A	A	A	G	A	G	A	A	A	R	A	A	A	A	A	A	A	A	A	A	R	A	A	A	A
chr4	1841708	3.8428	1.4361e-04	0.1042	G	T	G	G	G	G	G	G	G	G	G	G	G	G	G	G	G	G	G	G	G	G	G	T	G	T	G	G	G	K	G	G	G	G	G	G	G	G	G	G	G	G	G	G	G
chr4	1843175	3.2632	5.4550e-04	0.0869	C	T	C	C	C	C	C	C	C	C	C	C	C	C	C	C	C	C	C	C	C	C	Y	C	C	C	C	Y	C	Y	C	C	T	Y	C	C	C	-	C	C	C	C	C	C	Y
chr4	1877019	3.7151	1.9273e-04	0.1004	G	C	G	G	C	G	G	G	G	G	G	G	G	G	G	G	G	S	G	G	G	G	G	G	G	G	S	S	G	G	G	S	S	G	G	G	S	G	S	G	-	G	G	S	G
chr4	1884486	4.2833	5.2081e-05	0.1172	C	T	C	T	Y	T	T	C	C	C	C	C	C	C	C	C	C	T	C	C	C	C	Y	-	C	C	T	Y	Y	Y	Y	Y	Y	Y	C	C	C	C	Y	C	C	Y	C	Y	Y
chr4	1887175	3.1826	6.5682e-04	0.0845	C	T	C	C	C	C	C	C	C	C	C	C	C	C	C	C	C	C	C	C	C	C	Y	Y	C	Y	C	C	C	C	C	C	-	C	C	C	C	C	C	C	C	C	C	C	C
chr4	1896709	3.3298	4.6800e-04	0.0889	C	T	C	C	C	C	C	C	C	C	C	C	C	C	C	C	C	C	C	C	C	C	C	Y	C	Y	C	C	C	C	C	C	C	C	C	C	C	C	C	C	T	C	Y	C	C
chr4	1902155	3.3285	4.6930e-04	0.0889	C	T	C	Y	T	C	C	C	C	C	C	C	C	C	C	C	C	T	C	C	C	C	C	C	C	C	T	Y	Y	Y	Y	Y	-	C	C	C	Y	C	T	C	C	Y	Y	T	C
chr4	1902291	3.0361	9.2023e-04	0.0802	C	T	C	Y	T	C	C	C	C	C	C	C	C	C	C	C	C	T	C	C	C	C	C	C	C	C	T	Y	Y	Y	Y	Y	C	C	C	C	Y	C	T	C	C	Y	Y	T	C
chr4	1902306	3.6663	2.1565e-04	0.0989	G	A	G	R	A	G	G	G	G	G	G	G	G	G	G	G	G	A	G	G	G	G	G	G	G	G	A	R	R	R	R	R	G	G	G	G	R	R	A	G	G	R	R	A	G
chr4	1902724	3.1257	7.4876e-04	0.0828	G	A	G	G	G	G	G	G	G	G	G	G	G	G	G	G	G	G	G	G	G	G	G	R	G	R	G	R	G	R	G	G	G	G	R	G	R	G	G	G	G	G	G	G	G
chr4	1914274	3.5040	3.1332e-04	0.0941	G	A	G	A	R	R	R	G	G	G	G	G	G	G	G	G	G	A	G	G	G	G	R	R	G	R	A	A	R	A	A	A	-	A	G	G	R	R	A	G	G	R	G	A	R
chr4	1933611	3.3151	4.8411e-04	0.0885	C	T	C	C	Y	C	C	C	C	C	C	C	C	C	C	C	C	Y	C	C	C	C	C	C	C	C	Y	C	Y	C	Y	C	C	C	C	C	Y	C	Y	C	C	C	C	Y	C
chr4	1933813	3.4793	3.3163e-04	0.0934	T	A	T	T	W	T	T	T	T	T	T	T	T	T	T	T	T	W	T	T	T	T	T	T	T	T	W	T	W	T	W	T	T	T	T	T	W	T	W	T	T	T	T	W	T
chr4	1946021	4.3209	4.7767e-05	0.1183	C	T	C	C	C	C	C	C	C	C	C	C	C	C	C	C	C	C	C	C	C	C	C	C	C	C	C	C	C	C	C	C	C	C	C	C	C	C	C	C	C	C	C	C	C
chr4	1948605	3.1595	6.9256e-04	0.0839	A	C	A	M	A	A	A	A	A	A	A	A	A	A	A	A	A	A	A	A	A	A	A	A	A	A	A	A	A	A	A	M	M	M	A	A	M	M	M	A	A	M	A	M	M
chr4	1993326	3.3967	4.0110e-04	0.0909	C	T	C	C	C	Y	Y	C	C	C	C	C	C	C	C	C	C	T	C	C	C	C	C	C	C	C	T	Y	T	Y	Y	T	Y	Y	C	C	Y	Y	T	C	C	C	C	-	Y
chr4	2040258	3.2693	5.3788e-04	0.0871	G	C	G	G	G	G	G	G	G	G	G	G	G	G	G	G	G	G	G	G	G	G	G	S	G	S	G	G	G	G	G	G	G	G	G	G	S	G	G	G	G	G	G	G	G
chr4	2040325	3.2693	5.3788e-04	0.0871	C	T	C	C	C	C	C	C	C	C	C	C	C	C	C	C	C	C	C	C	C	C	C	Y	C	Y	C	C	C	C	C	C	C	C	C	C	Y	C	C	C	C	C	C	C	C
chr4	2040410	3.3609	4.3557e-04	0.0899	A	G	A	G	R	G	G	A	A	A	A	A	A	A	A	A	A	R	A	A	A	A	G	R	A	R	R	G	G	G	G	G	G	R	R	R	R	R	G	A	A	R	R	G	R
chr4	2040754	3.2693	5.3788e-04	0.0871	A	T	A	A	A	A	A	A	A	A	A	A	A	A	A	A	A	A	A	A	A	A	A	W	A	W	A	A	A	A	A	A	A	A	A	A	W	A	A	A	A	A	A	A	A
chr4	2040852	3.2693	5.3788e-04	0.0871	G	A	G	G	G	G	G	G	G	G	G	G	G	G	G	G	G	G	G	G	G	G	G	R	G	R	G	G	G	G	G	G	G	G	G	G	R	G	G	G	G	G	G	G	G
chr4	2040856	4.0108	9.7550e-05	0.1091	G	A	G	G	G	G	G	G	G	G	G	G	G	G	G	G	G	G	G	G	G	G	G	R	G	R	G	G	G	G	G	G	G	G	G	G	R	G	G	G	G	G	G	G	G
chr4	2040949	3.3190	4.7976e-04	0.0886	T	A	T	T	T	T	T	T	T	T	T	T	T	T	T	T	T	T	T	T	T	T	T	W	T	W	T	T	T	T	T	T	T	T	T	T	W	T	T	T	T	T	T	T	T
chr4	2041116	3.3714	4.2521e-04	0.0902	G	A	G	G	G	G	G	G	G	G	G	G	G	G	G	G	G	G	G	G	G	G	G	R	G	R	G	G	G	G	G	G	G	G	G	G	R	G	G	G	G	G	G	G	G
chr4	2056791	3.7120	1.9409e-04	0.1003	G	A	G	G	G	G	G	G	G	G	G	G	G	G	G	G	G	R	G	G	G	G	G	G	G	G	R	G	G	G	R	-	G	G	G	-	G	R	G	G	G	G	G	G	G
chr4	2065684	3.3732	4.2346e-04	0.0902	C	T	C	C	C	C	C	C	C	C	C	C	C	C	C	C	C	C	C	C	C	C	C	T	C	T	C	C	Y	C	C	C	C	C	C	C	C	C	C	C	C	C	C	C	C
chr4	2079603	4.7799	1.6599e-05	0.1317	G	A	G	G	G	G	G	G	G	G	G	G	G	G	G	G	G	G	G	G	G	G	G	G	G	G	G	G	R	G	G	R	R	G	G	G	R	G	G	G	G	G	G	G	G
chr4	2101994	3.6652	2.1619e-04	0.0989	G	A	R	R	G	G	G	-	-	R	G	R	R	R	R	R	R	G	R	R	R	R	G	G	R	G	G	G	G	G	G	G	-	G	G	G	G	G	G	G	G	G	G	G	G
chr4	2106979	3.4879	3.2520e-04	0.0936	G	C	G	G	G	G	G	G	G	G	G	G	G	G	G	G	G	S	G	G	G	G	G	G	G	G	S	G	G	G	G	G	G	G	G	G	S	G	S	G	G	G	G	S	G
chr4	2107927	3.9939	1.0140e-04	0.1086	C	A	C	C	C	C	C	C	C	C	C	C	C	C	C	C	C	C	C	C	C	C	M	C	C	C	C	M	M	M	C	C	C	C	C	C	C	C	C	C	C	C	C	C	C
chr4	2108283	3.7460	1.7947e-04	0.1013	G	A	G	G	G	G	G	G	G	G	G	G	G	G	G	G	G	R	G	G	G	G	G	G	G	G	R	R	G	G	G	G	G	R	G	G	G	G	G	G	G	G	G	G	R
chr4	2123839	3.0984	7.9732e-04	0.0820	A	C	A	M	M	C	C	A	A	A	A	A	A	A	A	A	A	M	A	A	A	A	C	A	A	A	M	A	M	M	A	M	M	M	A	A	M	-	A	A	A	M	A	A	M
chr4	2124410	3.2317	5.8652e-04	0.0860	A	G	A	R	R	A	A	A	A	A	A	A	A	A	A	A	A	A	A	A	A	A	A	G	A	G	A	A	A	R	A	A	A	A	A	A	R	A	A	A	A	A	A	A	A
chr4	2124672	3.3999	3.9817e-04	0.0910	G	A	G	R	R	A	A	G	G	G	G	G	G	G	G	G	G	R	G	G	G	G	R	G	G	G	R	G	R	R	G	R	R	R	G	G	R	G	G	G	G	R	G	G	R
chr4	2159771	3.3335	4.6400e-04	0.0890	C	T	C	T	Y	Y	Y	C	C	C	C	C	C	C	C	C	C	Y	C	C	C	C	Y	C	C	C	Y	Y	C	Y	T	Y	C	Y	C	C	C	Y	T	C	C	Y	C	T	Y
chr4	2215762	3.4458	3.5827e-04	0.0924	G	C	G	C	S	G	G	G	G	G	G	G	G	G	G	G	G	S	G	G	G	G	G	G	G	G	S	G	G	S	G	S	G	S	G	G	S	G	S	G	G	S	G	S	S
chr4	2215919	3.0276	9.3836e-04	0.0799	G	A	G	G	G	G	G	G	G	G	G	G	G	G	G	G	G	G	G	G	G	G	A	-	G	G	G	G	G	G	G	R	-	R	G	G	G	G	G	G	G	G	G	G	R
chr4	2217315	3.2162	6.0789e-04	0.0855	T	C	T	C	C	C	C	T	T	T	T	T	T	T	T	T	T	T	T	T	T	T	Y	T	T	T	T	C	Y	C	C	Y	C	T	T	T	Y	Y	C	T	T	Y	T	C	T
chr4	2218254	3.0514	8.8832e-04	0.0806	C	T	C	C	C	C	C	C	C	C	C	C	C	C	C	C	C	C	C	C	C	C	C	T	C	T	C	C	C	C	Y	C	-	C	C	C	C	C	C	C	C	C	C	C	C
chr4	2223629	4.0466	8.9832e-05	0.1102	G	C	G	G	G	S	S	G	G	G	G	G	G	G	G	G	G	S	G	G	G	G	S	-	G	G	S	S	G	G	G	G	S	G	G	G	G	G	G	G	G	G	G	G	G
chr4	2238933	3.3712	4.2538e-04	0.0902	C	T	C	C	C	C	C	C	Y	C	C	C	C	C	C	Y	Y	C	C	Y	Y	Y	C	T	C	T	C	C	C	C	C	C	C	C	Y	C	C	C	C	C	C	C	C	C	C
chr4	2250554	3.0176	9.6028e-04	0.0796	T	C	T	C	C	Y	Y	T	T	T	T	T	T	T	T	T	T	Y	T	T	T	T	C	T	T	T	Y	C	Y	Y	C	Y	C	Y	T	T	Y	Y	C	T	T	Y	T	C	Y
chr4	2250820	3.7192	1.9088e-04	0.1005	C	A	C	M	M	M	M	C	C	C	C	C	C	C	C	C	C	M	C	C	C	C	A	C	C	C	M	M	M	M	C	C	M	C	C	C	M	C	M	C	C	C	C	M	C
chr4	2269004	3.2487	5.6396e-04	0.0865	T	C	T	T	T	T	T	T	T	T	T	T	T	T	T	T	T	T	T	T	T	T	T	Y	T	Y	T	T	T	T	T	T	T	T	Y	T	T	T	Y	T	T	T	T	Y	T
chr4	2291925	3.0821	8.2782e-04	0.0815	G	C	G	C	S	C	C	G	G	G	G	G	G	G	G	G	G	C	G	G	G	G	C	G	G	G	C	S	C	C	C	C	C	C	G	G	S	S	C	G	G	S	G	C	C
chr4	2297107	4.2134	6.1185e-05	0.1151	G	A	G	G	G	R	R	G	G	G	G	G	G	G	G	G	G	G	G	G	G	G	G	R	G	R	G	G	G	G	G	R	G	G	G	G	R	G	G	G	G	G	G	G	G
chr4	2325234	3.0507	8.8981e-04	0.0806	C	T	C	Y	C	Y	Y	C	C	C	C	C	C	C	C	C	C	C	C	C	C	C	Y	-	C	C	C	Y	T	Y	Y	Y	C	C	C	C	C	Y	Y	C	C	Y	C	Y	C
chr4	2337959	3.3248	4.7332e-04	0.0888	C	T	Y	C	C	C	C	Y	C	Y	Y	Y	Y	Y	Y	C	C	C	Y	C	C	C	C	Y	Y	Y	C	C	C	C	C	C	C	C	C	C	C	C	C	C	Y	C	C	C	C
chr4	2366624	3.7181	1.9138e-04	0.1005	C	T	C	C	Y	Y	Y	C	C	C	C	C	C	C	C	C	C	Y	C	C	C	C	Y	C	C	C	Y	Y	Y	Y	T	Y	-	Y	C	C	C	Y	Y	Y	C	C	C	Y	Y
chr4	2367912	3.8263	1.4916e-04	0.1037	G	T	G	T	G	K	K	G	G	G	G	G	G	G	G	G	G	K	G	G	G	G	K	G	G	G	K	T	K	G	G	G	T	G	G	G	K	K	K	K	G	K	G	K	G
chr4	2368218	3.0447	9.0213e-04	0.0804	C	T	C	C	C	C	C	C	C	C	C	C	C	C	C	C	C	C	C	C	C	C	C	C	C	C	C	Y	C	C	C	C	C	C	C	C	C	-	C	C	C	C	C	C	C
chr4	2368480	3.1311	7.3937e-04	0.0830	T	C	T	Y	Y	T	T	T	T	T	T	T	T	T	T	T	T	T	T	T	T	T	T	T	T	T	T	Y	T	T	Y	T	Y	T	T	T	T	Y	C	T	T	Y	T	C	T
chr4	2368575	4.3231	4.7525e-05	0.1183	G	A	G	R	R	G	G	G	G	G	G	G	G	G	G	G	G	G	G	G	G	G	G	G	G	G	G	R	G	G	R	G	R	G	G	G	G	R	A	G	G	R	G	A	G
chr4	2370235	3.2279	5.9173e-04	0.0859	A	G	A	A	A	A	A	A	A	A	A	A	A	A	A	A	A	A	A	A	A	A	A	-	A	A	A	A	A	A	A	A	R	A	A	A	A	R	R	A	A	A	A	R	A
chr4	2377694	3.4921	3.2201e-04	0.0938	C	T	C	C	C	C	C	C	C	C	C	C	C	C	C	C	C	Y	C	C	C	C	C	Y	C	Y	Y	C	T	Y	Y	C	C	-	C	C	Y	Y	Y	C	C	C	C	Y	Y
chr4	2383116	3.3984	3.9961e-04	0.0910	T	C	T	T	Y	Y	Y	T	T	T	T	T	T	T	T	T	T	T	T	T	T	T	T	T	T	T	T	T	C	Y	Y	T	T	Y	T	T	T	T	T	T	T	T	T	T	Y
chr4	2384411	3.2101	6.1643e-04	0.0854	C	T	C	C	Y	C	C	C	C	C	C	C	C	C	C	C	C	C	C	C	C	C	C	C	C	C	C	C	Y	Y	C	C	C	C	C	C	Y	C	T	C	C	C	Y	T	C
chr4	2385008	3.4507	3.5424e-04	0.0925	C	G	C	C	C	C	C	C	C	C	C	C	C	C	C	C	C	S	C	C	C	C	S	C	C	C	S	C	C	C	S	C	-	S	C	C	C	C	C	C	C	C	C	C	S
chr4	2388113	4.0026	9.9410e-05	0.1089	G	A	G	G	G	G	G	G	G	G	G	G	G	G	G	G	G	R	G	G	G	G	R	G	G	G	R	G	R	R	R	G	G	R	G	G	G	G	R	G	G	G	G	R	R
chr4	2414628	3.5764	2.6519e-04	0.0963	G	A	G	G	G	G	G	G	G	G	G	G	G	G	G	G	G	G	G	G	G	G	G	G	G	G	G	R	G	G	G	G	G	R	G	G	G	G	G	G	G	G	G	G	R
chr4	2422161	3.0188	9.5759e-04	0.0797	T	C	T	T	T	T	T	T	T	T	T	T	T	T	T	T	T	Y	T	T	T	T	Y	T	T	T	Y	Y	Y	C	Y	T	Y	Y	T	T	Y	Y	Y	T	T	T	T	Y	Y
chr4	2423211	3.1517	7.0519e-04	0.0836	G	A	G	G	G	G	G	G	R	G	G	G	G	G	G	R	R	G	G	R	R	R	G	A	G	A	G	G	G	G	G	G	G	G	G	G	R	G	G	G	G	G	R	G	G
chr4	2423255	3.2652	5.4301e-04	0.0870	G	T	G	G	G	G	G	G	G	G	G	G	G	G	G	G	G	G	G	G	G	G	G	T	G	T	G	G	G	G	G	G	G	G	G	G	K	G	G	G	G	G	K	G	G
chr4	2433712	3.5681	2.7035e-04	0.0960	A	T	A	W	A	A	A	A	A	A	A	A	A	A	A	A	A	T	A	A	A	A	A	A	A	A	T	A	A	A	W	W	A	A	A	A	A	A	A	A	A	W	A	A	A
chr4	2843900	3.0557	8.7960e-04	0.0808	G	A	G	G	G	G	G	G	G	G	G	G	G	G	G	G	G	R	G	G	G	G	R	A	G	A	R	G	G	G	G	R	G	G	G	G	G	G	R	G	R	G	G	R	G
chr4	2874468	3.5438	2.8587e-04	0.0953	C	T	C	C	C	C	C	C	C	C	C	C	C	C	C	C	C	C	C	C	C	C	C	C	C	C	C	C	C	C	C	C	C	Y	C	C	C	C	C	C	C	C	C	C	Y
chr4	2882797	3.5156	3.0510e-04	0.0945	C	G	C	C	C	C	C	C	C	C	C	C	C	C	C	C	C	C	C	C	C	C	C	-	C	C	C	C	C	C	C	-	C	C	C	C	C	C	S	C	C	C	C	S	C
chr4	2925276	3.2125	6.1308e-04	0.0854	G	A	G	R	G	R	R	G	G	G	G	G	G	G	G	G	G	G	G	G	G	G	G	G	G	-	G	G	G	G	G	G	-	R	G	G	G	G	R	G	G	G	G	R	R
chr4	2929423	3.1702	6.7575e-04	0.0842	G	A	G	G	G	G	G	G	G	G	G	G	G	G	G	G	G	G	G	G	G	G	G	R	G	R	G	G	G	G	G	G	G	G	G	G	G	G	G	G	R	G	R	G	G
chr4	2930029	3.0147	9.6663e-04	0.0795	C	T	C	C	C	C	C	C	C	C	C	C	C	C	C	C	C	C	C	C	C	C	C	Y	C	Y	C	C	C	C	C	C	C	C	C	C	C	C	C	C	C	C	C	C	C
chr4	2961102	3.0404	9.1113e-04	0.0803	A	G	A	R	R	R	R	A	A	A	R	A	A	A	A	A	A	A	A	A	A	A	G	A	A	A	A	G	R	A	A	R	R	R	A	A	R	R	A	A	R	R	A	A	R
chr4	2980440	3.0193	9.5649e-04	0.0797	A	T	A	A	W	A	A	A	A	A	A	A	A	A	A	A	A	A	A	A	A	A	A	A	A	A	A	A	W	A	A	A	A	A	A	A	-	W	W	A	A	A	A	W	A
chr4	2980475	3.0324	9.2809e-04	0.0801	G	A	G	G	R	G	G	G	G	G	G	G	G	G	G	G	G	G	G	G	G	G	G	G	G	G	G	G	R	G	G	-	G	G	G	G	G	R	R	G	G	G	G	R	G
chr4	2981125	3.8932	1.2787e-04	0.1057	G	C	G	G	S	G	G	-	G	G	G	G	G	G	G	G	-	G	G	G	G	G	G	G	G	G	G	G	G	G	G	S	G	G	-	G	G	G	G	G	-	G	G	S	G
chr4	2997154	3.2443	5.6978e-04	0.0864	G	A	G	G	G	R	R	G	G	G	G	G	G	G	G	G	G	R	G	G	G	G	G	G	G	-	R	G	G	R	G	G	G	R	G	G	R	R	G	G	G	G	G	G	R
chr4	3010961	3.4583	3.4811e-04	0.0928	G	A	G	G	G	G	G	G	G	G	G	G	G	G	G	G	G	G	G	G	G	G	R	G	G	G	G	G	R	G	G	G	R	R	R	G	R	R	G	G	G	G	G	G	R
chr4	3011349	4.7155	1.9253e-05	0.1298	C	T	Y	C	C	C	C	Y	C	Y	Y	Y	Y	Y	Y	C	C	C	Y	C	C	C	C	T	Y	T	C	Y	C	C	C	C	C	C	C	Y	Y	C	C	C	C	C	C	C	C
chr4	3013658	3.1091	7.7791e-04	0.0823	A	G	A	R	R	G	G	A	A	A	A	A	A	A	A	A	A	R	A	A	A	A	A	-	A	R	R	R	R	G	G	G	G	G	A	-	R	A	R	A	A	A	A	R	-
chr4	3036394	3.4278	3.7343e-04	0.0919	G	A	G	G	G	G	G	G	R	G	G	G	G	G	G	R	R	G	G	R	R	R	G	R	G	R	G	G	G	G	R	G	-	G	R	A	G	G	-	G	R	G	R	G	G
chr4	3048668	3.7219	1.8972e-04	0.1006	A	G	A	A	A	A	A	A	A	A	A	A	A	A	A	A	A	A	A	A	A	A	R	A	A	A	A	A	A	A	R	R	A	A	A	A	A	A	A	A	A	A	A	A	A
chr4	3053674	3.5066	3.1148e-04	0.0942	C	T	C	Y	C	Y	Y	C	C	C	C	C	C	C	C	C	C	Y	C	C	C	C	T	C	C	C	Y	C	C	Y	Y	C	-	Y	Y	C	C	-	C	C	C	Y	C	C	Y
chr4	3053849	3.1027	7.8947e-04	0.0822	C	T	C	C	C	Y	Y	C	C	C	C	C	C	C	C	C	C	C	C	C	C	C	C	C	C	C	C	C	C	Y	C	C	-	C	C	C	Y	Y	C	Y	C	C	C	C	C
chr4	3064217	3.5441	2.8566e-04	0.0953	T	C	T	Y	T	T	T	T	T	T	T	T	T	T	T	T	T	T	T	T	T	T	T	T	T	T	T	T	T	T	Y	T	T	T	T	T	T	Y	T	T	T	T	T	T	T
chr4	3087376	3.1647	6.8431e-04	0.0840	T	C	T	T	T	T	T	T	T	T	T	T	T	T	T	T	T	T	T	T	T	T	T	C	T	C	T	T	T	T	T	Y	Y	T	T	T	T	T	T	T	T	T	T	T	T
chr4	3087896	3.2368	5.7975e-04	0.0862	G	A	G	G	G	G	G	G	G	G	G	G	G	G	G	G	G	G	G	G	G	G	G	A	G	A	G	G	G	A	-	A	-	G	G	G	R	G	R	G	G	G	G	R	G
chr4	3087899	3.1744	6.6929e-04	0.0843	G	A	G	G	G	G	G	G	G	G	G	G	G	G	G	G	G	G	G	G	G	G	G	A	G	A	G	G	G	A	-	A	-	G	G	G	R	G	R	G	G	G	G	R	G
chr4	3110316	3.8568	1.3907e-04	0.1046	G	A	G	R	R	G	G	G	G	G	G	G	G	G	G	G	G	G	G	G	G	G	G	G	G	G	G	R	G	G	G	G	G	G	G	G	G	R	G	R	G	R	G	G	R
chr4	3110759	3.4786	3.3221e-04	0.0934	G	A	G	R	G	G	G	G	G	G	G	G	G	G	G	G	G	R	G	G	G	G	G	-	G	G	R	G	G	G	G	G	G	G	G	G	G	G	G	G	G	R	G	G	G
chr4	3152828	4.1583	6.9461e-05	0.1135	G	A	G	G	R	G	G	G	G	G	G	G	G	G	G	G	G	R	G	G	G	G	G	G	G	G	R	G	R	G	G	G	R	R	G	G	G	R	G	G	G	G	G	G	R
chr4	3165103	3.0550	8.8103e-04	0.0807	C	T	C	C	C	C	C	-	C	C	C	C	C	-	C	C	C	C	C	C	C	C	C	C	C	C	C	C	Y	Y	-	Y	C	C	C	C	C	C	C	C	-	C	C	C	C
chr4	3167219	3.6668	2.1539e-04	0.0990	C	T	C	Y	C	C	C	C	C	C	C	C	C	C	C	C	C	Y	C	C	C	C	C	C	C	C	Y	C	C	C	C	-	C	C	C	C	Y	-	C	C	C	Y	C	C	C
chr4	3182670	3.6162	2.4199e-04	0.0975	C	T	C	Y	C	C	C	C	C	C	C	C	C	C	C	C	C	C	C	C	C	C	C	C	C	C	C	C	C	C	C	T	Y	C	C	C	C	Y	C	C	C	C	C	C	C
chr4	3187540	3.0617	8.6761e-04	0.0809	C	T	Y	C	C	C	C	Y	C	-	Y	Y	Y	Y	Y	C	-	C	C	C	C	C	C	Y	Y	Y	C	C	Y	C	C	C	-	C	C	Y	C	C	C	C	C	C	Y	C	C
chr4	3192905	3.9603	1.0957e-04	0.1076	C	T	C	T	Y	C	C	C	C	C	C	C	C	C	C	C	C	T	C	C	C	C	T	-	C	Y	T	T	C	Y	T	Y	T	T	C	C	Y	Y	T	C	C	Y	C	T	Y
chr4	3197594	3.9356	1.1598e-04	0.1069	G	A	G	R	R	R	R	G	G	G	R	G	G	G	G	G	G	A	G	G	G	G	R	G	G	G	A	R	R	G	R	A	-	R	G	G	R	R	G	G	G	R	G	G	R
chr4	3198091	3.8494	1.4144e-04	0.1044	C	T	C	C	Y	Y	Y	C	C	C	C	C	C	C	C	C	C	Y	C	C	C	C	Y	-	C	C	Y	C	C	C	Y	Y	Y	Y	C	C	Y	C	C	C	C	C	C	C	Y
chr4	3198103	3.8003	1.5839e-04	0.1029	G	A	G	G	R	R	R	G	G	G	G	G	G	G	G	G	G	R	G	G	G	G	R	-	G	G	R	G	G	G	R	R	R	R	G	G	R	G	G	G	G	G	G	G	R
chr4	3233374	3.1691	6.7747e-04	0.0841	C	G	C	S	C	C	C	C	C	C	C	C	C	C	C	C	C	S	C	C	C	C	S	C	C	C	S	C	S	S	C	S	S	C	C	C	C	C	S	C	C	S	C	S	C
chr4	3244831	3.7615	1.7318e-04	0.1018	T	C	T	T	T	T	T	T	T	T	T	T	T	T	T	T	T	T	T	T	T	T	Y	T	T	T	T	T	T	Y	T	Y	T	Y	T	T	Y	Y	Y	T	T	T	T	Y	Y
chr4	3246280	3.0219	9.5087e-04	0.0797	G	A	G	A	A	A	A	G	G	G	R	G	G	G	G	G	G	R	G	G	G	G	R	G	G	G	R	A	R	A	A	A	A	G	G	G	R	R	R	G	G	R	G	R	G
chr4	3247342	3.4383	3.6447e-04	0.0922	T	C	T	Y	T	T	T	T	T	T	T	T	T	T	T	T	T	T	T	T	T	T	T	T	T	T	T	T	Y	T	Y	T	T	T	T	T	T	T	T	T	T	T	T	T	T
chr4	3261562	3.2423	5.7241e-04	0.0863	G	A	G	G	G	G	G	G	G	G	G	G	G	G	G	G	G	R	G	G	G	G	G	G	G	G	R	R	R	R	G	G	G	R	G	G	R	G	G	G	G	G	G	G	R
chr4	3279029	3.6142	2.4310e-04	0.0974	A	G	A	A	A	A	A	A	A	A	R	A	A	A	A	A	A	A	A	A	A	A	A	A	A	A	A	A	A	A	A	A	A	A	A	A	-	-	A	A	A	A	A	A	A
chr4	3293309	3.2742	5.3186e-04	0.0873	C	T	-	C	Y	C	C	C	C	C	C	C	C	C	C	C	C	C	C	C	C	C	Y	Y	C	Y	C	C	C	C	C	C	C	C	C	C	C	C	C	C	C	C	C	C	C
chr4	3329082	3.0382	9.1574e-04	0.0802	G	A	G	G	G	G	G	G	G	G	G	G	G	G	G	G	G	R	G	G	G	G	G	G	G	G	R	R	G	G	G	G	G	G	G	G	G	G	G	G	G	G	G	G	G
chr4	3331292	3.9825	1.0411e-04	0.1083	G	A	G	G	G	A	A	G	G	G	G	G	G	G	G	G	G	G	G	G	G	G	G	A	G	A	G	G	G	G	G	R	G	G	G	G	G	G	R	G	R	G	G	R	G
chr4	3350872	3.5399	2.8849e-04	0.0952	T	C	T	T	T	T	T	T	T	T	T	T	T	T	T	T	T	T	T	T	T	T	T	T	T	T	T	Y	T	Y	Y	Y	T	T	T	T	T	T	T	T	T	T	T	T	T
chr4	3360128	5.2872	5.1614e-06	0.1463	C	T	C	C	C	C	C	C	C	C	C	C	C	C	C	C	C	C	C	C	C	C	C	C	C	C	C	C	Y	Y	Y	C	Y	Y	C	C	C	C	Y	C	C	C	C	Y	Y
chr4	3364550	3.3322	4.6532e-04	0.0890	T	C	T	Y	T	T	T	T	T	T	T	T	T	T	T	T	T	C	T	T	T	T	T	T	T	T	C	T	T	T	T	Y	T	Y	Y	T	T	Y	Y	T	T	T	T	Y	Y
chr4	3364649	3.0330	9.2692e-04	0.0801	C	T	C	Y	C	C	C	C	C	C	C	C	C	C	C	C	C	Y	C	C	C	C	C	C	C	C	Y	C	-	C	C	C	C	Y	C	C	C	-	C	C	C	C	-	C	Y
chr4	3369750	3.1096	7.7694e-04	0.0824	T	G	T	G	T	K	K	T	T	T	T	T	T	T	T	T	T	K	T	T	T	T	G	T	T	T	K	T	T	G	K	T	T	K	T	T	K	K	T	T	T	K	T	T	K
chr4	3370089	3.7284	1.8689e-04	0.1008	C	T	C	C	Y	C	C	C	C	C	C	C	C	C	C	C	C	C	C	C	C	C	Y	C	C	C	C	C	C	Y	C	Y	Y	C	C	C	Y	C	C	C	C	C	C	C	C
chr4	3370461	3.5577	2.7686e-04	0.0957	T	A	T	A	T	T	T	T	T	T	T	T	T	T	T	T	T	T	T	T	T	T	W	T	T	T	T	T	W	T	T	T	T	T	T	T	T	T	W	T	T	W	T	W	T
chr4	3370506	4.3846	4.1248e-05	0.1201	G	A	G	A	G	G	G	G	G	G	G	G	G	G	G	G	G	G	G	G	G	G	R	G	G	G	G	G	R	G	G	G	G	G	G	G	G	G	R	G	G	R	G	R	G
chr4	3370866	4.3042	4.9641e-05	0.1178	C	A	C	A	C	C	C	C	C	C	C	C	C	C	C	C	C	C	C	C	C	C	C	C	C	C	C	C	C	C	C	C	C	C	C	C	C	M	M	C	C	M	C	M	C
chr4	3371041	4.2969	5.0481e-05	0.1176	A	C	A	C	A	A	A	A	A	A	A	A	A	A	A	A	A	A	A	A	A	A	A	A	A	A	A	A	A	A	A	A	A	A	A	A	A	M	M	A	A	M	A	M	A
chr4	3375005	3.1191	7.6017e-04	0.0826	T	C	T	T	T	T	T	T	T	T	T	T	T	T	T	T	T	T	T	T	T	T	Y	T	T	T	T	T	T	T	T	T	T	Y	T	T	T	T	Y	T	T	T	T	Y	Y
chr4	3428187	4.0919	8.0926e-05	0.1115	G	A	-	A	G	G	G	G	G	G	G	G	G	G	G	G	G	R	G	G	G	G	G	G	G	G	R	G	R	G	G	R	G	G	G	G	R	R	R	G	G	R	G	R	G
chr4	3428310	4.0576	8.7585e-05	0.1105	G	C	G	C	G	G	G	-	G	G	G	G	G	G	G	G	G	S	G	G	G	G	G	G	G	G	G	G	S	G	G	G	S	G	G	G	S	G	S	G	G	S	G	S	G
chr4	3442561	4.6957	2.0153e-05	0.1292	A	G	A	A	A	A	A	A	A	A	A	A	A	A	A	A	A	A	A	A	A	A	A	A	A	A	R	A	R	R	A	R	R	R	A	A	A	A	A	-	A	A	A	A	R
chr4	3447691	3.9302	1.1743e-04	0.1068	T	C	T	Y	Y	Y	Y	T	T	T	Y	T	T	T	T	T	T	T	T	T	T	T	Y	T	T	T	T	Y	Y	T	Y	Y	T	T	T	-	T	T	T	T	T	Y	T	T	T
chr4	3454610	4.6067	2.4733e-05	0.1266	G	A	G	A	G	R	R	-	G	G	G	G	G	G	G	G	G	R	G	G	G	G	A	G	G	G	R	G	R	G	G	R	R	G	G	G	R	G	R	-	G	R	G	R	G
chr4	3457194	3.3172	4.8171e-04	0.0886	G	A	G	A	G	A	A	G	G	G	G	G	G	G	G	G	G	A	G	G	G	G	A	R	G	R	A	R	R	G	A	A	G	R	G	G	R	R	R	R	G	R	G	R	R
chr4	3475419	3.1906	6.4483e-04	0.0848	C	T	C	T	C	C	C	C	C	C	C	C	C	C	C	C	C	C	C	C	C	C	C	C	C	C	C	Y	C	C	C	Y	C	Y	C	C	C	C	C	C	C	Y	C	C	Y
chr4	3480424	3.8000	1.5847e-04	0.1029	G	T	G	K	G	K	K	G	G	G	G	G	G	G	G	G	G	G	G	G	G	G	G	G	G	G	G	G	T	G	K	K	G	G	G	G	G	G	G	G	G	G	G	G	G
chr4	3481589	3.1849	6.5328e-04	0.0846	C	A	C	C	C	C	C	C	C	C	C	C	C	C	C	C	C	C	C	C	C	C	M	C	C	C	C	M	C	C	C	M	C	A	C	C	C	C	C	C	C	C	C	C	M
chr4	3483151	3.2153	6.0919e-04	0.0855	G	A	G	G	G	G	G	G	G	G	G	G	G	G	G	G	G	G	G	G	G	G	G	-	G	G	G	R	G	G	G	G	G	G	G	G	G	-	G	G	R	G	G	G	G
chr4	3484489	3.3916	4.0589e-04	0.0908	G	A	G	R	R	G	G	G	G	G	G	G	G	G	G	G	G	G	G	G	G	G	A	G	G	G	G	G	R	A	G	R	-	R	G	G	G	G	G	G	R	R	G	G	R
chr4	3484644	3.4683	3.4015e-04	0.0931	C	T	C	C	C	C	C	C	C	C	Y	C	C	C	C	C	C	C	C	C	C	C	C	C	C	C	C	Y	C	C	Y	C	-	C	C	C	Y	C	C	C	C	C	C	C	C
chr4	3506456	4.0196	9.5584e-05	0.1094	C	G	C	C	C	C	C	C	C	C	C	C	C	C	C	C	C	S	C	C	C	C	C	C	C	C	S	S	S	C	C	C	S	S	C	C	S	C	C	C	C	C	C	C	S
chr4	3517806	3.1326	7.3692e-04	0.0831	C	T	C	C	T	C	C	C	C	C	C	C	C	C	C	C	C	C	C	C	C	C	C	C	C	C	C	Y	T	Y	Y	-	T	C	C	Y	C	-	Y	Y	Y	C	C	-	C
chr4	3517868	3.0684	8.5419e-04	0.0811	C	T	C	Y	C	C	C	C	C	C	C	C	C	C	C	C	C	C	C	C	C	C	C	Y	C	Y	C	Y	C	C	C	C	C	C	C	C	C	C	C	C	C	Y	C	C	C
chr4	3521344	3.7094	1.9524e-04	0.1002	C	T	C	Y	C	C	C	C	C	C	C	C	C	C	C	C	C	T	C	C	C	C	Y	C	C	C	T	Y	Y	Y	Y	T	-	T	C	C	C	C	Y	C	C	Y	C	Y	T
chr4	3542043	3.3170	4.8197e-04	0.0886	C	T	C	C	C	C	C	C	C	C	C	C	C	C	C	C	C	Y	C	C	C	C	C	C	C	C	Y	C	C	C	C	C	C	Y	C	C	C	C	C	C	C	C	C	C	Y
chr4	3557574	3.9481	1.1269e-04	0.1073	G	A	G	R	R	G	G	G	G	G	G	G	G	G	G	G	G	R	G	G	G	G	G	G	G	G	R	G	G	G	G	G	G	R	G	G	R	R	R	G	G	G	R	R	R
chr4	3572947	3.1810	6.5921e-04	0.0845	G	A	G	R	G	G	G	G	G	G	G	G	G	G	G	G	G	G	G	G	G	G	G	G	G	G	G	G	G	A	G	A	G	R	G	G	R	G	G	G	G	G	G	G	R
chr4	3578834	3.2476	5.6550e-04	0.0865	G	A	G	G	G	G	G	G	G	G	G	G	G	G	G	G	G	G	G	G	G	G	G	G	G	G	G	G	G	G	R	R	G	R	G	G	R	R	G	G	G	G	G	G	R
chr4	3586740	3.0892	8.1428e-04	0.0818	G	A	G	A	A	A	A	G	G	G	G	G	G	G	G	G	G	R	G	G	G	G	G	G	G	G	R	G	R	R	A	A	A	G	G	R	R	R	R	G	G	R	G	R	G
chr4	3614944	4.3558	4.4076e-05	0.1193	C	A	C	C	C	C	C	C	C	C	C	C	C	C	C	C	C	C	C	C	C	C	C	A	C	A	C	C	C	C	C	M	C	C	C	C	C	C	C	C	C	C	C	C	C
chr4	3619706	3.0415	9.0889e-04	0.0803	G	A	G	R	G	R	R	G	G	G	G	G	G	G	G	G	G	R	G	G	G	G	R	G	G	G	R	G	R	R	R	G	A	G	G	G	G	G	G	G	G	R	G	G	G
chr4	3619829	3.1683	6.7873e-04	0.0841	T	C	T	Y	T	Y	Y	T	T	T	T	T	T	T	T	T	T	Y	T	T	T	T	Y	T	T	-	Y	T	Y	Y	Y	T	C	T	T	T	T	T	T	T	T	Y	T	T	T
chr4	3646174	3.4729	3.3657e-04	0.0932	T	C	T	Y	T	T	T	T	T	T	Y	T	T	T	T	T	T	Y	T	T	T	T	Y	-	T	T	Y	Y	Y	T	T	T	T	T	Y	T	-	T	T	T	T	Y	T	T	T
chr4	3674522	3.1147	7.6796e-04	0.0825	G	A	R	G	G	G	G	R	G	R	R	R	R	R	R	G	G	G	R	G	G	G	G	A	R	A	G	G	R	G	G	G	G	G	G	G	G	G	G	G	R	G	R	G	G
chr4	3743141	3.1238	7.5192e-04	0.0828	T	C	T	T	Y	Y	Y	T	T	T	Y	T	T	T	T	T	T	Y	T	T	T	T	T	T	T	T	Y	Y	Y	Y	T	T	-	Y	T	T	Y	T	T	T	T	T	T	T	Y
chr4	3815248	3.2063	6.2188e-04	0.0853	G	A	G	G	G	G	G	G	G	G	G	G	G	G	G	G	G	G	G	G	G	G	R	-	G	G	G	A	R	G	R	A	G	R	G	G	R	G	G	G	G	G	G	G	R
chr4	3815351	3.4944	3.2030e-04	0.0938	C	T	C	C	C	C	C	C	C	C	C	C	C	C	C	C	C	Y	C	C	C	C	Y	C	C	C	Y	T	Y	C	Y	T	C	Y	C	C	Y	C	C	C	C	C	C	C	Y
chr4	3815418	3.3575	4.3907e-04	0.0898	C	T	C	C	C	C	C	C	C	C	C	C	C	C	C	C	C	Y	C	C	C	C	Y	C	C	C	Y	T	Y	C	Y	T	C	Y	C	C	Y	C	C	C	C	C	C	C	Y
chr4	3828540	3.2916	5.1101e-04	0.0878	C	T	C	C	C	C	C	C	C	C	C	C	C	C	C	C	C	Y	C	C	C	C	C	T	C	Y	Y	C	C	C	C	C	-	C	C	C	Y	C	C	C	C	C	C	C	C
chr4	3860983	3.4362	3.6629e-04	0.0921	A	C	A	M	M	A	A	A	A	A	A	A	A	A	A	-	A	A	A	A	A	A	A	A	A	A	A	A	A	A	A	C	A	A	A	A	A	A	A	A	A	M	A	A	A
chr4	3936128	3.0056	9.8715e-04	0.0793	G	A	G	G	G	G	G	G	G	G	G	G	G	G	G	G	G	G	G	G	G	G	G	R	G	R	G	G	G	G	G	G	G	G	G	G	R	G	G	G	G	G	G	G	G
chr4	4028963	3.2918	5.1070e-04	0.0878	G	A	G	G	G	R	R	G	G	G	G	G	G	G	G	G	G	G	G	G	G	G	R	G	G	G	G	R	R	G	G	G	R	R	G	G	R	G	G	G	G	G	G	G	R
chr4	4032342	3.2660	5.4205e-04	0.0870	C	T	C	C	C	C	C	C	C	C	C	C	C	C	C	C	C	C	C	C	C	C	C	C	C	C	C	C	C	C	C	C	C	Y	C	C	C	C	C	C	C	C	Y	C	Y
chr4	4146912	3.4800	3.3116e-04	0.0934	C	T	C	Y	C	C	C	C	C	C	C	C	C	C	C	C	C	C	C	Y	C	C	C	Y	C	-	C	C	C	C	C	C	Y	C	C	C	C	C	C	C	Y	C	-	C	C
chr4	4231647	3.1045	7.8618e-04	0.0822	C	T	C	C	C	C	C	C	C	C	C	C	C	C	C	C	C	C	C	C	C	C	C	T	C	T	C	C	C	C	C	C	C	C	C	C	C	C	C	Y	C	C	C	C	C
chr4	4237825	3.1176	7.6279e-04	0.0826	C	G	C	S	C	S	S	C	C	C	C	C	C	C	C	C	C	C	C	C	C	C	C	C	C	C	C	C	C	S	S	C	G	C	C	C	S	S	S	C	C	S	C	S	C
chr4	4248216	3.5479	2.8318e-04	0.0954	G	A	G	R	A	R	R	G	G	G	R	G	G	G	G	G	G	G	G	G	G	G	G	G	G	G	-	G	R	R	R	-	A	G	G	G	G	R	R	G	G	R	R	R	G
chr4	4866461	3.6064	2.4749e-04	0.0972	G	A	G	G	R	G	G	G	G	G	G	G	G	G	G	G	G	G	G	G	G	G	G	R	G	R	G	G	G	G	G	G	G	-	G	G	R	G	G	G	G	G	R	G	R
chr4	4866467	3.7995	1.5868e-04	0.1029	G	T	G	G	K	G	G	G	G	G	G	G	G	G	G	G	G	G	G	G	G	G	G	K	G	K	G	G	G	G	G	G	G	-	G	G	K	G	G	G	G	G	K	G	K
chr4	4867421	3.3666	4.2997e-04	0.0900	G	T	G	K	G	G	G	G	G	G	G	G	G	G	G	G	G	G	G	G	G	G	G	-	G	G	G	G	G	G	G	K	G	K	G	G	G	G	G	G	G	G	G	G	K
chr4	5058457	3.3072	4.9292e-04	0.0883	C	T	-	Y	C	C	C	C	C	C	C	C	C	C	C	C	C	C	C	C	C	C	C	C	C	C	C	Y	Y	C	T	C	-	C	C	C	C	Y	Y	C	C	C	C	Y	C
chr4	5167638	3.2983	5.0310e-04	0.0880	G	A	G	R	R	G	G	G	G	G	G	G	G	G	G	G	G	G	G	G	G	G	R	G	G	G	G	A	R	G	G	G	-	G	G	G	G	R	R	G	G	R	G	R	G
chr4	5167688	3.3816	4.1533e-04	0.0905	G	A	G	R	R	G	G	-	G	G	G	G	G	G	G	G	G	G	G	G	G	G	R	G	G	G	G	R	R	G	G	G	R	G	G	G	G	R	R	G	G	R	G	R	G
chr4	5229793	3.3077	4.9234e-04	0.0883	T	C	T	T	T	T	T	T	T	T	T	T	T	T	T	T	T	T	T	T	T	T	Y	T	T	-	T	Y	Y	T	T	T	-	Y	T	T	T	T	T	T	T	T	T	T	Y
chr4	5295906	3.6076	2.4686e-04	0.0972	G	A	G	G	G	G	G	G	G	G	R	G	G	G	G	G	G	G	G	G	G	G	G	G	G	G	G	G	G	R	R	R	G	R	G	G	G	-	R	G	G	G	G	R	R
chr4	5323052	3.2744	5.3161e-04	0.0873	C	G	C	S	C	C	C	C	C	C	C	C	C	C	C	C	C	-	C	C	C	C	C	C	C	C	G	C	C	S	G	S	S	S	S	C	C	S	S	C	C	S	C	S	-
chr4	5323163	3.6502	2.2375e-04	0.0985	C	T	C	T	C	C	C	-	C	C	C	C	-	C	C	C	C	T	C	C	C	C	C	C	C	C	T	C	Y	Y	T	C	Y	Y	C	C	Y	Y	C	C	C	Y	C	C	Y
chr4	5415058	3.4660	3.4199e-04	0.0930	G	T	G	G	G	K	K	G	G	G	G	G	G	G	G	G	G	K	G	G	G	G	G	G	G	G	K	K	K	K	G	T	G	G	G	G	K	K	T	G	G	G	G	T	G
chr4	5430437	3.0630	8.6487e-04	0.0810	T	C	T	T	T	Y	Y	T	T	T	T	T	T	T	T	T	T	T	T	T	T	T	T	T	T	T	T	T	T	Y	Y	T	Y	T	T	T	T	Y	T	T	T	T	T	T	T
chr4	5430438	3.0630	8.6487e-04	0.0810	C	T	C	C	C	Y	Y	C	C	C	C	C	C	C	C	C	C	C	C	C	C	C	C	C	C	C	C	C	C	Y	Y	C	Y	C	C	C	C	Y	C	C	C	C	C	C	C
chr4	5462306	4.0498	8.9173e-05	0.1103	C	T	C	C	C	Y	Y	C	C	C	C	C	C	C	C	C	C	C	C	C	C	C	Y	T	C	T	C	C	Y	C	C	C	C	C	C	C	C	C	Y	C	C	C	C	Y	C
chr4	5605049	3.3706	4.2596e-04	0.0902	G	A	G	G	A	R	R	G	G	G	G	G	G	G	G	G	G	G	G	G	G	G	G	R	G	R	G	G	G	G	G	G	G	G	G	G	G	G	R	G	G	G	G	R	G
chr4	5605119	3.1573	6.9622e-04	0.0838	A	G	A	A	R	A	A	A	A	A	A	A	A	A	A	A	A	A	A	A	A	A	A	R	A	R	A	A	R	A	A	A	A	A	A	A	R	A	A	R	A	A	A	A	A
chr5	319251	3.1932	6.4089e-04	0.0849	C	T	C	Y	C	C	C	-	C	C	C	C	C	C	C	C	C	C	C	C	C	C	C	-	C	C	C	C	Y	C	C	C	Y	C	C	C	Y	C	Y	C	Y	Y	Y	Y	C
chr5	376061	3.4739	3.3583e-04	0.0932	T	G	-	T	T	K	K	T	T	T	T	T	T	T	T	T	T	K	T	T	T	T	T	T	T	T	K	T	K	T	-	T	T	T	T	T	T	K	T	T	K	T	T	T	T
chr5	1354032	3.9172	1.2101e-04	0.1064	G	A	G	G	G	R	R	G	G	G	G	G	G	G	G	G	G	G	G	G	G	G	G	A	G	A	G	G	G	G	G	G	G	G	G	G	G	G	G	G	G	G	G	G	G
chr5	1460348	4.0112	9.7454e-05	0.1091	T	C	T	T	T	T	T	Y	T	Y	Y	T	T	T	Y	T	T	T	T	T	T	T	T	T	T	T	T	T	Y	T	T	T	-	T	T	T	T	T	T	T	T	T	T	T	T
chr5	1460525	3.5457	2.8465e-04	0.0954	G	A	G	G	G	G	G	G	G	G	G	G	G	G	G	G	G	G	G	G	G	G	G	G	G	G	G	G	R	G	G	G	-	G	G	G	G	G	G	G	G	G	G	G	G
chr5	1556939	3.0452	9.0114e-04	0.0804	C	A	C	C	M	C	C	C	C	C	C	C	C	C	C	C	C	M	C	C	C	C	C	C	C	C	M	C	M	C	C	C	C	M	C	C	C	C	C	C	C	C	C	C	M
chr5	1557061	3.3348	4.6260e-04	0.0891	A	G	A	R	R	R	R	A	A	A	A	A	A	A	A	A	A	R	A	A	A	A	A	A	A	A	R	R	R	A	A	G	G	R	A	A	A	A	A	A	A	R	A	A	R
chr5	1557445	3.1306	7.4024e-04	0.0830	G	A	G	G	R	R	R	G	G	G	G	G	G	G	G	G	G	R	G	G	G	G	G	G	G	G	R	R	G	R	G	G	G	R	G	G	G	G	G	G	G	G	G	G	R
chr5	1626421	3.1696	6.7672e-04	0.0842	C	T	C	C	C	Y	Y	C	C	C	C	C	C	C	C	C	C	C	C	C	C	C	C	Y	C	Y	C	C	C	C	C	C	Y	Y	C	Y	C	C	C	C	C	C	C	C	C
chr5	1629544	3.3383	4.5893e-04	0.0892	T	C	T	T	T	T	T	T	T	T	T	T	T	T	T	T	T	Y	T	T	T	T	Y	T	T	T	Y	T	T	T	Y	T	-	Y	T	Y	T	T	T	T	T	T	T	T	T
chr5	1812875	4.5487	2.8268e-05	0.1249	C	T	C	Y	C	C	C	C	C	C	C	C	C	C	C	C	C	C	C	C	C	C	Y	C	C	C	C	C	Y	Y	Y	-	Y	Y	Y	Y	C	C	Y	C	C	C	-	Y	Y
chr5	1812901	3.0764	8.3871e-04	0.0814	C	T	C	C	C	C	C	C	C	C	C	C	C	C	C	C	C	C	C	C	C	C	Y	C	C	C	C	C	Y	Y	C	-	Y	Y	C	C	C	C	Y	C	C	C	C	Y	Y
chr5	1813575	3.5026	3.1436e-04	0.0941	T	C	T	Y	T	T	T	T	T	T	T	T	T	T	T	T	T	T	T	T	T	T	Y	T	T	T	T	T	Y	Y	Y	T	Y	Y	Y	Y	T	T	Y	T	T	Y	T	Y	Y
chr5	1873182	3.3258	4.7230e-04	0.0888	A	G	A	A	R	R	R	A	A	A	A	A	A	A	A	A	A	A	A	A	A	A	A	R	A	R	A	A	A	R	A	A	-	A	A	A	-	A	A	A	A	A	A	A	A
chr5	1874728	4.4420	3.6145e-05	0.1218	C	T	C	C	C	C	C	C	C	C	C	C	C	C	C	C	C	C	C	C	C	C	C	C	C	C	C	C	C	Y	Y	C	C	C	C	C	C	Y	C	C	C	C	C	C	C
chr5	1874780	3.4898	3.2376e-04	0.0937	C	T	C	C	C	Y	Y	C	C	C	C	C	C	C	C	C	C	C	C	C	C	C	C	T	C	T	C	Y	Y	C	Y	C	Y	C	C	Y	Y	Y	C	C	C	C	Y	C	C
chr5	1874802	3.0169	9.6186e-04	0.0796	T	C	T	T	T	T	T	T	T	T	T	T	T	T	T	T	T	T	T	T	T	T	T	T	T	T	T	T	T	Y	Y	T	T	T	T	T	T	Y	T	T	T	T	T	T	T
chr5	1874912	4.3844	4.1267e-05	0.1201	A	G	A	A	A	A	A	A	A	A	A	A	A	A	A	A	A	A	A	A	A	A	A	A	A	A	A	A	A	R	R	A	A	A	A	A	A	R	A	A	A	A	A	A	A
chr5	1879900	3.0367	9.1896e-04	0.0802	G	A	G	G	G	G	G	G	G	G	G	G	G	G	G	G	G	G	G	G	G	G	G	R	G	R	G	R	R	G	R	G	G	G	G	G	G	G	G	R	G	G	G	G	G
chr5	1946414	3.1500	7.0803e-04	0.0836	G	C	G	S	G	G	G	G	G	G	G	G	G	G	G	G	G	G	G	G	G	G	G	G	G	G	G	G	S	S	G	G	S	G	S	G	S	S	S	G	G	S	G	S	G
chr5	1946415	3.1500	7.0803e-04	0.0836	A	T	A	W	A	A	A	A	A	A	A	A	A	A	A	A	A	A	A	A	A	A	A	A	A	A	A	A	W	W	A	A	W	A	W	A	W	W	W	A	A	W	A	W	A
chr5	1950344	3.6320	2.3337e-04	0.0979	C	T	Y	C	C	C	C	Y	C	Y	C	Y	Y	Y	Y	C	C	C	Y	C	C	C	C	T	Y	T	C	Y	C	C	C	C	C	C	C	Y	C	Y	C	C	C	C	C	C	C
chr5	1966886	3.7039	1.9775e-04	0.1001	G	A	G	G	G	G	G	G	G	G	G	G	G	G	G	G	G	G	G	G	G	G	G	G	G	G	G	R	G	G	G	A	R	R	G	G	G	G	R	A	G	G	G	R	R
chr5	1968353	3.3993	3.9873e-04	0.0910	T	C	T	Y	T	T	T	T	T	T	T	T	T	T	T	T	T	Y	T	T	T	T	Y	T	T	T	Y	Y	Y	T	T	C	T	Y	T	Y	T	Y	Y	T	Y	Y	T	Y	Y
chr5	1968523	3.1045	7.8611e-04	0.0822	G	A	G	R	G	G	G	G	G	G	G	G	G	G	G	G	G	G	G	G	G	G	R	G	G	G	G	R	R	-	-	A	G	R	G	R	G	R	R	G	R	R	G	R	R
chr5	1979639	3.4728	3.3669e-04	0.0932	A	G	A	A	A	A	A	A	A	A	A	A	A	A	A	A	A	A	A	A	A	A	A	G	A	G	A	A	A	A	R	A	R	A	A	A	A	A	R	A	A	A	A	R	A
chr5	1991608	3.3895	4.0785e-04	0.0907	C	T	Y	C	C	C	C	Y	C	Y	C	Y	Y	Y	Y	C	C	C	Y	C	C	C	C	T	Y	T	C	C	C	Y	C	C	C	C	C	C	C	C	C	C	C	C	C	C	C
chr5	1994198	3.3662	4.3038e-04	0.0900	T	C	T	T	T	T	T	T	T	T	T	T	T	T	T	T	T	T	T	T	T	T	T	T	T	T	T	T	T	T	T	-	T	T	T	T	T	T	T	T	T	T	T	T	T
chr5	2057834	3.0726	8.4597e-04	0.0813	A	G	A	A	R	A	A	A	A	A	A	A	A	A	A	A	A	A	A	A	A	A	A	A	A	A	A	R	A	A	A	G	-	A	A	A	A	A	A	R	A	A	A	A	A
chr5	2130735	3.0067	9.8471e-04	0.0793	G	A	G	G	G	G	G	G	G	G	G	G	G	G	G	G	G	R	G	G	G	G	R	G	G	G	R	G	G	R	R	G	G	G	G	G	R	R	G	R	G	G	G	G	G
chr5	2184111	3.2425	5.7220e-04	0.0863	G	A	G	G	R	G	G	G	G	G	R	G	G	G	G	G	G	G	G	G	G	G	R	G	G	G	G	R	R	R	G	G	-	G	G	G	R	G	R	G	G	G	G	G	G
chr5	2467025	3.0587	8.7348e-04	0.0808	T	C	T	T	Y	T	T	T	T	T	T	T	T	T	T	T	T	T	T	T	T	T	Y	C	T	C	T	T	T	T	T	T	T	T	T	T	Y	Y	Y	T	T	T	T	Y	T
chr5	2467066	3.2098	6.1688e-04	0.0854	A	C	A	C	M	C	C	A	A	A	A	A	A	A	A	A	A	C	A	A	A	A	M	A	A	A	C	C	C	C	C	C	C	C	A	A	M	M	M	A	A	M	M	M	C
chr5	2467085	3.2771	5.2831e-04	0.0874	C	T	C	T	Y	T	T	C	C	C	C	C	C	C	C	C	C	T	C	C	C	C	Y	C	C	C	T	T	T	T	T	T	T	T	C	C	Y	Y	Y	C	C	Y	Y	Y	T
chr5	2467088	3.2771	5.2831e-04	0.0874	G	C	G	C	S	C	C	G	G	G	G	G	G	G	G	G	G	C	G	G	G	G	S	G	G	G	C	C	C	C	C	C	C	C	G	G	S	S	S	G	G	S	S	S	C
chr5	2467091	3.4143	3.8521e-04	0.0915	C	T	C	T	Y	T	T	C	C	C	C	C	C	C	C	C	C	T	C	C	C	C	T	C	C	C	T	T	T	T	T	T	T	T	C	C	Y	Y	Y	C	C	Y	Y	Y	T
chr5	2467106	3.2597	5.4994e-04	0.0868	G	C	G	C	S	C	C	G	G	G	G	G	G	G	G	G	G	C	G	G	G	G	S	G	G	G	C	C	C	C	C	C	C	C	G	G	S	S	S	G	G	S	-	S	C
chr5	2467112	3.2358	5.8106e-04	0.0861	A	G	A	G	R	G	G	A	A	A	A	A	A	A	A	A	A	G	A	A	A	A	R	A	A	A	G	G	G	G	G	G	-	G	A	A	R	R	R	A	A	R	-	R	G
chr5	2467415	3.0105	9.7609e-04	0.0794	T	C	T	C	Y	C	C	T	T	T	T	T	T	T	T	T	T	C	T	T	T	T	Y	T	T	T	C	C	C	C	C	C	C	Y	T	T	Y	Y	Y	T	T	Y	Y	Y	Y
chr5	2467424	3.0880	8.1653e-04	0.0817	C	T	C	T	Y	T	T	C	C	C	C	C	C	C	C	C	C	T	C	C	C	C	Y	C	C	C	T	T	T	T	T	T	T	Y	C	C	Y	Y	Y	C	C	Y	Y	Y	Y
chr5	2483387	3.1208	7.5725e-04	0.0827	G	A	G	R	G	G	G	G	G	G	G	G	G	G	G	G	G	R	G	G	G	G	G	G	G	G	R	A	R	G	G	G	G	G	G	G	G	G	G	G	G	R	G	G	G
chr5	2483572	4.0283	9.3694e-05	0.1097	G	A	G	G	G	G	G	G	G	G	G	G	G	G	G	G	G	G	G	G	G	G	G	G	G	G	G	R	R	G	G	G	-	G	G	G	G	G	G	G	G	G	G	G	G
chr5	2504594	3.1841	6.5451e-04	0.0846	C	T	C	Y	C	C	C	C	C	C	C	C	C	C	C	C	C	Y	C	C	C	C	C	C	C	C	Y	Y	Y	C	C	C	C	C	C	C	C	C	C	C	C	Y	C	C	C
chr5	2509622	3.2760	5.2970e-04	0.0873	C	T	C	T	T	T	T	C	C	C	C	C	C	C	C	C	C	Y	C	C	C	-	T	C	C	C	Y	Y	Y	Y	Y	T	Y	Y	C	C	Y	Y	Y	C	C	Y	Y	Y	Y
chr5	2523515	4.2836	5.2047e-05	0.1172	A	G	A	A	A	A	A	A	A	A	A	A	A	A	A	A	A	A	A	A	A	A	R	R	A	R	A	A	R	A	A	A	A	-	A	R	A	A	A	R	R	A	A	A	R
chr5	2523801	3.0198	9.5553e-04	0.0797	T	C	T	T	T	T	T	T	T	T	T	T	T	T	T	T	T	T	T	T	T	T	Y	Y	T	Y	T	T	Y	T	T	T	T	T	T	T	T	T	T	T	T	T	T	T	T
chr5	2524167	3.4117	3.8757e-04	0.0914	T	C	T	T	T	T	T	T	T	T	T	T	T	T	T	T	T	T	T	T	T	T	Y	Y	T	Y	T	T	Y	T	T	T	T	T	T	T	T	T	T	Y	Y	T	T	T	T
chr5	2524354	3.0741	8.4323e-04	0.0813	G	A	G	G	G	G	G	G	G	G	G	G	G	G	G	G	G	G	G	G	G	G	R	R	G	R	G	G	R	G	G	G	G	G	G	G	G	G	G	G	G	G	G	G	G
chr5	2524428	3.2203	6.0221e-04	0.0857	G	A	G	G	G	G	G	G	G	G	G	G	G	G	G	G	G	G	G	G	G	G	R	R	G	R	G	G	R	G	G	G	G	G	G	G	G	G	G	G	G	G	G	G	G
chr5	2623730	3.6132	2.4366e-04	0.0974	C	T	C	C	C	Y	Y	C	C	C	Y	C	C	C	C	C	C	Y	C	C	C	C	Y	C	C	C	Y	Y	Y	C	C	C	C	C	C	C	Y	C	C	C	Y	C	C	C	C
chr5	2688515	3.4870	3.2587e-04	0.0936	G	A	G	G	G	G	G	G	G	G	G	G	G	G	G	G	G	G	G	G	G	G	G	R	G	R	G	G	G	G	R	G	G	G	G	G	G	G	G	G	G	G	G	G	G
chr5	2770997	3.2121	6.1367e-04	0.0854	G	A	R	G	G	G	G	R	G	R	G	R	R	R	R	G	G	G	R	G	G	G	G	R	R	R	G	G	G	G	G	G	G	G	G	G	G	G	G	-	G	G	G	G	G
chr5	2971177	3.4323	3.6958e-04	0.0920	A	G	A	A	A	A	A	A	A	A	A	A	A	A	A	A	A	A	A	A	A	A	A	R	A	R	A	A	A	A	A	A	A	A	A	R	A	A	A	A	A	A	A	A	A
chr5	3001584	3.2085	6.1879e-04	0.0853	C	T	C	Y	C	Y	Y	C	C	C	C	C	C	C	-	C	C	C	C	C	C	C	C	C	C	C	C	C	C	C	C	C	C	C	C	C	C	C	C	C	C	Y	C	C	C
chr5	3076317	3.0179	9.5964e-04	0.0796	C	T	C	Y	Y	C	C	C	C	C	C	C	C	C	C	C	C	C	C	C	C	-	C	C	C	C	C	C	C	C	C	C	C	C	C	C	C	Y	Y	C	C	Y	C	Y	C
chr5	3083204	3.2555	5.5530e-04	0.0867	A	G	A	A	R	A	A	A	A	A	A	A	A	A	A	A	A	R	A	A	A	A	A	A	A	A	-	A	R	A	A	A	A	R	A	-	A	A	A	A	A	A	A	A	R
chr5	3260711	3.3921	4.0546e-04	0.0908	A	G	A	A	A	A	A	A	A	A	A	A	A	A	A	A	A	A	A	A	A	A	A	G	A	G	A	A	-	A	A	A	R	A	A	A	A	A	A	R	A	A	A	A	A
chr5	3282691	3.8706	1.3472e-04	0.1050	A	G	A	A	A	A	A	A	A	A	A	A	A	A	A	A	A	A	A	A	A	A	A	R	A	R	A	A	A	A	A	A	R	A	A	A	A	A	A	A	A	A	A	A	A
chr5	3324418	3.6031	2.4938e-04	0.0971	G	A	G	G	G	G	G	G	G	G	G	G	G	G	G	G	G	G	G	G	G	G	G	G	G	G	G	G	R	G	G	G	-	R	R	G	G	R	G	G	G	G	A	G	R
chr5	3511046	4.3912	4.0625e-05	0.1203	G	C	G	G	G	G	G	G	G	G	G	G	G	G	G	G	G	G	G	G	G	G	S	S	G	S	G	G	G	G	G	G	G	G	S	G	S	G	G	G	G	G	G	G	G
chr5	3514817	3.6863	2.0593e-04	0.0995	C	T	C	C	C	C	C	C	C	C	C	C	C	C	C	C	C	C	C	C	C	C	C	C	C	C	C	Y	T	T	C	T	C	Y	C	C	C	C	C	C	C	C	C	C	Y
chr5	3514820	3.1708	6.7482e-04	0.0842	C	T	C	C	C	C	C	C	C	C	C	C	C	C	C	C	C	C	C	C	C	C	C	C	C	C	C	C	T	T	C	T	C	Y	C	C	C	C	C	C	C	C	C	C	Y
chr5	3622950	3.9450	1.1350e-04	0.1072	C	T	C	C	C	C	C	C	C	C	C	C	C	C	C	C	C	Y	C	C	C	C	C	C	C	C	Y	C	C	T	Y	Y	C	Y	C	C	C	C	C	C	C	C	Y	C	Y
chr5	3624902	3.1848	6.5345e-04	0.0846	T	C	T	T	T	T	T	-	T	T	T	T	T	T	T	T	T	T	T	T	T	T	T	Y	T	Y	T	T	T	T	T	T	T	T	T	T	T	T	T	T	Y	T	T	T	T
chr5	3658192	3.4036	3.9486e-04	0.0911	G	T	G	K	K	G	G	G	G	G	G	G	G	G	G	G	G	G	G	G	G	G	G	K	G	K	G	K	K	G	G	G	K	G	K	G	K	G	K	G	G	G	G	-	G
chr5	3717926	3.5295	2.9548e-04	0.0949	C	T	C	C	C	C	C	C	C	C	C	C	C	C	C	C	C	C	C	C	C	C	Y	C	C	C	C	C	C	Y	Y	C	C	C	C	C	C	C	C	C	C	C	C	C	C
chr5	3725059	3.0263	9.4116e-04	0.0799	G	C	G	G	G	G	G	G	G	G	G	G	G	G	G	G	G	G	G	G	G	G	G	G	G	G	G	G	G	G	G	G	G	G	G	G	G	S	G	G	G	-	G	G	G
chr5	3788004	3.2475	5.6555e-04	0.0865	C	T	C	C	C	C	C	C	C	C	C	C	C	C	C	C	C	C	C	C	C	C	C	Y	C	Y	C	C	C	-	C	C	C	-	C	Y	Y	C	C	C	C	C	C	C	-
chr5	3813569	4.0369	9.1860e-05	0.1099	G	A	G	A	G	G	G	G	G	G	R	G	G	G	G	-	G	A	G	G	G	G	G	G	G	G	A	R	G	-	G	G	G	G	R	G	G	G	G	G	G	R	R	G	G
chr5	3816959	3.3010	5.0005e-04	0.0881	G	C	G	S	G	G	G	G	G	G	G	G	G	G	G	G	G	S	G	G	G	G	G	G	G	G	S	S	G	G	G	-	G	G	S	G	G	G	G	G	G	G	S	G	G
chr5	3816975	3.2652	5.4303e-04	0.0870	A	T	A	W	A	A	A	A	A	A	A	A	A	A	A	A	A	W	A	A	A	A	A	A	A	A	W	W	A	A	A	-	A	A	W	A	A	A	A	A	A	A	W	A	A
chr5	3817849	3.1761	6.6668e-04	0.0843	A	G	A	R	A	A	A	A	A	A	A	A	A	A	A	A	A	R	A	A	A	A	A	A	A	A	R	R	A	A	A	A	A	A	R	A	A	A	A	A	A	A	R	A	A
chr5	3858437	3.0320	9.2892e-04	0.0800	C	T	C	C	Y	C	C	C	C	C	C	C	C	C	C	C	C	C	C	C	C	C	C	C	C	C	C	C	C	C	T	Y	C	Y	C	C	C	C	C	C	C	C	C	C	Y
chr5	3873154	3.3689	4.2763e-04	0.0901	G	C	G	G	G	S	S	G	G	G	G	G	G	G	G	G	G	G	G	G	G	G	G	C	G	C	G	G	G	G	G	S	G	G	G	G	G	G	G	G	-	G	G	G	G
chr5	4005850	3.0443	9.0305e-04	0.0804	C	G	C	G	S	S	S	C	C	C	C	C	C	C	C	C	C	S	C	C	C	C	S	-	C	C	S	S	C	-	S	S	S	G	C	C	C	S	C	C	C	S	C	C	S
chr5	4006140	3.7872	1.6323e-04	0.1025	C	G	C	S	S	S	S	C	C	C	C	C	C	C	C	C	C	S	C	C	C	C	S	C	C	C	S	S	C	S	S	S	S	S	C	C	C	S	C	C	C	S	C	C	S
chr5	4006169	3.2963	5.0545e-04	0.0879	A	G	A	G	R	R	R	A	A	A	A	A	A	A	A	A	A	R	A	A	A	A	R	A	A	A	R	G	A	-	R	R	R	G	A	A	A	R	A	A	A	R	A	A	-
chr5	4006334	3.2277	5.9201e-04	0.0859	G	A	G	A	R	R	R	G	G	G	G	G	G	G	G	G	G	G	G	G	G	G	G	G	G	G	G	G	G	-	R	R	R	R	G	G	G	-	G	G	G	R	R	G	A
chr5	4007466	3.1624	6.8804e-04	0.0839	G	A	G	A	R	R	R	G	G	G	G	G	G	G	G	G	G	G	G	G	G	G	G	G	G	G	G	G	G	R	R	R	R	R	G	G	G	G	G	G	G	R	G	G	R
chr5	4007510	3.0731	8.4510e-04	0.0813	G	A	G	A	R	R	R	G	G	G	G	G	G	G	G	G	G	G	G	G	G	G	G	G	G	G	G	G	G	R	R	R	R	R	G	G	G	-	G	G	G	R	G	G	R
chr5	4122104	3.1300	7.4132e-04	0.0830	A	C	A	C	M	M	M	A	A	A	A	A	A	A	A	A	A	M	A	A	A	A	M	M	A	M	M	A	A	C	A	C	C	M	M	-	M	M	C	M	A	M	A	C	M
chr5	4154018	3.6006	2.5085e-04	0.0970	T	G	T	T	T	T	T	T	T	T	T	T	T	T	T	T	T	T	T	T	T	T	T	T	T	T	T	T	T	T	T	T	T	T	T	T	K	T	T	T	T	T	T	T	T
chr5	4162049	3.4339	3.6823e-04	0.0920	T	C	T	C	C	C	C	T	T	T	Y	T	T	T	T	T	T	C	T	T	T	T	C	T	T	T	C	C	C	C	Y	C	-	C	Y	C	Y	Y	Y	T	T	Y	C	Y	Y
chr5	4276427	3.0016	9.9624e-04	0.0791	C	T	C	C	C	Y	Y	C	C	C	C	C	C	C	C	C	C	C	C	C	C	C	C	Y	C	Y	C	C	C	C	C	C	-	C	C	C	-	C	C	C	Y	C	C	C	C
chr5	4283056	3.2030	6.2656e-04	0.0852	G	A	G	R	G	G	G	G	G	G	G	G	G	G	G	G	G	G	G	G	G	G	G	G	G	G	G	R	G	G	G	G	G	R	R	R	G	R	R	G	G	G	G	R	G
chr5	4356152	3.8402	1.4448e-04	0.1041	C	T	C	C	C	C	C	C	C	C	C	C	C	C	C	C	C	C	C	C	C	C	Y	C	C	C	C	Y	Y	C	C	C	C	Y	C	C	C	C	C	C	Y	C	Y	C	Y
chr5	4362255	3.3712	4.2543e-04	0.0902	G	A	G	R	G	G	G	G	G	G	R	G	G	G	G	G	G	R	G	G	G	G	G	G	G	G	R	A	G	G	G	R	-	R	R	G	G	R	A	G	G	G	G	A	R
chr5	4501685	3.4292	3.7219e-04	0.0919	A	T	W	A	A	A	A	W	A	W	A	W	W	W	W	A	A	A	W	A	A	A	A	W	W	W	A	A	W	A	A	A	A	A	W	A	A	A	A	A	W	A	A	A	A
chr5	4503428	4.0484	8.9447e-05	0.1102	C	T	Y	C	C	C	C	Y	C	Y	C	Y	Y	Y	Y	C	C	C	Y	C	C	C	C	-	Y	C	C	C	C	C	C	C	C	C	Y	Y	C	C	C	C	Y	C	C	C	C
chr5	4506992	3.0222	9.5008e-04	0.0798	T	C	T	T	T	T	T	T	T	T	T	T	T	T	T	T	T	T	T	T	T	T	T	T	T	T	T	T	Y	-	T	Y	T	T	T	T	T	T	Y	T	T	T	T	Y	T
chr5	5012475	3.0811	8.2957e-04	0.0815	C	A	C	C	C	C	C	C	M	C	C	C	C	C	C	M	M	C	C	M	M	A	C	A	C	A	C	C	C	C	C	C	C	C	C	M	-	C	C	C	C	C	C	C	C
chr5	5049318	4.2287	5.9054e-05	0.1156	A	G	A	A	A	R	R	A	R	A	A	A	A	A	A	R	R	A	A	R	R	G	A	R	A	R	A	A	A	A	A	A	A	A	A	A	R	A	A	A	A	A	A	A	A
chr6	151091	3.4801	3.3109e-04	0.0934	G	C	S	G	G	G	G	S	G	-	S	S	S	-	S	G	G	G	S	G	G	G	G	S	S	S	G	G	G	G	G	G	G	G	G	G	G	G	G	G	G	G	G	G	G
chr6	155902	3.0296	9.3407e-04	0.0800	G	C	G	G	G	G	G	G	G	G	G	G	G	G	G	G	G	G	G	G	G	G	G	S	G	S	G	G	G	G	G	G	S	G	G	G	G	G	G	G	G	G	G	G	G
chr6	406961	3.0213	9.5222e-04	0.0797	T	G	K	T	T	T	T	K	T	K	K	K	K	K	K	T	T	T	K	T	T	T	T	K	K	T	T	T	T	T	T	T	T	T	T	K	T	-	T	T	T	T	K	T	T
chr6	1060053	3.3163	4.8277e-04	0.0885	C	T	C	C	C	C	C	C	C	C	C	C	C	C	C	C	-	C	C	C	C	C	C	Y	C	Y	C	C	C	C	C	C	C	C	C	C	Y	C	C	C	C	C	C	C	Y
chr6	1265426	3.5690	2.6977e-04	0.0961	G	A	G	R	G	G	G	G	G	G	G	G	G	G	G	G	G	R	G	G	G	G	R	G	G	G	R	G	G	G	R	G	G	G	R	G	R	R	R	R	G	R	G	R	G
chr6	1270885	3.6937	2.0245e-04	0.0998	C	T	C	C	C	C	C	C	C	C	C	C	C	C	C	C	C	C	C	C	C	C	C	C	C	C	C	C	C	C	C	C	-	C	C	C	C	C	C	C	C	C	C	C	C
chr6	1280444	3.0496	8.9212e-04	0.0806	G	A	G	G	G	G	G	G	G	G	G	G	G	G	G	G	G	G	G	G	G	G	G	R	G	R	G	G	G	G	G	G	G	G	G	R	R	G	G	G	G	G	G	G	G
chr6	1280483	3.1602	6.9152e-04	0.0839	A	G	A	G	G	G	G	A	A	A	R	A	A	A	A	A	A	R	A	A	A	A	G	R	A	R	R	G	G	G	G	G	R	R	R	A	R	R	G	A	R	G	A	G	R
chr6	1415160	3.3408	4.5627e-04	0.0893	T	C	-	Y	C	C	C	T	T	T	Y	T	T	T	T	T	T	Y	T	T	T	T	Y	Y	T	Y	Y	Y	T	C	-	C	C	T	Y	Y	Y	Y	C	T	Y	C	C	C	T
chr6	1437729	3.3598	4.3671e-04	0.0898	C	A	C	C	M	C	C	C	C	C	C	C	C	C	C	C	C	C	C	C	C	C	C	M	C	M	C	C	C	C	C	C	C	-	C	C	M	-	C	C	C	C	C	C	-
chr6	1454421	3.2454	5.6828e-04	0.0864	C	G	C	C	C	C	C	C	C	C	C	C	C	C	C	C	C	C	C	C	C	C	C	C	C	C	C	C	C	C	C	C	C	S	C	C	C	-	C	C	C	C	C	C	S
chr6	1693368	3.6697	2.1392e-04	0.0990	G	C	G	S	G	G	G	G	G	G	G	G	G	G	G	G	G	S	G	G	G	G	G	-	G	S	S	G	S	S	C	C	S	G	S	G	G	S	G	G	G	C	G	G	G
chr6	1755179	3.1509	7.0650e-04	0.0836	T	C	T	T	Y	C	C	T	T	T	T	T	T	T	T	T	T	T	T	T	T	T	T	C	T	C	T	T	T	T	Y	T	T	T	T	Y	T	T	Y	T	T	T	T	Y	T
chr6	1755180	3.3447	4.5213e-04	0.0894	T	C	T	T	Y	C	C	T	T	T	T	T	T	T	T	T	T	T	T	T	T	T	T	C	T	C	T	T	T	T	Y	T	T	T	T	Y	T	T	Y	T	T	T	T	Y	T
chr6	1756612	3.4214	3.7896e-04	0.0917	G	A	G	G	R	A	A	G	G	G	G	G	G	G	G	G	G	G	G	G	G	G	G	A	G	A	G	G	G	G	R	G	G	G	G	R	G	G	R	G	G	G	G	R	G
chr6	1757009	3.5711	2.6847e-04	0.0961	C	T	C	C	Y	T	T	C	C	C	C	C	C	C	C	C	C	C	C	C	C	C	C	T	C	T	C	C	C	C	Y	C	-	C	C	Y	C	C	Y	C	C	C	C	Y	C
chr6	1757105	3.4245	3.7624e-04	0.0918	T	G	T	T	K	G	G	T	T	T	T	T	T	T	T	T	T	T	T	T	T	T	T	G	T	G	T	T	T	T	K	T	-	T	T	K	T	T	K	T	T	T	T	K	T
chr6	1763630	3.6608	2.1839e-04	0.0988	A	T	A	A	A	W	W	A	A	A	A	A	A	A	A	A	A	A	A	A	A	A	A	W	A	W	A	A	A	A	A	A	A	A	A	W	A	A	A	A	A	A	A	A	A
chr6	1772543	3.1761	6.6662e-04	0.0844	C	G	C	C	S	G	G	C	C	C	C	C	C	C	C	C	C	G	C	C	C	C	G	-	C	G	G	G	S	G	S	G	G	-	C	C	S	S	S	S	S	C	C	S	G
chr6	1809110	3.3032	4.9755e-04	0.0881	C	T	C	C	C	C	C	C	C	C	C	C	C	C	C	C	C	C	C	C	C	C	C	Y	C	Y	C	C	C	Y	Y	C	Y	C	C	C	C	C	C	C	C	C	C	C	C
chr6	1918720	3.0155	9.6489e-04	0.0796	G	A	G	A	A	A	A	G	G	G	G	G	G	G	G	G	G	G	G	G	G	G	G	G	G	G	G	R	R	A	R	A	R	-	R	R	R	-	A	G	G	A	G	A	-
chr6	2084601	3.2065	6.2164e-04	0.0853	G	C	G	S	C	G	G	G	G	G	G	G	G	G	G	G	G	S	G	G	G	G	S	G	G	G	S	S	S	C	G	C	C	C	S	G	S	S	C	S	G	S	G	C	S
chr6	2268365	3.1142	7.6873e-04	0.0825	C	G	C	S	C	C	C	C	C	C	C	C	C	C	C	C	C	C	C	C	C	C	S	C	C	C	C	C	C	C	G	C	-	C	C	C	C	C	C	C	C	S	C	C	C
chr6	2285758	3.7720	1.6905e-04	0.1021	C	T	C	C	C	C	C	C	Y	C	C	C	C	C	C	Y	Y	C	C	Y	Y	Y	C	Y	C	Y	C	C	C	C	C	C	C	C	C	Y	C	C	C	C	C	C	C	C	C
chr6	2330255	3.3189	4.7988e-04	0.0886	G	A	G	G	R	G	G	G	G	G	R	G	G	G	G	G	G	G	G	G	G	G	G	G	G	G	G	R	G	G	R	G	R	R	G	G	G	R	G	R	G	G	G	G	R
chr6	2330294	3.0969	8.0011e-04	0.0820	C	T	C	Y	T	C	C	C	C	C	C	C	C	C	C	C	C	Y	C	C	C	C	T	C	C	C	Y	C	C	C	Y	C	Y	Y	C	C	C	Y	T	C	C	Y	C	T	-
chr6	2422033	3.3674	4.2916e-04	0.0901	C	T	C	C	C	C	C	C	C	C	C	C	C	C	C	C	C	C	C	C	C	C	C	Y	C	Y	C	C	C	C	C	C	C	C	C	C	C	C	C	C	C	C	C	C	C
chr6	2425193	3.0549	8.8131e-04	0.0807	C	T	C	C	C	C	C	C	C	C	C	C	C	C	C	C	C	Y	C	C	C	C	C	C	C	C	Y	C	C	C	C	C	Y	C	C	C	C	C	Y	C	C	C	C	Y	C
chr6	2447907	4.0915	8.1009e-05	0.1115	A	G	A	A	A	A	A	A	A	A	A	A	A	A	A	A	A	A	A	A	A	A	A	R	A	R	A	A	A	A	A	A	A	A	A	A	A	-	A	A	A	A	A	A	A
chr6	2616956	3.7640	1.7219e-04	0.1018	T	C	T	T	T	T	T	T	T	T	T	T	T	T	T	T	T	T	T	T	T	T	T	Y	T	Y	T	T	T	T	T	T	Y	T	Y	Y	Y	T	T	Y	T	T	T	T	T
chr6	2684124	3.2504	5.6182e-04	0.0866	G	C	G	S	S	G	G	G	G	G	G	G	G	G	G	G	G	S	G	-	G	G	S	G	G	G	S	S	G	C	C	S	-	S	G	G	S	S	C	G	G	S	G	C	S
chr6	2730891	3.3847	4.1234e-04	0.0906	A	G	A	A	R	A	A	A	A	A	A	A	A	A	A	A	A	R	A	A	A	A	A	-	A	A	R	A	A	R	R	R	A	A	A	A	A	R	A	A	A	A	A	A	A
chr6	2799902	3.1619	6.8882e-04	0.0839	C	T	C	C	C	C	C	C	C	C	C	C	C	C	C	C	C	Y	C	C	C	C	C	C	C	C	Y	C	C	C	C	C	C	C	C	C	C	Y	Y	C	C	C	C	Y	C
chr6	2810020	3.1701	6.7593e-04	0.0842	G	C	G	G	G	G	G	G	G	G	G	G	G	G	G	G	G	G	G	G	G	G	G	G	G	G	G	G	G	G	S	G	S	S	G	G	S	G	S	G	G	G	G	S	S
chr6	2818246	3.1979	6.3405e-04	0.0850	C	G	C	C	S	C	C	C	C	C	C	C	C	C	C	C	C	S	C	C	C	C	C	C	C	C	S	S	C	C	S	G	S	S	C	C	S	C	S	C	C	C	C	S	S
chr6	2821966	3.2220	5.9982e-04	0.0857	G	A	G	A	A	A	A	G	G	G	G	G	G	G	G	G	G	R	G	G	G	G	R	G	G	G	R	R	R	A	R	G	R	R	R	G	R	R	R	G	G	A	G	R	R
chr6	3043357	3.4152	3.8441e-04	0.0915	G	A	G	G	G	G	G	G	G	G	G	G	G	G	G	G	G	G	G	G	G	G	A	G	G	G	G	R	G	R	R	R	A	R	G	G	R	R	R	G	G	G	G	R	R
chr6	3045197	3.4841	3.2802e-04	0.0935	A	C	-	A	A	A	A	A	A	A	A	A	A	A	A	A	A	M	A	A	A	A	A	A	A	A	M	A	A	A	M	M	C	A	A	A	A	A	M	A	A	A	A	M	A
chr6	3079251	3.4094	3.8954e-04	0.0913	G	A	G	G	G	G	G	G	G	G	G	G	G	G	G	G	G	G	G	G	G	G	G	G	G	G	G	G	R	R	G	G	G	G	G	G	R	G	R	G	G	G	G	R	G
chr6	3090792	3.0022	9.9495e-04	0.0792	A	G	A	A	A	A	A	A	A	A	R	A	A	A	A	A	A	R	A	A	A	A	A	A	A	A	R	R	R	A	-	G	R	A	A	A	A	R	A	A	R	A	A	A	A
chr6	3111261	3.0924	8.0841e-04	0.0818	C	T	C	C	T	Y	Y	C	C	C	C	C	C	C	C	C	C	T	C	C	C	C	Y	C	C	C	T	C	T	C	Y	C	Y	Y	C	C	C	Y	T	C	C	C	C	T	Y
chr6	3111909	3.0538	8.8339e-04	0.0807	A	G	A	A	A	A	A	A	A	A	A	A	A	A	A	A	A	A	A	A	A	A	A	A	A	A	A	G	A	R	A	A	-	A	A	A	A	A	A	A	A	A	A	A	A
chr6	3140416	4.8077	1.5569e-05	0.1325	C	T	C	Y	T	Y	Y	C	C	C	C	C	C	C	C	C	C	T	C	C	C	C	Y	C	C	C	T	C	Y	C	Y	Y	C	T	Y	C	-	Y	C	C	C	Y	C	C	Y
chr6	3140444	4.5254	2.9829e-05	0.1242	G	C	G	S	C	S	S	G	G	G	G	G	G	G	G	G	G	C	G	G	G	G	S	G	G	G	C	G	S	G	S	S	G	C	S	G	S	S	G	G	G	S	G	G	S
chr6	3140486	4.8405	1.4438e-05	0.1334	G	A	G	R	A	R	R	G	G	G	G	G	G	G	G	G	G	A	G	G	G	G	R	G	G	G	A	G	R	G	R	R	G	R	R	G	R	R	G	G	G	R	G	G	R
chr6	3145061	3.7895	1.6238e-04	0.1026	G	A	G	G	A	R	R	G	G	G	G	G	G	G	G	G	G	R	G	G	G	G	R	G	G	G	R	G	G	G	A	R	G	R	G	G	R	R	G	G	G	G	G	G	R
chr6	3265179	3.2963	5.0550e-04	0.0879	G	A	G	R	G	G	G	G	G	G	G	G	G	G	G	G	G	G	G	G	G	G	G	G	G	G	G	G	G	R	R	G	G	R	G	R	G	G	G	G	G	R	R	G	R
chr6	3278586	3.0779	8.3582e-04	0.0814	T	C	T	T	T	Y	Y	T	T	T	T	T	T	T	T	T	T	T	T	T	T	T	T	C	T	C	T	Y	T	T	T	T	T	T	T	T	-	T	Y	T	C	T	Y	Y	T
chr6	3280696	3.7735	1.6848e-04	0.1021	G	C	G	G	G	G	G	G	G	G	G	G	G	G	G	G	G	G	G	G	G	G	G	S	G	S	G	G	G	G	G	G	G	G	G	G	G	G	G	S	G	G	G	G	G
chr6	3280834	3.4382	3.6458e-04	0.0922	C	T	C	C	C	C	C	C	C	C	C	C	C	C	C	C	C	Y	C	C	C	C	C	Y	C	Y	Y	C	C	C	Y	C	C	C	C	C	C	C	C	Y	C	C	C	C	C
chr6	3300320	3.2932	5.0914e-04	0.0878	T	C	T	T	T	T	T	T	T	T	T	T	T	T	T	T	T	T	T	T	T	T	T	-	T	T	T	T	Y	T	T	Y	Y	Y	T	T	T	Y	T	T	T	T	T	T	Y
chr6	3324362	3.2355	5.8139e-04	0.0861	C	T	C	Y	C	C	C	C	C	C	C	C	C	C	C	C	C	C	C	C	C	C	Y	Y	C	Y	C	C	C	C	C	C	Y	C	C	C	Y	C	C	C	C	Y	C	C	C
chr6	3388856	3.5183	3.0316e-04	0.0945	T	C	T	Y	T	T	T	T	T	T	T	T	T	T	T	T	T	Y	T	T	T	T	Y	T	T	T	Y	Y	T	Y	T	C	Y	Y	Y	T	T	Y	Y	T	T	Y	T	Y	Y
chr6	3388865	3.5119	3.0767e-04	0.0944	A	T	A	W	A	A	A	A	A	A	A	A	A	A	A	A	A	W	A	A	A	A	W	A	A	A	W	W	A	W	A	T	W	W	W	A	A	W	W	A	A	W	A	W	W
chr6	3404595	3.0767	8.3816e-04	0.0814	C	T	C	Y	C	Y	Y	C	C	C	C	C	C	C	C	C	C	Y	C	C	C	C	T	C	C	C	Y	C	C	Y	C	T	C	-	Y	C	Y	Y	Y	C	Y	T	Y	Y	Y
chr6	3521320	3.1703	6.7562e-04	0.0842	C	T	C	T	Y	T	T	-	C	C	C	C	C	C	C	C	C	T	C	C	C	C	Y	C	C	C	T	T	T	T	T	T	T	Y	Y	C	Y	C	-	C	C	T	C	T	Y
chr6	3522277	3.2152	6.0921e-04	0.0855	G	C	G	C	S	C	C	G	G	G	G	G	G	G	G	G	G	C	G	G	G	G	C	G	G	G	C	C	C	C	C	C	C	S	S	S	S	S	S	S	G	C	G	S	S
chr6	3554216	3.4143	3.8525e-04	0.0915	G	A	G	A	A	R	R	G	G	G	G	G	G	G	G	G	G	R	G	G	G	G	R	A	G	A	R	R	-	R	G	R	A	A	R	G	R	R	R	G	R	A	G	R	-
chr6	3568400	3.1024	7.8993e-04	0.0821	C	T	C	C	C	Y	Y	C	C	C	C	C	C	C	C	C	C	Y	C	C	C	C	Y	C	C	C	Y	Y	C	Y	-	Y	Y	C	C	C	Y	Y	Y	-	C	C	Y	C	C
chr6	3583992	3.4578	3.4847e-04	0.0927	T	C	T	T	T	T	T	T	T	T	T	T	T	T	T	T	T	T	T	T	T	T	Y	T	T	T	T	T	T	Y	T	Y	T	Y	T	T	-	T	Y	T	T	T	T	Y	Y
chr6	3583994	3.5585	2.7635e-04	0.0957	C	G	C	C	C	C	C	C	C	C	C	C	C	C	C	C	C	C	C	C	C	C	S	C	C	C	C	C	C	S	C	S	C	S	C	C	-	C	C	C	C	C	C	C	S
chr6	3595528	3.0127	9.7108e-04	0.0795	G	A	G	R	R	R	R	G	G	G	G	G	G	G	G	G	G	G	G	G	G	G	G	G	G	G	G	G	G	R	G	G	G	R	R	R	R	G	G	R	G	R	G	G	R
chr6	3595546	3.3506	4.4607e-04	0.0896	G	A	G	R	R	R	R	G	G	G	R	G	G	G	G	G	G	G	G	G	G	G	G	G	G	G	G	G	G	R	G	G	G	R	R	G	R	G	G	G	G	R	G	G	R
chr6	3603673	3.0975	7.9894e-04	0.0820	T	C	T	C	C	C	C	T	T	T	T	T	T	T	T	T	T	Y	T	T	T	T	-	T	T	T	Y	C	C	C	C	C	T	C	Y	Y	Y	C	C	Y	T	C	T	C	-
chr6	3685449	3.3440	4.5291e-04	0.0894	G	A	G	G	G	G	G	G	G	G	G	-	G	G	G	G	G	G	G	G	G	G	G	G	G	G	G	G	G	G	R	G	R	R	G	G	G	R	G	G	G	G	G	G	R
chr6	3686710	3.0316	9.2982e-04	0.0800	A	G	A	R	R	R	R	A	A	A	A	A	A	A	A	A	A	R	A	A	A	A	G	R	A	R	R	R	A	G	R	A	A	R	R	A	R	R	G	A	A	R	A	G	R
chr6	3862401	3.9650	1.0840e-04	0.1078	G	A	G	G	G	R	R	G	G	G	G	G	G	G	G	G	G	G	G	G	G	G	G	R	G	R	G	G	G	G	R	G	G	G	G	-	G	G	G	G	G	G	G	G	G
chr6	3894160	3.2757	5.2999e-04	0.0873	G	A	G	A	A	A	A	G	G	G	R	G	G	G	G	G	G	A	G	G	G	G	A	G	G	G	A	A	G	A	A	A	A	R	R	G	R	R	G	G	R	R	-	G	R
chr6	3894171	3.0327	9.2737e-04	0.0801	A	G	A	G	G	G	G	A	A	A	R	A	A	A	A	A	A	G	A	A	A	A	G	A	A	A	G	G	A	G	G	G	G	R	R	A	R	R	A	A	R	R	-	A	R
chr6	3894550	3.1614	6.8963e-04	0.0839	C	A	-	A	A	A	A	C	C	C	A	C	C	C	C	C	C	A	-	C	C	C	A	C	C	C	A	A	M	A	M	A	-	M	M	A	M	M	C	C	C	M	A	C	M
chr6	3900542	4.3412	4.5581e-05	0.1189	C	T	C	C	C	C	C	C	C	C	C	C	C	C	C	C	C	C	C	C	C	C	C	T	C	T	C	Y	C	C	C	C	C	C	C	C	Y	C	Y	Y	C	C	-	Y	C
chr6	4081358	3.0065	9.8506e-04	0.0793	G	A	G	A	G	G	G	G	G	G	G	G	G	G	G	G	G	R	G	G	G	G	R	R	G	R	R	A	R	G	R	R	G	R	R	G	R	R	A	G	G	R	G	A	-
chr6	4084996	3.5128	3.0705e-04	0.0944	C	T	C	C	-	C	C	C	C	C	C	C	C	C	C	C	C	C	C	C	C	C	C	Y	C	Y	C	Y	C	Y	C	C	-	C	C	C	Y	C	C	C	C	C	C	C	C
chr6	4097943	3.1731	6.7127e-04	0.0843	C	T	C	T	C	C	C	C	C	C	C	C	C	C	C	C	C	T	C	C	C	C	Y	C	C	C	T	C	Y	C	Y	Y	Y	T	Y	C	C	Y	T	C	C	Y	C	T	Y
chr6	4126465	3.2057	6.2276e-04	0.0852	C	T	C	Y	Y	Y	Y	C	C	C	C	C	C	C	C	C	C	T	C	-	C	C	C	C	C	C	Y	C	C	C	C	Y	C	Y	Y	C	C	Y	Y	C	C	Y	C	Y	Y
chr6	4126496	3.1802	6.6045e-04	0.0845	C	T	C	Y	Y	Y	Y	C	C	C	C	C	C	C	C	C	C	T	C	C	C	C	C	C	C	C	T	C	C	C	C	Y	-	Y	C	C	C	Y	Y	C	C	Y	C	Y	Y
chr6	4126848	3.1410	7.2283e-04	0.0833	C	T	C	Y	Y	C	C	C	C	C	C	C	C	C	C	C	C	T	C	C	C	C	C	C	C	C	T	C	C	C	C	Y	C	C	Y	C	C	Y	Y	C	C	Y	C	Y	C
chr6	4143210	3.0908	8.1140e-04	0.0818	G	A	G	G	R	-	R	G	G	G	G	G	G	G	G	G	G	G	G	G	G	G	R	-	G	G	G	G	R	R	R	R	-	R	G	G	R	G	R	G	G	G	G	R	R
chr6	4144445	3.0761	8.3931e-04	0.0814	G	A	G	G	R	R	R	G	G	G	G	G	G	G	G	G	G	G	G	G	G	G	R	G	G	G	G	G	R	R	R	R	R	R	G	G	R	G	R	G	G	G	G	R	R
chr6	4145436	3.2478	5.6520e-04	0.0865	A	G	A	R	A	A	A	A	A	A	A	A	A	A	A	A	A	A	A	A	A	A	A	-	A	A	A	R	R	A	A	R	R	A	R	A	A	A	R	A	A	R	A	R	A
chr6	4147329	3.0646	8.6169e-04	0.0810	C	T	C	Y	Y	C	C	C	C	C	C	C	C	C	C	C	C	C	C	-	C	C	Y	C	C	C	C	C	Y	C	Y	Y	Y	Y	Y	C	Y	C	Y	C	-	Y	C	Y	Y
chr6	4211612	3.1242	7.5127e-04	0.0828	T	C	T	Y	Y	T	T	T	T	T	T	T	T	T	T	T	T	T	T	T	T	T	T	T	T	T	T	Y	T	Y	T	Y	T	T	Y	T	T	T	T	T	T	Y	T	T	T
chr6	4215859	3.7371	1.8318e-04	0.1010	T	C	T	T	C	Y	Y	T	T	T	T	T	T	T	T	T	T	C	T	T	T	T	Y	T	T	T	C	T	Y	Y	Y	Y	C	Y	T	T	Y	Y	C	T	T	T	T	C	Y
chr6	4216927	3.3638	4.3270e-04	0.0899	C	T	C	Y	Y	Y	Y	C	C	C	C	C	C	C	C	C	C	Y	C	C	C	C	Y	C	C	C	Y	Y	Y	T	Y	Y	T	Y	Y	C	Y	C	T	C	-	Y	C	T	-
chr6	4217272	3.0778	8.3593e-04	0.0814	A	G	A	A	R	R	R	A	A	A	A	A	A	A	A	A	A	R	A	A	A	A	R	A	A	A	R	A	R	R	R	R	G	R	A	A	-	A	G	A	A	A	A	G	G
chr6	4217278	3.0724	8.4638e-04	0.0813	T	C	T	T	Y	Y	Y	T	T	T	T	T	T	T	T	T	T	Y	T	T	T	T	Y	T	T	T	Y	T	Y	Y	Y	Y	C	Y	T	T	Y	T	C	T	T	T	T	C	C
chr6	4217845	3.3788	4.1807e-04	0.0904	T	G	K	T	T	K	K	K	T	K	T	K	K	K	K	T	T	T	K	T	T	T	T	K	K	K	T	K	T	T	T	T	T	T	K	K	T	T	T	G	K	T	T	T	T
chr6	4218012	3.4449	3.5899e-04	0.0924	C	G	C	S	G	S	S	C	C	C	C	C	C	C	C	C	C	S	C	C	C	C	S	-	C	C	S	S	S	G	G	S	G	G	S	C	S	S	S	C	C	S	C	S	S
chr6	4227889	3.1251	7.4978e-04	0.0828	A	G	A	R	R	R	R	A	A	A	A	A	A	A	A	A	A	G	A	A	A	A	R	A	A	A	G	R	A	G	G	-	-	R	R	A	A	R	A	A	A	R	A	A	R
chr6	4227944	3.0248	9.4444e-04	0.0798	T	G	T	K	K	K	K	T	T	T	T	T	T	T	T	T	T	G	T	T	T	T	K	T	T	T	G	K	T	-	G	-	G	K	K	T	T	K	T	T	T	K	T	T	K
chr6	4228193	3.1202	7.5822e-04	0.0827	C	T	T	Y	C	Y	Y	T	C	T	Y	T	T	T	T	C	C	C	T	C	C	C	C	T	T	T	C	Y	T	C	C	C	C	C	C	Y	Y	C	Y	C	C	C	C	Y	C
chr6	4228383	3.6459	2.2601e-04	0.0983	C	G	C	C	C	S	S	C	C	C	C	C	C	C	C	C	C	C	C	C	C	C	C	C	C	C	C	C	S	S	S	C	G	S	C	S	C	C	C	C	C	C	C	C	S
chr6	4228727	3.0142	9.6785e-04	0.0795	T	G	T	T	T	K	K	T	T	T	T	T	T	T	T	T	T	T	T	T	T	T	T	T	T	T	T	T	T	K	G	T	G	G	T	T	T	T	T	T	T	T	T	T	K
chr6	4228747	3.3889	4.0837e-04	0.0907	T	C	T	T	T	Y	Y	T	T	T	T	T	T	T	T	T	T	T	T	T	T	T	T	T	T	T	T	T	T	Y	-	T	C	C	T	T	T	T	T	T	T	T	T	T	Y
chr6	4228781	3.0647	8.6163e-04	0.0810	C	T	C	C	C	Y	Y	C	C	C	C	C	C	C	C	C	C	C	C	C	C	C	C	C	C	C	C	C	C	Y	T	C	T	T	C	C	C	C	C	C	C	C	C	C	-
chr6	4228824	3.2279	5.9171e-04	0.0859	G	T	G	G	G	K	K	G	G	G	G	G	G	G	G	G	G	G	G	G	G	G	G	G	G	G	G	G	G	K	T	G	K	-	G	G	G	G	G	G	G	G	-	G	K
chr6	4229249	3.5538	2.7937e-04	0.0956	A	G	A	A	A	G	G	A	A	A	A	A	A	A	A	A	A	A	A	A	A	A	A	A	A	A	A	A	A	R	G	G	G	R	A	R	-	A	A	A	A	A	A	A	R
chr6	4231719	3.2409	5.7419e-04	0.0863	C	G	C	C	C	S	S	C	C	C	C	C	C	C	C	C	C	C	C	C	C	C	C	C	C	C	C	C	C	C	S	C	S	C	C	C	C	C	S	C	C	C	C	S	C
chr6	4231720	3.2409	5.7419e-04	0.0863	G	C	G	G	G	S	S	G	G	G	G	G	G	G	G	G	G	G	G	G	G	G	G	G	G	G	G	G	G	G	S	G	S	G	G	G	G	G	S	G	G	G	G	S	G
chr6	4292881	4.4115	3.8770e-05	0.1209	G	C	G	G	G	G	G	G	G	G	G	G	G	G	G	G	G	G	G	G	G	G	G	C	G	C	G	G	G	G	G	G	G	G	G	G	G	G	G	G	G	G	G	G	G
chr6	4724394	3.5679	2.7049e-04	0.0960	C	G	C	C	C	C	C	C	C	C	C	C	C	C	C	C	C	C	C	C	C	C	C	S	C	S	C	C	C	C	C	C	-	C	C	C	S	C	C	C	C	C	C	C	C
chr6	4727087	3.4329	3.6903e-04	0.0920	T	C	T	C	T	T	T	T	T	T	T	T	T	T	T	T	T	T	T	T	T	T	T	T	T	T	T	T	T	T	T	T	T	T	Y	Y	T	Y	Y	T	C	Y	C	Y	T
chr6	4730598	3.1112	7.7415e-04	0.0824	C	T	C	C	C	C	C	C	C	C	C	C	C	C	Y	C	C	C	C	C	C	C	C	C	C	C	C	C	C	Y	Y	C	C	C	C	C	C	C	C	C	C	C	C	C	C
chr6	4730693	4.8233	1.5020e-05	0.1329	C	T	C	C	C	C	C	C	C	C	C	C	C	C	C	C	C	C	C	C	C	C	C	C	C	C	C	C	Y	Y	Y	C	C	Y	C	C	C	C	Y	C	C	C	C	Y	Y
chr6	4732103	3.3746	4.2210e-04	0.0903	G	A	G	G	G	G	G	G	G	G	G	G	G	G	G	G	G	G	G	G	G	G	G	G	G	G	G	G	G	G	G	R	R	G	G	G	G	G	R	G	G	G	G	R	G
chr6	4897444	3.2300	5.8884e-04	0.0860	C	T	C	C	Y	C	C	C	C	C	C	C	-	C	C	C	C	Y	C	C	C	C	T	C	C	C	Y	C	C	C	T	T	C	Y	C	C	C	C	C	C	C	C	Y	C	Y
chr6	4936277	3.6339	2.3231e-04	0.0980	G	A	G	-	G	G	G	G	G	G	G	G	G	G	G	G	G	R	G	G	G	G	G	G	G	G	R	R	G	R	R	R	R	R	G	G	G	G	G	-	G	G	R	G	R
chr7	204696	3.1909	6.4438e-04	0.0848	G	C	G	S	C	G	G	-	G	G	G	G	G	G	G	G	G	S	G	G	G	G	G	G	G	G	S	G	S	G	C	C	G	G	S	G	S	G	S	G	G	S	S	S	G
chr7	236340	3.2269	5.9304e-04	0.0859	G	C	-	S	S	G	G	G	G	G	G	G	G	G	G	G	G	S	G	G	G	G	G	G	G	G	S	G	S	-	G	G	S	S	G	G	G	S	G	G	G	G	G	G	S
chr7	485018	3.7925	1.6126e-04	0.1027	A	C	A	A	A	A	A	A	A	A	A	A	A	A	A	A	A	A	A	A	A	A	A	M	A	M	A	A	A	A	A	A	A	A	A	A	A	A	A	A	A	A	A	A	A
chr7	648393	3.0413	9.0931e-04	0.0803	C	T	-	C	C	C	C	-	C	C	C	C	C	C	C	C	C	C	C	C	C	C	C	C	C	C	C	C	C	C	C	Y	C	C	C	C	-	C	C	C	C	C	C	C	C
chr7	691527	3.6620	2.1776e-04	0.0988	C	T	C	C	C	C	C	C	C	C	C	C	C	C	C	C	C	C	C	C	C	C	Y	Y	C	Y	C	Y	C	C	C	C	C	C	C	Y	C	C	C	C	C	C	C	C	C
chr7	806511	3.1705	6.7523e-04	0.0842	C	T	Y	C	C	-	-	T	C	Y	Y	Y	Y	Y	Y	C	C	C	Y	C	C	C	C	T	Y	T	C	C	C	C	C	C	C	C	C	C	C	C	C	Y	C	C	C	C	C
chr7	856021	3.0736	8.4405e-04	0.0813	A	G	A	R	R	G	G	A	A	A	R	A	A	A	A	A	A	G	A	A	A	A	A	A	A	A	G	R	A	G	G	G	R	A	A	-	R	A	R	R	A	A	A	R	A
chr7	890186	3.2621	5.4683e-04	0.0869	C	G	C	C	C	C	C	-	C	C	C	C	C	C	C	C	C	S	C	C	C	C	C	C	C	C	S	C	S	S	S	S	S	S	C	C	C	S	C	C	C	C	C	C	G
chr7	919253	3.0777	8.3613e-04	0.0814	A	G	A	R	R	G	G	A	A	A	A	A	A	A	A	A	A	R	A	A	A	A	A	R	A	R	R	R	R	G	G	G	G	R	R	A	R	R	R	R	A	R	R	R	-
chr7	938890	3.0800	8.3180e-04	0.0815	T	G	T	K	T	G	G	T	T	T	K	T	T	T	T	T	T	K	T	T	T	T	T	T	T	T	K	K	G	K	G	T	G	K	T	T	K	T	K	T	T	T	K	K	K
chr7	940873	3.2298	5.8918e-04	0.0860	C	T	C	C	Y	Y	Y	C	C	C	C	C	C	C	C	C	C	Y	C	C	C	C	Y	-	C	C	Y	Y	C	Y	C	Y	Y	C	C	C	Y	C	C	C	C	C	C	C	C
chr7	968133	3.0144	9.6737e-04	0.0795	G	C	G	G	G	G	G	G	G	G	G	G	G	G	G	G	G	G	G	G	G	G	G	C	G	C	G	G	G	G	G	S	G	S	G	G	S	G	G	G	G	G	G	G	S
chr7	968751	3.1772	6.6498e-04	0.0844	G	A	G	G	G	R	R	-	G	G	G	G	G	G	G	G	G	A	G	G	G	G	R	G	G	-	A	R	G	G	G	A	R	R	R	G	G	R	G	G	G	G	G	G	R
chr7	968768	3.7178	1.9149e-04	0.1005	G	C	G	G	G	S	S	G	G	G	G	G	G	G	G	G	G	S	G	G	G	G	S	G	G	G	S	S	G	G	G	S	S	G	G	G	G	G	G	G	G	G	G	G	G
chr7	968990	3.3624	4.3409e-04	0.0899	T	C	T	T	T	Y	Y	T	T	T	T	T	T	T	T	T	T	Y	T	T	T	T	Y	T	T	T	Y	Y	T	T	T	C	Y	T	-	T	Y	T	T	T	Y	T	T	T	T
chr7	968992	3.6487	2.2453e-04	0.0984	G	A	G	G	G	R	R	G	G	G	G	G	G	G	G	G	G	R	G	G	G	G	R	G	G	G	R	R	G	G	G	A	R	G	G	G	G	G	G	G	G	-	G	G	G
chr7	969016	3.4047	3.9386e-04	0.0912	C	A	C	C	C	M	M	C	C	C	C	C	C	C	C	C	C	M	C	C	C	C	M	C	C	C	M	M	C	C	C	A	M	C	C	C	C	C	C	C	C	C	C	C	C
chr7	969059	3.2678	5.3976e-04	0.0871	A	G	A	A	A	R	R	-	A	A	A	A	A	A	A	A	A	R	A	A	A	A	R	A	A	A	R	R	A	A	A	G	R	A	A	A	A	A	A	A	A	A	A	A	A
chr7	969616	3.3420	4.5498e-04	0.0893	T	C	T	T	T	Y	Y	T	T	T	T	T	T	T	T	T	T	Y	T	T	T	T	Y	T	T	T	Y	Y	T	T	T	C	Y	T	T	T	T	T	T	T	T	T	T	T	T
chr7	969669	3.6046	2.4856e-04	0.0971	G	T	G	G	G	K	K	G	G	G	G	G	G	G	G	G	G	K	G	G	G	G	K	G	G	G	K	K	G	G	G	T	K	G	G	G	G	G	G	G	G	G	G	G	G
chr7	969774	3.2938	5.0840e-04	0.0879	T	A	T	T	T	W	W	T	T	T	T	T	T	T	T	T	T	W	T	T	T	T	W	T	T	T	W	W	T	T	T	A	W	T	T	T	T	T	T	T	T	T	T	T	T
chr7	969796	3.3450	4.5182e-04	0.0894	G	C	G	G	G	S	S	G	G	G	G	G	G	G	G	G	G	S	G	G	G	G	S	G	G	G	S	S	G	G	G	C	S	G	G	G	G	G	G	G	G	G	G	G	G
chr7	969829	3.3044	4.9610e-04	0.0882	T	C	T	T	T	Y	Y	T	T	T	T	T	T	T	T	T	T	Y	T	T	T	T	Y	T	T	T	Y	Y	T	T	T	C	Y	T	T	T	T	T	T	T	T	T	T	T	T
chr7	969842	3.3044	4.9610e-04	0.0882	T	C	T	T	T	Y	Y	T	T	T	T	T	T	T	T	T	T	Y	T	T	T	T	Y	T	T	T	Y	Y	T	T	T	C	Y	T	T	T	T	T	T	T	T	T	T	T	T
chr7	969861	3.3044	4.9610e-04	0.0882	A	C	A	A	A	M	M	A	A	A	A	A	A	A	A	A	A	M	A	A	A	A	M	A	A	A	M	M	A	A	A	C	M	A	A	A	A	A	A	A	A	A	A	A	A
chr7	969915	3.3530	4.4356e-04	0.0896	C	A	C	C	C	M	M	C	C	C	C	C	C	C	C	C	C	M	C	C	C	C	M	C	C	C	M	M	C	C	C	A	M	C	C	C	C	C	C	C	C	C	C	C	C
chr7	969918	3.3044	4.9610e-04	0.0882	G	C	G	G	G	S	S	G	G	G	G	G	G	G	G	G	G	S	G	G	G	G	S	G	G	G	S	S	G	G	G	C	S	G	G	G	G	G	G	G	G	G	G	G	G
chr7	969970	3.3530	4.4356e-04	0.0896	G	T	G	G	G	K	K	G	G	G	G	G	G	G	G	G	G	K	G	G	G	G	K	G	G	G	K	K	G	G	G	T	K	G	G	G	G	G	G	G	G	G	G	G	G
chr7	969992	3.2770	5.2850e-04	0.0874	A	G	A	A	A	R	R	-	A	A	A	A	A	A	A	A	A	R	A	A	A	A	R	A	A	A	R	R	A	A	A	G	R	A	A	A	A	A	A	A	A	A	A	A	A
chr7	969998	3.2067	6.2134e-04	0.0853	A	G	A	A	A	R	R	-	A	A	A	A	A	A	A	A	A	R	A	A	A	A	A	A	A	A	R	R	A	A	A	G	R	A	A	A	A	A	A	A	A	A	A	A	A
chr7	1144430	3.3026	4.9814e-04	0.0881	C	T	C	C	Y	Y	Y	C	C	C	C	C	C	C	C	C	C	Y	C	C	C	C	Y	C	C	C	Y	C	Y	T	Y	Y	-	Y	C	C	C	Y	Y	C	C	C	C	Y	Y
chr7	1145590	3.7306	1.8594e-04	0.1009	T	C	T	T	Y	Y	Y	T	T	T	T	T	T	T	T	T	-	Y	T	T	T	T	Y	T	T	T	Y	T	Y	Y	Y	Y	Y	Y	T	T	T	Y	Y	T	T	T	Y	Y	Y
chr7	1149318	3.0494	8.9246e-04	0.0806	C	T	C	Y	Y	Y	Y	C	C	C	C	C	C	C	C	C	C	T	C	C	C	C	T	Y	C	Y	T	Y	T	T	Y	T	T	T	Y	Y	Y	T	T	T	T	Y	T	T	T
chr7	1152453	3.2341	5.8332e-04	0.0861	G	A	G	R	R	R	R	G	G	G	G	G	G	G	G	G	G	A	G	G	G	G	A	R	G	-	A	R	A	A	A	A	A	A	R	G	R	R	A	R	-	R	G	A	A
chr7	1152492	4.5886	2.5785e-05	0.1261	C	T	C	Y	C	C	C	C	C	C	C	C	C	C	C	C	C	Y	C	C	C	C	-	C	C	C	Y	Y	Y	T	Y	T	C	Y	C	C	Y	Y	Y	C	-	Y	C	Y	Y
chr7	1152511	3.1152	7.6695e-04	0.0825	A	G	A	R	R	R	R	A	A	A	A	A	A	A	A	A	A	G	A	A	A	A	G	R	A	R	G	R	G	G	G	G	G	G	R	A	R	R	G	R	-	R	A	G	G
chr7	1153666	3.6465	2.2567e-04	0.0984	T	C	T	Y	Y	Y	Y	T	T	T	T	T	T	T	T	T	T	T	T	T	T	T	T	T	T	T	T	T	T	Y	Y	Y	-	Y	T	T	T	T	T	T	Y	Y	T	T	Y
chr7	1153686	3.3799	4.1697e-04	0.0904	T	C	T	Y	Y	Y	Y	T	T	T	T	T	T	T	T	T	T	T	T	T	T	T	T	T	T	T	T	T	T	Y	Y	Y	Y	Y	T	T	T	T	T	T	C	Y	T	T	Y
chr7	1153769	3.1355	7.3202e-04	0.0831	A	G	A	R	R	R	R	A	A	A	A	A	A	A	A	A	A	A	A	A	A	A	A	A	A	A	A	A	A	R	R	G	-	R	A	A	R	R	A	A	A	R	A	A	R
chr7	1154349	3.3635	4.3300e-04	0.0899	G	A	G	G	R	R	R	G	G	G	G	G	G	G	G	G	G	A	G	G	G	G	G	G	G	G	A	G	R	A	R	R	G	R	G	G	G	R	G	G	G	G	G	G	R
chr7	1154400	3.5839	2.6067e-04	0.0965	T	C	T	T	Y	Y	Y	T	T	T	T	T	T	T	T	T	T	C	T	T	T	T	Y	T	T	T	C	Y	Y	C	Y	Y	C	Y	-	T	Y	-	Y	T	Y	T	T	Y	Y
chr7	1174752	3.2083	6.1904e-04	0.0853	G	C	G	S	S	S	S	G	G	G	G	G	G	G	G	G	G	S	G	G	G	G	C	G	G	G	S	G	S	G	S	S	S	G	G	G	G	S	S	G	G	S	G	S	G
chr7	1175039	3.1696	6.7667e-04	0.0842	T	C	T	Y	Y	Y	Y	T	T	T	T	T	T	T	T	T	T	C	T	T	T	T	C	Y	T	Y	C	Y	C	C	Y	C	C	Y	-	T	Y	Y	C	Y	T	Y	T	C	Y
chr7	1175067	3.4909	3.2294e-04	0.0937	T	C	T	Y	Y	Y	Y	T	T	T	T	T	T	T	T	T	T	C	T	T	T	T	C	Y	T	Y	C	Y	C	C	Y	C	C	Y	Y	T	Y	Y	C	Y	T	Y	T	C	Y
chr7	1175121	3.1680	6.7923e-04	0.0841	C	T	C	Y	Y	Y	Y	C	C	C	C	C	C	C	C	C	C	T	C	C	C	C	T	Y	C	Y	T	Y	T	T	Y	T	T	Y	Y	C	Y	Y	T	Y	C	Y	C	T	Y
chr7	1175159	3.5744	2.6644e-04	0.0962	C	A	C	M	M	M	M	C	C	C	C	C	C	C	C	C	C	A	C	C	C	C	A	M	C	M	A	M	A	A	M	A	A	M	M	C	M	M	A	M	C	M	C	A	M
chr7	1175169	3.6253	2.3700e-04	0.0977	A	G	A	R	R	R	R	A	A	A	A	A	A	A	A	A	A	G	A	A	A	A	G	R	A	R	G	R	G	G	R	G	G	R	R	A	R	R	G	R	A	R	A	G	R
chr7	1175173	4.0446	9.0241e-05	0.1101	G	A	G	R	R	R	R	G	G	G	G	G	G	G	G	G	G	-	G	G	G	G	A	R	G	R	A	R	A	A	R	A	A	R	R	G	R	R	A	R	R	R	R	A	R
chr7	1175181	3.6267	2.3624e-04	0.0978	C	T	C	Y	Y	Y	Y	C	C	C	C	C	C	C	C	C	C	T	C	C	C	C	T	Y	C	Y	T	Y	T	T	Y	T	T	Y	Y	C	Y	Y	T	Y	C	Y	C	T	Y
chr7	1175259	3.2522	5.5948e-04	0.0866	C	T	C	Y	Y	Y	Y	C	C	C	C	C	C	C	C	C	C	T	C	C	C	C	T	Y	C	Y	T	Y	T	T	Y	T	T	Y	C	C	Y	Y	T	Y	C	Y	C	T	Y
chr7	1175281	3.4485	3.5608e-04	0.0925	G	A	G	R	R	R	R	G	G	G	G	G	G	G	G	G	G	A	G	G	G	G	A	R	G	R	A	R	A	A	R	A	A	R	-	G	R	R	A	R	G	R	G	A	R
chr7	1175430	3.2074	6.2029e-04	0.0853	C	T	C	Y	Y	Y	Y	C	C	C	C	C	C	C	C	C	C	T	C	C	C	C	T	Y	C	Y	T	Y	T	T	Y	T	T	Y	Y	C	Y	Y	T	Y	C	Y	C	T	Y
chr7	1175472	3.2079	6.1959e-04	0.0853	A	C	A	M	M	M	M	-	A	A	A	A	A	A	A	A	A	C	A	A	A	A	C	M	A	M	C	M	C	C	M	C	C	M	-	A	M	M	C	M	A	M	A	C	M
chr7	1175502	3.3012	4.9982e-04	0.0881	C	T	C	Y	Y	Y	Y	C	C	C	C	C	C	C	C	C	C	T	C	C	C	C	T	Y	C	Y	T	Y	T	T	Y	T	T	Y	C	C	Y	Y	T	Y	Y	Y	Y	T	Y
chr7	1175562	3.0108	9.7535e-04	0.0794	A	G	A	R	R	R	R	A	A	A	A	A	A	A	A	A	A	G	A	A	A	A	G	R	A	R	G	R	G	G	R	G	G	R	R	A	R	R	G	R	A	R	A	G	R
chr7	1175883	3.1588	6.9381e-04	0.0838	G	A	G	R	A	R	R	G	G	G	G	G	G	G	G	G	G	A	G	G	G	G	A	-	G	R	A	R	A	A	-	A	A	R	R	G	R	R	A	R	R	R	G	A	R
chr7	1175956	3.4520	3.5319e-04	0.0926	C	A	C	M	M	M	M	C	C	C	C	C	C	C	C	C	C	A	C	C	C	C	A	-	C	M	A	M	A	A	M	A	A	M	M	C	M	M	A	M	M	M	C	A	M
chr7	1175972	3.2998	5.0141e-04	0.0880	G	C	G	S	S	S	S	G	G	G	G	G	G	G	G	G	G	C	G	G	G	G	C	-	G	S	C	S	C	C	S	C	C	S	S	G	S	S	C	S	S	S	G	C	S
chr7	1175980	3.4702	3.3867e-04	0.0931	C	G	C	S	S	S	S	C	C	C	C	C	C	C	C	C	C	G	C	C	C	C	G	-	C	S	G	S	G	G	S	G	G	S	S	C	S	S	G	S	S	S	C	G	S
chr7	1175986	3.5023	3.1458e-04	0.0941	G	A	G	R	R	R	R	G	G	G	G	G	G	G	G	G	G	A	G	G	G	G	A	-	G	R	A	R	A	A	R	A	A	R	-	G	R	R	A	R	R	R	G	A	R
chr7	1175995	3.0433	9.0505e-04	0.0804	A	T	A	W	W	W	W	A	A	A	A	A	A	A	A	A	A	T	A	A	A	A	T	-	A	W	T	W	T	T	W	T	T	W	W	A	W	W	T	W	W	W	A	T	W
chr7	1176029	3.4932	3.2125e-04	0.0938	G	A	G	R	R	R	R	G	G	G	G	G	G	G	G	G	G	A	G	G	G	G	A	R	G	R	A	R	A	A	R	A	A	R	R	G	R	R	A	R	R	R	G	A	R
chr7	1176040	3.4932	3.2125e-04	0.0938	A	G	A	R	R	R	R	A	A	A	A	A	A	A	A	A	A	G	A	A	A	A	G	R	A	R	G	R	G	G	R	G	G	R	R	A	R	R	G	R	R	R	A	G	R
chr7	1176105	3.1469	7.1304e-04	0.0835	C	T	C	Y	Y	Y	Y	C	C	C	C	C	C	C	C	C	C	T	C	C	C	C	T	Y	C	Y	T	Y	T	T	Y	T	T	Y	Y	C	Y	Y	T	Y	Y	Y	C	T	Y
chr7	1176169	3.7437	1.8041e-04	0.1012	G	C	G	S	S	S	S	G	G	G	G	G	G	G	G	G	G	C	G	G	G	G	C	S	G	S	C	S	C	C	S	C	C	S	S	G	S	S	C	S	S	S	G	C	S
chr7	1176235	3.1554	6.9927e-04	0.0837	T	C	T	Y	Y	Y	Y	T	T	T	T	T	T	T	T	T	T	C	T	T	T	T	C	Y	T	Y	C	Y	C	C	Y	Y	C	Y	Y	T	Y	Y	C	Y	Y	Y	T	C	Y
chr7	1176291	3.3139	4.8537e-04	0.0885	T	C	T	Y	Y	Y	Y	T	T	T	T	T	T	T	T	T	T	C	T	T	T	T	C	Y	T	Y	C	Y	C	C	Y	C	C	Y	Y	T	Y	Y	C	Y	Y	Y	T	C	Y
chr7	1187091	3.5820	2.6184e-04	0.0964	A	G	A	R	A	A	A	A	A	A	A	A	A	A	A	A	A	A	A	A	A	A	-	A	A	A	A	A	R	R	A	R	G	A	A	A	A	A	R	A	A	R	A	R	A
chr7	1217034	3.1325	7.3701e-04	0.0830	G	A	G	G	G	G	G	G	R	G	G	G	G	G	G	R	R	G	G	R	R	R	G	R	G	R	G	G	G	R	G	G	-	G	G	G	R	G	G	G	G	G	R	G	G
chr7	1294024	3.1650	6.8389e-04	0.0840	G	A	G	G	G	G	G	G	G	G	G	G	G	G	G	G	G	G	G	G	G	G	-	G	G	G	G	G	G	R	G	G	R	G	G	G	G	G	R	G	G	G	G	R	R
chr7	1312297	4.0662	8.5864e-05	0.1108	G	A	G	R	G	G	G	G	G	G	G	G	G	G	G	G	G	G	G	G	G	G	R	G	G	G	G	G	R	G	G	G	G	R	R	G	G	R	G	G	G	G	R	G	R
chr7	1316815	3.1450	7.1618e-04	0.0834	G	A	G	G	G	G	G	G	G	G	G	G	G	G	G	G	G	G	G	G	G	G	G	G	G	G	G	G	R	G	G	R	R	R	G	G	G	G	G	G	G	G	G	G	R
chr7	1420397	3.3930	4.0454e-04	0.0908	T	C	T	T	Y	Y	Y	T	T	T	T	T	T	T	T	T	T	C	T	T	T	T	Y	T	T	T	C	Y	C	C	C	C	Y	-	T	T	T	Y	C	T	T	T	T	C	Y
chr7	1438976	3.4771	3.3336e-04	0.0933	C	G	S	C	C	C	C	S	C	S	S	S	S	S	S	C	C	C	S	C	C	C	C	S	S	S	C	C	C	C	C	C	-	C	C	S	S	C	C	C	C	-	C	C	C
chr7	1474539	3.2123	6.1334e-04	0.0854	T	G	T	T	K	K	K	T	T	T	T	T	T	T	T	T	T	K	T	T	T	T	K	T	T	T	K	K	K	G	G	K	K	K	T	T	K	K	T	T	T	T	T	T	K
chr7	1486066	3.4294	3.7206e-04	0.0919	T	G	T	K	K	K	K	T	T	T	T	T	T	T	T	T	T	T	T	T	T	T	T	-	T	T	T	T	T	T	T	K	-	T	-	T	T	K	T	T	T	K	T	T	T
chr7	1486085	3.9498	1.1226e-04	0.1073	T	G	T	K	K	K	K	T	T	T	T	T	T	T	T	T	T	T	T	T	T	T	T	T	T	T	T	T	T	T	T	K	-	T	-	T	T	K	T	T	T	K	T	T	T
chr7	1486199	3.6341	2.3221e-04	0.0980	A	G	A	R	R	R	R	A	A	A	A	A	A	A	A	A	A	A	A	A	A	A	A	A	A	A	A	A	A	A	A	R	R	A	-	A	A	-	A	A	A	R	A	A	A
chr7	1486242	3.9540	1.1119e-04	0.1075	C	G	C	S	S	S	S	C	C	C	C	C	C	C	C	C	C	C	C	C	C	C	C	C	C	C	C	C	C	C	C	S	S	C	C	C	C	S	C	C	C	S	C	C	C
chr7	1486243	3.9380	1.1534e-04	0.1070	G	A	G	R	R	R	R	G	G	G	G	G	G	G	G	G	G	G	G	G	G	G	G	G	G	G	G	G	G	G	G	R	R	G	G	G	G	R	G	G	G	R	G	G	G
chr7	1486249	4.0042	9.9030e-05	0.1089	G	A	G	R	R	R	R	G	G	G	G	G	G	G	G	G	G	G	G	G	G	G	G	G	G	G	G	G	G	G	G	R	R	G	G	G	G	R	G	G	G	R	G	G	-
chr7	1486253	3.9674	1.0779e-04	0.1079	C	T	C	Y	Y	Y	Y	C	C	C	C	C	C	C	C	C	C	C	C	C	C	C	C	C	C	C	C	C	C	C	C	Y	Y	C	C	C	C	Y	C	C	C	Y	C	C	C
chr7	1486367	3.0930	8.0724e-04	0.0819	T	C	T	Y	Y	Y	Y	T	T	T	T	T	T	T	T	T	T	T	T	T	T	T	T	T	T	T	T	T	T	T	T	T	Y	T	T	T	T	Y	T	T	T	Y	T	T	T
chr7	1486830	3.3272	4.7073e-04	0.0889	A	G	A	R	R	R	R	A	A	A	A	A	A	A	A	A	A	A	A	A	A	A	A	A	A	A	A	A	A	A	A	R	R	A	A	A	A	-	A	A	A	R	A	A	A
chr7	1487160	3.4235	3.7712e-04	0.0917	C	T	C	Y	Y	Y	Y	C	C	C	C	C	C	C	C	C	C	C	C	C	C	C	C	C	C	C	C	C	C	C	C	Y	Y	C	Y	C	C	Y	C	C	C	Y	C	C	C
chr7	1487226	3.0799	8.3204e-04	0.0815	C	T	C	Y	Y	Y	Y	C	C	C	C	C	C	C	C	C	C	C	C	C	C	C	C	C	C	C	C	C	C	C	C	Y	Y	C	Y	C	C	Y	C	C	C	Y	C	C	C
chr7	1487650	3.2017	6.2844e-04	0.0851	T	G	T	K	K	K	K	T	T	T	T	T	T	T	T	T	T	T	T	T	T	T	T	T	T	T	T	T	T	T	T	K	K	T	T	T	T	K	T	T	T	K	T	T	T
chr7	1487798	3.7745	1.6809e-04	0.1022	T	G	T	K	-	-	K	T	T	T	T	T	T	T	T	T	T	T	T	T	T	T	T	-	T	T	T	T	T	T	T	K	K	T	T	T	T	K	T	T	T	K	T	T	T
chr7	1487963	3.4069	3.9187e-04	0.0912	T	C	T	Y	Y	Y	Y	T	T	T	T	T	T	T	T	T	T	T	T	T	T	T	T	T	T	T	T	T	T	T	T	Y	Y	T	T	T	T	Y	T	T	T	Y	T	T	T
chr7	1487983	3.2199	6.0267e-04	0.0857	G	T	G	K	K	K	K	G	G	G	G	G	G	G	G	G	G	G	G	G	G	G	G	G	G	G	G	G	G	G	G	K	K	G	G	G	G	K	G	G	G	K	G	G	G
chr7	1488017	3.4808	3.3052e-04	0.0934	G	A	G	-	R	R	R	G	G	G	G	G	G	G	G	G	G	G	G	G	G	G	G	G	G	G	G	G	G	R	G	R	R	G	G	G	G	R	G	G	G	R	G	G	G
chr7	1488295	3.4686	3.3993e-04	0.0931	A	C	A	M	M	M	M	A	A	A	A	A	A	A	A	A	A	A	A	A	A	A	A	A	A	A	A	M	A	A	A	M	-	A	A	A	A	M	A	A	A	M	A	A	A
chr7	1488323	3.1025	7.8980e-04	0.0822	G	C	G	S	S	S	S	G	G	G	G	G	G	G	G	G	G	G	G	G	G	G	G	-	G	G	G	G	G	G	G	S	-	G	-	G	G	S	G	G	G	S	G	G	G
chr7	1488324	3.1025	7.8980e-04	0.0822	A	G	A	R	R	R	R	A	A	A	A	A	A	A	A	A	A	A	A	A	A	A	A	-	A	A	A	A	A	A	A	R	-	A	-	A	A	R	A	A	A	R	A	A	A
chr7	1520543	3.1442	7.1742e-04	0.0834	G	A	G	G	R	G	G	G	G	G	G	G	G	G	G	G	G	G	G	G	G	G	G	G	G	G	G	G	R	A	R	R	R	R	G	G	G	R	G	G	G	G	G	G	R
chr7	1547698	3.2107	6.1565e-04	0.0854	T	C	C	Y	T	T	T	C	T	C	Y	C	C	Y	C	T	T	T	C	T	T	T	T	C	C	C	T	T	T	T	T	T	T	Y	T	C	Y	Y	-	T	T	T	T	Y	Y
chr7	1548122	3.2074	6.2034e-04	0.0853	G	A	G	G	G	G	G	G	G	G	G	G	G	G	G	G	G	R	G	G	G	G	G	G	G	G	R	G	G	G	G	G	-	-	G	G	G	G	R	R	G	G	G	R	G
chr7	1597308	3.6800	2.0891e-04	0.0994	A	T	A	W	T	T	T	A	A	A	W	A	A	A	A	A	A	T	A	A	A	A	T	A	A	A	T	T	T	T	T	T	W	W	A	A	W	W	A	A	W	W	W	A	W
chr7	1600140	3.0522	8.8670e-04	0.0806	C	T	C	Y	Y	Y	Y	C	C	C	C	C	C	C	C	C	C	T	C	C	C	C	T	C	C	C	T	T	T	Y	T	T	T	T	C	C	Y	Y	Y	C	C	C	C	Y	Y
chr7	1613950	3.3638	4.3268e-04	0.0899	C	T	C	C	Y	C	C	C	C	C	C	C	C	C	C	C	C	C	C	C	C	C	C	C	C	C	C	C	Y	T	Y	Y	Y	Y	C	C	Y	C	Y	C	C	C	Y	Y	Y
chr7	1618586	3.2057	6.2272e-04	0.0852	G	A	G	G	R	R	R	G	G	G	R	G	G	G	G	G	G	G	G	G	G	G	R	G	G	G	G	R	G	R	R	G	G	-	G	R	G	G	G	G	G	G	G	G	R
chr7	1720734	3.5685	2.7007e-04	0.0960	C	T	C	C	C	C	C	-	C	C	C	C	C	C	C	C	C	C	C	C	C	C	C	C	C	C	C	Y	Y	Y	C	Y	T	-	C	C	C	Y	Y	C	C	C	-	Y	C
chr7	1724073	3.0033	9.9243e-04	0.0792	A	G	A	A	A	A	A	A	A	A	A	-	A	A	A	A	A	A	A	A	A	A	A	R	A	R	A	A	A	A	A	A	A	A	A	R	A	A	A	A	A	A	A	A	A
chr7	1737818	3.7985	1.5905e-04	0.1029	T	C	T	Y	C	T	T	T	T	T	T	T	T	T	T	T	T	T	T	T	T	T	T	T	T	T	T	Y	T	Y	T	T	-	T	T	T	T	Y	T	T	Y	T	T	T	T
chr7	1793232	4.2882	5.1504e-05	0.1173	A	C	A	M	A	A	A	A	A	A	A	A	A	A	A	A	A	A	A	A	A	A	M	A	A	A	A	A	A	M	A	A	A	M	A	A	A	M	M	A	A	A	M	M	M
chr7	1918543	3.3483	4.4840e-04	0.0895	A	G	R	A	G	A	A	R	A	R	R	R	R	R	R	A	A	-	R	A	A	A	A	G	R	G	-	A	A	A	A	A	A	A	A	A	A	R	A	A	A	A	A	A	A
chr7	1918559	3.4321	3.6975e-04	0.0920	C	T	C	C	C	C	C	C	C	C	C	C	C	C	C	C	C	-	C	C	C	C	C	T	C	T	-	C	C	C	C	C	C	C	C	C	C	C	C	C	C	C	C	C	C
chr7	1918770	3.2172	6.0639e-04	0.0856	G	T	K	G	G	G	G	K	G	K	K	K	K	K	K	G	G	G	K	G	G	G	G	T	K	T	G	G	G	G	G	G	-	G	-	G	G	G	G	G	G	G	G	G	G
chr7	1936309	3.5954	2.5387e-04	0.0968	A	G	A	A	A	A	A	A	A	A	A	A	A	A	A	A	A	A	A	A	A	A	A	G	A	G	A	A	R	A	A	A	A	A	A	R	R	A	A	A	R	A	R	A	A
chr7	1941962	3.0158	9.6424e-04	0.0796	G	A	G	R	G	G	G	G	R	G	G	G	G	G	G	R	R	G	G	R	R	R	G	R	G	R	G	G	G	G	G	G	G	G	G	R	R	G	G	G	R	G	G	G	G
chr7	1941976	3.0639	8.6314e-04	0.0810	G	A	G	R	G	G	G	G	R	G	G	G	G	G	G	R	R	G	G	R	R	R	G	R	G	R	G	G	G	G	G	G	G	G	G	R	R	G	G	G	R	G	G	G	G
chr7	2064351	3.0621	8.6674e-04	0.0809	G	A	G	G	G	G	G	G	G	G	G	G	G	G	G	G	G	G	G	G	G	G	G	G	G	G	G	G	G	G	G	G	R	R	G	G	G	R	G	G	G	G	G	G	G
chr7	2079469	3.2870	5.1641e-04	0.0877	C	A	C	M	C	M	M	C	C	C	C	C	C	C	C	C	C	C	C	C	C	C	C	C	C	C	C	M	C	M	M	M	C	C	C	C	C	M	C	M	C	M	C	C	C
chr7	2080691	3.2888	5.1425e-04	0.0877	G	C	G	G	G	G	G	G	G	G	G	G	G	G	G	G	G	G	G	G	G	G	G	S	G	S	G	G	G	G	G	G	G	G	G	G	G	G	G	G	G	G	G	G	G
chr7	2082483	3.1097	7.7683e-04	0.0824	G	C	G	G	G	G	G	G	G	G	G	G	G	G	G	G	G	S	G	G	G	G	G	G	G	G	S	G	G	G	G	G	S	S	G	G	S	G	G	G	G	G	G	G	S
chr7	2083542	3.2346	5.8268e-04	0.0861	C	T	C	C	C	Y	Y	C	C	C	C	C	C	C	C	C	C	T	C	C	C	C	C	C	C	C	T	C	Y	Y	Y	Y	Y	Y	C	C	Y	Y	Y	C	C	C	C	Y	Y
chr7	2087759	3.4166	3.8318e-04	0.0915	C	T	C	C	C	C	C	C	C	C	C	C	C	C	C	C	C	C	C	C	C	C	C	T	C	T	C	C	C	C	C	C	C	C	Y	C	Y	C	C	C	C	C	C	C	C
chr7	2088502	3.5071	3.1107e-04	0.0942	T	C	T	T	T	T	T	T	T	T	Y	T	T	T	T	T	T	T	T	T	T	T	T	T	T	T	T	C	T	T	Y	T	T	Y	T	T	Y	T	T	T	T	T	T	T	Y
chr7	2093676	4.6693	2.1414e-05	0.1284	T	C	T	T	T	T	T	T	T	T	T	T	T	T	T	T	T	T	T	T	T	T	T	Y	T	Y	T	T	T	T	T	T	T	T	T	T	Y	T	T	T	Y	T	T	T	T
chr7	2112499	4.2604	5.4898e-05	0.1165	A	G	A	A	A	A	A	A	A	A	A	A	A	A	A	A	A	R	A	A	A	A	A	G	A	G	R	A	R	A	-	A	A	A	A	A	A	A	A	A	A	A	A	A	A
chr7	2112526	3.1546	7.0044e-04	0.0837	T	C	Y	T	T	T	T	Y	T	Y	Y	Y	Y	Y	Y	T	T	T	Y	T	T	T	T	C	Y	C	T	T	Y	T	-	T	T	T	-	T	T	Y	T	T	T	T	T	T	T
chr7	2118742	3.6160	2.4210e-04	0.0975	C	T	C	C	Y	C	C	C	C	C	C	C	C	C	C	C	C	C	C	C	C	C	C	T	C	T	C	C	Y	C	C	C	C	C	C	C	C	C	C	C	C	C	C	C	C
chr7	2150514	3.3155	4.8358e-04	0.0885	T	C	T	T	T	Y	Y	T	T	T	T	T	T	T	T	T	T	T	T	T	T	T	T	C	T	C	T	T	T	T	T	T	T	T	T	T	T	T	T	T	T	T	T	T	T
chr7	2154631	3.0463	8.9878e-04	0.0805	A	G	A	A	A	A	A	A	A	A	A	A	A	A	A	A	A	A	A	A	A	A	R	A	A	A	A	R	A	A	R	A	A	A	A	A	R	A	A	A	A	A	A	A	A
chr7	2156966	3.0056	9.8728e-04	0.0793	C	T	C	Y	Y	C	C	C	C	C	C	C	C	C	C	C	C	C	C	C	C	C	Y	C	C	C	C	Y	Y	C	Y	Y	Y	C	C	C	Y	C	C	C	C	Y	C	C	C
chr7	2156968	3.5236	2.9952e-04	0.0947	A	G	A	R	R	A	A	A	A	A	A	A	A	A	A	A	A	A	A	A	A	A	A	A	A	A	A	R	R	A	R	R	R	A	A	A	R	A	A	A	A	R	A	A	A
chr7	2158794	3.2587	5.5119e-04	0.0868	C	T	C	Y	Y	C	C	C	C	C	C	C	C	C	C	C	C	C	C	C	C	C	Y	C	C	C	C	Y	Y	C	Y	Y	Y	C	C	C	Y	C	C	Y	C	Y	C	C	C
chr7	2172248	3.3799	4.1701e-04	0.0904	G	A	G	R	G	R	R	G	G	G	G	G	G	G	G	G	G	R	G	G	G	G	R	G	G	G	R	G	R	A	A	R	A	R	G	G	R	G	R	G	G	R	G	R	R
chr7	2174952	3.1445	7.1700e-04	0.0834	T	C	T	Y	Y	T	T	T	T	T	T	T	T	T	T	T	T	Y	T	T	T	T	Y	T	T	T	Y	T	Y	Y	C	Y	Y	Y	T	T	Y	T	Y	T	T	T	T	Y	-
chr7	2177475	3.8684	1.3541e-04	0.1049	G	A	G	G	G	G	G	G	G	G	G	G	G	G	G	G	G	G	G	G	G	G	G	R	G	R	G	G	G	G	G	G	G	G	G	G	-	G	G	G	R	G	G	G	G
chr7	2179397	3.0679	8.5521e-04	0.0811	T	C	T	Y	Y	Y	Y	T	T	T	T	T	T	T	T	T	T	Y	T	T	T	T	C	T	T	T	Y	T	Y	C	T	C	T	T	T	T	Y	T	Y	T	T	T	T	Y	T
chr7	2265459	4.1459	7.1466e-05	0.1131	A	G	A	A	R	R	R	A	A	A	A	A	A	A	A	A	A	A	A	A	A	A	A	A	A	A	A	A	A	A	A	R	A	A	A	A	R	A	R	A	A	A	A	R	A
chr7	2266988	3.1713	6.7403e-04	0.0842	A	G	A	R	R	A	A	A	A	A	A	A	A	A	A	A	A	R	A	A	A	A	R	A	A	A	R	A	A	A	A	A	A	A	A	A	R	R	R	A	A	R	A	R	A
chr7	2296221	3.0022	9.9494e-04	0.0792	C	A	C	M	C	M	M	C	C	C	C	C	C	C	C	C	C	C	C	C	C	C	C	C	C	C	C	C	C	C	C	M	C	C	C	C	C	C	M	C	C	C	C	M	C
chr7	2302605	3.0372	9.1797e-04	0.0802	C	A	C	C	C	C	C	C	M	C	C	C	C	C	C	M	M	C	C	M	M	M	C	M	C	M	C	C	C	C	C	C	C	C	M	M	C	C	C	C	C	C	M	C	C
chr7	2328480	4.0002	9.9964e-05	0.1088	G	A	G	G	G	G	G	G	G	G	G	G	G	G	G	G	G	G	G	G	G	G	-	G	G	G	G	G	G	-	G	G	G	G	G	G	G	G	G	G	G	G	G	G	R
chr7	2339180	3.7106	1.9470e-04	0.1003	A	T	A	A	A	A	A	A	A	A	A	A	A	A	A	A	A	A	A	A	A	A	A	A	A	A	A	W	T	A	W	T	A	W	A	A	W	W	T	A	A	A	A	T	W
chr7	2354343	3.0263	9.4132e-04	0.0799	C	T	-	Y	C	C	C	C	C	C	C	C	C	C	C	C	C	C	C	-	C	C	C	C	C	C	C	Y	C	C	C	C	C	Y	C	C	C	C	C	C	C	Y	C	C	Y
chr7	2357086	4.1990	6.3243e-05	0.1147	T	C	T	Y	T	T	T	T	T	T	T	T	T	T	T	T	T	T	T	T	T	T	T	T	T	T	T	C	C	Y	T	T	C	Y	T	T	T	Y	T	T	T	Y	T	T	Y
chr7	2357096	3.3213	4.7724e-04	0.0887	C	G	C	S	C	C	C	C	C	C	C	C	C	C	C	C	C	C	C	C	C	C	C	C	C	C	C	G	G	S	C	C	G	S	C	C	C	S	C	-	-	S	-	C	S
chr7	2379388	3.0998	7.9471e-04	0.0821	C	A	C	C	C	C	C	C	C	C	C	C	C	C	C	C	C	C	C	C	C	C	C	C	C	C	-	C	C	C	C	M	M	M	C	C	C	C	M	C	C	C	C	M	M
chr7	2382388	3.1870	6.5006e-04	0.0847	C	T	C	C	C	C	C	C	C	C	C	C	C	C	C	C	C	C	C	C	C	C	C	C	C	C	C	Y	Y	C	C	Y	Y	Y	C	C	C	Y	C	Y	C	C	C	C	-
chr7	2399749	3.8768	1.3280e-04	0.1052	C	T	C	Y	Y	C	C	C	C	C	C	C	C	C	C	C	C	Y	C	C	C	C	-	Y	C	Y	Y	C	Y	C	Y	Y	Y	Y	C	C	C	Y	C	C	C	C	C	C	Y
chr7	2399791	4.6203	2.3972e-05	0.1270	C	G	C	S	S	C	C	C	C	C	C	C	C	C	C	C	C	S	C	C	C	C	G	C	C	C	S	C	S	C	S	S	-	S	C	C	C	-	C	C	C	C	C	C	S
chr7	2399797	4.4733	3.3629e-05	0.1227	C	T	C	Y	Y	C	C	C	C	C	C	C	C	C	C	C	C	Y	C	C	C	C	T	C	C	C	Y	C	Y	C	Y	Y	C	Y	C	C	C	-	C	C	C	C	C	C	Y
chr7	2399899	3.7568	1.7506e-04	0.1016	C	G	C	S	S	C	C	C	C	C	C	C	C	C	C	C	C	S	C	C	C	C	G	C	C	C	S	C	C	C	S	S	C	S	C	C	C	S	C	C	C	C	C	C	S
chr7	2399911	3.0659	8.5922e-04	0.0811	T	C	T	Y	Y	T	T	T	T	T	T	T	T	T	T	T	T	Y	T	T	T	T	C	T	T	T	Y	T	T	T	Y	Y	T	Y	T	T	Y	Y	T	T	T	T	T	T	Y
chr7	2427795	3.6479	2.2497e-04	0.0984	T	A	T	W	T	T	T	T	T	T	T	T	T	T	T	T	T	W	T	T	T	T	T	T	T	T	W	T	T	W	T	T	W	T	T	T	T	T	W	T	T	T	T	W	T
chr7	2427852	4.4136	3.8581e-05	0.1210	G	A	G	R	G	G	G	G	G	G	G	G	G	G	G	G	G	R	G	G	G	G	G	G	G	G	R	G	G	R	G	G	R	G	G	G	G	G	R	G	G	G	G	R	G
chr7	2435605	3.1060	7.8342e-04	0.0823	C	T	C	Y	Y	C	C	C	C	C	C	C	C	C	C	-	C	Y	C	C	C	C	C	C	C	C	Y	C	C	Y	Y	Y	Y	C	C	C	C	C	C	C	-	Y	C	C	C
chr7	2440516	3.2883	5.1484e-04	0.0877	C	T	C	C	C	C	C	C	C	C	C	C	C	C	C	C	C	C	C	C	C	C	C	C	C	C	C	Y	C	C	Y	C	C	C	C	C	C	C	C	C	C	C	C	C	C
chr7	2476829	3.3539	4.4272e-04	0.0897	C	T	C	C	C	C	C	C	C	C	C	C	C	C	C	C	C	C	C	C	C	C	Y	C	C	C	C	Y	C	C	Y	C	C	Y	C	C	C	Y	T	C	C	C	C	T	Y
chr7	2502922	3.0559	8.7932e-04	0.0808	C	T	C	Y	C	Y	Y	C	C	C	C	C	C	C	C	C	C	Y	C	C	C	C	C	C	C	C	Y	Y	Y	Y	C	C	Y	Y	C	C	Y	C	Y	C	C	Y	C	Y	Y
chr7	2508866	3.2888	5.1430e-04	0.0877	A	G	A	A	R	A	A	A	A	A	A	A	A	A	A	A	A	A	A	A	A	A	G	A	A	A	A	A	A	A	A	G	G	A	A	A	A	R	A	A	A	A	A	A	A
chr7	2510848	3.0465	8.9839e-04	0.0805	G	A	G	G	G	G	G	G	G	G	G	G	G	G	G	G	G	R	G	G	G	G	G	G	G	G	R	R	G	R	G	R	-	G	G	G	R	R	R	G	G	G	G	R	G
chr7	2533406	3.4649	3.4284e-04	0.0930	C	A	C	C	M	C	C	C	C	C	C	C	-	C	C	C	C	A	C	C	C	C	A	-	C	M	A	M	M	M	M	C	C	M	C	C	M	C	C	C	C	C	C	C	M
chr7	2559856	3.1384	7.2707e-04	0.0832	G	A	G	A	A	A	A	G	G	G	G	G	G	G	G	G	G	A	G	G	G	G	A	G	G	G	A	A	A	A	A	A	A	A	G	G	R	G	R	G	G	R	G	R	A
chr7	2606717	3.0148	9.6646e-04	0.0795	C	G	C	C	C	C	C	C	C	C	C	C	C	C	C	C	C	S	C	C	C	C	C	C	C	C	S	C	G	S	S	C	G	C	C	C	S	S	S	C	C	C	C	S	C
chr7	2620814	3.1959	6.3691e-04	0.0849	T	C	T	Y	Y	C	C	T	T	T	T	T	T	T	T	T	T	C	T	T	T	T	C	T	T	T	C	C	C	C	Y	Y	C	Y	T	T	Y	Y	C	T	T	Y	T	C	Y
chr7	2651260	3.1157	7.6608e-04	0.0825	G	A	G	G	R	R	R	G	G	G	G	G	G	G	G	G	G	R	G	G	G	G	R	G	G	G	R	A	G	R	R	G	R	G	G	G	G	R	R	G	G	G	G	R	G
chr7	2659515	3.1412	7.2236e-04	0.0833	T	C	T	T	T	T	T	T	T	T	T	T	T	T	T	T	T	Y	T	T	T	T	T	T	T	T	Y	T	T	T	C	Y	Y	T	T	T	T	T	Y	T	T	T	T	Y	T
chr7	2685634	3.1482	7.1082e-04	0.0835	G	A	G	A	G	R	R	G	G	G	G	G	G	G	G	G	G	A	G	G	G	G	A	G	G	R	A	R	R	A	A	R	R	A	R	G	R	R	R	G	G	R	G	R	R
chr7	2717543	3.1778	6.6408e-04	0.0844	A	G	A	A	A	A	A	A	A	A	A	A	A	A	A	A	A	A	A	A	A	A	R	A	A	A	A	A	R	A	A	A	A	A	A	A	A	A	A	A	A	A	A	A	A
chr7	2755072	3.0821	8.2769e-04	0.0815	G	A	G	G	A	R	R	G	G	G	G	G	G	G	G	G	G	G	G	G	G	G	G	G	G	G	G	R	A	A	A	R	R	R	G	G	R	R	G	G	G	G	G	G	R
chr7	2757552	3.1268	7.4683e-04	0.0829	C	T	C	Y	T	T	T	C	C	C	C	C	C	C	C	C	C	Y	C	C	C	C	T	T	C	T	Y	T	T	T	T	T	T	-	Y	C	Y	C	Y	C	C	C	C	Y	Y
chr7	2778928	3.4520	3.5316e-04	0.0926	A	G	A	A	A	A	A	A	A	A	A	A	A	A	A	A	A	R	A	A	A	A	A	A	A	A	R	A	R	R	A	A	A	R	A	A	A	A	A	A	A	A	A	A	R
chr7	2920790	3.0411	9.0969e-04	0.0803	C	T	C	C	Y	C	C	C	C	C	C	C	C	C	C	C	C	T	C	C	C	C	C	C	C	C	T	Y	Y	Y	Y	Y	-	Y	C	C	Y	Y	Y	C	C	C	C	Y	Y
chr7	2927708	3.1604	6.9126e-04	0.0839	C	T	C	C	C	C	C	C	C	C	C	C	C	C	C	C	C	C	C	C	C	C	C	Y	C	Y	C	C	C	C	C	C	C	C	C	C	C	C	C	C	C	C	C	C	C
chr7	2977951	3.0988	7.9647e-04	0.0820	G	A	G	G	G	G	G	G	G	G	G	G	G	G	G	G	G	R	G	G	G	G	G	G	G	G	R	R	R	A	R	G	G	R	G	G	G	G	R	G	G	G	G	R	R
chr7	2982243	3.4550	3.5072e-04	0.0927	C	T	C	T	T	C	C	C	C	C	C	C	C	C	C	C	C	T	C	C	C	C	C	Y	C	Y	T	Y	C	Y	Y	T	Y	T	Y	C	Y	C	C	C	C	Y	C	C	T
chr7	2982252	3.2054	6.2317e-04	0.0852	G	A	G	A	A	G	G	G	G	G	G	G	G	G	G	G	G	A	G	G	G	G	G	R	G	R	A	R	G	R	R	A	R	-	R	G	R	G	G	G	G	R	G	G	A
chr7	2982352	3.1919	6.4287e-04	0.0848	C	G	C	S	G	C	C	C	C	C	C	C	C	C	C	C	C	-	C	C	C	C	C	S	C	S	G	S	C	S	S	G	S	-	S	C	S	S	C	C	C	C	C	C	G
chr7	2989730	3.0848	8.2263e-04	0.0816	G	A	G	G	G	G	G	G	G	G	G	G	G	G	G	G	G	R	G	G	G	G	G	-	G	G	R	G	R	G	R	G	G	R	G	G	G	-	R	G	G	G	G	R	R
chr7	3022097	3.7703	1.6972e-04	0.1020	G	A	G	G	G	R	R	G	G	G	G	G	G	G	G	G	G	G	G	G	G	G	G	A	G	A	G	G	G	G	G	R	G	G	G	G	G	G	G	G	G	G	G	G	G
chr7	3024324	3.2667	5.4112e-04	0.0871	G	A	G	G	G	R	R	G	G	G	G	G	G	G	G	G	G	G	G	G	G	G	G	G	G	G	G	G	G	R	R	R	G	G	G	G	G	G	G	G	G	G	G	G	G
chr7	3027084	3.3503	4.4636e-04	0.0895	C	T	C	C	C	C	C	C	C	C	C	C	C	C	C	C	C	C	C	C	C	C	C	C	C	C	C	C	C	C	Y	Y	-	C	C	C	C	C	C	C	C	C	C	C	C
chr7	3036376	3.0677	8.5566e-04	0.0811	G	C	G	S	G	G	G	G	G	G	G	G	G	G	G	G	G	G	G	G	G	G	G	-	G	G	G	S	S	G	C	G	-	G	G	G	S	S	S	G	G	S	G	S	G
chr7	3353755	3.0267	9.4032e-04	0.0799	A	G	A	R	G	A	A	A	A	A	A	A	A	A	A	A	A	R	A	A	A	A	R	-	A	G	R	R	R	G	G	R	A	R	R	A	R	A	A	A	A	A	A	A	R
chr7	3406651	3.1174	7.6308e-04	0.0826	G	A	G	R	G	G	G	G	G	G	G	G	G	G	G	G	G	R	G	G	G	G	G	G	G	G	R	R	G	G	G	G	R	R	G	G	G	G	G	G	G	R	G	G	R
chr7	3427512	3.3220	4.7645e-04	0.0887	T	C	T	T	T	T	T	T	T	T	T	T	T	T	T	T	T	T	T	T	T	T	T	T	T	T	T	T	T	Y	T	T	T	Y	T	T	T	T	T	T	T	T	T	T	Y
chr7	3431648	3.0444	9.0292e-04	0.0804	G	A	G	G	G	G	G	G	G	G	G	G	G	G	G	G	G	G	G	G	G	G	G	R	G	R	G	G	G	R	G	G	G	G	G	G	G	R	G	G	G	G	G	G	G
chr7	3438594	3.3315	4.6612e-04	0.0890	C	T	-	C	C	C	C	C	C	C	C	C	C	C	C	C	C	Y	C	C	C	C	Y	C	C	C	Y	Y	C	Y	C	Y	Y	C	C	C	C	Y	T	C	C	C	C	T	C
chr7	3457109	3.4069	3.9181e-04	0.0912	C	T	C	Y	C	Y	Y	C	C	C	C	C	C	C	C	C	C	Y	C	C	C	C	Y	C	C	C	Y	T	C	C	Y	Y	Y	Y	C	C	C	Y	Y	C	C	Y	C	Y	Y
chr7	3460356	3.2031	6.2651e-04	0.0852	A	G	A	G	G	R	R	A	A	A	A	A	A	A	A	A	A	R	A	A	A	A	G	A	A	A	R	G	G	G	G	R	G	-	R	A	R	R	G	A	A	R	A	G	-
chr7	3460391	3.1721	6.7281e-04	0.0842	A	G	A	A	A	A	A	A	A	A	A	A	A	A	A	A	A	A	A	A	A	A	A	R	A	R	A	A	A	A	A	A	A	A	A	A	A	A	A	A	A	A	A	A	A
chr7	3555829	3.5797	2.6321e-04	0.0964	C	T	C	C	C	C	C	C	C	C	C	C	C	C	C	C	C	C	C	C	C	C	C	Y	C	Y	C	Y	C	C	C	C	C	C	C	C	C	C	C	C	C	C	C	C	C
chr7	3559313	3.4969	3.1850e-04	0.0939	G	A	G	G	R	G	G	G	G	G	G	G	G	G	G	G	G	G	G	G	G	G	G	R	G	R	G	G	G	G	G	G	G	G	G	R	G	G	G	G	G	G	G	G	G
chr7	3579440	3.3123	4.8716e-04	0.0884	G	A	G	R	R	R	R	G	G	G	G	G	G	G	G	G	G	A	G	G	G	G	G	G	G	G	A	A	R	A	A	R	R	R	G	G	G	G	A	G	G	R	G	A	R
chr7	3584265	3.4940	3.2060e-04	0.0938	C	T	C	C	Y	Y	Y	C	C	C	C	C	C	C	C	C	C	C	C	C	C	C	T	C	C	C	C	C	C	T	T	Y	C	Y	C	C	Y	C	Y	C	C	C	C	Y	Y
chr7	3720855	3.5417	2.8729e-04	0.0952	C	T	C	C	C	Y	Y	C	C	C	C	C	C	C	C	C	C	C	C	C	C	C	C	Y	C	Y	C	C	C	C	C	C	C	C	C	C	C	C	C	C	C	C	C	C	C
chr7	3887593	3.6218	2.3887e-04	0.0976	T	C	T	Y	T	T	T	T	T	T	Y	T	T	T	T	T	T	T	T	T	T	T	T	T	T	T	T	T	T	T	T	Y	Y	Y	-	T	T	Y	T	T	Y	Y	Y	T	Y
chr7	3887725	3.2325	5.8552e-04	0.0860	C	T	C	Y	C	C	C	C	C	C	C	C	C	C	C	C	C	C	C	C	C	C	C	-	C	C	C	C	C	C	C	Y	T	-	C	C	C	C	Y	C	C	Y	C	Y	Y
chr7	3904377	3.3143	4.8498e-04	0.0885	A	G	A	A	A	R	R	A	A	A	A	A	A	A	A	A	A	A	A	A	A	A	R	R	A	R	A	A	A	A	A	A	G	A	A	A	R	R	A	G	A	A	A	A	A
chr7	3941793	3.3996	3.9852e-04	0.0910	A	G	A	R	A	A	A	A	A	A	A	A	A	A	A	A	A	A	A	A	A	A	A	A	A	A	A	R	A	-	A	A	A	A	A	A	A	A	A	A	A	R	A	A	A
chr7	3963052	3.3583	4.3822e-04	0.0898	G	A	G	G	G	R	R	G	G	G	G	G	G	G	G	G	G	R	G	G	G	G	R	G	G	G	R	G	G	G	R	G	R	R	G	G	G	G	G	G	G	G	G	G	R
chr7	3969286	3.0241	9.4608e-04	0.0798	G	A	G	G	G	G	G	G	G	G	G	G	G	G	G	G	G	G	G	G	G	G	G	G	G	G	G	G	G	G	R	G	G	G	G	G	G	G	G	G	G	G	G	G	G
chr7	3977081	3.5663	2.7145e-04	0.0960	C	T	C	Y	C	C	C	C	C	C	C	C	C	C	C	C	C	Y	C	C	C	C	Y	T	C	T	Y	C	C	Y	C	C	C	C	Y	C	C	C	C	C	C	C	C	C	C
chr7	3991207	3.5626	2.7379e-04	0.0959	A	C	A	M	M	M	M	A	A	A	A	A	A	A	A	A	A	M	A	A	A	A	A	-	A	A	A	A	A	C	A	M	M	-	A	A	M	M	A	A	A	M	A	A	M
chr7	3999892	3.4254	3.7545e-04	0.0918	C	T	C	C	C	C	C	C	C	C	C	C	C	C	C	C	C	Y	C	C	C	C	C	Y	C	Y	Y	C	Y	C	C	C	-	C	C	C	C	C	C	C	Y	C	C	C	C
chr7	4027346	3.4615	3.4558e-04	0.0929	G	C	G	G	S	S	S	G	S	G	G	G	G	G	G	S	S	G	G	S	S	S	G	C	G	C	G	G	G	C	G	G	S	G	G	G	S	G	G	G	S	G	S	G	G
chr7	4029114	3.1531	7.0285e-04	0.0837	T	C	T	T	T	T	T	T	T	T	T	T	T	T	T	T	T	T	T	T	T	T	T	C	T	C	T	T	Y	T	Y	T	T	T	T	T	T	Y	T	T	T	T	T	T	T
chr7	4066372	3.8689	1.3524e-04	0.1049	G	A	G	G	R	G	G	G	G	G	G	G	G	G	G	G	G	G	G	G	G	G	G	R	G	R	G	G	R	G	G	G	G	G	G	R	G	G	R	G	G	G	G	R	G
chr7	4076876	3.1801	6.6062e-04	0.0845	C	T	C	C	C	C	C	C	C	C	C	C	C	C	C	C	C	C	C	C	C	C	C	C	C	C	C	C	C	C	C	C	C	C	C	C	Y	C	Y	C	C	C	C	Y	-
chr7	4081582	3.6348	2.3185e-04	0.0980	G	A	G	R	R	A	A	G	G	G	G	G	G	G	G	G	G	A	G	G	G	G	G	G	G	G	A	R	A	A	G	G	R	A	G	G	R	-	A	G	G	R	G	A	R
chr7	4085396	4.0888	8.1505e-05	0.1114	G	C	G	G	G	S	S	G	G	G	G	G	G	G	G	G	G	G	G	G	G	G	G	S	G	S	G	G	G	G	S	G	-	G	G	G	G	G	S	G	G	G	G	S	G
chr7	4160812	3.1765	6.6599e-04	0.0844	C	T	C	C	C	C	C	C	C	C	C	C	C	C	C	C	C	C	C	C	C	C	C	Y	C	Y	C	C	Y	C	C	C	C	C	Y	C	Y	Y	C	C	Y	C	Y	C	-
chr7	4161525	4.4606	3.4625e-05	0.1224	G	A	G	G	R	R	R	G	G	G	G	G	G	G	G	G	G	R	G	G	G	G	G	-	G	G	R	G	G	R	R	G	R	R	G	G	R	G	R	G	G	G	G	R	R
chr7	4173662	3.5643	2.7268e-04	0.0959	C	T	C	C	Y	C	C	C	C	C	C	C	C	C	C	C	C	Y	C	C	C	C	C	T	C	T	Y	C	C	Y	C	Y	-	C	C	C	Y	C	C	C	C	C	C	C	C
chr7	4191460	3.2094	6.1741e-04	0.0853	C	T	C	C	C	C	C	C	C	C	C	C	C	C	C	C	C	C	C	C	C	C	C	C	C	C	C	Y	C	C	Y	Y	C	Y	C	C	C	C	-	C	C	-	C	C	-
chr7	4200792	3.1982	6.3358e-04	0.0850	G	C	G	S	G	G	G	G	G	G	G	G	G	G	G	G	G	G	G	G	G	G	G	S	G	S	G	G	S	S	S	G	G	G	S	S	G	G	G	G	G	G	G	G	G
chr7	4208822	3.2319	5.8623e-04	0.0860	C	T	C	Y	C	Y	Y	C	C	C	C	C	C	C	C	C	C	C	C	C	C	C	C	C	C	C	C	Y	Y	C	Y	Y	Y	C	C	C	C	Y	C	C	C	Y	C	C	C
chr7	4407560	3.9334	1.1658e-04	0.1069	G	T	G	K	K	G	G	-	G	G	G	G	G	G	G	G	G	K	G	G	G	G	G	G	G	G	K	G	K	G	G	G	G	K	G	G	G	G	G	G	G	K	G	G	K
chr7	4410397	3.3680	4.2852e-04	0.0901	G	C	G	S	C	-	C	G	G	G	G	G	G	G	G	G	G	S	G	G	G	G	S	G	G	G	S	G	S	C	G	C	G	G	G	G	G	S	G	G	G	G	G	G	G
chr7	4410398	3.3109	4.8880e-04	0.0884	T	G	T	K	G	-	G	T	T	T	T	T	T	T	T	T	T	K	T	T	T	T	K	T	T	T	K	T	K	G	T	G	T	T	T	T	T	K	T	T	T	T	T	T	T
chr7	4562078	3.6149	2.4271e-04	0.0974	T	A	T	T	T	W	W	T	T	T	T	T	T	T	T	T	T	W	T	T	T	T	T	T	T	T	W	T	W	T	T	T	W	W	W	T	T	W	W	T	T	T	T	W	W
chr7	4562079	3.6149	2.4271e-04	0.0974	G	A	G	G	G	R	R	G	G	G	G	G	G	G	G	G	G	R	G	G	G	G	G	G	G	G	R	G	R	G	G	G	R	R	R	G	G	R	R	G	G	G	G	R	R
chr7	4562415	3.6474	2.2521e-04	0.0984	C	T	C	C	C	Y	Y	C	C	C	C	C	C	C	C	C	C	Y	C	C	C	C	Y	C	C	C	Y	C	Y	C	Y	C	Y	Y	-	C	C	-	C	C	C	C	C	C	Y
chr7	4737066	3.5742	2.6657e-04	0.0962	G	A	G	R	R	R	R	G	G	G	G	G	G	G	G	G	G	A	G	G	G	G	A	G	G	G	A	G	A	G	A	A	R	G	R	G	R	G	R	R	G	G	G	R	R
chr7	4737104	3.0451	9.0143e-04	0.0804	C	T	C	C	Y	Y	Y	C	C	C	C	C	C	C	C	C	C	T	C	C	C	C	T	C	C	C	T	C	T	C	T	T	Y	C	C	C	Y	C	Y	C	C	C	C	Y	Y
chr7	4737325	3.0814	8.2916e-04	0.0815	G	A	G	R	R	R	R	G	G	G	G	G	G	G	G	G	G	R	G	G	G	G	A	G	G	G	R	G	R	G	A	R	R	R	R	G	R	G	R	R	-	G	G	R	R
chr7	5287577	3.0066	9.8483e-04	0.0793	G	A	G	R	G	G	G	G	G	G	G	G	G	G	G	G	G	G	G	G	G	G	G	A	G	R	G	G	G	G	G	G	G	G	R	G	-	G	G	G	R	G	G	G	G
chr7	5296546	3.1982	6.3353e-04	0.0850	G	A	G	R	G	G	G	G	G	G	G	G	G	G	G	G	G	G	G	G	G	G	G	G	G	G	G	R	R	G	R	G	G	R	G	G	-	G	G	R	G	R	G	G	R
chr7	5334611	4.5809	2.6250e-05	0.1259	T	C	T	T	T	T	T	T	T	T	T	T	T	T	T	T	T	T	T	T	T	T	T	Y	T	Y	T	T	T	T	T	T	T	T	T	T	T	T	Y	T	T	T	T	Y	T
chr7	5389030	3.2993	5.0199e-04	0.0880	T	C	T	T	Y	T	T	-	T	T	T	T	T	T	T	T	T	T	T	T	T	T	T	Y	T	Y	T	T	T	T	Y	T	-	T	T	T	T	T	T	T	T	T	T	T	T
chr7	5389032	3.2993	5.0199e-04	0.0880	G	A	G	G	R	G	G	-	G	G	G	G	G	G	G	G	G	G	G	G	G	G	G	R	G	R	G	G	G	G	R	G	-	G	G	G	G	G	G	G	G	G	G	G	G
chr7	5461660	3.2315	5.8680e-04	0.0860	C	T	C	C	T	T	T	C	C	C	C	C	C	C	C	C	C	C	C	C	C	C	C	C	C	C	C	Y	C	T	Y	T	Y	Y	C	C	Y	Y	T	C	C	C	C	T	Y
chr7	5468880	3.0311	9.3098e-04	0.0800	G	C	G	G	S	G	G	G	G	G	G	G	G	G	G	G	G	S	G	G	G	G	S	G	G	G	S	S	S	S	S	C	S	G	G	G	-	S	S	G	G	G	G	S	G
chr7	5468891	3.0683	8.5441e-04	0.0811	A	G	A	A	R	A	A	A	A	A	A	A	A	A	A	A	A	R	A	A	A	A	R	A	A	A	R	R	R	R	R	G	R	A	A	A	-	R	R	A	A	A	A	R	A
chr7	5559213	3.4549	3.5082e-04	0.0927	T	C	T	C	Y	Y	Y	T	T	T	T	T	T	T	T	T	T	Y	T	T	T	T	C	Y	T	Y	Y	C	-	C	Y	Y	Y	Y	Y	T	Y	Y	C	T	T	Y	T	C	Y
chr7	5561711	3.2210	6.0123e-04	0.0857	G	C	G	S	S	S	S	G	G	G	G	G	G	G	G	G	G	S	G	G	G	G	C	S	G	S	S	S	G	C	S	G	S	S	G	G	S	S	C	G	G	S	G	C	G
chr7	5614256	3.2436	5.7066e-04	0.0864	T	C	T	Y	T	T	T	T	T	T	T	T	T	T	T	T	T	Y	T	T	T	T	Y	T	T	T	Y	T	Y	T	T	C	-	Y	T	T	T	T	T	T	T	Y	T	T	Y
chr7	5668844	3.1451	7.1591e-04	0.0834	A	G	A	A	R	A	A	A	A	A	A	A	A	A	A	A	A	A	A	A	A	A	A	A	A	A	A	R	R	A	A	A	A	R	A	A	A	A	A	A	A	A	A	A	R
chr7	5702219	4.2020	6.2803e-05	0.1148	C	A	C	C	C	C	C	C	C	C	C	C	C	C	C	C	C	M	C	C	C	C	C	C	C	C	M	C	M	C	C	C	C	C	C	C	C	C	M	C	C	C	C	M	C
chr7	5702321	3.3759	4.2079e-04	0.0903	G	A	-	G	G	G	G	G	G	G	G	G	G	G	G	G	G	R	G	G	G	G	G	G	G	G	R	R	R	G	G	A	G	G	G	G	G	G	R	G	G	G	G	R	G
chr7	6130488	3.0103	9.7667e-04	0.0794	A	G	A	R	A	A	A	A	A	A	A	A	A	A	A	A	A	A	A	A	A	A	R	A	A	A	A	A	A	A	G	A	G	R	R	A	A	A	A	A	A	A	A	A	R
chr7	6130776	3.3751	4.2158e-04	0.0903	C	T	C	C	C	C	C	C	C	C	C	C	C	C	C	C	C	Y	C	C	C	C	C	T	C	T	Y	Y	Y	C	C	C	C	C	C	C	C	C	C	C	C	C	C	C	C
chr7	6160297	3.0136	9.6910e-04	0.0795	G	A	G	G	G	G	G	G	G	G	G	G	G	G	G	G	G	G	G	G	G	G	R	G	G	-	G	G	G	G	G	G	-	G	G	G	G	G	G	G	G	G	R	G	G
chr7	6224574	3.2029	6.2670e-04	0.0852	A	C	A	M	A	A	A	A	A	A	M	A	A	A	A	A	A	C	A	A	A	A	M	A	A	A	C	A	A	C	A	C	M	A	-	A	M	M	A	M	A	M	M	A	A
chr7	6245528	4.1144	7.6846e-05	0.1122	C	T	C	C	Y	Y	Y	C	C	C	C	C	C	C	C	C	C	C	C	C	C	C	-	Y	C	Y	C	C	C	C	C	C	C	C	C	C	C	C	C	C	C	C	C	C	C
chr7	6264134	3.0120	9.7273e-04	0.0794	G	C	G	G	G	S	S	G	G	G	G	G	G	G	G	G	G	G	G	G	G	G	G	S	G	S	G	G	S	G	G	G	G	G	G	G	S	G	G	G	G	G	S	G	G
chr7	6273838	3.1130	7.7098e-04	0.0825	T	G	T	T	T	T	T	T	T	T	T	T	T	T	T	T	T	K	T	T	T	T	T	-	T	T	K	T	T	T	T	T	-	K	T	T	T	T	T	T	T	T	T	T	K
chr7	6273903	3.1057	7.8390e-04	0.0822	C	T	C	C	C	C	C	C	C	C	Y	C	C	C	C	C	C	Y	C	C	C	C	C	C	C	C	Y	C	C	C	C	T	Y	Y	C	C	C	Y	C	C	C	C	C	C	Y
chr7	6274024	3.1374	7.2878e-04	0.0832	T	C	T	T	T	T	T	T	T	T	T	T	T	T	T	T	T	T	T	T	T	T	T	T	T	T	T	T	T	T	T	T	Y	Y	T	T	T	T	T	T	T	T	T	T	Y
chr7	6305746	3.1692	6.7729e-04	0.0841	G	T	G	G	G	G	G	G	G	G	G	G	G	G	G	G	G	G	G	G	G	G	G	G	G	G	G	G	G	K	G	-	G	K	K	G	G	G	K	G	G	G	G	K	K
chr7	6432909	3.1675	6.8000e-04	0.0841	C	A	C	C	C	C	C	C	C	C	C	C	C	C	C	C	C	M	C	C	C	C	C	C	C	C	M	C	M	C	A	C	M	C	C	C	M	M	M	C	M	C	C	M	C
chr7	6842771	3.6354	2.3154e-04	0.0980	C	T	C	C	C	C	C	C	C	C	C	C	C	C	C	C	C	C	C	C	C	C	C	Y	C	Y	C	C	C	C	C	C	-	C	C	C	C	C	C	C	C	C	C	C	C
chr7	7532111	4.2047	6.2413e-05	0.1148	A	G	A	A	A	A	A	A	A	A	A	A	A	A	A	A	A	R	A	A	A	A	A	A	A	A	R	R	A	A	-	A	-	A	A	A	A	A	A	A	A	A	R	A	A
chr7	7583840	3.1534	7.0251e-04	0.0837	A	C	A	A	C	A	A	-	A	A	A	A	A	A	A	A	A	A	A	A	A	A	A	C	A	C	A	A	M	-	A	A	A	A	A	M	M	A	A	A	A	A	M	A	A
chr7	7636522	3.2680	5.3954e-04	0.0871	C	T	Y	C	C	C	C	Y	C	Y	C	Y	Y	Y	Y	C	C	C	Y	C	C	C	C	Y	Y	Y	C	C	C	C	C	C	C	C	C	C	C	C	C	C	Y	C	C	C	C
chr8	27612	3.0358	9.2079e-04	0.0802	C	T	C	C	C	C	C	C	C	C	C	C	C	C	C	C	C	Y	C	C	C	C	C	C	C	C	Y	C	C	C	C	Y	-	C	C	C	C	C	C	C	C	C	Y	C	C
chr8	63508	3.0661	8.5878e-04	0.0811	G	A	G	G	G	G	G	G	R	G	G	G	G	G	G	R	R	G	G	R	R	R	G	R	G	R	G	G	G	R	G	G	G	-	G	R	G	G	G	R	G	G	G	G	G
chr8	140872	3.0082	9.8123e-04	0.0793	C	T	C	Y	C	C	C	C	C	C	C	C	C	C	C	C	C	Y	C	C	C	C	C	C	C	C	Y	C	C	C	C	-	-	Y	C	C	C	Y	C	C	C	C	C	C	Y
chr8	243802	3.0085	9.8064e-04	0.0793	C	T	C	Y	C	C	C	C	C	C	C	C	C	C	C	C	C	Y	C	C	C	C	C	C	C	C	Y	Y	C	Y	Y	T	-	Y	Y	C	C	Y	Y	C	C	Y	C	Y	Y
chr8	243899	4.0807	8.3033e-05	0.1112	G	A	G	R	G	G	G	G	G	G	G	G	G	G	G	G	G	G	G	G	G	G	G	G	G	G	G	R	G	G	G	A	R	R	R	G	G	G	G	G	G	R	G	G	R
chr8	251557	3.0236	9.4720e-04	0.0798	T	A	T	T	T	T	T	T	T	T	T	T	T	T	T	T	T	T	T	T	T	T	T	W	T	W	T	T	W	T	T	T	T	T	T	T	T	T	T	T	T	T	T	T	T
chr8	251629	3.2853	5.1844e-04	0.0876	G	C	G	G	G	S	S	G	G	G	-	G	G	G	G	G	G	G	G	G	G	G	G	S	G	S	G	G	S	G	G	G	G	G	G	G	G	G	G	G	G	G	S	G	G
chr8	318043	3.7986	1.5901e-04	0.1029	G	A	G	G	G	G	G	G	G	G	G	G	G	G	G	G	G	G	G	G	G	G	G	G	G	G	G	G	G	G	G	A	G	R	G	G	G	R	G	G	G	G	G	G	R
chr8	586459	3.7757	1.6759e-04	0.1022	C	A	C	C	A	C	C	C	C	C	C	C	C	C	C	C	C	M	C	C	C	C	M	C	C	C	M	A	C	C	C	C	C	C	C	C	C	M	M	C	C	C	C	M	C
chr8	607553	4.0673	8.5639e-05	0.1108	T	C	T	T	-	T	T	T	T	T	T	T	T	T	T	T	T	Y	T	T	T	T	T	T	T	T	Y	Y	T	Y	T	T	T	Y	T	T	T	-	T	T	T	T	T	T	Y
chr8	625919	3.5559	2.7804e-04	0.0957	A	G	A	R	A	A	A	A	A	A	A	A	A	A	A	A	A	R	A	A	A	A	A	A	A	A	R	A	A	A	A	A	R	G	R	A	R	R	A	R	R	R	R	A	R
chr8	721743	3.2511	5.6088e-04	0.0866	T	C	T	T	T	Y	Y	T	T	T	T	T	T	T	T	T	T	T	T	T	T	T	T	C	T	C	T	T	T	T	T	T	T	T	T	T	T	T	Y	T	T	T	T	Y	T
chr8	762971	3.6992	1.9991e-04	0.0999	C	T	C	Y	C	Y	Y	C	C	C	C	C	C	C	C	C	C	C	C	C	C	C	C	C	C	C	C	Y	Y	Y	C	C	C	Y	Y	C	Y	C	C	C	C	Y	C	C	Y
chr8	782145	3.2211	6.0109e-04	0.0857	G	T	G	T	T	T	T	G	G	G	G	G	G	G	G	G	G	T	G	G	G	G	T	G	G	G	T	T	T	T	T	T	T	T	K	K	K	K	T	G	G	K	G	T	-
chr8	791264	3.4501	3.5474e-04	0.0925	T	C	T	T	Y	Y	Y	T	T	T	T	T	T	T	T	T	T	T	T	T	T	T	Y	C	T	C	T	Y	Y	T	T	T	T	Y	T	T	Y	Y	T	T	T	T	T	T	Y
chr8	1119102	3.8518	1.4066e-04	0.1044	C	T	C	C	C	C	C	C	C	C	C	C	C	C	C	C	C	C	C	C	C	C	C	T	C	T	C	C	C	C	C	C	-	C	C	C	C	C	Y	C	C	C	C	Y	C
chr8	1192977	3.2137	6.1131e-04	0.0855	T	C	T	T	Y	T	T	T	T	T	T	T	T	T	T	T	T	T	T	T	T	T	T	T	T	T	T	T	T	Y	Y	T	T	Y	T	T	T	Y	T	Y	T	T	T	T	Y
chr8	1192982	3.2311	5.8738e-04	0.0860	C	A	C	C	M	C	C	C	C	C	M	C	C	C	C	C	C	C	C	C	C	C	C	C	C	C	C	C	C	M	M	C	C	M	C	C	C	M	C	M	C	C	C	C	M
chr8	1233755	3.1766	6.6596e-04	0.0844	C	G	C	S	C	C	C	C	C	C	C	C	C	C	C	C	C	C	C	C	C	C	C	C	C	C	C	C	C	C	C	S	C	S	C	C	-	C	S	C	C	C	C	S	S
chr8	1239898	3.1092	7.7773e-04	0.0824	C	T	C	C	C	C	C	C	C	C	C	C	C	C	C	C	C	C	C	C	C	C	C	T	C	T	C	C	C	C	C	C	C	C	C	C	C	C	C	C	C	C	C	C	C
chr8	1282518	3.1949	6.3845e-04	0.0849	A	G	A	R	A	A	A	A	A	A	A	A	A	A	A	A	A	A	A	A	A	A	R	A	A	A	A	A	A	A	A	G	-	R	A	A	R	R	R	A	A	A	A	R	R
chr8	1297451	3.3867	4.1051e-04	0.0906	A	G	A	R	G	G	G	A	A	A	A	A	A	A	A	A	A	A	A	A	A	A	R	G	A	G	A	G	A	R	R	A	G	R	R	A	R	R	A	R	A	A	R	A	R
chr8	1311522	3.4924	3.2183e-04	0.0938	T	C	T	T	T	Y	Y	T	T	T	-	T	T	T	T	T	T	T	T	T	T	T	T	T	T	T	T	Y	T	T	C	T	T	Y	T	T	Y	Y	T	T	T	T	T	T	Y
chr8	1318948	3.1245	7.5077e-04	0.0828	G	A	G	G	G	G	G	G	G	G	G	G	G	G	G	G	G	R	G	G	G	G	G	R	G	R	R	G	G	G	-	G	G	-	G	G	R	G	G	G	G	G	G	G	G
chr8	1333991	3.1475	7.1195e-04	0.0835	G	A	G	R	G	R	R	G	G	G	G	G	G	G	G	G	G	R	G	G	G	G	G	G	G	G	R	R	G	R	G	-	-	G	G	G	R	R	G	G	G	R	G	G	G
chr8	1334052	3.2484	5.6440e-04	0.0865	G	C	G	S	G	G	G	G	G	G	G	G	G	G	G	G	G	S	G	G	G	G	G	G	G	G	S	S	G	C	S	C	S	G	G	G	S	-	G	G	G	S	G	G	G
chr8	1334068	3.2669	5.4087e-04	0.0871	G	A	G	R	G	G	G	G	G	G	G	G	G	G	G	G	G	R	G	G	G	G	G	G	G	G	R	R	R	R	R	A	-	G	G	G	R	G	G	G	G	R	G	G	-
chr8	1504958	3.2585	5.5148e-04	0.0868	G	A	G	G	R	G	G	G	G	G	G	G	G	G	G	G	G	G	G	G	G	G	G	R	G	R	G	G	G	G	G	G	-	G	G	G	G	G	R	G	G	G	G	R	G
chr8	1641989	3.5243	2.9904e-04	0.0947	T	A	T	T	T	T	T	T	T	T	T	T	T	T	T	T	T	W	T	T	T	T	W	T	T	T	W	T	W	A	T	T	A	W	T	T	T	W	T	T	T	T	T	T	W
chr8	1716599	3.1836	6.5530e-04	0.0846	C	T	C	C	C	Y	Y	C	C	C	C	C	C	C	C	C	C	C	C	C	C	C	C	Y	C	Y	C	C	C	Y	Y	C	C	C	C	C	C	Y	C	C	C	C	C	C	C
chr8	1748792	5.1382	7.2741e-06	0.1420	T	G	T	T	K	T	T	T	T	T	T	T	T	T	T	T	T	T	T	T	T	T	T	T	T	T	T	T	K	K	T	T	T	K	T	T	T	T	T	T	T	T	T	T	K
chr8	1749246	3.2888	5.1428e-04	0.0877	C	T	C	Y	T	Y	Y	C	C	C	Y	C	C	C	C	C	C	T	C	C	C	C	C	C	C	C	T	Y	T	T	T	T	T	-	C	C	Y	-	T	Y	Y	Y	C	T	T
chr8	1757092	3.4006	3.9759e-04	0.0910	C	T	C	C	C	C	C	C	C	C	C	C	C	C	C	C	C	C	C	C	C	C	C	Y	C	Y	C	C	C	C	C	C	C	C	C	Y	C	Y	C	C	C	C	C	C	C
chr8	1868485	4.2271	5.9272e-05	0.1155	C	T	C	C	Y	C	C	C	C	C	C	C	C	C	C	C	C	C	C	C	C	C	C	Y	C	Y	C	C	Y	C	C	C	C	C	C	C	C	C	C	Y	C	C	C	C	C
chr8	1877144	3.0954	8.0270e-04	0.0819	G	A	G	G	R	G	G	G	G	G	G	G	G	G	G	G	G	G	G	G	G	G	G	G	G	G	G	G	R	G	G	G	R	R	G	G	G	G	R	G	G	G	G	R	R
chr8	1895026	3.4132	3.8620e-04	0.0914	T	C	T	T	C	T	T	T	T	T	T	T	T	T	T	T	T	T	T	T	T	T	T	C	T	C	T	T	T	T	Y	T	Y	T	T	T	Y	T	Y	T	T	T	T	Y	T
chr8	1932049	3.6842	2.0694e-04	0.0995	T	C	T	T	Y	T	T	T	T	T	T	T	T	T	T	T	T	Y	T	T	T	T	T	T	T	T	Y	Y	Y	Y	T	C	T	Y	T	T	Y	T	T	T	T	T	T	T	Y
chr8	1955798	3.3051	4.9530e-04	0.0882	A	G	R	A	A	A	A	R	A	R	A	R	R	R	R	A	A	R	R	A	A	A	R	G	R	G	R	A	A	A	A	A	A	A	A	A	R	A	A	A	A	A	A	A	A
chr8	1969990	3.1176	7.6279e-04	0.0826	G	A	G	G	G	G	G	G	G	G	G	G	G	G	G	G	G	G	G	G	G	G	G	R	G	R	G	R	G	G	G	G	G	G	G	R	G	G	G	G	G	G	G	G	G
chr8	2032137	3.2852	5.1852e-04	0.0876	G	A	G	R	A	G	G	G	G	G	G	G	G	G	G	G	G	A	G	G	G	G	A	R	G	R	A	G	A	R	R	A	A	A	R	G	-	R	A	G	G	G	G	A	A
chr8	2073776	3.1512	7.0598e-04	0.0836	G	A	-	R	G	G	G	G	G	G	G	G	G	G	G	G	G	A	G	G	G	G	G	G	G	G	A	R	R	R	R	R	G	R	R	G	G	G	G	G	G	G	G	G	A
chr8	2153144	4.3691	4.2748e-05	0.1197	G	A	G	G	G	G	G	G	G	G	G	G	G	G	G	G	G	G	G	G	G	G	R	G	G	G	G	R	G	R	R	R	G	R	G	G	R	R	R	R	G	G	G	R	R
chr8	2153222	4.0621	8.6669e-05	0.1107	G	A	G	G	G	G	G	G	G	G	G	G	G	G	G	G	G	G	G	G	G	G	G	G	G	G	G	R	R	G	R	R	G	G	G	G	G	G	R	G	G	G	G	R	G
chr8	2160366	3.0684	8.5427e-04	0.0811	A	G	A	A	R	A	A	A	A	A	A	A	A	A	A	A	A	R	A	A	A	A	A	A	A	A	R	A	A	A	A	A	R	R	A	A	A	A	R	A	A	A	A	R	R
chr8	2178412	3.4859	3.2667e-04	0.0936	A	G	A	A	A	A	A	A	R	A	A	A	A	A	A	R	R	A	A	R	R	R	A	R	A	R	A	A	A	A	R	R	R	A	A	A	R	A	A	A	A	A	A	A	A
chr8	2227334	3.0267	9.4032e-04	0.0799	A	G	A	G	R	R	R	-	A	A	A	A	A	A	A	A	A	G	A	A	A	A	G	A	A	A	G	R	G	G	G	A	G	R	R	A	R	R	R	A	A	R	A	R	R
chr8	2227805	3.5090	3.0977e-04	0.0943	C	T	C	C	Y	Y	Y	C	C	C	C	C	C	C	C	C	C	Y	C	C	C	C	C	C	C	C	Y	Y	Y	Y	Y	C	-	Y	C	C	C	C	C	C	C	C	C	C	Y
chr8	2247255	3.0488	8.9374e-04	0.0805	C	A	C	M	C	M	M	C	C	C	C	C	C	C	C	C	C	C	C	C	C	C	M	C	C	C	C	C	C	M	C	C	C	M	M	C	M	C	M	C	C	M	C	M	M
chr8	2247259	3.0728	8.4567e-04	0.0813	C	T	C	Y	C	Y	Y	C	C	C	C	C	C	C	C	C	C	C	C	C	C	C	Y	C	C	C	C	C	C	Y	C	C	C	Y	C	C	Y	C	Y	C	C	Y	C	Y	Y
chr8	2248264	3.2686	5.3871e-04	0.0871	G	A	G	G	G	R	R	G	G	G	G	G	G	G	G	G	G	R	G	G	G	G	G	G	G	G	R	R	R	R	G	R	-	G	G	G	G	G	R	G	G	G	G	R	G
chr8	2264391	3.0934	8.0654e-04	0.0819	C	T	C	C	C	-	Y	C	C	C	C	C	C	C	C	C	C	Y	C	C	C	C	-	C	C	C	Y	Y	Y	C	C	C	C	C	C	C	Y	C	C	C	C	C	C	C	C
chr8	2278516	3.1349	7.3304e-04	0.0831	G	A	G	R	R	G	G	G	G	G	G	G	G	G	G	G	G	G	G	G	G	G	G	A	G	A	G	G	R	G	G	G	G	R	G	G	G	G	G	G	R	R	G	G	-
chr8	2281041	3.9038	1.2480e-04	0.1060	G	A	G	G	G	G	G	G	G	G	G	G	G	G	G	G	G	G	G	G	G	G	G	G	G	G	G	G	G	G	G	R	G	R	G	-	G	G	G	-	G	G	G	G	R
chr8	2301111	3.0309	9.3126e-04	0.0800	T	A	T	A	A	A	A	T	T	T	T	T	T	T	T	T	T	A	T	T	T	T	W	T	T	W	A	A	A	A	A	A	A	A	W	W	W	A	A	W	T	W	W	A	A
chr8	2326486	3.1800	6.6074e-04	0.0845	C	T	C	T	Y	Y	Y	C	C	C	C	C	C	C	C	C	C	Y	C	C	C	C	T	Y	C	Y	Y	Y	C	Y	Y	Y	-	Y	Y	C	Y	C	T	C	Y	Y	C	T	Y
chr8	2368436	4.3245	4.7369e-05	0.1184	T	C	T	T	T	T	T	T	T	T	Y	T	T	T	T	T	T	Y	T	T	T	T	T	T	T	T	Y	T	Y	Y	Y	C	Y	Y	T	T	Y	Y	T	T	T	T	T	T	Y
chr8	2374205	3.0501	8.9099e-04	0.0806	C	A	C	M	C	M	M	C	C	C	C	C	C	C	C	C	C	C	C	C	C	C	M	C	C	C	-	M	M	M	C	M	A	C	C	C	C	M	M	C	-	M	M	M	C
chr8	2380272	3.0759	8.3962e-04	0.0814	C	A	C	C	C	M	M	C	C	C	C	C	C	C	C	C	C	C	C	C	C	C	C	A	C	A	C	C	C	C	C	C	M	C	C	C	C	C	C	C	C	C	C	C	C
chr8	2382067	3.2689	5.3841e-04	0.0871	G	A	G	R	G	G	G	G	G	G	G	G	G	G	G	G	G	G	G	G	G	G	R	G	G	G	G	G	G	G	G	G	-	R	G	G	G	G	G	R	G	R	G	G	R
chr8	2382398	3.0291	9.3513e-04	0.0800	C	T	C	Y	C	C	C	C	C	C	C	C	C	C	C	C	C	C	C	C	C	C	Y	-	C	C	C	C	C	C	C	C	Y	Y	C	C	C	C	C	Y	C	Y	C	C	Y
chr8	2390250	3.3036	4.9704e-04	0.0882	A	C	A	C	M	A	A	A	A	A	A	A	A	A	A	A	A	M	A	A	A	A	M	A	A	A	M	M	C	A	A	C	M	M	M	A	M	M	M	M	A	M	A	M	M
chr8	2409017	3.7962	1.5987e-04	0.1028	C	T	C	Y	Y	C	C	C	C	C	C	C	C	C	C	C	C	Y	C	C	C	C	Y	C	C	C	Y	C	Y	C	C	C	Y	C	C	C	Y	Y	T	C	C	Y	C	T	C
chr8	2410457	3.6452	2.2638e-04	0.0983	C	T	C	Y	Y	Y	Y	C	C	C	C	C	C	C	C	C	C	Y	C	C	C	C	Y	C	C	C	Y	Y	Y	Y	C	C	Y	C	C	C	Y	Y	Y	C	C	Y	C	Y	C
chr8	2410602	3.6675	2.1502e-04	0.0990	A	G	A	R	R	R	R	A	A	A	A	A	A	A	A	A	A	R	A	A	A	A	R	A	A	A	R	R	R	R	A	A	R	A	A	A	R	R	R	A	A	R	A	R	A
chr8	2410767	3.4485	3.5606e-04	0.0925	G	C	G	S	S	S	S	G	G	G	G	G	G	G	G	G	G	S	G	G	G	G	S	G	G	G	S	S	S	S	G	G	S	G	G	G	S	S	S	G	G	S	G	S	G
chr8	2410778	3.2291	5.9001e-04	0.0859	C	T	C	Y	Y	T	T	C	C	C	C	C	C	C	C	C	C	Y	C	C	C	C	Y	C	C	C	Y	Y	Y	Y	C	C	Y	C	C	C	Y	Y	Y	C	C	Y	C	Y	C
chr8	2410933	3.5418	2.8724e-04	0.0952	C	T	C	Y	Y	Y	Y	C	C	C	C	C	C	C	C	C	C	Y	C	C	C	C	Y	C	C	C	Y	Y	Y	Y	C	C	Y	C	C	C	Y	Y	Y	C	C	Y	C	Y	C
chr8	2411266	3.0718	8.4758e-04	0.0812	G	A	-	R	R	R	R	G	G	G	G	G	G	G	G	G	G	A	G	G	G	G	R	G	G	G	A	G	R	R	G	G	G	G	G	G	R	G	R	G	G	R	G	R	G
chr8	2412121	3.8936	1.2778e-04	0.1057	G	A	G	A	A	R	R	G	G	G	G	G	G	G	G	G	G	A	G	G	G	G	A	G	G	G	A	A	A	A	R	A	A	A	R	G	R	R	A	G	G	R	G	A	A
chr8	2414351	3.2625	5.4639e-04	0.0869	A	G	A	R	A	A	A	A	A	A	A	A	A	A	A	A	A	A	A	A	A	A	R	A	A	A	A	A	R	R	R	R	R	R	R	A	A	A	R	A	A	A	A	R	R
chr8	2443082	3.1449	7.1626e-04	0.0834	C	T	C	C	C	C	C	C	C	C	C	C	C	C	C	C	-	C	C	C	C	C	Y	C	C	C	C	C	C	Y	Y	C	Y	C	C	C	C	C	C	C	C	C	C	C	C
chr8	2701261	3.2496	5.6283e-04	0.0865	C	T	C	Y	C	C	C	C	C	C	C	C	C	C	C	C	C	Y	C	C	C	C	C	C	C	C	Y	C	C	C	C	Y	C	Y	C	C	C	C	Y	C	C	Y	C	Y	Y
chr8	2747881	3.3718	4.2485e-04	0.0902	A	G	A	R	G	G	G	A	A	A	A	A	A	A	A	A	A	G	A	A	A	A	A	-	A	A	G	R	G	R	G	G	R	G	R	A	A	R	R	A	R	A	A	R	R
chr8	2805151	3.1569	6.9678e-04	0.0838	G	T	G	G	G	G	G	G	G	G	G	G	G	G	G	G	G	K	G	G	G	G	G	G	G	G	K	G	G	G	G	K	K	G	G	G	G	G	K	-	G	G	G	K	G
chr8	2805164	3.1648	6.8425e-04	0.0840	G	A	G	G	G	G	G	G	G	G	G	G	G	G	G	G	G	R	G	G	G	G	G	G	G	G	R	G	G	G	G	R	R	G	G	G	G	G	R	G	G	G	G	R	G
chr8	2805208	3.1424	7.2041e-04	0.0833	G	A	G	G	G	G	G	G	G	G	G	G	G	G	G	G	G	R	G	G	G	G	G	G	G	G	R	G	G	G	G	R	R	G	G	G	G	G	R	G	G	G	G	R	G
chr8	2805375	3.3202	4.7839e-04	0.0886	G	A	G	G	G	G	G	G	G	G	G	G	G	G	G	G	G	R	G	G	G	G	G	G	G	G	R	G	G	G	G	R	R	G	G	G	G	G	R	G	G	G	G	R	G
chr8	2839186	3.3498	4.4693e-04	0.0895	C	T	C	C	C	C	C	C	C	C	C	C	C	C	C	C	C	Y	C	C	C	C	C	C	C	C	Y	C	C	Y	T	C	C	Y	C	C	C	C	C	C	C	C	C	C	Y
chr8	2855535	3.2929	5.0941e-04	0.0878	A	C	A	M	A	A	A	A	A	A	A	A	A	A	A	A	A	A	A	A	A	A	A	-	A	A	A	A	A	A	A	A	A	A	A	-	A	A	A	A	A	M	A	A	A
chr8	2855799	3.1827	6.5653e-04	0.0845	A	C	A	M	A	A	A	A	A	A	A	A	A	A	A	A	A	A	A	A	A	A	A	-	A	A	A	A	A	A	A	A	A	A	A	A	A	A	A	A	A	M	A	A	A
chr8	2856434	3.1902	6.4531e-04	0.0848	T	C	T	Y	T	T	T	T	T	T	T	T	T	T	T	T	T	T	T	T	T	T	T	T	T	T	T	T	T	T	T	T	T	T	T	T	T	T	T	T	T	Y	T	T	T
chr8	2859446	4.1873	6.4971e-05	0.1143	A	C	A	C	A	A	A	A	A	A	A	A	A	A	A	A	A	M	A	A	A	A	A	A	A	A	M	M	M	A	M	M	M	M	A	A	M	M	C	A	A	M	M	C	M
chr8	2887231	3.8552	1.3959e-04	0.1045	G	A	G	R	R	G	G	G	G	G	G	G	G	G	G	G	G	R	G	G	G	G	G	G	G	G	R	R	R	G	R	A	R	G	R	G	R	G	R	G	G	G	G	R	G
chr8	2921087	3.0659	8.5914e-04	0.0811	C	T	C	C	C	C	C	C	Y	C	C	C	C	C	C	Y	Y	C	C	Y	Y	Y	C	Y	C	Y	C	C	C	C	C	C	C	C	C	C	C	C	C	C	C	C	C	C	-
chr8	2928594	3.3383	4.5885e-04	0.0892	C	G	C	C	S	S	S	C	C	C	C	C	C	C	C	C	C	G	C	C	C	C	G	C	C	C	G	S	S	G	G	G	S	S	C	C	S	S	S	C	C	C	C	S	S
chr8	2988840	3.0897	8.1330e-04	0.0818	C	G	C	C	C	C	C	C	C	C	C	C	C	C	C	C	C	C	C	C	C	C	S	-	C	C	C	C	C	C	C	S	S	C	C	C	S	S	S	C	S	C	C	S	C
chr8	2988957	3.1678	6.7952e-04	0.0841	T	C	T	T	T	T	T	T	T	T	T	T	T	T	T	T	T	Y	T	T	T	T	Y	-	T	T	Y	T	T	T	T	Y	Y	T	T	T	Y	Y	Y	T	Y	T	T	Y	T
chr8	2990208	3.1525	7.0388e-04	0.0836	T	C	T	T	T	T	T	T	T	T	T	T	T	T	T	T	T	Y	T	T	T	T	T	T	T	T	Y	T	T	T	T	Y	Y	T	T	T	Y	T	Y	T	Y	T	T	Y	T
chr8	2990624	3.0319	9.2918e-04	0.0800	G	A	G	G	G	R	R	G	G	G	G	G	G	G	G	G	G	G	G	G	G	G	G	G	G	G	G	G	G	G	R	A	R	R	G	G	R	R	R	G	G	G	G	R	R
chr8	2991718	3.3346	4.6280e-04	0.0891	C	G	C	C	C	C	C	C	C	C	C	C	C	C	C	C	C	C	C	C	C	C	C	C	C	C	C	C	C	S	C	G	S	C	C	-	C	S	S	C	C	C	C	S	C
chr8	3021260	3.5794	2.6337e-04	0.0964	G	A	G	R	R	R	R	G	G	G	G	G	G	G	G	G	G	G	G	G	G	G	R	R	G	R	G	G	G	G	G	R	G	G	R	G	G	R	R	G	G	G	G	R	G
chr8	3034284	3.1594	6.9278e-04	0.0839	A	C	A	A	A	M	M	A	A	A	A	A	A	A	A	A	A	A	A	A	A	A	A	A	A	A	A	A	A	A	M	M	-	A	A	A	M	M	A	A	-	A	A	A	A
chr8	3054164	3.0743	8.4271e-04	0.0813	A	G	A	A	R	R	R	A	A	A	A	A	A	A	A	A	A	R	A	A	A	A	R	A	A	A	R	R	A	A	G	A	A	R	A	A	R	A	R	A	A	A	A	R	R
chr8	3123577	3.1134	7.7017e-04	0.0825	A	G	A	A	A	A	A	A	A	A	A	A	A	A	A	A	A	R	A	A	A	A	A	A	A	A	R	R	A	A	R	A	A	A	A	A	A	A	A	A	A	A	A	A	A
chr8	3123580	3.1134	7.7017e-04	0.0825	C	T	C	C	C	C	C	C	C	C	C	C	C	C	C	C	C	Y	C	C	C	C	C	C	C	C	Y	Y	C	C	Y	C	C	C	C	C	C	C	C	C	C	C	C	C	C
chr8	3210171	3.4834	3.2856e-04	0.0935	C	T	C	Y	C	C	C	C	C	C	C	C	C	C	C	C	C	T	C	C	C	C	Y	C	C	C	T	C	Y	Y	C	C	Y	Y	-	C	C	C	C	C	C	C	C	C	Y
chr8	3210575	3.1208	7.5726e-04	0.0827	G	A	G	G	G	G	G	G	G	G	G	G	G	G	G	G	G	G	G	G	G	G	G	R	G	R	G	G	G	G	G	G	G	G	G	G	R	G	R	G	G	G	G	R	G
chr8	3224592	3.0831	8.2576e-04	0.0816	C	T	C	C	C	Y	Y	C	C	C	C	C	C	C	C	C	C	Y	C	C	C	C	C	C	C	C	Y	C	C	Y	Y	C	C	Y	C	C	C	C	C	C	C	C	C	C	Y
chr8	3280940	3.4400	3.6311e-04	0.0922	G	A	G	G	G	G	G	G	G	G	G	G	G	G	G	G	G	G	G	G	G	G	G	G	G	G	G	G	G	G	G	R	G	R	G	G	G	G	G	G	G	G	G	G	R
chr8	3282408	3.3764	4.2032e-04	0.0903	C	T	C	Y	C	Y	Y	C	C	C	C	C	C	C	C	C	C	Y	C	C	C	C	C	C	C	C	Y	C	C	T	C	C	C	Y	C	C	C	-	C	C	C	Y	C	C	Y
chr8	3284702	3.0644	8.6224e-04	0.0810	C	G	C	C	C	C	C	C	C	C	C	C	C	C	C	C	C	C	C	C	C	C	S	G	C	G	C	S	S	C	S	S	-	C	C	S	C	C	S	C	C	C	C	S	C
chr8	3291696	3.3034	4.9725e-04	0.0881	C	T	C	Y	C	C	C	-	C	C	C	C	C	C	C	C	C	Y	C	C	C	C	C	C	C	C	Y	Y	C	C	Y	Y	C	C	Y	C	Y	C	C	C	C	C	C	C	C
chr8	3337774	3.3876	4.0967e-04	0.0907	A	G	A	R	R	R	R	A	A	A	A	A	A	A	A	A	A	A	A	A	A	A	A	A	A	A	A	A	A	A	A	A	A	A	R	A	R	-	A	A	A	R	R	A	A
chr8	3376629	3.5066	3.1146e-04	0.0942	A	G	A	G	A	A	A	A	A	A	A	A	A	A	A	A	A	A	A	A	A	A	A	A	A	A	A	A	A	R	R	R	R	A	R	A	A	R	A	A	A	R	A	A	A
chr8	3388417	3.0066	9.8492e-04	0.0793	C	T	C	C	C	T	T	C	C	C	C	C	C	C	C	C	C	C	C	C	C	C	Y	C	C	C	C	Y	Y	Y	Y	Y	T	C	C	C	C	C	Y	C	C	C	C	Y	C
chr8	3388743	4.2614	5.4771e-05	0.1165	T	A	T	W	T	W	W	T	T	T	T	T	T	T	T	T	T	W	T	T	T	T	T	T	T	T	W	W	T	W	T	T	T	T	T	T	T	W	W	T	T	W	T	W	T
chr8	3398008	3.0268	9.4014e-04	0.0799	A	T	A	W	W	W	W	A	A	A	A	A	A	A	A	A	A	W	A	A	A	A	W	A	A	A	W	A	T	W	T	W	A	W	A	A	A	W	W	A	A	W	A	W	W
chr8	3399771	3.2601	5.4937e-04	0.0869	G	A	-	G	G	G	G	G	G	G	G	G	G	G	G	G	G	R	G	-	G	G	G	G	G	G	R	G	R	R	G	G	R	R	G	G	G	-	G	G	G	G	G	G	R
chr8	3414633	3.1131	7.7071e-04	0.0825	A	G	A	A	A	A	A	A	A	A	A	A	A	A	A	A	A	A	A	A	A	A	A	A	A	A	A	A	A	A	R	A	A	A	A	A	R	A	A	A	A	A	A	A	A
chr8	3431576	3.2606	5.4883e-04	0.0869	C	T	C	C	Y	C	C	C	C	C	C	C	C	C	C	C	C	Y	C	C	C	C	C	C	C	C	-	C	Y	C	C	Y	Y	-	C	C	C	Y	-	C	C	C	C	C	C
chr8	3446929	3.2339	5.8353e-04	0.0861	C	T	C	C	C	C	C	C	C	C	C	C	C	C	C	C	C	C	C	C	C	C	C	T	C	T	C	C	C	C	C	C	Y	C	Y	C	C	C	C	C	C	C	C	C	C
chr8	3521464	3.2939	5.0829e-04	0.0879	T	C	T	C	Y	C	C	T	T	T	T	T	T	T	T	T	T	C	T	T	T	T	Y	T	T	T	C	Y	C	T	C	Y	C	Y	Y	T	Y	Y	C	T	T	Y	T	C	Y
chr8	3588452	3.5222	3.0044e-04	0.0947	T	C	T	Y	T	T	T	T	T	T	T	T	T	T	T	T	T	Y	T	T	T	T	C	T	T	T	Y	T	Y	Y	T	Y	T	T	T	T	T	T	T	T	T	Y	T	T	Y
chr8	3638997	3.2496	5.6291e-04	0.0865	C	T	C	C	C	C	C	C	C	C	C	C	C	C	C	C	C	C	C	C	C	C	C	C	C	C	C	C	C	Y	Y	-	-	C	C	C	-	Y	C	Y	-	C	Y	C	C
chr8	3653703	3.0817	8.2848e-04	0.0815	C	T	C	C	Y	C	C	C	C	C	C	C	C	C	C	C	C	Y	C	C	C	C	T	-	C	C	Y	C	T	Y	Y	C	Y	Y	C	C	C	C	C	C	C	C	C	C	Y
chr8	3674231	3.3074	4.9272e-04	0.0883	A	G	A	A	A	A	A	A	A	A	A	A	A	A	A	A	A	A	A	A	A	A	A	-	A	A	A	A	A	A	A	A	R	R	A	A	A	A	A	A	A	A	A	A	R
chr8	3742111	3.6144	2.4300e-04	0.0974	T	A	T	W	W	T	T	T	T	T	T	T	T	T	T	T	T	T	T	T	T	T	W	T	T	T	T	W	W	W	T	W	W	T	T	T	W	T	W	T	T	W	T	W	T
chr8	3750057	3.0302	9.3281e-04	0.0800	A	G	A	R	R	G	G	A	A	A	A	A	A	A	A	A	A	R	A	A	A	A	G	A	A	A	R	R	R	G	G	G	A	R	R	A	R	A	G	A	A	A	A	G	G
chr8	3764375	3.6101	2.4542e-04	0.0973	A	G	R	A	A	A	A	R	A	R	-	R	-	-	R	A	A	A	R	A	A	A	A	G	R	G	A	A	A	A	A	A	-	A	A	R	A	A	A	R	A	A	A	A	A
chr8	3769327	3.9249	1.1889e-04	0.1066	T	C	T	Y	T	T	T	T	T	T	T	T	T	T	T	T	T	T	T	T	T	T	T	T	T	T	T	Y	Y	T	T	T	-	T	T	T	T	T	Y	T	T	Y	T	Y	T
chr8	3784312	3.2133	6.1193e-04	0.0855	C	T	C	C	C	C	C	C	C	C	C	C	C	C	C	C	C	C	C	C	C	C	C	Y	C	Y	C	C	C	C	C	-	C	C	Y	Y	C	Y	C	Y	C	C	Y	C	-
chr8	3805823	4.1275	7.4553e-05	0.1126	C	T	C	C	Y	Y	Y	C	C	C	C	C	C	C	C	C	C	C	C	C	C	C	Y	C	C	C	C	C	Y	T	T	T	-	C	C	C	Y	-	Y	Y	C	C	C	Y	C
chr8	3805832	4.0557	8.7956e-05	0.1105	G	A	G	G	R	R	R	G	G	G	G	G	G	G	G	G	G	G	G	G	G	G	R	G	G	G	G	G	R	A	A	A	-	G	G	G	R	-	R	R	G	G	G	R	G
chr8	3805853	3.6412	2.2846e-04	0.0982	T	A	T	T	T	W	W	T	T	T	T	T	T	T	T	T	T	T	T	T	T	T	W	T	T	T	T	T	W	A	A	A	-	T	T	T	W	-	W	T	T	T	T	W	T
chr8	3805998	3.7902	1.6209e-04	0.1026	G	A	G	G	G	R	R	G	G	G	G	G	G	G	G	G	G	G	G	G	G	G	R	G	G	G	G	G	R	A	A	A	-	G	G	G	R	R	R	G	G	G	G	R	G
chr8	3811181	3.5902	2.5689e-04	0.0967	C	G	C	C	S	S	S	C	C	C	C	C	C	C	C	C	C	C	C	C	C	C	C	C	C	C	C	C	C	C	C	C	-	S	C	C	C	C	S	C	C	C	C	S	S
chr8	3863864	3.4996	3.1653e-04	0.0940	A	G	A	A	A	R	R	A	A	A	A	A	A	A	A	A	A	R	A	A	A	A	G	A	A	A	R	A	R	G	G	R	G	G	A	A	A	A	R	A	R	A	A	R	R
chr8	3863942	3.2845	5.1940e-04	0.0876	G	A	G	G	G	R	R	G	G	G	G	G	G	G	G	G	G	R	G	G	G	G	R	G	G	G	R	G	R	A	A	G	A	A	G	G	G	G	R	G	G	G	G	R	R
chr8	3864098	3.1105	7.7536e-04	0.0824	C	G	C	G	C	S	S	C	C	C	S	C	C	C	C	C	C	G	C	C	C	C	C	C	C	C	G	G	G	G	G	C	-	G	S	C	C	C	S	C	S	S	C	S	G
chr8	3866438	3.0652	8.6069e-04	0.0810	C	G	C	G	C	G	G	C	C	C	C	C	C	C	C	C	C	S	C	C	C	C	G	-	C	C	S	S	S	S	S	S	S	S	S	C	C	S	C	C	C	S	C	C	S
chr8	3881852	3.3118	4.8781e-04	0.0884	C	G	C	S	C	S	S	C	C	C	C	C	C	C	C	C	C	S	C	C	C	C	G	-	C	G	S	G	G	G	S	S	S	S	C	C	S	S	S	C	C	S	S	S	S
chr8	3930308	3.2410	5.7407e-04	0.0863	A	G	A	G	A	A	A	A	A	A	A	A	A	A	A	A	A	R	A	A	A	A	R	A	A	A	R	R	G	G	A	R	R	R	R	A	R	R	A	A	A	R	A	A	R
chr8	4001869	4.5221	3.0057e-05	0.1241	T	C	T	T	T	T	T	T	Y	T	T	T	T	T	T	Y	Y	T	T	Y	Y	Y	T	C	T	C	T	T	T	T	T	T	-	T	T	T	T	T	T	T	T	T	T	T	T
chr8	4079539	3.0050	9.8851e-04	0.0792	T	C	T	T	T	T	T	T	T	T	T	T	T	T	T	T	T	T	T	T	T	T	Y	T	T	T	T	Y	T	Y	T	Y	T	T	T	T	T	Y	T	T	T	T	Y	T	T
chr8	4087549	3.3963	4.0152e-04	0.0909	C	T	C	C	C	C	C	C	C	C	C	C	C	C	C	C	C	C	C	C	C	C	C	C	C	C	C	Y	C	C	C	C	C	Y	C	C	Y	C	C	C	C	C	C	C	Y
chr8	4091541	3.6912	2.0361e-04	0.0997	A	G	A	A	R	A	A	A	A	A	A	A	A	A	A	A	A	R	A	A	A	A	R	A	A	A	R	A	R	A	R	R	R	R	A	A	R	A	R	A	A	A	A	R	R
chr8	4102027	3.0457	9.0009e-04	0.0805	A	C	A	A	M	A	A	A	A	A	A	A	A	A	A	A	A	A	A	A	A	A	C	C	A	C	A	A	A	A	A	A	A	A	A	A	A	A	M	A	A	A	A	M	A
chr8	4104045	4.2523	5.5940e-05	0.1162	T	C	T	T	Y	T	T	T	T	T	T	T	T	T	T	T	T	T	T	T	T	T	Y	C	T	C	T	T	T	T	T	T	T	T	T	T	T	T	T	T	T	T	T	T	T
chr8	4225748	3.1281	7.4459e-04	0.0829	G	C	G	G	G	G	G	G	G	G	G	G	G	G	G	G	G	G	G	G	G	G	G	G	G	G	G	S	G	G	S	G	S	G	G	G	G	G	G	G	G	G	G	G	G
chr8	4300140	3.0129	9.7067e-04	0.0795	G	C	-	G	G	G	G	G	G	G	G	G	G	G	G	G	G	G	G	-	G	G	G	G	G	G	G	G	G	G	G	G	G	S	G	G	-	G	G	-	S	G	G	G	S
chr8	4446599	3.6726	2.1252e-04	0.0991	C	T	C	C	C	C	C	C	Y	C	C	C	C	C	C	Y	Y	C	C	Y	Y	Y	C	Y	C	Y	C	Y	C	C	C	C	C	C	C	Y	-	-	C	Y	C	C	Y	C	C
chr8	4463400	3.1051	7.8497e-04	0.0822	G	A	G	G	G	G	G	G	G	G	G	G	G	G	G	G	G	R	G	G	G	G	R	G	G	G	R	G	R	G	R	R	R	R	G	G	G	G	R	G	G	G	G	R	R
chr8	4520461	3.2465	5.6683e-04	0.0865	G	A	G	R	G	G	G	G	G	G	R	G	G	G	G	G	G	R	G	-	G	G	R	G	G	G	R	G	G	G	G	G	R	G	G	G	G	G	R	G	G	R	G	R	G
chr8	4552718	3.1400	7.2447e-04	0.0833	G	A	G	G	A	G	G	-	G	G	R	G	G	G	G	G	G	A	G	-	G	G	R	G	G	G	A	R	A	A	R	A	A	A	G	G	R	R	A	G	G	G	G	A	R
chr8	4587317	3.3589	4.3758e-04	0.0898	G	A	G	R	G	R	R	G	G	G	G	G	G	G	G	G	G	G	G	G	G	G	G	A	G	A	G	G	R	R	G	G	G	G	R	G	R	G	R	G	G	G	G	R	G
chr8	4594522	3.3134	4.8601e-04	0.0884	G	A	G	R	A	A	A	G	G	G	R	G	G	G	G	G	G	A	G	G	G	G	-	G	G	G	A	R	R	A	A	A	-	R	G	R	R	G	A	G	R	R	G	A	R
chr8	4660415	3.7764	1.6733e-04	0.1022	C	G	C	C	C	C	C	C	C	C	C	C	C	C	C	C	C	C	C	C	C	C	C	C	C	C	C	C	C	C	C	C	-	C	C	C	C	C	C	C	C	C	C	C	C
chr8	4846695	3.0139	9.6848e-04	0.0795	C	T	C	Y	Y	Y	Y	C	C	C	C	C	C	C	C	C	C	T	C	C	C	C	T	C	C	C	T	C	Y	C	C	Y	Y	Y	C	C	Y	C	Y	C	C	Y	C	Y	Y
chr8	4871895	3.4339	3.6824e-04	0.0920	T	C	T	T	T	Y	Y	T	T	T	T	T	T	T	T	T	T	T	T	T	T	T	T	Y	T	Y	T	T	T	T	T	T	T	T	T	Y	T	Y	T	Y	T	T	T	T	T
chr8	4988893	3.2896	5.1339e-04	0.0877	A	G	A	A	A	A	A	A	A	A	A	A	A	A	A	A	A	A	A	A	A	A	A	R	A	R	A	A	R	A	A	A	A	R	A	A	A	A	A	A	A	A	A	A	R
chr8	5143738	3.9158	1.2139e-04	0.1063	T	G	T	K	T	T	T	T	T	T	K	T	T	T	T	T	T	T	T	T	T	T	T	T	T	T	T	T	T	T	T	T	T	T	K	T	K	K	T	T	T	K	K	T	T
chr8	5414308	3.3238	4.7450e-04	0.0888	G	A	G	A	G	G	G	G	G	G	G	G	G	G	G	G	G	R	G	G	G	G	R	G	G	G	R	G	G	A	A	A	A	A	R	G	R	R	G	G	G	R	G	G	A
chr8	5414358	3.4488	3.5578e-04	0.0925	G	A	G	A	G	R	R	G	G	G	G	G	G	G	G	G	G	R	G	G	G	G	R	G	G	G	R	G	G	A	R	A	A	R	R	G	R	R	G	G	G	R	G	G	R
chr8	5414360	3.4285	3.7278e-04	0.0919	G	T	G	T	G	G	G	G	G	G	G	G	G	G	G	G	G	K	G	G	G	G	K	G	G	G	K	G	G	-	K	T	T	K	K	G	K	K	G	G	G	K	G	G	K
chr8	5414463	3.2587	5.5113e-04	0.0868	C	A	C	A	C	C	C	C	C	C	C	C	C	C	C	C	C	M	C	C	C	C	M	C	C	C	M	C	C	A	M	A	A	M	M	C	M	M	C	C	C	M	C	C	M
chr8	5414598	3.3489	4.4784e-04	0.0895	C	T	C	T	C	C	C	C	C	C	C	C	C	C	C	C	C	Y	C	C	C	C	Y	C	C	C	Y	C	C	T	Y	T	T	Y	Y	C	Y	C	C	C	C	Y	C	C	Y
chr8	5414715	3.2426	5.7194e-04	0.0863	T	G	T	G	K	T	T	T	T	T	T	T	T	T	T	T	T	G	T	T	T	T	K	T	T	T	G	T	T	G	K	G	-	K	K	T	K	T	T	T	T	K	T	T	K
chr8	5414806	3.3552	4.4135e-04	0.0897	A	C	A	C	M	A	A	A	A	A	A	A	A	A	A	A	A	C	A	A	A	A	M	A	A	A	C	A	A	C	M	C	C	M	M	A	M	A	A	A	A	M	M	A	M
chr8	5415048	3.8169	1.5242e-04	0.1034	C	T	C	Y	C	C	C	C	C	C	C	C	C	C	C	C	C	Y	C	C	C	C	Y	C	C	C	Y	C	C	T	C	T	-	Y	Y	C	Y	Y	Y	C	C	Y	C	Y	Y
chr8	5415073	3.4825	3.2921e-04	0.0935	G	C	G	S	G	G	G	G	G	G	G	G	G	G	G	G	G	S	G	G	G	G	S	G	G	G	S	G	G	C	G	C	-	S	S	G	S	S	G	G	G	S	G	G	S
chr8	5415358	3.2673	5.4033e-04	0.0871	C	T	C	Y	C	C	C	C	C	C	C	C	C	C	C	C	C	Y	C	C	C	C	Y	C	C	C	Y	C	C	T	C	T	T	Y	Y	C	Y	Y	C	C	C	Y	C	C	Y
chr8	5415368	3.3552	4.4137e-04	0.0897	G	C	G	S	G	G	G	G	G	G	G	G	G	G	G	G	G	S	G	G	G	G	S	G	G	G	S	G	G	C	G	C	C	S	S	G	S	S	G	G	G	S	G	G	S
chr8	5961473	4.2115	6.1451e-05	0.1150	C	T	C	C	Y	Y	Y	C	C	C	C	C	C	C	C	C	C	C	C	C	C	C	C	T	C	T	C	Y	C	C	C	C	C	C	C	C	Y	C	C	C	C	C	C	C	C
chr8	6032086	3.8938	1.2772e-04	0.1057	A	C	-	A	A	A	A	A	A	A	A	A	A	A	A	A	A	A	A	A	A	A	A	A	A	A	A	A	A	A	M	A	M	A	A	A	A	-	A	A	A	A	A	-	A
chr8	6073341	3.0974	7.9905e-04	0.0820	T	C	T	Y	T	T	T	T	T	T	T	T	T	T	T	T	T	T	T	T	T	T	Y	T	T	T	T	Y	T	T	T	Y	-	-	T	T	T	T	T	T	T	Y	T	T	T
chr9	49969	4.3556	4.4094e-05	0.1193	G	C	G	G	G	G	G	G	G	G	G	G	G	G	G	G	G	G	G	G	G	G	G	G	G	G	G	S	G	G	S	S	G	S	G	G	G	G	G	G	G	G	G	G	S
chr9	60438	3.0116	9.7358e-04	0.0794	A	T	A	A	W	A	A	-	A	A	A	A	A	A	A	A	A	A	A	A	A	A	A	A	A	A	A	W	W	W	A	W	W	A	A	A	A	A	A	A	A	A	A	A	A
chr9	65736	3.0020	9.9552e-04	0.0791	G	A	G	G	R	G	G	G	G	G	G	G	G	G	G	G	G	G	G	G	G	G	G	G	G	G	G	R	G	R	G	G	R	R	G	G	G	R	G	G	G	G	G	G	R
chr9	67374	3.1237	7.5216e-04	0.0828	C	G	C	C	S	S	S	C	C	C	C	C	C	C	C	C	C	C	C	C	C	C	C	-	C	C	C	S	S	S	C	C	S	S	C	C	C	C	C	C	C	C	C	C	S
chr9	67587	3.2180	6.0537e-04	0.0856	G	T	G	G	K	K	K	G	G	G	G	G	G	G	G	G	G	G	G	G	G	G	G	G	G	G	G	K	K	K	G	G	K	K	G	G	G	G	G	G	G	G	G	G	K
chr9	67826	3.0803	8.3115e-04	0.0815	C	A	C	C	M	M	M	C	C	C	C	C	C	C	C	C	C	C	C	C	C	C	C	C	C	C	C	M	M	A	M	M	M	M	C	C	C	C	C	C	C	C	C	C	M
chr9	69141	3.1801	6.6056e-04	0.0845	A	G	A	A	R	R	R	A	A	A	A	A	A	A	A	A	A	A	A	A	-	A	A	A	A	A	A	R	R	R	A	A	R	R	A	A	A	A	A	A	A	A	A	A	R
chr9	69874	3.3357	4.6164e-04	0.0891	A	C	A	A	M	M	M	A	A	A	A	A	A	A	A	A	A	A	A	A	A	A	A	A	A	A	A	M	M	M	A	A	M	M	A	A	A	A	A	A	A	A	A	A	M
chr9	134641	3.2455	5.6824e-04	0.0864	C	T	C	C	Y	Y	Y	C	C	C	C	C	C	C	C	C	C	C	C	C	C	C	C	C	C	C	C	Y	Y	Y	C	C	Y	Y	C	C	C	C	C	C	C	C	C	C	Y
chr9	135772	3.2092	6.1774e-04	0.0853	G	A	G	G	R	R	R	G	G	G	G	G	G	G	G	G	G	G	G	G	G	G	G	G	G	G	G	R	R	R	G	G	R	R	G	G	G	G	G	G	G	G	G	G	R
chr9	136446	3.2832	5.2096e-04	0.0875	C	T	C	C	Y	Y	Y	C	C	C	C	C	C	C	C	C	C	C	C	C	C	C	C	C	C	C	C	Y	Y	Y	C	C	-	Y	C	C	C	C	C	C	C	C	C	C	Y
chr9	157774	4.0256	9.4273e-05	0.1096	C	T	C	C	C	C	C	C	C	C	Y	C	C	C	C	C	C	Y	C	C	C	C	C	C	C	C	Y	C	C	C	C	Y	-	Y	C	C	C	C	C	C	C	C	Y	C	Y
chr9	163596	3.0439	9.0376e-04	0.0804	C	T	C	C	T	Y	Y	C	C	C	C	C	C	C	C	C	C	C	C	C	C	C	Y	C	C	C	C	Y	T	T	Y	Y	Y	C	C	C	C	C	C	C	C	C	C	C	C
chr9	213076	3.0754	8.4065e-04	0.0813	C	A	C	C	C	C	C	C	C	C	C	C	C	C	C	C	C	C	C	C	C	C	C	C	C	C	C	C	M	C	A	M	M	A	C	C	M	C	C	C	C	C	C	C	M
chr9	216626	4.1330	7.3626e-05	0.1127	G	A	G	R	G	G	G	-	G	G	G	G	G	G	G	G	G	G	G	G	G	G	R	G	G	G	G	G	R	G	R	R	R	R	G	G	G	R	R	G	G	G	G	R	R
chr9	216961	3.3221	4.7634e-04	0.0887	C	T	C	C	C	C	C	C	C	C	C	C	C	C	C	C	C	C	C	C	C	C	C	C	C	C	C	C	C	C	C	Y	-	Y	C	C	C	C	C	C	C	C	C	C	Y
chr9	229266	3.0152	9.6556e-04	0.0795	A	G	A	A	A	A	A	A	A	A	A	A	A	A	A	A	A	R	A	A	A	A	R	A	A	A	R	A	A	A	R	R	-	R	A	A	A	A	A	A	A	A	A	A	R
chr9	253582	3.1812	6.5891e-04	0.0845	A	G	A	A	A	A	A	A	A	A	A	A	A	A	A	A	A	A	A	A	A	A	A	R	A	R	A	A	A	A	A	A	A	A	A	R	R	A	A	A	R	A	A	A	A
chr9	294178	3.1366	7.3009e-04	0.0832	A	G	G	G	G	G	G	G	R	G	R	G	G	G	G	R	R	G	G	R	R	R	G	G	G	G	G	G	G	R	G	G	G	G	R	R	G	R	G	R	G	A	R	G	-
chr9	305016	3.2924	5.1005e-04	0.0878	A	G	A	A	R	A	A	A	A	A	A	A	A	A	A	A	A	A	A	A	A	A	A	R	A	R	A	R	A	A	A	A	A	A	A	A	A	A	A	A	A	A	A	A	A
chr9	323858	3.0770	8.3756e-04	0.0814	A	C	A	A	M	A	A	A	A	A	A	A	A	A	A	A	A	A	A	A	A	A	A	-	A	A	A	M	A	A	A	A	A	A	A	A	A	A	A	A	A	A	A	A	A
chr9	324821	3.2945	5.0752e-04	0.0879	G	A	G	G	G	G	G	-	G	G	G	G	G	G	G	G	G	G	G	G	G	G	G	G	G	G	G	G	G	G	G	G	R	R	G	R	G	G	G	G	R	G	G	G	G
chr9	441044	3.0122	9.7229e-04	0.0795	T	C	T	T	T	T	T	T	T	T	T	T	T	T	T	T	T	T	T	T	T	T	Y	-	T	T	T	T	T	T	Y	T	T	T	T	T	T	Y	T	T	T	T	T	T	T
chr9	441259	3.2651	5.4312e-04	0.0870	C	T	C	C	C	C	C	C	C	C	C	C	C	C	C	C	C	C	C	C	C	C	Y	-	C	C	C	C	C	C	Y	C	C	C	C	C	C	Y	C	C	C	C	C	C	C
chr9	441616	3.3164	4.8258e-04	0.0885	C	A	C	C	C	C	C	C	C	C	C	C	C	C	C	C	C	C	C	C	C	C	M	C	C	C	C	C	C	C	M	C	C	C	C	C	C	M	C	C	C	C	C	C	C
chr9	441618	3.3164	4.8258e-04	0.0885	C	T	C	C	C	C	C	C	C	C	C	C	C	C	C	C	C	C	C	C	C	C	Y	C	C	C	C	C	C	C	Y	C	C	C	C	C	C	Y	C	C	C	C	C	C	C
chr9	441675	3.2083	6.1904e-04	0.0853	T	C	T	T	T	T	T	T	T	T	T	T	T	T	T	T	T	T	T	T	T	T	Y	T	T	T	T	T	T	T	Y	T	T	T	T	T	T	Y	T	T	T	T	T	T	T
chr9	441717	3.0315	9.3010e-04	0.0800	A	G	A	A	A	A	A	A	A	A	A	A	A	A	A	A	A	A	A	A	A	A	R	A	A	A	A	A	A	A	R	A	A	A	A	A	A	R	A	A	A	A	A	A	A
chr9	471592	3.2368	5.7971e-04	0.0862	A	C	A	A	A	A	A	A	A	A	A	A	A	A	A	A	A	A	A	A	A	A	A	A	A	A	A	M	A	A	A	A	A	A	A	A	A	A	A	A	A	A	A	A	A
chr9	510406	4.3940	4.0360e-05	0.1204	G	A	G	G	R	G	G	G	G	G	G	G	G	G	G	G	G	G	G	G	G	G	G	A	G	A	G	G	G	G	G	G	G	R	G	R	G	G	G	G	G	G	G	G	R
chr9	512683	3.2607	5.4865e-04	0.0869	G	T	G	G	G	K	K	G	G	G	K	G	G	G	G	G	G	G	G	G	G	G	G	T	G	T	G	G	G	G	G	G	G	K	G	K	G	G	G	G	G	G	G	G	K
chr9	512797	3.4523	3.5291e-04	0.0926	C	T	C	C	C	C	C	C	Y	C	Y	C	C	C	C	Y	Y	C	C	Y	Y	Y	C	T	C	T	C	C	C	C	C	C	C	-	Y	Y	Y	C	Y	C	C	C	C	Y	C
chr9	585178	3.4136	3.8587e-04	0.0914	G	A	G	G	R	R	R	G	G	G	G	G	G	G	G	G	G	G	G	G	G	G	G	A	G	A	G	R	A	R	R	R	R	R	G	G	G	R	R	G	G	G	G	R	R
chr9	585456	3.1210	7.5678e-04	0.0827	T	C	T	T	Y	C	C	T	T	T	T	T	T	T	T	T	T	Y	T	T	T	T	Y	C	T	C	Y	Y	C	Y	T	-	Y	T	T	T	T	Y	Y	T	T	T	T	Y	T
chr9	641313	3.1928	6.4154e-04	0.0848	G	A	G	G	G	G	G	-	G	G	G	G	G	G	G	G	G	G	G	G	G	G	G	R	G	R	G	G	G	G	G	G	G	G	G	G	G	G	G	G	G	G	G	G	G
chr9	703702	3.6058	2.4788e-04	0.0971	C	T	C	C	C	C	C	C	C	C	C	C	C	C	C	C	-	Y	C	C	C	C	Y	C	C	C	Y	C	C	Y	C	Y	Y	Y	C	C	C	C	C	C	C	C	C	C	Y
chr9	703745	3.2765	5.2906e-04	0.0873	T	C	T	T	T	T	T	T	T	T	T	T	T	T	T	T	T	T	T	T	T	T	T	Y	T	Y	T	T	T	T	T	T	T	T	T	Y	T	Y	T	Y	T	T	Y	T	T
chr9	703792	3.6154	2.4242e-04	0.0974	G	T	G	G	G	G	G	G	G	G	G	G	G	G	G	G	G	K	G	G	G	G	T	G	G	G	K	K	G	K	K	K	K	T	K	G	G	K	G	G	G	G	K	G	K
chr9	703999	4.4823	3.2936e-05	0.1230	T	C	T	Y	T	T	T	T	T	T	T	T	T	T	T	T	T	Y	T	T	T	T	Y	T	T	T	Y	T	T	C	T	Y	C	Y	T	T	Y	-	T	T	T	T	T	T	Y
chr9	704106	4.3955	4.0223e-05	0.1204	G	A	G	R	G	G	G	G	G	G	G	G	G	G	G	G	G	R	G	G	G	G	R	G	G	G	R	G	G	A	G	R	A	R	G	G	R	R	G	G	G	G	G	G	R
chr9	704112	4.6254	2.3690e-05	0.1272	C	T	C	Y	C	C	C	C	C	C	C	C	C	C	C	C	C	Y	C	C	C	C	Y	C	C	C	Y	C	C	T	C	Y	-	Y	C	C	Y	Y	C	C	C	C	C	C	Y
chr9	704124	5.8315	1.4739e-06	0.1618	C	T	C	Y	C	C	C	C	C	C	C	C	C	C	C	C	C	Y	C	C	C	C	Y	C	C	C	Y	C	C	T	Y	Y	-	Y	C	C	Y	Y	C	C	C	C	C	C	Y
chr9	708983	3.3252	4.7289e-04	0.0888	C	T	C	C	Y	C	C	C	C	C	C	C	C	C	C	C	C	C	C	C	C	C	C	C	C	C	C	C	C	T	C	Y	T	C	C	C	C	C	C	C	C	C	C	C	C
chr9	768365	3.3068	4.9336e-04	0.0883	A	G	R	A	A	R	R	R	A	R	A	R	R	R	R	A	A	A	R	A	A	A	A	G	R	G	A	A	A	A	A	A	A	R	A	A	A	A	A	A	A	A	A	A	R
chr9	769251	3.3813	4.1558e-04	0.0905	C	T	C	C	C	C	C	C	C	C	C	C	C	C	C	C	C	Y	C	C	C	C	C	C	C	C	Y	Y	C	C	T	C	C	Y	C	C	-	C	Y	C	C	C	C	Y	Y
chr9	834614	3.3245	4.7367e-04	0.0888	C	T	C	C	C	C	C	C	C	C	C	C	C	C	C	C	C	C	C	C	C	C	Y	C	C	C	C	Y	C	Y	C	Y	-	C	Y	C	C	C	C	C	C	C	C	C	C
chr9	909836	3.2332	5.8447e-04	0.0861	G	A	G	G	G	G	G	G	G	G	G	G	G	G	G	G	G	G	G	G	G	G	G	R	G	R	G	G	G	G	G	G	-	R	G	-	G	G	R	G	G	G	G	R	R
chr9	910632	3.0711	8.4907e-04	0.0812	G	A	G	G	G	G	G	G	G	G	G	G	G	G	G	G	G	G	G	G	G	G	G	R	G	R	G	R	G	G	G	G	-	R	G	G	G	G	R	G	G	G	G	R	R
chr9	911462	3.3442	4.5271e-04	0.0894	G	A	G	G	-	G	G	G	G	G	G	G	G	G	G	G	G	G	G	G	G	G	G	R	G	R	G	R	G	G	G	G	G	-	G	G	G	G	R	G	G	G	R	R	R
chr9	911463	3.3442	4.5271e-04	0.0894	C	T	C	C	-	C	C	C	C	C	C	C	C	C	C	C	C	C	C	C	C	C	C	Y	C	Y	C	Y	C	C	C	C	C	-	C	C	C	C	Y	C	C	C	Y	Y	Y
chr9	911648	3.0756	8.4016e-04	0.0813	G	A	G	G	G	G	G	G	G	G	G	G	G	G	G	G	G	G	G	G	G	G	G	R	G	R	G	R	G	G	G	G	G	R	G	G	G	G	R	G	G	G	G	R	R
chr9	997475	3.0059	9.8651e-04	0.0793	G	A	G	R	G	G	G	G	G	G	G	G	G	G	G	G	G	G	G	G	G	G	G	R	G	R	G	A	G	G	G	G	G	G	G	G	G	G	G	G	G	G	G	G	G
chr9	1077977	3.1024	7.8997e-04	0.0821	T	G	T	-	G	G	G	T	T	T	T	T	T	T	T	T	T	G	T	T	T	T	G	K	T	K	G	K	G	G	G	G	G	K	K	-	K	K	G	K	T	T	K	G	G
chr9	1078118	3.0755	8.4035e-04	0.0813	T	C	T	Y	C	C	C	T	T	T	T	T	T	T	T	T	T	C	T	T	T	T	C	-	T	Y	C	Y	C	C	C	C	C	-	Y	T	Y	Y	C	T	T	T	T	C	C
chr9	1085901	3.0329	9.2705e-04	0.0801	C	T	C	C	C	C	C	C	C	C	C	C	C	C	C	C	C	C	C	C	C	C	Y	Y	C	Y	C	Y	C	C	C	C	C	C	C	-	C	C	C	C	C	C	C	C	C
chr9	1189756	3.5464	2.8418e-04	0.0954	C	T	C	C	-	C	C	C	C	C	C	C	C	C	C	C	C	C	C	C	C	C	Y	C	C	C	C	Y	Y	Y	C	C	C	Y	C	C	Y	C	C	-	C	C	C	C	Y
chr9	1209270	3.1103	7.7571e-04	0.0824	G	A	G	G	G	G	G	G	G	G	G	G	G	G	G	G	G	G	G	G	G	G	R	R	G	R	G	G	G	G	G	G	G	G	G	R	G	G	G	R	G	G	G	G	G
chr9	1209545	3.1141	7.6898e-04	0.0825	G	T	G	G	G	G	G	G	G	G	G	G	G	G	G	G	G	G	G	G	G	G	-	K	G	K	G	G	G	G	G	G	G	G	G	K	G	G	G	G	G	G	G	G	G
chr9	1213809	3.9137	1.2198e-04	0.1063	C	G	C	C	C	C	C	C	C	C	C	C	C	C	C	C	C	C	C	C	C	C	C	C	C	C	C	C	C	C	C	C	C	S	C	C	C	C	C	C	C	C	C	C	S
chr9	1266878	3.4273	3.7387e-04	0.0918	T	C	Y	T	T	T	T	Y	T	Y	T	Y	Y	Y	Y	T	T	T	Y	T	T	T	T	C	Y	C	T	T	T	T	T	T	T	T	T	T	Y	Y	T	T	T	T	Y	T	T
chr9	1315340	3.0156	9.6461e-04	0.0796	G	A	G	G	G	G	G	G	G	G	G	G	G	G	G	G	G	G	G	G	G	G	G	G	G	G	G	R	G	R	G	G	-	G	G	G	G	G	G	G	G	G	G	G	G
chr9	1333974	3.1720	6.7303e-04	0.0842	G	A	G	R	R	R	R	G	G	G	G	G	G	G	G	G	G	G	G	G	G	G	R	R	G	R	G	R	R	G	G	-	R	G	R	G	R	G	R	G	G	G	G	R	G
chr9	1357710	3.1222	7.5471e-04	0.0827	G	T	G	K	K	G	G	G	G	G	G	G	G	G	G	G	G	K	G	G	G	G	K	K	G	K	K	K	K	T	K	G	T	K	K	G	K	K	T	G	G	G	G	T	K
chr9	1364717	3.0903	8.1232e-04	0.0818	A	T	A	A	A	A	A	A	A	A	A	A	A	A	A	A	A	A	A	A	A	A	A	T	A	T	A	A	A	A	A	A	A	A	A	A	W	A	W	A	A	A	A	W	A
chr9	1372703	3.0638	8.6345e-04	0.0810	A	G	A	G	R	G	G	A	A	A	A	A	A	A	A	A	A	R	A	A	A	A	A	-	A	G	R	R	G	G	G	R	R	R	R	A	A	A	R	A	A	A	A	R	R
chr9	1372935	3.4790	3.3187e-04	0.0934	G	A	G	G	G	G	G	G	G	G	G	G	G	G	G	G	G	R	G	G	G	G	G	G	G	G	R	G	G	G	G	G	R	R	G	G	G	G	G	G	G	G	G	G	R
chr9	1375138	3.3763	4.2045e-04	0.0903	G	A	G	A	G	G	G	G	G	G	G	G	G	G	G	G	G	R	G	G	G	G	R	G	G	G	R	G	R	R	R	R	G	R	R	G	G	G	R	G	G	G	G	R	R
chr9	1562267	3.3328	4.6477e-04	0.0890	A	G	A	G	G	R	R	A	A	A	A	A	A	A	A	A	A	G	A	A	A	A	G	A	A	A	G	G	G	G	-	R	G	G	R	A	R	R	R	R	A	A	A	R	G
chr9	1659591	3.8356	1.4601e-04	0.1040	G	A	G	G	R	G	G	G	G	G	G	G	G	G	G	G	G	G	G	G	G	G	G	G	G	G	G	R	G	R	G	R	-	R	G	R	G	G	G	G	G	G	G	G	R
chr9	1695084	3.1672	6.8046e-04	0.0841	T	A	T	T	W	T	T	T	T	T	T	T	T	T	T	T	T	W	T	T	T	T	W	T	T	T	W	W	T	W	T	A	A	T	T	T	T	W	T	W	W	T	T	T	T
chr9	1961684	4.2894	5.1362e-05	0.1173	C	T	C	C	C	C	C	C	C	C	C	C	C	C	C	C	C	C	C	C	C	C	C	Y	C	Y	C	C	C	C	C	C	C	C	Y	T	C	C	C	C	Y	C	C	C	C
chr9	1977414	3.0949	8.0362e-04	0.0819	C	G	C	S	S	G	G	C	C	C	C	C	C	C	C	C	C	C	C	C	C	C	S	G	C	G	C	S	S	C	C	S	S	C	S	C	S	S	C	C	C	C	C	C	C
chr9	1996671	3.3967	4.0114e-04	0.0909	C	T	Y	C	C	C	C	Y	C	Y	C	Y	Y	Y	Y	C	C	C	Y	C	C	C	C	Y	Y	Y	C	C	C	C	C	C	C	C	C	C	C	C	C	C	C	C	C	C	C
chr9	2001745	4.0865	8.1932e-05	0.1114	G	T	G	K	G	G	G	G	G	G	G	G	G	G	G	G	G	G	G	G	G	G	G	T	G	T	G	G	G	K	G	G	G	G	G	G	G	G	G	G	G	G	G	G	G
chr9	2014175	3.1203	7.5807e-04	0.0827	C	G	C	C	C	C	C	C	C	C	C	C	C	C	C	C	C	C	C	C	C	C	C	C	C	C	C	S	C	C	S	C	C	C	C	C	C	S	C	C	C	C	C	C	C
chr9	2070448	3.1879	6.4873e-04	0.0847	A	G	A	A	A	A	A	A	R	A	A	A	A	A	A	R	R	A	A	R	R	R	A	R	A	R	A	A	A	A	A	A	A	A	A	A	A	A	A	A	R	A	A	A	A
chr9	2070917	3.1752	6.6797e-04	0.0843	C	T	C	Y	C	C	C	C	C	C	C	C	C	C	C	C	C	C	C	-	C	C	C	C	C	C	C	Y	C	C	Y	C	C	T	C	C	C	C	C	C	C	C	C	C	Y
chr9	2072014	3.1495	7.0868e-04	0.0836	G	T	G	K	T	G	G	G	G	G	G	G	G	G	G	G	G	G	G	G	G	G	G	G	G	G	G	G	K	G	K	T	K	K	G	G	K	K	T	G	K	G	G	T	K
chr9	2072064	4.6667	2.1543e-05	0.1284	A	G	A	R	G	A	A	A	A	A	A	A	A	A	A	A	A	A	A	A	A	A	A	A	A	A	A	A	R	R	R	G	R	R	A	A	R	R	A	A	A	A	A	A	R
chr9	2074738	3.1211	7.5658e-04	0.0827	T	A	T	W	W	W	W	T	T	T	T	T	T	T	T	T	T	W	T	T	T	T	T	T	T	T	W	T	W	W	W	-	W	A	W	T	T	W	T	T	T	T	T	T	W
chr9	2076669	3.8130	1.5381e-04	0.1033	C	T	C	Y	C	C	C	C	C	C	C	C	C	C	C	C	C	Y	C	C	C	C	C	C	C	C	Y	C	C	T	Y	C	-	Y	C	C	C	C	Y	C	C	C	C	Y	Y
chr9	2082176	3.5857	2.5957e-04	0.0966	T	C	T	T	T	T	T	T	T	T	T	T	T	T	T	T	T	T	T	T	T	T	T	Y	T	Y	T	T	T	T	T	T	T	T	Y	Y	-	T	T	T	T	T	T	T	T
chr9	2082905	3.0644	8.6209e-04	0.0810	A	G	A	R	G	A	A	A	A	A	A	A	A	A	A	A	A	R	A	A	A	A	R	R	A	R	R	R	A	R	R	R	-	A	R	A	A	R	R	A	A	A	A	R	A
chr9	2125390	3.6698	2.1387e-04	0.0990	T	C	T	T	T	T	T	T	Y	T	T	T	T	T	T	Y	Y	T	T	Y	Y	Y	T	Y	T	Y	T	T	T	T	T	T	T	T	-	T	T	T	T	T	T	T	T	T	T
chr9	2170360	4.2394	5.7617e-05	0.1159	T	C	T	T	T	T	T	T	T	T	T	T	T	T	T	T	T	T	T	T	T	T	T	Y	T	Y	T	T	T	T	T	T	Y	T	T	T	T	T	T	T	T	T	T	T	T
chr9	2178110	3.6160	2.4211e-04	0.0974	C	T	C	C	Y	C	C	C	C	C	C	C	C	C	C	C	C	C	C	C	C	C	C	C	C	C	C	C	C	Y	Y	Y	C	Y	C	C	-	C	Y	C	Y	C	C	Y	Y
chr9	2193889	4.4239	3.7683e-05	0.1213	A	G	A	A	A	R	R	A	A	A	A	A	A	A	A	A	A	A	A	A	A	A	R	R	A	R	A	R	A	A	A	A	A	A	A	A	R	A	R	A	A	A	A	R	A
chr9	2194822	4.5079	3.1049e-05	0.1237	G	A	G	G	G	G	G	G	G	G	G	G	G	G	G	G	G	G	G	G	G	G	G	R	G	R	G	G	G	G	G	G	R	-	-	G	R	G	G	R	R	G	G	G	R
chr9	2209844	3.2032	6.2628e-04	0.0852	G	A	G	R	R	A	A	G	G	G	G	G	G	G	G	G	G	R	G	G	G	G	A	G	G	G	R	R	R	A	R	A	R	-	G	G	R	R	G	G	G	G	G	G	A
chr9	2209871	3.3197	4.7901e-04	0.0886	G	T	G	K	K	T	T	G	G	G	G	G	G	G	G	G	G	K	G	G	G	G	T	G	G	G	K	K	K	T	K	T	K	-	G	G	K	K	G	G	G	G	G	G	T
chr9	2209877	3.9399	1.1483e-04	0.1070	A	G	A	R	R	G	G	A	A	A	R	A	A	A	A	A	A	R	A	A	A	A	G	A	A	A	R	R	R	G	R	G	R	G	A	A	R	R	A	A	A	A	A	A	G
chr9	2210099	3.2291	5.9001e-04	0.0859	C	T	C	Y	Y	T	T	C	C	C	C	C	C	C	C	C	C	C	C	C	C	C	T	-	C	C	C	Y	C	T	C	Y	Y	Y	C	C	Y	Y	C	C	C	C	C	C	Y
chr9	2275037	3.3295	4.6828e-04	0.0889	T	C	T	T	T	Y	Y	T	T	T	T	T	T	T	T	T	T	T	T	T	T	T	T	C	T	C	T	T	Y	T	Y	T	T	T	T	T	T	T	T	T	T	T	T	T	T
chr9	2284921	3.3262	4.7182e-04	0.0888	C	T	C	C	Y	C	C	C	C	C	C	C	C	C	C	C	C	C	C	-	C	C	C	Y	C	Y	C	C	C	C	C	-	C	C	C	C	C	C	C	C	C	C	C	C	C
chr9	2298605	3.2961	5.0569e-04	0.0879	C	T	C	C	Y	Y	Y	C	C	C	C	C	C	C	C	C	C	C	C	C	C	C	C	Y	C	Y	C	C	C	C	C	C	C	C	C	C	C	C	C	C	C	C	C	C	C
chr9	2301762	3.3124	4.8711e-04	0.0884	T	C	T	T	T	T	T	T	T	T	T	T	T	T	T	T	T	T	T	T	T	T	T	-	T	T	T	Y	T	T	T	T	T	C	T	T	T	Y	T	T	T	T	T	T	Y
chr9	2394583	3.2544	5.5672e-04	0.0867	T	C	T	T	Y	T	T	T	T	T	T	T	T	T	T	T	T	T	T	T	T	T	Y	-	T	T	T	Y	T	C	Y	Y	T	Y	T	T	Y	Y	C	T	T	T	T	C	Y
chr9	2411240	3.0786	8.3443e-04	0.0814	G	A	G	G	G	G	G	G	G	G	G	G	G	G	G	G	G	G	G	G	G	G	G	G	G	G	G	G	R	A	G	A	R	R	G	G	R	G	G	G	G	G	G	G	R
chr9	2428694	3.0722	8.4675e-04	0.0812	C	G	C	C	C	S	S	C	C	C	C	C	C	C	C	C	C	C	C	C	C	C	C	S	C	S	C	S	C	C	C	C	C	C	C	C	C	C	C	C	C	C	C	C	C
chr9	2482195	4.4239	3.7681e-05	0.1213	G	C	G	G	G	S	S	G	G	G	G	G	G	G	G	G	G	S	G	G	G	G	S	C	G	C	S	G	G	S	G	S	G	S	G	G	S	G	S	G	G	G	G	S	S
chr9	2544356	3.2535	5.5781e-04	0.0867	C	T	C	Y	C	Y	Y	C	C	C	C	C	C	C	C	C	C	C	C	C	C	C	C	Y	C	Y	C	C	C	C	Y	Y	C	C	C	C	C	C	C	C	C	C	C	C	C
chr9	2565229	4.1903	6.4518e-05	0.1144	T	A	-	W	T	T	T	W	T	W	T	W	W	-	W	T	T	T	W	T	T	T	T	A	W	A	T	T	T	T	T	T	-	T	W	T	T	T	T	T	T	T	T	T	T
chr9	2599839	3.6921	2.0318e-04	0.0997	T	A	T	T	W	T	T	T	T	T	T	T	T	T	T	T	T	T	T	T	T	T	W	T	T	T	T	W	W	A	T	A	W	W	T	T	T	T	T	T	T	T	T	T	W
chr9	2625049	3.4980	3.1769e-04	0.0939	G	A	G	R	A	A	A	G	G	G	G	G	G	G	G	G	G	A	G	G	G	G	A	R	G	R	A	R	A	R	G	A	A	R	R	G	R	R	R	G	G	G	G	R	R
chr9	2628044	3.0139	9.6851e-04	0.0795	C	G	C	S	S	S	S	C	C	C	C	C	C	C	C	C	C	S	C	C	C	C	S	C	C	C	S	C	S	C	C	S	C	C	C	C	C	S	C	C	C	C	C	C	C
chr9	2642529	4.1859	6.5180e-05	0.1143	T	C	T	T	T	T	T	T	T	T	T	T	T	T	T	T	T	Y	T	T	T	T	Y	T	T	T	Y	Y	T	Y	Y	T	T	Y	T	-	T	Y	Y	T	T	T	T	Y	Y
chr9	2642687	3.0373	9.1776e-04	0.0802	G	A	G	G	R	G	G	G	G	G	G	G	G	G	G	G	G	R	G	G	G	G	R	G	G	G	R	A	G	G	R	G	A	R	G	G	R	G	R	G	G	G	G	R	R
chr9	2657223	3.1830	6.5622e-04	0.0846	G	A	G	R	G	G	G	G	G	G	G	G	G	G	G	G	G	G	G	G	G	G	G	G	G	G	G	G	G	G	G	G	G	R	G	G	G	G	G	G	G	G	G	G	R
chr9	2712621	3.1788	6.6245e-04	0.0844	G	T	G	G	K	G	G	G	G	G	G	G	G	G	G	G	G	G	G	G	G	G	K	T	G	T	G	G	G	G	K	G	-	G	G	G	K	G	G	G	G	G	G	G	G
chr9	2801574	3.0067	9.8467e-04	0.0793	A	G	A	A	A	A	A	A	A	A	A	A	A	A	A	A	A	G	A	A	A	A	A	A	A	A	G	A	R	A	R	R	A	A	A	-	A	R	A	A	A	A	A	A	A
chr9	2825143	3.3468	4.5000e-04	0.0894	C	A	C	C	C	C	C	C	C	C	C	C	C	C	C	C	C	M	C	C	C	C	C	C	C	C	M	C	M	M	C	C	-	M	C	-	M	C	C	C	C	C	C	C	M
chr9	2857859	3.6894	2.0446e-04	0.0996	A	G	A	A	A	A	A	A	A	A	A	A	A	A	A	A	A	A	A	A	A	A	A	G	A	G	A	A	A	A	R	A	A	A	A	A	A	A	A	A	A	A	A	A	A
chr9	2900505	3.2155	6.0888e-04	0.0855	G	C	G	S	S	C	C	G	G	G	G	G	G	G	G	G	G	C	G	G	G	G	C	G	G	G	C	C	S	S	S	C	G	S	G	G	S	S	S	G	G	G	G	S	C
chr9	2905358	3.5299	2.9517e-04	0.0949	T	C	Y	T	T	T	T	Y	Y	Y	Y	Y	Y	Y	Y	Y	Y	T	Y	Y	Y	Y	T	Y	Y	Y	T	T	T	T	T	T	T	T	T	T	Y	T	T	T	T	T	T	T	T
chr9	2916921	4.1430	7.1952e-05	0.1130	G	A	G	G	R	R	R	G	G	G	G	G	G	G	G	G	G	G	G	G	G	G	A	G	G	G	G	R	G	G	R	A	R	G	G	G	R	R	R	G	G	G	R	R	G
chr9	2951420	3.0981	7.9787e-04	0.0820	A	G	A	A	A	A	A	A	A	A	A	A	A	A	A	A	A	R	A	A	A	A	A	A	A	A	R	A	A	R	-	-	A	R	A	A	R	R	G	A	A	A	A	-	R
chr9	2979968	3.2459	5.6769e-04	0.0864	A	G	A	A	A	A	A	A	A	A	A	A	A	A	A	A	A	R	A	A	A	A	A	-	A	A	R	A	R	A	A	R	R	R	A	-	R	A	A	A	A	A	A	A	R
chr9	2987940	3.5104	3.0871e-04	0.0943	G	T	G	G	G	G	G	G	G	G	G	G	G	G	G	G	G	G	G	G	G	G	G	K	G	K	G	G	G	-	G	G	G	G	G	G	K	G	G	G	K	G	G	G	G
chr9	2988768	3.5110	3.0833e-04	0.0943	C	T	C	C	C	C	C	C	Y	C	C	C	C	C	C	Y	Y	C	C	Y	Y	Y	C	T	C	T	C	C	C	C	C	C	C	C	C	T	-	Y	C	C	Y	C	C	C	C
chr9	2990162	3.2218	6.0005e-04	0.0857	A	T	W	A	A	A	A	W	A	W	A	W	W	W	W	A	A	A	W	A	A	A	A	T	W	T	A	A	W	W	A	A	W	A	A	T	-	W	A	W	A	A	W	A	A
chr9	3023848	3.2344	5.8297e-04	0.0861	C	T	C	Y	Y	Y	Y	C	C	C	C	C	C	C	C	C	C	C	C	C	C	C	Y	T	C	T	C	C	C	T	Y	C	C	Y	C	C	C	C	C	C	C	C	C	C	Y
chr9	3023999	3.2694	5.3772e-04	0.0871	C	G	C	S	S	S	S	C	C	C	C	C	C	C	C	C	C	C	C	C	C	C	S	G	C	G	C	C	C	G	S	C	C	S	C	C	C	C	C	C	C	C	C	C	S
chr9	3024058	3.3051	4.9530e-04	0.0882	G	A	G	R	R	R	R	G	G	G	G	G	G	G	G	G	G	G	G	G	G	G	G	A	G	A	G	G	G	A	R	G	G	R	G	G	G	G	G	G	G	G	G	G	R
chr9	3024103	3.3128	4.8668e-04	0.0884	C	T	C	Y	Y	Y	Y	C	C	C	C	C	C	C	C	C	C	C	C	C	C	C	C	Y	C	Y	C	C	C	T	Y	C	C	Y	C	C	C	C	C	C	C	C	C	C	Y
chr9	3024118	3.6770	2.1037e-04	0.0993	A	G	A	R	R	R	R	A	R	A	A	A	A	A	A	A	A	A	A	A	A	A	A	G	A	G	A	A	A	G	R	A	A	R	A	A	A	A	R	A	A	A	A	R	R
chr9	3024119	4.3743	4.2237e-05	0.1198	A	G	A	R	R	R	R	A	A	A	A	A	A	A	A	A	A	A	A	A	A	A	A	G	A	G	A	A	A	G	R	A	A	R	A	A	A	A	R	A	A	A	A	R	R
chr9	3024180	4.5332	2.9295e-05	0.1245	A	G	A	R	R	R	R	A	A	A	A	A	A	A	A	A	A	A	A	A	A	A	A	G	A	G	A	R	A	R	R	A	A	R	A	A	A	A	R	A	A	A	A	R	R
chr9	3024186	3.8154	1.5295e-04	0.1034	G	A	G	R	R	R	R	G	G	G	G	G	G	G	G	G	G	G	G	G	G	G	G	A	G	A	G	R	G	R	R	G	G	R	G	G	G	G	R	G	G	G	G	R	R
chr9	3024262	4.8181	1.5203e-05	0.1328	T	C	T	Y	Y	Y	Y	T	T	T	T	T	T	T	T	T	T	Y	T	T	T	T	T	C	T	C	Y	Y	T	T	Y	T	T	Y	T	T	T	T	Y	T	T	T	T	Y	Y
chr9	3101861	3.6466	2.2561e-04	0.0984	C	A	C	C	C	C	C	C	C	C	C	C	C	C	C	C	C	M	C	C	C	C	M	A	C	A	M	C	M	C	C	C	-	C	C	C	C	C	M	C	C	C	C	M	C
chr9	3200159	3.7990	1.5885e-04	0.1029	C	T	C	C	C	C	C	C	C	C	C	C	C	C	C	-	C	C	C	C	C	C	C	T	C	T	C	C	C	Y	C	Y	C	C	C	C	C	C	C	C	C	C	C	C	C
chr9	3205859	3.3112	4.8840e-04	0.0884	G	A	G	R	G	G	G	G	G	G	G	G	G	G	G	G	G	R	G	G	G	G	G	-	G	G	R	G	G	G	G	R	R	R	G	G	G	R	A	G	G	G	G	A	R
chr9	3206018	4.4077	3.9112e-05	0.1208	C	G	C	S	C	C	C	C	C	C	C	C	C	C	C	C	C	S	C	C	C	C	C	-	C	C	S	S	C	C	S	C	C	S	C	C	S	C	C	C	C	C	C	C	S
chr9	3216720	5.1307	7.4013e-06	0.1418	C	T	C	C	C	C	C	C	C	C	C	C	C	C	C	C	C	C	C	C	C	C	C	T	C	T	C	T	C	Y	C	C	-	C	C	C	C	Y	C	C	C	C	C	C	C
chr9	3217266	3.1167	7.6442e-04	0.0826	T	C	T	C	C	Y	Y	T	T	T	T	T	T	T	T	T	T	C	T	T	T	T	C	T	T	T	C	Y	C	C	C	C	Y	Y	Y	T	Y	Y	Y	T	T	T	T	Y	Y
chr9	3217308	5.3435	4.5347e-06	0.1479	G	A	G	G	G	R	R	G	G	G	G	G	G	G	G	G	G	G	G	G	G	G	G	A	G	A	G	R	G	G	G	-	R	R	G	G	G	G	G	G	G	G	G	G	R
chr9	3217344	5.0654	8.6026e-06	0.1399	G	A	G	G	G	R	R	G	G	G	G	G	G	G	G	G	G	G	G	G	G	G	G	A	G	A	G	R	G	R	G	G	R	R	G	G	G	G	G	G	G	G	G	G	R
chr9	3218521	5.2161	6.0797e-06	0.1443	T	C	T	T	T	Y	Y	T	T	T	T	T	T	T	T	T	T	T	T	T	T	T	T	C	T	C	T	Y	T	T	T	T	Y	Y	T	T	T	Y	T	T	T	T	T	T	Y
chr9	3218692	3.4960	3.1917e-04	0.0939	C	G	C	G	S	C	C	C	C	C	C	C	C	C	C	-	C	S	C	C	C	C	S	C	C	C	S	S	G	G	G	G	-	C	S	C	S	S	G	C	C	C	C	G	C
chr9	3219497	4.1940	6.3971e-05	0.1145	C	T	C	C	Y	C	C	C	C	C	C	C	C	C	C	C	C	C	C	C	C	C	C	T	C	T	C	Y	C	C	C	C	Y	Y	Y	Y	Y	Y	C	Y	C	C	C	C	T
chr9	3219931	3.0769	8.3777e-04	0.0814	G	A	G	G	G	G	G	G	G	G	G	G	G	G	G	G	G	G	G	G	G	G	G	G	G	G	G	G	A	-	G	R	G	G	G	G	G	G	-	G	G	G	G	G	G
chr9	3221737	3.6749	2.1141e-04	0.0992	T	C	T	C	Y	T	T	T	T	T	T	T	T	T	T	T	T	Y	T	T	T	T	Y	T	T	T	Y	T	C	C	C	C	T	T	T	T	Y	-	Y	T	T	T	T	Y	T
chr9	3294375	3.4659	3.4208e-04	0.0930	T	G	T	K	K	T	T	T	T	T	T	T	T	T	T	T	T	K	T	T	T	T	K	T	T	T	K	T	G	K	K	G	K	K	T	T	T	K	G	T	T	T	T	G	K
chr9	3348660	3.1069	7.8177e-04	0.0823	C	T	C	C	C	Y	Y	C	C	C	C	C	C	C	C	C	C	Y	C	C	C	C	C	C	C	C	Y	C	Y	C	Y	Y	Y	Y	C	C	Y	Y	C	C	C	C	C	C	Y
chr9	3358574	3.0553	8.8038e-04	0.0807	A	G	A	A	A	A	A	-	A	A	A	A	A	A	A	A	A	A	A	A	A	A	A	R	A	R	A	R	A	A	R	A	-	A	A	-	A	R	A	A	A	A	A	A	A
chr9	3408430	3.5048	3.1274e-04	0.0941	G	A	G	G	R	R	R	G	G	G	G	G	G	G	G	G	G	R	G	G	G	G	R	G	G	G	R	G	R	R	G	G	R	R	R	G	R	R	A	G	G	G	G	A	G
chr9	3408433	3.1139	7.6933e-04	0.0825	A	G	A	A	R	R	R	A	A	A	A	A	A	A	A	A	A	R	A	A	A	A	R	A	A	A	R	A	R	R	A	A	R	R	R	A	R	R	G	A	A	A	A	G	A
chr9	3411884	3.2592	5.5059e-04	0.0868	C	T	C	T	Y	C	C	C	C	C	C	C	C	C	C	C	C	Y	C	C	C	C	Y	C	C	C	Y	C	Y	Y	Y	Y	T	Y	C	C	C	C	Y	C	C	C	Y	Y	Y
chr9	3412739	3.8484	1.4179e-04	0.1043	A	C	A	C	M	M	M	A	A	A	A	A	A	A	A	A	A	M	A	A	A	A	M	A	A	A	M	A	M	M	M	M	C	M	A	A	A	A	M	A	A	A	M	M	M
chr9	3412925	3.6179	2.4105e-04	0.0975	C	T	C	T	Y	Y	Y	C	C	C	C	C	C	C	C	C	C	Y	C	C	C	C	Y	C	C	C	Y	C	Y	Y	Y	Y	T	Y	C	Y	C	C	Y	C	C	C	C	Y	Y
chr9	3412934	3.5729	2.6734e-04	0.0962	G	A	G	A	R	R	R	G	G	G	G	G	G	G	G	G	G	R	G	G	G	G	R	G	G	G	R	G	R	R	R	R	A	R	G	G	R	G	R	G	G	G	G	R	R
chr9	3413165	3.0899	8.1311e-04	0.0818	G	A	G	A	R	R	R	G	G	G	G	G	G	G	G	G	G	R	G	G	G	G	R	G	G	G	R	G	R	R	R	R	A	R	G	G	G	G	R	G	G	G	G	R	R
chr9	3458517	3.6916	2.0343e-04	0.0997	C	T	C	Y	Y	C	C	C	C	C	C	C	C	C	C	C	C	Y	C	C	C	C	C	C	C	C	Y	Y	C	C	C	C	C	Y	C	C	C	C	C	C	C	C	C	C	Y
chr9	3602315	3.0106	9.7584e-04	0.0794	A	G	R	A	A	A	A	R	A	R	A	R	R	R	R	A	A	A	R	A	A	A	A	-	R	A	A	A	A	A	A	A	A	A	A	A	A	R	A	A	A	A	R	A	A
chr9	3685287	3.8463	1.4246e-04	0.1043	C	A	C	C	C	C	C	C	C	C	C	C	C	C	C	C	C	M	C	C	C	C	M	C	C	C	M	M	M	C	M	C	C	M	C	C	C	C	C	C	C	C	C	C	M
chr9	3765847	3.5724	2.6765e-04	0.0962	C	T	C	C	C	C	C	C	C	C	C	C	C	C	C	C	C	C	C	C	C	C	C	C	C	C	C	C	Y	C	C	Y	-	Y	C	C	C	Y	C	C	C	C	Y	C	C
chr9	3837097	3.5651	2.7222e-04	0.0959	C	A	C	C	C	C	C	C	C	C	C	C	C	C	C	C	C	C	C	C	C	C	M	M	C	M	C	M	C	C	C	M	C	-	C	C	C	C	C	C	C	C	C	C	C
chr9	3921439	3.0266	9.4060e-04	0.0799	C	A	C	A	M	C	C	C	C	C	C	C	C	C	C	C	C	A	C	C	C	C	M	-	C	A	A	M	C	M	M	C	C	C	C	C	M	M	M	M	C	C	C	M	C
chr9	3921472	3.0918	8.0948e-04	0.0818	G	T	G	T	K	G	G	G	G	G	G	G	G	G	G	G	G	T	G	G	G	G	K	-	G	T	T	K	G	K	K	G	-	G	G	G	K	K	K	G	G	G	G	K	G
chr9	4225609	3.0404	9.1119e-04	0.0803	C	T	C	T	C	-	Y	C	C	C	C	C	C	C	C	C	C	Y	C	C	C	C	C	Y	C	Y	Y	C	C	T	Y	T	T	Y	Y	Y	Y	Y	T	Y	Y	C	C	T	Y
chr9	4297850	3.4441	3.5966e-04	0.0923	G	A	G	G	R	G	G	-	G	G	G	G	G	G	G	G	G	G	G	G	G	G	G	G	G	G	G	R	G	G	R	R	R	R	G	G	G	G	-	G	G	G	G	-	R
chr9	4316733	3.5607	2.7499e-04	0.0958	T	G	T	T	T	T	T	T	T	T	T	T	T	T	T	T	T	T	T	T	T	T	G	T	T	T	T	K	K	K	K	K	T	K	T	T	T	T	T	-	T	T	K	T	K
chr9	4319128	3.3230	4.7538e-04	0.0887	T	C	T	T	Y	T	T	T	T	T	T	T	T	T	T	T	T	T	T	T	T	T	T	T	T	T	T	T	Y	T	Y	T	Y	T	T	T	T	Y	Y	Y	T	T	T	Y	T
chr9	4404521	3.1408	7.2309e-04	0.0833	A	G	A	A	A	A	A	A	A	A	A	A	A	A	A	A	A	R	A	A	A	A	A	R	A	R	R	A	A	A	A	A	R	A	A	A	A	A	A	A	A	A	A	A	A
chr9	4684011	3.0370	9.1828e-04	0.0802	C	T	C	Y	C	Y	Y	C	C	C	C	C	C	C	C	C	C	C	C	C	C	C	C	C	C	C	C	Y	C	C	Y	C	C	Y	Y	C	C	C	C	C	C	Y	C	C	Y
chr9	4684780	3.3679	4.2865e-04	0.0901	C	T	C	Y	C	C	C	C	C	C	C	C	C	C	C	C	C	C	C	C	C	C	C	-	C	C	C	Y	C	Y	Y	C	C	Y	Y	C	C	C	C	C	C	Y	C	C	Y
chr9	4780267	3.0567	8.7751e-04	0.0808	A	T	A	W	W	A	A	A	A	A	A	A	A	A	A	A	A	W	A	A	A	A	W	A	A	A	W	A	W	A	A	W	A	A	A	A	A	A	A	A	A	W	A	A	A
chr9	4781088	3.5421	2.8701e-04	0.0953	C	T	C	Y	Y	C	C	C	C	C	C	C	C	C	C	C	C	Y	C	C	C	C	-	C	C	C	Y	C	Y	C	C	T	-	C	C	C	C	C	C	C	C	Y	C	C	C
chr9	4781913	3.4515	3.5356e-04	0.0926	C	T	C	Y	Y	C	C	C	C	C	C	C	C	C	C	C	C	Y	C	C	C	C	Y	-	C	C	Y	C	Y	C	C	Y	C	C	C	C	C	C	C	C	C	Y	C	C	C
chr9	4836335	3.0766	8.3823e-04	0.0814	A	G	A	R	A	A	A	A	A	A	R	A	A	A	A	A	A	A	A	A	A	A	A	A	A	A	A	R	A	A	A	A	A	-	A	A	A	A	R	R	A	R	A	R	A
chr10	339417	3.9726	1.0651e-04	0.1080	T	C	T	T	T	Y	Y	T	T	T	T	T	T	T	T	T	T	T	T	T	T	T	T	Y	T	Y	T	T	Y	Y	T	T	T	T	T	T	Y	T	T	T	T	T	T	T	T
chr10	355171	3.6196	2.4010e-04	0.0976	C	T	C	C	C	C	C	C	C	C	C	C	C	C	C	C	C	Y	C	C	C	C	C	Y	C	Y	Y	C	C	C	C	C	C	C	C	C	C	C	C	-	Y	C	C	C	C
chr10	407170	3.0336	9.2559e-04	0.0801	G	A	R	G	G	G	G	R	G	R	R	R	R	R	R	G	G	G	R	G	G	G	G	R	R	R	G	G	G	G	G	G	G	G	G	R	R	R	G	G	G	G	R	G	G
chr10	471967	3.0860	8.2032e-04	0.0817	G	C	G	G	G	G	G	G	G	G	G	G	G	G	G	G	G	G	G	G	G	G	G	S	G	S	G	G	G	G	G	-	G	G	G	G	G	G	G	G	G	G	G	G	G
chr10	474642	3.0600	8.7104e-04	0.0809	G	A	G	G	G	G	G	G	G	G	G	G	G	G	G	G	G	G	G	G	G	G	G	R	G	R	G	R	G	G	G	G	G	G	G	G	G	G	G	G	G	G	G	G	G
chr10	476299	3.1734	6.7075e-04	0.0843	G	A	G	G	G	G	G	G	G	G	G	G	G	G	G	G	G	G	G	G	G	G	G	R	G	R	G	G	G	G	G	G	G	G	G	G	G	G	G	G	G	G	G	G	G
chr10	527210	3.3671	4.2941e-04	0.0900	C	T	C	Y	C	C	C	C	C	C	C	C	C	C	C	C	C	C	C	C	C	C	Y	C	C	C	C	Y	Y	Y	Y	-	Y	Y	C	C	Y	C	Y	C	C	Y	C	Y	Y
chr10	557937	5.6159	2.4214e-06	0.1557	A	G	A	A	A	A	A	A	A	A	A	A	A	A	A	A	A	A	A	A	A	A	A	G	A	G	A	A	A	A	A	A	-	A	A	R	A	A	R	A	A	A	A	R	A
chr10	588548	3.3543	4.4232e-04	0.0897	G	A	G	G	G	G	G	G	G	G	G	G	G	G	G	G	G	R	G	G	G	G	G	G	G	G	R	G	G	G	G	G	G	R	G	G	G	G	G	R	G	G	G	G	R
chr10	796245	3.0926	8.0796e-04	0.0819	G	T	G	G	K	G	G	G	G	G	G	G	G	G	G	G	G	K	G	G	G	G	K	G	G	K	K	K	K	K	G	G	G	G	G	K	G	G	G	G	G	G	G	G	G
chr10	1100001	3.0862	8.2003e-04	0.0817	A	G	A	A	R	G	G	A	A	A	R	A	A	A	A	A	A	R	A	A	A	A	R	A	A	A	R	R	R	G	R	G	G	A	A	A	R	R	A	A	A	A	-	A	A
chr10	1100343	3.0266	9.4052e-04	0.0799	C	T	C	C	Y	T	T	C	C	C	Y	C	C	C	C	C	C	Y	C	C	C	C	Y	C	C	C	Y	Y	Y	T	Y	T	-	C	C	C	Y	Y	C	C	C	C	C	C	C
chr10	1191066	4.6787	2.0954e-05	0.1287	C	T	C	T	Y	Y	Y	C	C	C	C	C	C	C	C	C	C	Y	C	C	C	C	Y	C	C	C	Y	Y	T	T	Y	T	C	T	C	C	Y	Y	T	C	C	Y	C	T	Y
chr10	1198694	3.1139	7.6937e-04	0.0825	A	G	A	G	G	G	G	A	A	A	A	A	A	A	A	A	A	G	A	A	A	A	R	-	A	G	G	G	G	G	R	G	R	R	A	A	R	A	R	A	A	R	A	R	R
chr10	1198725	3.0156	9.6474e-04	0.0796	A	G	A	G	G	G	G	A	A	A	A	A	A	A	A	A	A	G	A	A	A	A	R	-	A	G	G	G	G	G	R	G	R	R	A	A	R	A	R	A	A	R	A	R	R
chr10	1201172	3.0584	8.7419e-04	0.0808	C	T	C	T	T	T	T	C	C	C	C	C	C	C	C	C	C	T	C	C	C	C	Y	-	C	T	T	T	T	T	Y	T	-	T	C	C	Y	Y	Y	C	C	Y	C	Y	-
chr10	1217532	3.5853	2.5981e-04	0.0965	C	T	-	Y	C	C	C	C	C	C	C	C	C	C	C	C	C	Y	C	C	C	C	C	C	C	C	Y	Y	Y	C	Y	C	Y	Y	C	C	C	C	Y	C	C	C	C	Y	Y
chr10	1297330	3.2134	6.1181e-04	0.0855	G	A	G	R	G	G	G	G	G	G	G	G	G	G	G	G	G	G	G	G	G	G	G	G	G	G	G	G	G	R	G	R	R	-	G	G	-	G	-	G	G	R	G	R	R
chr10	1315294	3.1580	6.9504e-04	0.0838	A	G	A	R	A	A	A	A	A	A	A	A	A	A	A	A	A	A	A	A	A	A	A	R	A	R	A	R	A	A	A	A	A	A	A	A	A	A	A	A	A	A	A	A	A
chr10	1382025	3.4560	3.4991e-04	0.0927	C	T	C	Y	T	C	C	C	C	C	C	C	C	C	C	C	C	C	C	C	C	C	Y	C	C	C	C	Y	C	Y	Y	T	-	Y	C	C	Y	C	Y	C	C	Y	C	Y	Y
chr10	1404892	3.2293	5.8980e-04	0.0859	G	A	G	R	G	R	R	G	G	G	G	G	G	G	G	G	G	A	G	G	G	G	R	G	G	G	A	G	G	R	A	G	-	G	G	G	G	G	G	R	G	R	G	G	G
chr10	1405383	3.0747	8.4197e-04	0.0813	T	C	T	Y	T	Y	Y	T	T	T	T	T	T	T	T	T	T	C	T	T	T	T	Y	T	T	T	C	T	T	Y	C	T	T	T	T	T	T	T	T	T	T	Y	T	T	T
chr10	1406371	3.7533	1.7647e-04	0.1015	T	G	T	G	T	K	K	T	T	T	T	T	T	T	T	T	T	G	T	T	T	T	G	T	T	T	G	T	T	K	K	T	T	K	T	T	T	K	T	T	T	K	T	T	K
chr10	1406425	4.4665	3.4157e-05	0.1225	T	C	T	C	T	Y	Y	T	T	T	T	T	T	T	T	T	T	C	T	T	T	T	C	T	T	T	C	T	T	Y	Y	T	T	Y	T	T	T	Y	T	T	T	Y	T	T	Y
chr10	1406426	4.4665	3.4157e-05	0.1225	T	C	T	C	T	Y	Y	T	T	T	T	T	T	T	T	T	T	C	T	T	T	T	C	T	T	T	C	T	T	Y	Y	T	T	Y	T	T	T	Y	T	T	T	Y	T	T	Y
chr10	1431689	3.3879	4.0935e-04	0.0907	T	C	T	T	T	T	T	T	T	T	T	T	T	T	T	T	T	T	T	T	T	T	T	C	T	C	T	T	T	T	T	T	T	T	T	T	Y	T	Y	T	T	T	T	Y	T
chr10	1431824	3.4256	3.7531e-04	0.0918	A	G	A	A	A	A	A	A	A	A	A	A	A	A	A	A	A	A	A	A	A	A	A	G	A	G	A	A	A	A	A	A	A	A	A	A	R	A	R	A	A	A	A	R	A
chr10	1463598	3.2911	5.1156e-04	0.0878	G	A	G	G	G	G	G	G	G	G	G	G	G	G	G	G	G	R	G	G	G	G	G	G	G	G	R	R	R	R	R	A	R	R	R	G	R	G	R	G	G	G	-	R	R
chr10	1463993	3.3114	4.8820e-04	0.0884	G	A	G	G	R	G	G	G	G	G	G	G	G	G	G	G	G	G	G	G	G	G	G	R	G	R	G	G	G	G	G	G	G	G	G	G	G	G	G	G	G	G	G	G	G
chr10	1504089	3.1646	6.8456e-04	0.0840	T	A	T	T	T	T	T	T	T	T	T	T	T	T	T	T	T	T	T	T	T	T	W	T	T	T	W	T	T	T	W	T	T	W	T	T	T	W	T	T	T	T	W	T	W
chr10	1556457	3.5978	2.5246e-04	0.0969	G	A	G	G	G	G	G	G	G	G	G	G	G	G	G	G	G	R	G	G	G	G	G	G	G	G	R	R	G	G	G	G	G	G	G	G	R	G	G	G	G	G	G	G	G
chr10	1557755	3.0093	9.7885e-04	0.0794	G	A	G	R	R	G	G	G	G	G	G	G	G	G	G	G	G	R	G	G	G	G	G	G	G	G	R	A	A	G	R	A	G	G	G	G	R	R	G	G	G	G	G	G	G
chr10	1639724	3.3726	4.2403e-04	0.0902	C	T	C	Y	T	T	T	C	C	C	C	C	C	C	C	C	C	Y	C	C	C	C	T	Y	C	Y	Y	T	T	T	Y	T	-	T	C	C	Y	Y	T	C	C	Y	C	T	Y
chr10	1639727	3.4683	3.4016e-04	0.0931	G	C	G	S	C	C	C	G	G	G	G	G	G	G	G	G	G	S	G	G	G	G	C	S	G	S	S	C	C	C	S	C	-	C	G	G	S	S	C	G	G	S	G	C	S
chr10	1639743	3.1481	7.1100e-04	0.0835	G	A	G	R	A	A	A	G	G	G	G	G	G	G	G	G	G	R	G	G	G	G	A	R	G	R	R	A	A	A	R	A	-	-	G	G	R	R	A	G	G	R	G	A	A
chr10	1639764	3.0222	9.5011e-04	0.0798	T	C	T	Y	C	C	C	T	T	T	T	T	T	T	T	T	T	Y	T	T	T	T	C	Y	T	Y	Y	C	C	C	Y	C	C	C	T	T	Y	Y	C	T	T	Y	T	C	C
chr10	1639820	3.0797	8.3226e-04	0.0815	T	C	T	Y	C	C	C	T	T	T	T	T	T	T	T	T	T	Y	T	T	T	T	C	Y	T	Y	Y	C	C	C	Y	C	C	C	T	T	Y	-	C	T	T	Y	T	C	Y
chr10	1640039	3.1496	7.0860e-04	0.0836	A	G	A	R	G	G	G	A	A	A	A	A	A	A	A	A	A	R	A	A	A	A	G	R	A	R	R	G	G	G	R	G	G	R	A	A	R	R	G	R	R	R	A	G	R
chr10	1640245	3.2081	6.1937e-04	0.0853	A	G	A	R	G	G	G	A	A	A	A	A	A	A	A	A	A	R	A	A	A	A	G	R	A	R	R	G	G	G	R	G	G	R	A	A	R	R	G	A	A	R	A	G	R
chr10	1640247	3.0118	9.7321e-04	0.0794	A	G	A	R	G	G	G	A	A	A	A	A	A	A	A	A	A	R	A	A	A	A	G	R	A	R	R	G	G	G	R	G	G	R	A	A	R	R	G	A	A	R	A	G	R
chr10	1668244	3.6863	2.0590e-04	0.0995	T	C	T	Y	T	T	T	T	T	T	T	T	T	T	T	T	T	Y	T	T	T	T	Y	T	T	T	Y	Y	T	C	Y	T	C	Y	T	Y	T	T	Y	T	T	T	T	Y	Y
chr10	1749715	3.1214	7.5607e-04	0.0827	C	G	C	C	S	-	G	C	C	C	C	C	C	C	C	C	C	C	C	C	C	C	S	C	C	C	C	S	G	C	C	G	S	S	C	C	S	-	S	C	C	C	C	S	S
chr10	1823195	3.3067	4.9354e-04	0.0882	A	G	A	A	A	A	A	A	A	A	A	A	A	A	A	A	A	A	A	A	A	A	A	R	A	R	A	A	A	A	A	A	R	-	A	A	A	A	A	A	A	A	A	A	R
chr10	1833083	3.3214	4.7704e-04	0.0887	G	A	G	G	G	G	G	G	G	G	G	G	G	G	G	G	G	G	G	G	G	G	G	G	G	G	G	G	G	G	G	G	G	G	R	G	R	G	G	G	G	G	G	G	G
chr10	1861665	3.5624	2.7390e-04	0.0959	G	A	G	G	G	G	G	G	G	G	G	G	G	G	G	G	G	G	G	G	G	G	R	R	G	R	G	R	G	G	G	G	G	G	G	G	G	G	G	G	G	G	-	G	G
chr10	1864165	3.2763	5.2929e-04	0.0873	A	C	A	A	A	A	A	A	A	A	A	A	A	A	A	A	A	A	A	A	A	A	M	C	A	C	A	M	M	A	A	A	A	A	M	A	M	A	A	M	A	A	A	A	A
chr10	1881203	3.0558	8.7941e-04	0.0808	G	A	G	G	G	G	G	G	G	G	G	G	G	G	G	G	G	G	G	G	G	G	G	G	G	G	G	G	G	R	G	G	R	R	G	G	G	G	G	G	G	G	G	G	R
chr10	1881726	3.5875	2.5853e-04	0.0966	A	C	A	M	A	A	A	A	A	A	A	A	A	A	A	A	A	A	A	A	A	A	A	A	A	A	A	M	A	A	A	A	-	A	A	A	M	A	C	A	A	A	M	C	A
chr10	1886353	3.5483	2.8291e-04	0.0954	T	C	T	Y	C	C	C	T	T	T	T	T	T	T	T	T	T	Y	T	T	T	T	Y	-	T	T	Y	Y	Y	Y	Y	C	T	Y	T	T	T	Y	Y	Y	T	Y	T	Y	C
chr10	1951020	3.6347	2.3192e-04	0.0980	G	A	G	G	G	G	G	G	R	G	G	G	G	G	G	R	R	G	G	R	R	R	G	R	G	R	G	G	G	G	G	G	G	G	G	G	G	G	G	G	R	G	G	G	R
chr10	1952012	3.0254	9.4310e-04	0.0798	C	T	C	C	C	C	C	C	C	C	C	C	C	C	C	C	C	C	C	C	C	C	C	C	C	C	C	C	C	T	C	C	C	Y	C	Y	C	Y	C	C	C	C	C	C	Y
chr10	1978858	3.3514	4.4521e-04	0.0896	G	A	G	R	G	G	G	G	G	G	G	G	G	G	G	G	G	G	G	G	G	G	G	G	G	G	G	G	R	G	G	A	G	R	G	G	G	R	G	G	G	G	G	G	R
chr10	1981930	3.9441	1.1375e-04	0.1072	T	C	T	T	T	T	T	T	T	T	T	T	T	T	T	T	T	T	T	T	T	T	T	T	T	T	T	T	T	Y	T	T	T	T	T	T	T	T	T	T	T	T	T	T	T
chr10	2015144	3.0449	9.0171e-04	0.0804	C	T	C	C	C	C	C	C	C	C	C	C	C	C	C	C	C	C	C	C	C	C	C	C	C	C	C	C	C	C	C	C	C	Y	C	C	C	Y	C	C	C	C	C	C	Y
chr10	2023760	3.3491	4.4759e-04	0.0895	C	T	C	C	Y	Y	Y	C	C	C	C	C	C	C	C	C	C	C	C	C	C	C	C	Y	C	Y	C	C	C	C	C	C	C	C	C	Y	C	Y	C	C	C	C	C	C	C
chr10	2038767	3.1885	6.4795e-04	0.0847	T	G	T	K	T	T	T	T	T	T	T	T	T	T	T	T	T	K	T	T	T	T	T	T	T	T	K	K	K	K	T	G	K	K	K	T	T	K	K	T	T	K	T	K	K
chr10	2060586	3.5802	2.6290e-04	0.0964	T	G	T	T	T	T	T	T	T	T	T	T	T	T	T	T	T	T	T	T	T	T	T	T	T	T	T	T	T	T	T	G	-	T	T	T	T	K	T	T	T	T	K	T	T
chr10	2151590	5.3176	4.8128e-06	0.1472	G	A	G	G	G	R	R	G	G	G	G	G	G	G	G	G	G	G	G	G	G	G	G	A	G	A	G	G	R	G	G	G	-	G	G	G	G	G	G	G	G	G	G	G	G
chr10	2152954	3.5136	3.0649e-04	0.0944	T	C	T	C	C	C	C	T	T	T	T	T	T	T	T	T	T	C	T	T	T	T	Y	T	T	T	C	C	C	C	C	C	C	Y	T	T	Y	Y	C	T	T	Y	T	C	Y
chr10	2157283	3.0305	9.3224e-04	0.0800	C	T	C	C	C	C	C	C	C	C	C	C	C	C	C	C	C	C	C	C	C	C	C	Y	C	Y	C	C	C	C	C	C	Y	C	C	C	C	C	C	C	C	C	C	C	C
chr10	2189092	3.0290	9.3535e-04	0.0800	G	C	G	S	S	S	S	G	G	G	G	G	G	G	G	G	G	S	G	G	G	G	S	G	G	G	S	G	S	G	C	C	C	C	G	G	S	S	G	G	G	S	G	G	C
chr10	2216653	3.0031	9.9300e-04	0.0792	G	A	G	G	G	G	G	G	G	G	G	G	G	G	G	G	G	G	G	G	G	G	G	R	G	R	G	G	G	G	G	G	-	G	G	G	G	G	G	R	G	G	G	G	G
chr10	2267171	3.0816	8.2863e-04	0.0815	T	C	T	Y	T	Y	Y	T	T	T	T	T	T	T	T	T	T	T	T	T	T	T	C	T	T	T	T	Y	C	C	-	C	Y	Y	T	T	Y	Y	T	-	T	T	T	T	Y
chr10	2284644	3.1678	6.7947e-04	0.0841	C	T	C	Y	C	C	C	C	C	C	C	C	C	C	C	C	C	C	C	C	C	C	C	Y	C	Y	C	C	C	C	C	C	C	C	C	C	C	C	Y	C	C	C	C	Y	Y
chr10	2737470	3.1617	6.8907e-04	0.0839	G	A	G	G	G	G	G	G	G	G	G	G	G	G	G	G	G	G	G	G	G	G	G	R	G	R	G	G	G	G	G	-	-	G	G	G	R	G	G	G	G	G	G	G	G
chr10	2767706	3.8993	1.2611e-04	0.1058	C	T	C	C	C	Y	Y	C	C	C	C	C	C	C	C	C	C	C	C	C	C	C	Y	Y	C	Y	C	Y	C	C	Y	C	C	C	C	C	C	C	C	C	C	C	C	C	C
chr10	2770138	3.2766	5.2892e-04	0.0873	A	G	A	A	A	G	G	A	A	A	A	A	A	A	A	A	A	A	A	A	A	A	G	G	A	G	A	A	A	G	R	A	R	R	A	A	R	A	R	A	A	A	A	R	R
chr10	2770431	3.0733	8.4477e-04	0.0813	C	T	C	T	T	T	T	C	C	C	C	C	C	C	C	C	C	T	C	C	C	C	C	-	C	C	T	T	T	C	Y	T	-	Y	C	C	C	Y	Y	C	C	Y	C	Y	Y
chr10	2772974	3.1224	7.5437e-04	0.0827	C	G	C	G	G	S	S	C	C	C	C	C	C	C	C	C	C	G	C	C	C	C	C	C	C	C	G	G	G	C	S	G	G	S	C	C	C	S	S	C	C	S	C	S	S
chr10	2773337	3.3973	4.0055e-04	0.0909	T	C	T	C	C	Y	Y	T	T	T	T	T	T	T	T	T	T	C	T	T	T	T	T	T	T	T	C	C	C	T	Y	C	C	Y	T	T	T	Y	Y	T	T	Y	T	Y	Y
chr10	2773806	3.1737	6.7036e-04	0.0843	C	T	C	C	C	C	C	C	C	C	C	C	C	C	C	C	C	Y	C	C	C	C	C	C	C	C	Y	C	C	C	Y	C	C	Y	C	C	C	C	C	C	C	C	C	C	Y
chr10	2773910	4.3819	4.1509e-05	0.1200	C	G	C	C	C	C	C	C	C	C	C	C	C	C	C	C	C	C	C	C	C	C	S	G	C	G	C	C	C	C	C	C	-	C	C	C	C	C	C	C	C	C	C	C	C
chr10	2774164	3.1065	7.8249e-04	0.0823	T	G	T	T	T	T	T	T	T	T	T	T	T	T	T	T	T	K	T	T	T	T	T	T	T	T	K	T	T	T	T	T	-	K	T	T	T	T	T	T	T	T	T	T	K
chr10	2774663	3.0469	8.9770e-04	0.0805	C	T	C	T	T	Y	Y	C	C	C	C	C	C	C	C	C	C	T	C	C	C	C	C	C	C	C	T	T	T	C	Y	T	T	Y	C	C	C	Y	Y	C	C	Y	C	Y	Y
chr10	2774734	3.5023	3.1455e-04	0.0941	A	T	A	T	T	W	W	A	A	A	A	A	A	A	A	A	A	T	A	A	A	A	A	A	A	A	T	T	W	A	W	W	T	W	A	A	A	W	W	A	A	W	A	W	W
chr10	2774749	3.1241	7.5143e-04	0.0828	T	A	T	T	T	T	T	T	T	T	T	T	T	T	T	T	T	W	T	T	T	T	T	T	T	T	W	T	T	T	T	T	T	W	T	T	T	T	T	T	T	T	T	T	W
chr10	2774764	3.1224	7.5437e-04	0.0827	A	T	A	T	T	W	W	A	A	A	A	A	A	A	A	A	A	T	A	A	A	A	A	A	A	A	T	T	T	A	W	T	T	W	A	A	A	W	W	A	A	W	A	W	W
chr10	2774911	4.0431	9.0559e-05	0.1101	T	G	T	G	G	T	T	T	T	T	T	T	T	T	T	T	T	G	T	T	T	T	T	T	T	T	G	G	G	T	K	G	K	K	T	T	T	K	K	T	T	K	T	K	K
chr10	2774912	3.9593	1.0983e-04	0.1076	C	A	C	A	A	C	C	C	C	C	C	C	C	C	C	C	C	A	C	C	C	C	C	C	C	C	A	A	A	C	M	A	M	M	C	C	C	M	M	C	C	M	C	M	M
chr10	2774933	4.0431	9.0559e-05	0.1101	G	A	G	A	A	G	G	G	G	G	G	G	G	G	G	G	G	A	G	G	G	G	G	G	G	G	A	A	A	G	R	A	R	R	G	G	G	R	R	G	G	R	G	R	R
chr10	2774934	3.2492	5.6339e-04	0.0865	C	T	C	Y	T	C	C	C	C	C	C	C	C	C	C	C	C	T	C	C	C	C	C	C	C	C	T	T	T	C	Y	T	Y	Y	C	C	C	Y	Y	C	C	Y	C	Y	Y
chr10	2775888	3.2604	5.4907e-04	0.0869	G	A	G	G	G	G	G	G	G	G	G	G	G	G	G	G	G	R	G	G	G	G	G	G	G	G	R	G	G	G	G	G	G	R	G	G	G	G	G	G	G	G	G	G	R
chr10	2777487	3.2696	5.3757e-04	0.0871	G	A	G	A	A	G	G	G	G	G	G	G	G	G	G	G	G	A	G	G	G	G	G	G	G	G	A	A	R	G	R	A	G	G	G	G	G	R	R	R	G	R	G	R	G
chr10	2777500	3.0144	9.6732e-04	0.0795	G	A	G	A	A	G	G	G	G	G	G	G	G	G	G	G	G	A	G	G	G	G	G	G	G	G	A	A	R	G	R	A	G	G	G	G	G	R	R	G	G	R	G	R	G
chr10	2777504	3.2742	5.3183e-04	0.0873	G	A	G	G	G	A	A	G	G	G	G	G	G	G	G	G	G	G	G	G	G	G	A	A	G	A	G	G	R	A	R	G	A	-	G	G	R	G	R	G	G	G	G	R	R
chr10	2777610	3.2308	5.8778e-04	0.0860	C	G	C	G	G	C	C	C	C	C	C	C	C	C	C	C	C	G	C	C	C	C	C	C	C	C	G	G	S	C	S	G	C	C	C	C	C	S	S	C	C	S	C	S	C
chr10	2777625	3.2308	5.8778e-04	0.0860	G	A	G	A	A	G	G	G	G	G	G	G	G	G	G	G	G	A	G	G	G	G	G	G	G	G	A	A	R	G	R	A	G	G	G	G	G	R	R	G	G	R	G	R	G
chr10	2777763	3.1201	7.5842e-04	0.0827	C	T	C	T	T	C	C	C	C	C	C	C	C	C	C	C	C	T	C	C	C	C	C	-	C	C	T	T	Y	C	Y	T	-	Y	C	C	C	Y	Y	C	C	Y	C	Y	Y
chr10	2777970	3.3646	4.3191e-04	0.0900	T	C	T	C	C	T	T	T	T	T	T	T	T	T	T	T	T	C	T	T	T	T	T	T	T	T	C	C	Y	T	Y	C	T	Y	T	T	T	-	Y	T	T	Y	T	Y	Y
chr10	2777985	3.5772	2.6474e-04	0.0963	T	C	T	C	C	T	T	T	T	T	T	T	T	T	T	T	T	C	T	T	T	T	T	T	T	T	C	C	Y	T	Y	C	T	Y	T	T	T	Y	Y	T	T	Y	T	Y	Y
chr10	2778488	3.0859	8.2049e-04	0.0817	T	C	T	C	C	T	T	T	T	T	T	T	T	T	T	T	T	C	T	T	T	T	T	T	T	T	C	C	C	T	Y	C	Y	Y	T	T	T	Y	Y	T	T	Y	T	Y	Y
chr10	2802805	3.4058	3.9282e-04	0.0912	T	G	T	T	T	T	T	T	T	T	T	T	T	T	T	T	T	K	T	T	T	T	T	T	T	T	K	T	T	T	K	T	T	K	T	T	T	T	T	T	T	T	T	T	K
chr10	2818414	3.1931	6.4113e-04	0.0849	G	A	G	G	R	G	G	G	G	G	G	G	G	G	G	G	G	G	G	G	G	G	G	R	G	R	G	G	G	G	G	G	G	G	G	G	G	G	G	G	G	G	G	G	G
chr10	2852236	3.3374	4.5983e-04	0.0892	C	T	C	Y	C	C	C	C	C	C	C	C	C	C	C	C	C	C	C	C	C	C	C	C	C	C	C	Y	Y	Y	Y	T	Y	Y	C	C	C	Y	Y	C	C	Y	C	Y	Y
chr10	2896398	3.0171	9.6131e-04	0.0796	C	T	C	Y	C	C	C	C	C	C	C	C	C	C	C	C	C	C	C	C	C	C	Y	C	C	C	C	Y	T	T	C	C	Y	Y	C	C	C	Y	T	C	C	C	C	T	Y
chr10	2967698	3.2476	5.6543e-04	0.0865	C	T	C	C	Y	C	C	C	C	C	C	C	C	C	C	C	C	Y	C	C	C	C	C	C	C	C	Y	T	C	C	C	T	-	Y	C	C	C	Y	Y	C	C	C	C	Y	Y
chr10	2969861	3.1710	6.7461e-04	0.0842	G	C	S	G	G	G	G	S	G	S	G	S	S	S	S	G	G	G	S	G	G	G	G	S	S	S	G	G	G	G	G	G	G	G	G	G	G	G	G	G	G	G	G	G	G
chr10	3049903	3.1420	7.2105e-04	0.0833	T	C	T	Y	T	Y	Y	T	T	T	T	T	T	T	T	T	T	Y	T	T	T	T	Y	T	T	T	Y	Y	Y	T	T	C	T	T	T	T	Y	Y	Y	T	T	Y	T	Y	T
chr10	3071747	3.0414	9.0912e-04	0.0803	T	C	T	Y	T	T	T	T	T	T	T	T	T	T	T	T	T	T	T	T	T	T	T	C	T	C	T	T	T	Y	Y	T	T	T	T	T	Y	Y	T	T	T	T	T	T	T
chr10	3087862	3.0331	9.2661e-04	0.0801	G	C	G	S	G	G	G	G	G	G	-	G	G	G	G	G	G	G	G	G	G	G	G	G	G	G	G	G	S	S	G	G	G	S	G	G	G	S	S	G	G	S	G	S	S
chr10	3125470	3.3871	4.1015e-04	0.0906	A	G	A	R	R	A	A	A	A	A	A	A	A	A	A	A	A	R	A	A	A	A	G	A	A	A	R	A	R	R	A	G	-	R	A	A	A	R	R	A	A	A	A	R	R
chr10	3141734	4.1106	7.7517e-05	0.1121	G	A	G	R	G	G	G	G	G	G	G	G	G	G	G	G	G	R	G	G	G	G	R	R	G	R	R	R	R	R	G	G	-	A	G	G	R	R	R	G	G	G	G	R	R
chr10	3150034	3.0958	8.0205e-04	0.0820	C	T	C	C	C	C	C	C	C	C	C	C	C	C	C	-	C	C	C	C	C	C	C	C	C	C	C	Y	C	C	C	C	C	C	C	C	C	C	Y	C	C	C	C	Y	C
chr10	3154510	3.2550	5.5591e-04	0.0867	T	A	T	W	T	T	T	T	T	T	T	T	T	T	T	T	T	T	T	T	T	T	T	T	T	T	T	T	W	-	T	T	T	W	T	T	T	-	W	T	T	T	T	W	W
chr10	3154526	3.2550	5.5591e-04	0.0867	T	C	T	Y	T	T	T	T	T	T	T	T	T	T	T	T	T	T	T	T	T	T	T	T	T	T	T	T	Y	-	T	T	T	Y	T	T	T	-	Y	T	T	T	T	Y	Y
chr10	3154534	3.0157	9.6454e-04	0.0796	T	C	T	Y	T	T	T	T	T	T	T	T	T	T	T	T	T	T	T	T	T	T	T	T	T	T	T	T	T	-	T	T	T	Y	T	T	T	T	Y	T	T	T	T	Y	Y
chr10	3176990	3.2821	5.2231e-04	0.0875	G	T	G	K	G	G	G	G	G	G	G	G	G	G	G	G	G	K	G	G	G	G	G	G	G	G	K	G	G	G	K	G	K	G	G	G	G	G	K	G	G	K	G	K	G
chr10	3177029	3.0529	8.8529e-04	0.0807	C	A	C	M	C	C	C	C	C	C	C	C	C	C	C	C	C	M	C	C	C	C	C	C	C	C	M	C	C	C	M	C	M	C	C	C	C	C	M	C	C	M	C	M	C
chr10	3177118	3.0529	8.8529e-04	0.0807	A	G	A	R	A	A	A	A	A	A	A	A	A	A	A	A	A	R	A	A	A	A	A	A	A	A	R	A	A	A	R	A	R	A	A	A	A	A	R	A	A	R	A	R	A
chr10	3177203	3.2846	5.1925e-04	0.0876	G	C	G	S	G	G	G	G	G	G	G	G	G	G	G	G	G	S	G	G	G	G	G	G	G	G	S	G	G	G	S	G	S	G	G	G	G	G	S	G	G	S	G	S	G
chr10	3177700	3.6925	2.0301e-04	0.0997	A	G	A	R	A	A	A	A	A	A	A	A	A	A	A	A	A	R	A	A	A	A	A	A	A	A	R	A	A	A	R	A	R	A	A	A	A	A	R	A	A	R	A	R	A
chr10	3177712	3.7231	1.8919e-04	0.1006	G	A	G	R	G	G	G	G	G	G	G	G	G	G	G	G	G	R	G	G	G	G	G	G	G	G	R	G	G	G	R	G	R	G	G	G	G	G	R	G	G	R	G	R	G
chr10	3177932	3.4965	3.1877e-04	0.0939	G	A	G	R	G	G	G	G	G	G	G	G	G	G	G	G	G	R	G	G	G	G	G	G	G	G	R	G	G	G	R	G	R	G	G	G	G	G	G	G	G	R	G	G	G
chr10	3178312	3.1737	6.7032e-04	0.0843	T	C	T	Y	T	T	T	T	T	T	T	T	T	T	T	T	T	Y	T	T	T	T	T	T	T	T	Y	T	T	T	Y	T	Y	T	T	T	T	T	T	T	T	Y	T	T	T
chr10	3185642	3.2860	5.1755e-04	0.0876	C	T	C	T	T	C	C	C	C	C	C	C	C	C	C	C	C	T	C	C	C	C	T	C	C	C	T	T	Y	Y	Y	T	T	Y	C	C	C	Y	Y	C	C	Y	C	Y	Y
chr10	3192131	3.9810	1.0447e-04	0.1083	G	A	G	R	G	G	G	G	G	G	G	G	G	G	G	G	G	G	G	G	G	G	G	G	G	G	G	G	R	A	R	G	R	R	G	G	R	R	R	G	G	R	G	R	-
chr10	3208354	3.6441	2.2695e-04	0.0983	T	C	T	Y	Y	Y	Y	T	T	T	T	T	T	T	T	T	T	T	T	T	T	T	Y	T	T	T	T	Y	Y	Y	Y	T	T	Y	T	T	Y	T	Y	T	T	Y	T	Y	Y
chr10	3210571	3.2980	5.0351e-04	0.0880	C	T	C	Y	C	C	C	C	C	C	C	C	C	C	C	C	C	C	C	C	C	C	C	T	C	T	C	Y	C	C	C	C	Y	C	C	C	C	C	C	C	C	Y	C	C	C
chr10	3211364	3.6327	2.3297e-04	0.0979	G	A	G	G	G	G	G	G	G	G	G	G	G	G	G	G	G	R	G	G	G	G	G	G	G	G	R	G	G	G	G	A	G	R	G	G	G	G	G	G	-	G	G	G	R
chr10	3236338	3.0370	9.1841e-04	0.0802	G	A	G	R	G	G	G	G	G	G	G	G	G	G	G	G	G	R	G	G	G	G	R	G	G	G	R	G	R	G	G	G	G	R	G	G	G	G	R	G	G	R	G	R	R
chr10	3239045	3.2236	5.9757e-04	0.0858	A	G	A	G	R	G	G	A	A	A	A	A	A	A	A	A	A	G	A	A	A	A	R	A	A	A	G	A	A	R	A	A	A	G	A	A	A	R	R	A	A	R	A	R	G
chr10	3239066	4.3253	4.7282e-05	0.1184	C	A	C	M	M	M	M	C	C	C	C	C	C	C	C	C	C	A	C	C	C	C	C	C	C	C	A	C	C	C	C	C	C	C	C	C	C	-	M	C	C	C	C	M	C
chr10	3322929	3.5112	3.0816e-04	0.0943	G	C	G	G	G	S	S	G	G	G	G	G	G	G	G	G	G	G	G	G	G	G	G	S	G	S	G	G	G	G	G	G	G	G	G	G	G	G	G	G	G	G	G	G	G
chr10	3330207	3.3429	4.5403e-04	0.0893	T	C	T	T	Y	T	T	T	T	T	T	T	T	T	T	T	T	Y	T	T	T	T	T	-	T	T	Y	T	T	C	Y	C	Y	T	T	T	T	Y	Y	T	T	T	T	Y	T
chr10	3340058	3.4441	3.5963e-04	0.0923	A	G	-	A	A	A	A	A	A	A	A	A	A	A	A	A	A	R	A	A	A	A	A	A	A	A	R	A	A	R	R	A	A	A	A	A	A	A	A	A	A	A	A	A	A
chr10	3357947	3.2621	5.4685e-04	0.0869	T	G	T	T	T	K	K	T	T	T	T	T	T	T	T	T	T	K	T	T	T	T	T	T	T	T	K	T	T	T	T	G	-	T	T	T	T	T	T	T	T	T	T	T	T
chr10	3380708	3.0253	9.4350e-04	0.0798	C	T	C	C	C	C	C	C	C	C	C	C	C	C	C	C	C	C	C	C	C	C	C	-	C	C	C	C	Y	Y	C	C	C	C	C	C	C	C	C	C	C	C	C	C	C
chr10	3385721	3.0515	8.8816e-04	0.0806	G	A	G	G	G	G	G	G	G	G	G	G	G	G	G	G	G	R	G	G	G	G	-	-	G	G	R	G	G	G	G	A	A	R	G	G	R	G	A	G	G	G	G	A	R
chr10	3424662	3.6694	2.1408e-04	0.0990	A	G	A	A	A	A	A	A	A	A	A	A	A	A	A	A	A	A	A	A	A	A	A	-	A	A	A	R	R	G	A	G	A	A	A	A	R	A	A	A	A	A	A	A	A
chr10	3424807	3.5744	2.6646e-04	0.0962	T	C	T	T	T	T	T	T	T	T	T	T	T	T	T	T	T	T	T	T	T	T	T	-	T	T	T	Y	Y	C	T	C	T	T	T	T	Y	T	T	T	T	T	T	T	T
chr10	3448994	3.1783	6.6331e-04	0.0844	C	T	C	Y	C	C	C	C	C	C	C	C	C	C	C	C	C	C	C	C	C	C	C	C	C	C	C	C	Y	C	C	T	C	C	C	C	Y	Y	C	C	C	Y	C	C	C
chr10	3451005	3.2267	5.9327e-04	0.0859	G	C	G	G	G	G	G	G	G	G	G	G	G	-	G	G	G	G	G	G	G	G	G	G	G	G	G	G	G	G	G	C	-	G	G	G	G	S	G	G	G	G	G	G	G
chr10	3489120	3.0338	9.2508e-04	0.0801	C	T	C	Y	C	C	C	C	C	C	C	C	C	C	C	C	C	Y	C	C	C	C	C	C	C	C	Y	C	C	C	T	T	C	C	C	C	C	Y	C	C	C	Y	C	C	C
chr10	3513680	3.6166	2.4178e-04	0.0975	G	A	G	R	G	G	G	G	G	G	G	G	G	G	G	G	G	G	G	G	G	G	G	G	G	G	G	G	G	G	G	G	G	R	G	G	G	G	G	G	G	R	G	G	R
chr10	3513681	3.6909	2.0374e-04	0.0997	C	T	C	T	Y	T	T	C	C	C	C	C	C	C	C	C	C	T	C	C	C	C	T	C	C	C	T	Y	T	T	T	T	Y	T	C	C	Y	Y	Y	C	C	Y	C	Y	T
chr10	3563799	4.0620	8.6693e-05	0.1106	C	T	-	C	C	C	C	C	C	C	C	C	C	C	C	C	C	Y	C	C	C	C	C	T	C	T	Y	C	C	C	C	C	C	C	C	C	Y	C	C	C	C	C	C	C	C
chr10	3579997	4.2683	5.3913e-05	0.1167	G	A	G	G	G	R	R	G	G	G	G	G	G	G	G	G	G	G	G	-	G	G	G	R	G	R	G	G	G	G	G	G	-	G	G	G	G	R	G	G	G	G	G	G	G
chr10	3612209	3.9399	1.1484e-04	0.1070	G	A	G	G	R	G	G	G	G	G	G	G	G	G	G	G	G	G	G	G	G	G	G	G	G	G	G	R	R	G	G	A	G	R	G	G	G	G	R	G	G	G	G	R	R
chr10	3619832	3.7459	1.7949e-04	0.1013	A	G	A	A	R	A	A	A	A	A	A	A	A	A	A	A	A	A	A	A	A	A	A	A	A	A	A	A	R	A	A	A	A	A	A	A	A	R	R	A	A	A	A	R	A
chr10	3619989	3.7145	1.9296e-04	0.1004	C	T	C	C	Y	C	C	C	C	C	C	C	C	C	C	C	C	C	C	C	C	C	C	C	C	C	C	C	Y	C	C	C	C	C	C	-	C	Y	Y	C	C	C	C	Y	C
chr10	3620062	3.7051	1.9722e-04	0.1001	G	A	G	G	R	G	G	G	G	G	G	G	G	G	G	G	G	G	G	G	G	G	G	G	G	G	G	G	R	G	G	G	G	G	G	G	G	R	R	G	G	G	G	R	G
chr10	3620069	3.7051	1.9722e-04	0.1001	A	G	A	A	R	A	A	A	A	A	A	A	A	A	A	A	A	A	A	A	A	A	A	A	A	A	A	A	R	A	A	A	A	A	A	A	A	R	R	A	A	A	A	R	A
chr10	3620179	3.4183	3.8170e-04	0.0916	A	G	A	A	R	A	A	A	A	A	A	A	A	A	A	A	A	A	A	A	A	A	A	A	A	A	A	A	R	A	A	A	A	A	A	A	A	R	R	A	A	A	A	R	A
chr10	3650379	3.7198	1.9064e-04	0.1005	G	A	G	R	G	G	G	G	G	G	G	G	G	G	G	G	G	R	G	G	G	G	G	G	G	G	R	G	G	G	G	G	G	R	G	G	G	G	R	G	G	G	G	R	R
chr10	3650414	4.1892	6.4689e-05	0.1144	T	G	T	K	T	T	T	T	T	T	T	T	T	T	T	T	T	K	T	T	T	T	T	T	T	T	K	T	T	T	T	T	K	K	T	T	T	T	K	T	T	T	T	K	K
chr10	3651245	3.0462	8.9899e-04	0.0805	G	A	G	R	G	G	G	G	G	G	G	G	G	G	G	G	G	R	G	G	G	G	G	G	G	G	R	G	G	G	G	G	G	R	G	G	G	G	R	G	G	G	G	R	R
chr10	3672159	3.0429	9.0584e-04	0.0804	C	T	C	C	C	C	C	C	C	C	C	C	C	C	C	C	C	C	C	C	C	C	C	Y	C	Y	C	C	C	C	C	C	C	C	C	C	C	C	C	C	C	C	C	C	C
chr10	3683596	3.3631	4.3339e-04	0.0899	G	A	G	G	G	G	G	G	G	G	G	G	G	G	G	G	G	G	G	G	G	G	G	A	G	A	G	G	G	G	G	G	G	G	G	G	G	R	R	G	G	G	G	R	G
chr10	3686950	3.4410	3.6225e-04	0.0922	G	A	G	R	G	G	G	G	G	G	G	G	G	G	G	G	G	G	G	G	G	G	R	G	G	G	G	G	G	G	G	G	G	G	G	G	G	G	R	G	G	R	G	R	G
chr10	3690059	3.2447	5.6930e-04	0.0864	T	C	T	T	Y	C	C	T	T	T	T	T	T	T	T	T	T	Y	T	T	T	T	T	C	T	C	Y	Y	T	T	T	T	Y	T	T	T	Y	Y	Y	T	T	T	T	Y	T
chr10	3708556	3.0644	8.6221e-04	0.0810	G	T	G	G	K	G	G	G	G	G	G	G	G	G	G	G	G	T	G	G	G	G	K	G	G	G	T	T	G	G	G	G	G	K	G	G	G	K	G	G	G	G	G	G	K
chr10	3805308	3.5549	2.7866e-04	0.0956	G	A	G	R	G	G	G	G	G	G	G	G	G	G	G	G	G	G	G	G	G	G	G	G	G	G	G	G	G	G	G	A	G	R	G	G	G	G	G	G	G	R	G	G	R
chr10	3833587	3.6227	2.3838e-04	0.0976	A	T	A	T	A	A	A	A	A	A	A	A	A	A	A	A	A	A	A	A	A	A	W	A	A	A	A	A	A	T	W	A	A	W	A	A	A	A	W	A	A	W	A	W	W
chr10	3833592	3.6227	2.3838e-04	0.0976	C	T	C	T	C	C	C	C	C	C	C	C	C	C	C	C	C	C	C	C	C	C	Y	C	C	C	C	C	C	T	Y	C	C	Y	C	C	C	C	Y	C	C	Y	C	Y	Y
chr10	3861565	3.2002	6.3072e-04	0.0851	G	T	G	G	K	K	K	G	G	G	G	G	G	G	G	G	G	G	G	G	G	G	K	-	G	G	G	G	G	K	K	T	G	K	G	G	G	K	K	G	G	G	G	K	K
chr10	3871770	3.1739	6.7009e-04	0.0843	C	T	C	T	C	C	C	C	C	C	C	C	C	C	C	C	C	Y	C	C	C	C	Y	C	C	C	Y	Y	Y	T	T	C	Y	Y	C	C	Y	Y	Y	C	C	Y	C	Y	Y
chr10	4032736	3.6227	2.3839e-04	0.0976	C	T	C	C	C	Y	Y	C	C	C	C	C	C	C	C	C	C	C	C	C	C	C	Y	T	C	T	C	C	C	C	C	C	C	C	C	C	C	C	C	C	C	C	C	C	C
chr10	4038376	3.3405	4.5654e-04	0.0893	T	C	T	T	T	T	T	T	T	T	T	T	T	T	T	T	T	T	T	T	T	T	T	C	T	C	T	T	T	Y	T	T	T	T	T	T	T	T	T	T	T	T	T	T	T
chr10	4042389	4.6274	2.3583e-05	0.1272	C	T	C	Y	Y	T	T	C	C	C	C	C	C	C	C	C	C	Y	C	C	C	C	Y	T	C	T	Y	T	C	C	C	C	Y	C	C	C	C	Y	T	C	C	C	C	T	C
chr10	4049535	3.0215	9.5179e-04	0.0797	T	C	T	T	T	Y	Y	T	T	T	T	T	T	T	T	T	T	T	T	T	T	T	T	Y	T	Y	T	T	T	T	Y	T	T	T	T	T	T	T	T	T	T	T	T	T	T
chr10	4089636	3.7172	1.9178e-04	0.1005	G	A	G	G	G	R	R	G	G	G	G	G	G	G	G	G	G	G	G	G	G	G	G	G	G	G	G	G	R	R	R	G	G	G	G	G	G	G	G	G	G	G	G	G	G
chr10	4116237	3.8068	1.5602e-04	0.1031	C	T	C	C	Y	C	C	C	C	C	C	C	C	C	C	C	C	C	C	C	C	C	C	Y	C	Y	C	Y	C	C	C	C	C	C	C	C	C	C	C	C	C	C	C	C	C
chr10	4138911	3.2946	5.0749e-04	0.0879	G	C	G	C	S	S	S	-	G	G	G	G	G	G	G	G	G	C	G	G	G	G	S	G	G	G	C	G	G	S	S	G	G	S	G	G	S	S	G	G	G	S	G	G	S
chr10	4142559	4.0817	8.2859e-05	0.1112	C	T	C	C	C	C	C	C	C	C	C	C	C	C	Y	C	C	C	C	C	C	C	C	Y	C	Y	C	C	C	C	Y	C	C	C	C	Y	Y	C	Y	C	C	C	C	Y	C
chr10	4163712	3.1280	7.4470e-04	0.0829	C	T	C	Y	C	Y	Y	C	C	C	C	C	C	C	C	C	C	C	C	C	C	C	C	Y	C	Y	C	C	C	C	Y	C	-	C	C	C	Y	C	C	C	C	C	-	C	C
chr10	4175145	3.4220	3.7843e-04	0.0917	C	T	C	Y	Y	Y	Y	C	C	C	C	C	C	C	C	C	C	Y	C	C	C	C	C	C	C	C	Y	C	C	C	C	C	Y	C	C	C	C	Y	Y	C	C	Y	C	Y	C
chr10	4175316	3.1795	6.6139e-04	0.0845	G	A	G	A	R	R	R	G	G	G	G	G	G	G	G	G	G	G	G	G	G	G	R	G	G	G	G	A	A	G	G	R	-	R	G	G	G	R	G	G	G	R	G	-	R
chr10	4184579	3.1116	7.7336e-04	0.0824	C	G	C	G	G	S	S	C	C	C	C	C	C	C	C	C	C	G	C	C	C	C	G	C	C	C	G	G	C	G	G	G	S	S	C	C	S	S	G	C	C	S	C	G	S
chr10	4184623	5.3430	4.5390e-06	0.1479	A	G	A	R	R	A	A	A	A	A	A	A	A	A	A	A	A	R	A	A	A	A	R	A	A	A	R	R	A	G	R	G	A	A	A	A	R	R	G	A	A	R	A	G	A
chr10	4184655	3.0287	9.3603e-04	0.0799	C	T	C	T	T	C	C	C	C	C	C	C	C	C	-	C	C	Y	C	C	C	C	Y	C	C	C	Y	T	C	Y	T	Y	Y	Y	C	C	Y	C	T	C	C	Y	-	T	Y
chr10	4184710	3.4042	3.9429e-04	0.0912	A	C	C	C	C	A	A	C	A	C	M	C	C	C	C	A	A	C	C	A	A	A	M	A	C	A	C	C	M	C	C	C	M	M	M	M	M	C	C	M	A	M	A	C	M
chr10	4189576	3.8906	1.2865e-04	0.1056	C	G	C	S	C	C	C	C	C	C	C	C	C	C	C	C	C	S	C	C	C	C	C	C	C	C	S	S	C	C	C	S	C	S	C	C	C	C	C	C	C	S	C	C	S
chr10	4225782	3.9593	1.0984e-04	0.1076	A	G	A	A	A	R	R	A	A	A	A	A	A	A	A	A	A	A	A	A	A	A	A	G	A	G	A	A	A	A	A	A	A	A	A	A	A	R	R	A	A	A	A	R	A
chr10	4241128	3.4956	3.1946e-04	0.0939	G	A	G	R	G	G	G	G	G	G	G	G	G	G	G	G	G	R	G	G	G	G	G	-	G	G	R	G	R	G	G	R	G	R	G	G	G	G	G	G	G	R	G	G	R
chr10	4262035	3.2087	6.1847e-04	0.0853	C	T	C	Y	T	T	T	C	C	C	C	C	C	C	C	C	C	Y	C	C	C	C	Y	C	C	C	Y	C	T	T	C	T	Y	C	C	C	Y	Y	Y	C	Y	C	C	Y	C
chr10	4304723	3.5172	3.0392e-04	0.0945	C	T	C	C	Y	C	C	C	C	C	C	C	C	C	C	C	C	C	Y	C	C	C	T	C	C	C	C	Y	C	Y	T	C	Y	Y	C	Y	Y	C	C	C	C	C	C	C	Y
chr10	4304725	3.7962	1.5989e-04	0.1028	C	T	C	C	Y	C	C	C	C	C	C	C	C	C	C	C	C	C	C	C	C	C	-	C	C	C	C	Y	C	Y	T	C	Y	Y	C	Y	Y	C	C	C	C	C	C	C	Y
chr10	4362137	3.3780	4.1881e-04	0.0904	C	T	C	Y	Y	T	T	C	C	C	C	C	C	C	C	C	C	C	C	C	C	C	T	C	C	C	C	Y	C	T	T	Y	Y	Y	C	C	Y	C	C	C	C	C	C	C	Y
chr10	4387319	3.7957	1.6007e-04	0.1028	C	T	C	C	C	C	C	C	C	C	C	C	C	C	C	C	C	C	C	C	C	C	Y	Y	C	Y	C	C	C	C	C	C	-	C	C	Y	C	C	C	C	C	C	Y	C	C
chr10	4406885	3.5034	3.1377e-04	0.0941	C	T	C	T	Y	Y	Y	C	C	C	C	C	C	C	C	C	C	Y	C	C	C	C	Y	C	C	C	Y	Y	T	Y	Y	C	Y	Y	C	C	C	C	C	C	C	C	C	C	Y
chr10	4435143	3.1407	7.2332e-04	0.0833	G	A	G	G	G	G	G	G	G	G	G	G	G	G	G	G	G	G	G	G	G	G	G	-	G	G	G	R	R	R	G	R	-	G	G	G	G	R	R	G	G	G	G	R	G
chr10	4467446	3.5469	2.8387e-04	0.0954	C	G	C	C	S	C	C	C	C	C	C	C	C	C	C	C	C	C	C	C	C	C	C	C	C	C	C	S	S	S	C	C	S	C	C	C	C	C	C	C	C	C	C	C	C
chr10	4480804	3.3028	4.9792e-04	0.0881	G	A	G	A	A	R	R	G	G	G	G	G	G	G	G	G	G	R	G	G	G	G	R	G	G	G	R	A	R	A	A	A	A	-	G	R	R	R	A	R	G	G	R	A	R
chr10	4513015	3.0024	9.9451e-04	0.0792	T	C	T	Y	Y	Y	Y	T	T	T	T	T	T	T	T	T	T	C	T	T	T	T	T	T	T	T	C	T	Y	T	C	T	Y	T	T	T	T	Y	Y	T	T	T	T	Y	T
chr10	4525604	3.4194	3.8070e-04	0.0916	T	G	T	T	T	T	T	T	T	T	T	T	T	T	T	T	T	T	T	T	T	T	T	G	T	G	T	T	T	T	T	T	T	T	T	T	K	T	T	T	T	T	T	T	T
chr10	4538025	3.4691	3.3951e-04	0.0931	G	A	G	G	R	R	R	G	G	G	G	G	G	G	G	G	G	G	G	G	G	G	G	G	G	G	G	R	G	A	R	G	R	G	G	G	G	G	G	G	G	G	G	G	G
chr10	4575107	3.2766	5.2888e-04	0.0873	G	A	G	G	G	G	G	G	G	G	G	G	G	G	G	G	G	R	G	G	G	G	G	G	G	G	R	G	R	G	R	R	-	R	G	G	G	G	R	G	G	G	G	R	R
chr10	4575780	3.0462	8.9902e-04	0.0805	C	T	C	C	C	C	C	C	C	C	C	C	C	C	C	C	C	Y	C	C	C	C	C	C	C	C	Y	C	Y	C	Y	Y	C	Y	C	C	C	C	Y	C	C	C	C	Y	Y
chr10	4815186	3.4684	3.4012e-04	0.0931	A	C	A	A	A	M	M	A	A	A	A	A	A	A	A	A	A	A	A	A	A	A	M	A	A	A	A	M	A	M	M	M	A	A	A	A	A	A	A	A	A	A	A	A	A
chr10	4815194	3.0970	7.9983e-04	0.0820	C	T	C	C	C	Y	Y	C	C	C	C	C	C	C	C	C	C	C	C	C	C	C	Y	C	C	C	C	Y	C	Y	Y	Y	C	C	C	C	C	C	C	C	C	C	C	C	C
chr10	4823280	3.3891	4.0819e-04	0.0907	C	G	C	C	S	C	C	C	C	C	C	C	C	C	C	C	C	S	C	C	C	C	C	-	C	C	S	C	G	S	G	G	S	S	C	C	S	S	C	C	C	C	C	C	S
chr10	4980063	4.1340	7.3453e-05	0.1128	A	G	A	A	A	A	A	A	A	A	A	A	A	A	A	A	A	A	A	A	A	A	A	G	A	G	A	R	A	A	A	A	A	R	-	A	A	A	A	R	A	A	A	A	R
chr10	4987517	3.2702	5.3674e-04	0.0872	C	T	C	C	C	C	C	C	C	C	C	C	C	C	C	C	C	C	C	C	C	C	C	Y	C	Y	C	C	C	C	C	-	Y	C	C	Y	Y	C	C	C	C	C	Y	C	C
chr10	5008981	3.6634	2.1707e-04	0.0989	C	T	C	Y	C	C	C	C	C	C	C	C	C	C	C	C	C	Y	C	C	C	C	C	C	C	C	Y	C	C	C	C	Y	Y	C	C	C	C	C	C	C	C	C	C	C	C
chr10	5010620	3.1960	6.3672e-04	0.0849	G	A	G	R	G	G	G	G	G	G	G	G	G	G	G	G	G	R	G	G	G	G	G	G	G	G	R	G	G	G	G	G	G	G	G	G	G	G	G	G	G	G	G	G	G
chr10	5015115	3.3932	4.0443e-04	0.0908	T	C	T	Y	Y	T	T	T	T	T	T	T	T	T	T	T	T	Y	T	T	T	T	T	T	T	T	Y	T	T	Y	Y	T	-	Y	T	Y	T	Y	Y	T	Y	T	T	Y	Y
chr10	5038814	3.0772	8.3717e-04	0.0814	A	G	A	A	A	A	A	A	A	A	A	A	A	A	A	A	A	R	A	A	A	A	A	-	A	A	R	A	R	A	-	A	A	R	A	A	A	R	A	A	A	A	A	A	R
chr10	5076895	3.3240	4.7429e-04	0.0888	C	T	C	C	C	Y	Y	C	C	C	C	C	C	C	C	C	C	Y	C	C	C	C	C	Y	C	Y	Y	C	C	C	-	C	C	C	C	C	C	C	C	C	C	C	C	C	C
chr10	5076897	3.1814	6.5859e-04	0.0845	G	A	G	G	G	R	R	G	G	G	G	G	G	G	G	G	G	G	G	G	G	G	G	R	G	R	G	G	G	G	-	G	-	G	G	G	R	G	G	G	R	G	G	G	G
chr10	5093044	3.0586	8.7383e-04	0.0808	A	G	A	A	A	A	A	A	A	A	A	A	A	A	A	A	A	A	A	A	A	A	A	R	A	R	A	A	A	A	A	A	A	A	A	A	A	A	A	A	A	A	A	A	-
chr10	5093291	3.6114	2.4469e-04	0.0973	C	G	C	C	C	C	C	C	C	C	C	C	C	C	C	C	C	C	C	C	C	C	C	C	C	C	C	S	C	C	S	C	S	C	C	-	C	C	C	C	C	C	C	C	C
chr10	5093914	3.5298	2.9526e-04	0.0949	A	C	A	A	A	A	A	A	A	A	A	A	A	A	A	A	A	A	A	A	A	A	A	-	A	A	A	M	A	A	M	A	M	A	A	A	A	A	A	A	A	A	A	A	M
chr10	5095473	3.8898	1.2889e-04	0.1056	A	G	A	A	A	-	R	A	A	A	A	A	A	A	A	A	A	A	A	A	A	A	A	A	A	A	A	R	A	A	A	-	R	A	A	A	A	A	R	A	A	A	A	R	A
chr10	5098367	3.0298	9.3361e-04	0.0800	T	C	T	Y	T	T	T	T	T	T	T	T	T	T	T	T	T	T	T	T	T	T	T	T	T	T	T	Y	T	Y	Y	Y	Y	T	Y	T	Y	T	Y	T	T	T	T	Y	T
chr10	5098438	3.0587	8.7349e-04	0.0808	C	T	C	Y	C	C	C	C	C	C	C	C	C	C	C	C	C	C	C	C	C	C	C	C	C	C	C	Y	C	Y	Y	C	Y	C	Y	C	C	C	Y	C	C	C	C	Y	C
chr10	5098459	3.0352	9.2219e-04	0.0801	T	C	T	Y	T	T	T	T	T	T	T	T	T	T	T	T	T	T	T	T	T	T	T	T	T	T	T	Y	T	Y	Y	T	Y	T	Y	T	T	T	Y	T	T	T	T	Y	T
chr10	5099547	3.0840	8.2410e-04	0.0816	A	C	A	M	A	A	A	A	A	A	A	A	A	A	A	A	A	A	A	A	A	A	A	A	A	A	A	M	A	M	M	A	-	A	M	A	A	M	M	A	A	A	A	M	A
chr10	5099557	3.2459	5.6764e-04	0.0864	T	C	T	Y	T	T	T	T	T	T	T	T	T	T	T	T	T	Y	T	T	T	T	T	T	T	T	Y	Y	Y	Y	Y	T	-	T	Y	T	Y	Y	Y	T	T	T	T	Y	T
chr10	5099638	3.0864	8.1955e-04	0.0817	T	C	T	Y	T	T	T	T	T	T	T	T	T	T	T	T	T	T	T	T	T	T	T	T	T	T	T	Y	T	Y	Y	T	-	T	Y	T	T	Y	Y	T	T	T	T	Y	T
chr10	5100047	3.6003	2.5100e-04	0.0970	C	T	C	Y	C	C	C	C	C	C	C	C	C	C	C	C	C	Y	C	C	C	C	C	C	C	C	Y	Y	C	Y	Y	C	C	C	Y	C	C	Y	Y	C	C	C	C	Y	C
chr10	5100048	3.4306	3.7104e-04	0.0919	A	G	A	R	A	A	A	A	A	A	A	A	A	A	A	A	A	G	A	A	A	A	A	A	A	A	G	R	A	R	R	A	A	A	R	A	A	R	R	A	A	A	A	R	A
chr10	5100281	3.5861	2.5937e-04	0.0966	T	G	T	K	T	T	T	T	T	T	T	T	T	T	T	T	T	K	T	T	T	T	T	T	T	T	K	K	T	K	K	T	T	T	K	T	T	K	K	T	T	T	T	K	T
chr10	5100534	3.2875	5.1577e-04	0.0877	G	A	G	R	G	G	G	G	G	G	G	G	G	G	G	G	G	R	G	G	G	G	G	-	G	G	R	R	G	R	R	G	G	G	R	G	G	R	R	G	G	G	G	R	G
chr10	5100590	3.4113	3.8790e-04	0.0914	C	T	C	Y	C	C	C	C	C	C	C	C	C	C	C	C	C	Y	C	C	C	C	C	C	C	C	Y	Y	C	Y	Y	C	-	C	Y	C	C	Y	Y	C	C	C	C	Y	C
chr10	5100801	4.0059	9.8643e-05	0.1090	C	A	C	M	C	C	C	C	C	C	C	C	C	C	C	C	C	M	C	C	C	C	C	C	C	C	M	M	C	M	M	C	C	C	M	C	C	M	M	C	C	C	C	M	C
chr10	5101573	3.4963	3.1890e-04	0.0939	C	T	C	Y	Y	C	C	C	C	C	C	C	C	C	C	C	C	Y	C	C	C	C	C	C	C	C	Y	Y	C	Y	Y	C	-	C	Y	C	C	Y	Y	C	C	C	C	Y	C
chr10	5101826	3.6537	2.2197e-04	0.0986	C	G	C	S	C	C	C	C	C	C	C	C	C	C	C	C	C	C	C	C	C	C	C	C	C	C	C	S	C	S	S	C	C	C	S	C	C	S	S	C	C	C	C	S	C
chr10	5101883	3.7232	1.8915e-04	0.1006	C	T	C	Y	C	C	C	C	C	C	C	C	C	C	C	C	C	C	C	C	C	C	C	C	C	C	C	Y	C	Y	Y	C	C	C	Y	C	C	Y	Y	C	C	C	C	Y	C
chr10	5105149	3.1380	7.2775e-04	0.0832	C	T	C	Y	C	C	C	C	C	C	C	C	C	C	C	C	C	C	C	C	C	C	C	C	C	C	C	C	C	Y	Y	C	-	Y	Y	C	Y	C	Y	C	C	C	C	Y	Y
chr10	5164043	3.0130	9.7051e-04	0.0795	T	C	Y	T	T	T	T	Y	T	Y	Y	Y	Y	Y	Y	T	T	T	Y	T	T	T	T	Y	Y	Y	T	T	T	T	T	T	-	T	T	T	T	T	T	T	T	T	T	T	T
chr10	5201175	4.8383	1.4510e-05	0.1334	C	T	C	C	Y	C	C	C	C	C	C	C	C	C	C	C	C	C	C	C	C	C	Y	C	C	C	C	C	Y	C	C	Y	-	C	C	C	C	C	C	C	C	C	Y	C	C
chr10	5382160	3.1701	6.7599e-04	0.0842	C	A	C	C	C	C	C	C	C	C	C	C	C	C	C	C	C	C	C	C	C	C	C	M	C	M	C	M	C	C	C	C	C	C	M	M	M	C	C	M	C	C	M	C	C
chr10	5571420	3.0029	9.9344e-04	0.0792	C	T	C	Y	Y	C	C	C	C	C	C	C	C	C	C	C	C	C	C	C	C	C	C	C	C	C	C	C	C	C	C	Y	Y	Y	C	Y	Y	Y	Y	C	C	C	C	Y	Y
chr10	5621574	4.2516	5.6024e-05	0.1162	T	C	T	T	T	T	T	T	T	T	Y	T	T	T	T	T	T	T	T	T	T	T	Y	T	T	T	T	T	Y	T	T	Y	T	Y	T	T	Y	Y	T	T	T	T	T	T	Y
chr10	5884353	3.6682	2.1467e-04	0.0990	G	A	G	G	G	G	G	G	G	G	G	G	G	G	G	G	G	G	G	G	G	G	R	R	G	R	G	G	G	G	G	G	-	G	G	R	R	G	G	G	G	G	G	G	G
chr10	5943965	3.0732	8.4491e-04	0.0813	A	G	A	A	A	A	A	A	A	A	A	A	A	A	A	A	A	R	A	A	A	A	A	A	A	A	R	A	A	A	A	R	-	A	A	A	R	A	A	A	A	A	A	A	A
chr10	5960818	3.3798	4.1705e-04	0.0904	C	T	C	C	Y	C	C	C	C	C	Y	C	C	C	C	C	C	C	C	C	C	C	Y	C	C	C	C	C	C	C	T	Y	-	C	C	C	C	Y	C	-	Y	C	C	C	C
chr11	52832	4.0346	9.2341e-05	0.1098	A	G	A	A	A	R	R	A	A	A	A	A	A	A	A	A	A	A	A	A	A	A	A	G	A	G	A	A	A	R	A	A	A	A	A	R	A	-	A	A	A	A	A	A	A
chr11	58249	3.0362	9.2012e-04	0.0802	T	C	T	T	T	T	T	T	T	T	T	T	T	T	T	T	T	T	T	T	T	T	T	-	T	T	T	T	T	T	Y	T	T	T	T	T	Y	T	T	T	T	T	T	T	T
chr11	58530	3.0964	8.0085e-04	0.0820	C	T	C	C	C	Y	Y	C	C	C	C	C	C	C	C	C	C	C	C	C	C	C	C	C	C	C	C	C	C	Y	Y	Y	Y	C	C	C	Y	C	C	C	C	C	C	C	C
chr11	59340	3.0762	8.3916e-04	0.0814	T	C	T	T	T	Y	Y	T	T	T	T	T	T	T	T	T	T	T	T	T	T	T	T	T	T	T	T	Y	T	T	C	T	C	Y	T	T	Y	T	T	T	T	T	Y	T	Y
chr11	59372	3.1491	7.0943e-04	0.0835	A	C	A	A	A	M	M	A	A	A	A	A	A	A	A	A	A	A	A	A	A	A	A	A	A	A	A	M	A	A	C	A	C	M	A	A	M	M	A	A	A	A	M	A	M
chr11	59378	3.2546	5.5638e-04	0.0867	T	C	T	T	T	Y	Y	T	T	T	T	T	T	T	T	T	T	T	T	T	T	T	T	T	T	T	T	Y	T	T	C	T	C	Y	T	T	Y	T	T	T	T	T	Y	T	Y
chr11	74121	3.1236	7.5234e-04	0.0828	C	T	C	Y	C	Y	Y	C	C	C	C	C	C	C	C	C	C	C	C	C	C	C	C	C	C	C	C	C	Y	Y	C	C	C	C	C	C	C	C	C	C	C	C	C	C	C
chr11	307531	3.1187	7.6079e-04	0.0826	G	A	G	G	G	G	G	G	G	G	G	G	G	G	G	G	G	R	G	G	G	G	G	G	G	G	R	R	G	G	G	R	G	G	G	G	R	-	R	G	G	G	G	R	G
chr11	339331	3.2629	5.4587e-04	0.0869	A	G	A	A	A	A	A	A	A	A	A	A	A	A	A	A	A	A	A	A	A	A	A	A	A	A	A	A	A	A	R	A	A	R	A	A	A	A	A	A	A	A	A	A	R
chr11	339356	3.2568	5.5357e-04	0.0868	G	A	G	G	G	G	G	G	G	G	G	G	G	G	G	G	G	G	G	G	G	G	G	G	G	G	G	G	G	G	R	G	G	R	G	G	G	G	G	G	G	G	G	G	R
chr11	349389	3.3865	4.1067e-04	0.0906	C	T	Y	C	C	C	C	Y	C	Y	Y	Y	Y	Y	Y	C	C	C	Y	C	C	C	C	C	Y	C	C	-	C	C	C	C	C	C	C	C	C	C	C	C	C	C	T	C	C
chr11	412511	3.1321	7.3781e-04	0.0830	G	C	C	C	C	C	C	C	S	C	C	C	C	C	C	S	S	C	C	S	S	S	C	S	C	S	C	C	C	C	C	C	C	C	S	S	-	S	C	G	S	C	C	C	C
chr11	424749	3.1800	6.6075e-04	0.0845	T	C	T	Y	C	C	C	T	T	T	T	T	T	T	T	T	T	Y	T	T	T	T	Y	-	T	C	Y	Y	Y	C	C	Y	C	Y	Y	T	Y	Y	C	T	T	Y	T	C	Y
chr11	467344	3.1821	6.5756e-04	0.0845	G	A	G	G	G	G	G	G	G	G	G	G	G	G	G	G	G	G	G	G	G	G	R	A	G	-	G	G	R	G	G	G	G	R	G	G	G	G	G	G	R	G	G	G	R
chr11	486500	3.4288	3.7257e-04	0.0919	C	G	C	C	C	G	G	C	C	C	C	C	C	C	C	C	C	G	C	C	C	C	C	C	C	C	G	C	C	S	S	S	G	C	C	C	C	S	C	C	C	C	C	C	C
chr11	486503	3.4168	3.8300e-04	0.0915	C	T	C	C	C	T	T	C	C	C	C	C	C	C	C	C	C	T	C	C	C	C	C	C	C	C	T	C	C	Y	Y	Y	T	C	C	C	C	Y	C	C	C	C	C	C	C
chr11	486599	3.4641	3.4349e-04	0.0929	T	G	T	T	T	K	K	T	T	T	T	T	T	T	T	T	T	K	T	T	T	T	T	T	T	T	K	T	T	K	T	T	K	T	T	T	T	K	T	T	T	T	T	T	T
chr11	487797	3.2843	5.1968e-04	0.0876	G	C	G	S	S	S	S	G	G	G	G	G	G	G	G	G	G	C	G	G	G	G	G	-	G	S	C	S	S	S	S	S	S	S	G	G	G	S	G	G	G	G	G	G	S
chr11	595595	3.1859	6.5173e-04	0.0846	G	A	G	G	G	G	G	G	G	G	G	G	G	G	G	G	G	G	G	G	G	G	G	A	G	A	G	G	G	G	R	G	G	G	G	G	G	G	R	G	G	G	G	R	G
chr11	595953	3.0521	8.8705e-04	0.0806	G	A	G	R	A	G	G	G	G	G	G	G	G	G	G	G	G	G	G	G	G	G	A	G	G	G	G	G	G	R	R	A	R	R	G	G	R	R	G	G	G	G	A	G	A
chr11	651639	3.1205	7.5771e-04	0.0827	C	T	C	Y	C	C	C	C	C	C	Y	C	C	C	C	C	C	C	C	C	C	C	C	C	C	C	C	C	C	C	C	C	C	Y	C	Y	Y	Y	Y	C	C	Y	C	Y	Y
chr11	689486	3.3062	4.9404e-04	0.0882	G	A	G	G	G	G	R	G	G	G	G	G	G	G	G	G	G	G	G	G	G	G	G	G	G	G	G	G	R	G	G	R	G	R	G	G	-	R	G	G	G	G	G	G	R
chr11	758852	3.0717	8.4781e-04	0.0812	G	A	G	G	G	G	G	G	G	-	G	-	G	G	-	G	G	G	G	G	G	G	R	R	G	R	G	G	G	G	G	G	G	R	G	G	G	R	G	R	G	G	G	G	G
chr11	927775	3.6468	2.2552e-04	0.0984	A	G	A	A	A	A	A	A	A	A	A	A	A	A	A	A	A	A	A	A	A	A	R	R	A	R	A	A	A	A	R	A	A	A	A	A	A	A	A	A	R	A	A	A	A
chr11	1415710	3.0606	8.6972e-04	0.0809	G	A	G	G	G	R	R	G	G	G	G	G	G	G	G	G	G	G	G	G	G	G	G	G	G	G	G	R	G	G	R	R	R	R	G	G	R	G	G	G	G	G	R	G	R
chr11	1505375	3.3045	4.9602e-04	0.0882	G	A	G	G	G	G	G	G	G	G	G	G	G	G	G	G	G	G	G	G	G	G	G	G	G	G	G	G	R	G	G	G	-	R	G	G	G	R	G	G	G	G	G	G	R
chr11	1526523	3.2031	6.2647e-04	0.0852	G	T	G	K	G	K	K	G	G	G	G	G	G	G	G	G	G	G	G	G	G	G	K	-	G	G	G	K	G	K	G	K	G	K	K	G	K	K	K	G	G	K	G	K	K
chr11	1526680	3.2045	6.2442e-04	0.0852	G	A	G	G	G	R	R	G	G	G	G	G	G	G	G	G	G	G	G	G	G	G	A	G	G	G	G	R	R	R	G	R	G	G	G	R	R	R	R	G	G	G	G	R	G
chr11	1529675	3.0218	9.5099e-04	0.0797	G	A	G	R	G	G	G	G	G	G	G	G	G	G	G	G	G	G	G	G	G	G	G	G	G	G	G	R	G	G	G	R	G	R	R	R	G	G	R	G	G	R	G	R	R
chr11	1562306	3.0012	9.9727e-04	0.0791	C	T	C	C	C	C	C	C	C	C	C	C	C	C	C	C	C	C	C	-	C	C	T	C	C	C	C	Y	C	C	T	T	-	C	C	C	C	C	C	C	C	-	C	C	C
chr11	1624929	3.0954	8.0286e-04	0.0819	C	A	C	C	C	C	C	C	C	C	C	C	C	C	C	C	C	C	C	C	C	C	C	M	C	M	C	M	C	C	C	C	-	C	C	C	M	C	C	C	M	C	C	C	C
chr11	1642149	3.0782	8.3523e-04	0.0814	G	A	-	G	G	G	G	G	G	G	G	G	G	G	G	G	G	G	G	G	G	G	R	G	G	G	-	G	G	R	R	G	G	G	G	G	G	G	G	G	R	G	G	G	G
chr11	1668323	3.7267	1.8761e-04	0.1007	G	A	R	G	G	G	G	R	G	R	G	R	R	R	R	G	G	G	R	G	G	G	G	R	R	R	G	G	G	G	G	G	G	G	G	G	R	G	G	G	R	G	R	G	G
chr11	1668383	4.1461	7.1434e-05	0.1131	C	T	Y	C	C	C	C	Y	C	Y	C	Y	Y	Y	Y	C	C	C	Y	C	C	C	C	Y	Y	Y	C	C	C	C	C	C	C	C	C	C	Y	C	C	Y	C	C	Y	C	C
chr11	1674438	3.1193	7.5973e-04	0.0827	A	G	A	G	G	R	R	R	A	A	A	A	A	A	A	A	A	G	A	A	A	A	A	-	A	R	G	G	A	G	G	G	G	R	R	A	R	R	R	A	A	R	A	R	R
chr11	1714891	3.4634	3.4400e-04	0.0929	A	G	A	A	A	G	G	A	A	A	A	A	A	A	A	A	A	A	A	A	A	A	A	A	A	A	A	A	R	G	R	G	R	A	A	A	A	A	R	A	A	A	A	R	A
chr11	1714999	3.0472	8.9707e-04	0.0805	G	C	G	G	G	C	C	G	G	G	G	G	G	G	G	G	G	G	G	G	G	G	G	-	G	G	G	G	S	C	S	C	S	G	G	G	G	G	S	G	G	G	G	S	G
chr11	1715703	3.2487	5.6397e-04	0.0865	G	C	G	G	G	G	G	G	G	G	G	G	G	G	G	G	G	G	G	G	G	G	G	S	G	S	G	G	G	G	G	G	G	G	G	C	S	G	G	G	G	G	G	G	G
chr11	1750489	4.0657	8.5964e-05	0.1108	G	A	G	G	G	R	R	G	G	G	G	G	G	G	G	G	G	G	G	G	G	G	R	R	G	R	G	G	G	G	G	G	G	G	G	G	-	G	G	G	R	G	-	G	G
chr11	1786019	3.0045	9.8960e-04	0.0792	C	A	C	M	A	M	M	C	C	C	C	C	C	C	C	C	C	A	C	C	C	C	M	M	C	M	A	A	M	A	A	A	A	A	M	C	M	C	A	C	C	M	C	A	A
chr11	1798362	3.9846	1.0360e-04	0.1084	G	A	G	G	G	R	R	G	G	G	G	G	G	G	G	G	G	G	G	G	G	G	R	R	G	R	G	G	G	G	R	G	-	G	G	G	G	G	G	G	G	G	G	G	G
chr11	1798808	3.3444	4.5248e-04	0.0894	C	T	C	T	T	C	C	C	C	C	C	C	C	C	C	C	C	T	C	C	C	C	T	-	C	Y	T	Y	T	T	Y	T	Y	Y	Y	C	Y	Y	T	C	C	Y	C	T	Y
chr11	1798817	3.0886	8.1541e-04	0.0817	G	A	G	A	A	G	G	G	G	G	G	G	G	G	G	G	G	A	G	G	G	G	A	-	G	R	A	R	A	A	R	A	R	R	R	G	R	R	A	G	G	R	G	A	R
chr11	1798854	3.5254	2.9829e-04	0.0948	C	T	C	T	T	C	C	C	C	C	C	C	C	C	C	C	C	T	C	C	C	C	T	-	C	Y	T	Y	T	T	Y	T	Y	Y	Y	C	Y	Y	T	C	C	Y	C	T	Y
chr11	1803582	3.1820	6.5772e-04	0.0845	C	G	C	C	C	S	S	C	C	C	C	C	C	C	C	C	C	C	C	C	C	C	C	C	C	C	C	C	C	S	C	S	C	S	C	C	C	-	G	C	C	C	C	G	S
chr11	1806412	3.0481	8.9507e-04	0.0805	T	C	T	C	Y	Y	Y	T	T	T	T	T	T	T	T	T	T	C	T	T	T	T	C	T	T	T	C	Y	C	C	T	C	Y	C	Y	T	T	Y	Y	T	T	Y	T	Y	-
chr11	1806416	3.0481	8.9507e-04	0.0805	T	G	T	G	K	K	K	T	T	T	T	T	T	T	T	T	T	G	T	T	T	T	G	T	T	T	G	K	G	G	T	G	K	G	K	T	T	K	K	T	T	K	T	K	-
chr11	1806424	3.0481	8.9507e-04	0.0805	T	G	T	G	K	K	K	T	T	T	T	T	T	T	T	T	T	G	T	T	T	T	G	T	T	T	G	K	G	G	T	G	K	G	K	T	T	K	K	T	T	K	T	K	-
chr11	1806490	3.2041	6.2504e-04	0.0852	A	G	A	A	R	R	R	A	A	A	A	A	A	A	A	A	A	A	A	A	A	A	A	G	A	G	A	R	A	A	G	A	R	-	R	A	R	A	R	A	A	A	A	R	A
chr11	1806586	3.0529	8.8538e-04	0.0807	C	T	C	T	Y	Y	Y	C	C	C	C	C	C	C	C	C	C	T	C	C	C	C	T	C	C	C	T	Y	T	T	C	T	-	T	Y	C	C	Y	Y	C	C	Y	C	Y	Y
chr11	1807418	4.4480	3.5648e-05	0.1220	T	C	T	T	Y	Y	Y	T	T	T	T	T	T	T	T	T	T	T	T	T	T	T	T	C	T	C	T	-	T	T	Y	T	-	T	T	T	Y	T	Y	T	T	T	T	Y	T
chr11	1840556	3.1041	7.8688e-04	0.0822	T	C	T	Y	Y	Y	Y	T	T	T	T	T	T	T	T	T	T	Y	T	T	T	T	T	T	T	T	Y	Y	T	T	T	Y	Y	Y	Y	T	Y	T	Y	T	T	Y	T	Y	Y
chr11	1878899	3.2429	5.7155e-04	0.0863	G	A	A	A	A	A	A	A	R	A	A	A	A	A	A	R	R	A	A	R	R	R	A	R	A	R	A	A	A	A	A	A	-	-	R	R	A	A	A	A	R	A	A	A	R
chr11	1958166	3.0193	9.5652e-04	0.0797	A	G	R	G	G	G	G	R	R	R	G	R	R	R	R	R	R	G	R	R	R	R	G	R	R	R	G	G	G	G	G	G	G	G	G	G	R	G	G	G	R	G	G	G	G
chr11	1962948	3.5268	2.9733e-04	0.0948	C	T	C	Y	C	C	C	C	C	C	Y	C	C	C	C	C	C	C	C	C	C	C	C	C	C	C	C	C	T	C	C	Y	Y	C	Y	C	C	C	C	C	C	Y	C	C	C
chr11	1980661	3.7673	1.7090e-04	0.1019	G	A	G	G	G	R	R	G	G	G	G	G	G	G	G	G	G	G	G	G	G	G	R	R	G	R	G	R	G	G	G	G	G	G	G	G	G	G	G	G	G	G	G	G	G
chr11	2001321	3.1453	7.1561e-04	0.0834	G	A	G	R	G	G	G	G	G	G	R	G	G	G	G	G	G	G	G	G	G	G	R	G	G	G	G	G	G	G	G	G	R	R	A	G	R	R	R	G	G	R	G	R	R
chr11	2055158	3.6296	2.3465e-04	0.0979	A	G	A	R	A	A	A	A	A	A	A	A	A	A	A	A	A	A	A	A	A	A	A	A	A	A	A	A	A	A	R	R	R	A	A	A	R	R	A	A	A	A	R	A	A
chr11	2107459	3.8129	1.5387e-04	0.1033	A	C	M	A	A	A	A	M	A	M	A	M	M	M	M	A	A	A	M	A	A	A	A	M	M	M	A	A	A	A	A	A	A	A	A	A	A	A	A	A	A	A	A	A	A
chr11	2107643	4.7154	1.9256e-05	0.1298	G	T	G	G	G	G	G	G	G	G	G	G	G	G	G	G	G	G	G	G	G	G	G	K	G	K	G	G	G	G	G	G	G	G	G	G	K	G	G	G	G	G	G	G	G
chr11	2210534	3.2156	6.0866e-04	0.0855	T	G	T	T	K	T	T	T	T	T	T	T	T	T	T	T	T	K	T	T	T	T	G	T	T	T	K	K	G	K	K	G	G	T	T	T	T	K	T	T	T	T	T	T	T
chr11	2257297	3.2034	6.2606e-04	0.0852	G	A	G	R	R	A	A	G	G	G	G	G	G	G	G	G	G	R	G	G	G	G	R	G	G	G	R	G	R	A	R	A	R	R	G	G	R	R	G	G	G	G	G	G	-
chr11	2258597	3.9925	1.0175e-04	0.1086	G	A	G	R	G	G	G	G	G	G	G	G	G	G	G	G	G	G	G	G	G	G	R	G	G	G	G	G	R	A	R	A	R	R	R	G	R	R	R	G	G	R	G	R	R
chr11	2316115	3.4095	3.8945e-04	0.0913	A	G	A	R	R	R	R	A	A	A	A	A	A	A	A	A	A	R	A	A	A	A	A	A	A	A	R	A	A	R	A	G	R	R	A	A	R	A	R	-	A	A	A	R	R
chr11	2358324	3.1767	6.6579e-04	0.0844	T	C	T	T	Y	Y	Y	T	T	T	T	T	T	T	T	T	T	T	T	T	T	T	Y	T	T	T	T	Y	T	Y	T	C	T	Y	T	T	T	T	Y	T	T	T	T	Y	Y
chr11	2416727	3.2349	5.8220e-04	0.0861	G	A	G	G	R	R	R	G	G	G	R	G	G	G	G	G	G	G	G	G	G	G	G	G	G	G	G	R	G	R	G	G	R	G	G	G	G	G	G	G	G	G	G	G	G
chr11	2499951	3.4076	3.9121e-04	0.0913	T	C	T	T	T	T	T	T	T	T	T	T	T	T	T	T	T	T	T	T	T	T	-	T	T	T	T	T	Y	T	T	T	T	Y	T	T	T	T	Y	T	T	T	T	Y	Y
chr11	2531362	3.0296	9.3409e-04	0.0800	G	A	G	R	G	G	G	G	G	G	G	G	G	G	G	G	G	G	G	G	G	G	R	G	G	G	G	A	A	G	R	G	R	R	R	G	R	R	R	G	G	R	G	R	R
chr11	2570993	3.0913	8.1046e-04	0.0818	C	A	C	A	A	A	A	C	C	C	C	C	C	C	C	C	C	M	C	C	C	C	M	C	C	C	M	A	M	M	M	A	M	-	M	C	M	M	A	C	C	M	C	A	M
chr11	2664003	3.8711	1.3455e-04	0.1050	C	T	C	Y	T	T	T	C	C	C	C	C	C	C	C	C	C	T	C	C	C	C	C	C	C	C	T	T	T	T	T	T	Y	Y	T	C	Y	Y	Y	Y	C	T	C	Y	Y
chr11	2664012	4.5621	2.7412e-05	0.1253	C	A	C	M	A	A	A	C	C	C	C	C	C	C	C	C	C	A	C	C	C	C	C	C	C	C	A	A	A	A	A	A	C	M	A	-	M	M	M	C	C	A	C	M	M
chr11	2664229	3.2659	5.4216e-04	0.0870	A	G	A	R	G	G	G	A	A	A	A	A	A	A	A	A	A	G	A	A	A	A	A	A	A	A	G	G	G	G	G	G	R	R	R	A	R	R	R	A	A	R	A	R	R
chr11	2664521	3.4070	3.9177e-04	0.0912	C	T	C	Y	T	T	T	C	C	C	C	C	C	C	C	C	C	T	C	C	C	C	C	C	C	C	T	T	T	T	T	T	Y	Y	Y	C	Y	Y	Y	C	C	Y	C	Y	Y
chr11	2664534	3.1462	7.1422e-04	0.0835	A	G	A	R	G	G	G	A	A	A	A	A	A	A	A	A	A	G	A	A	A	A	A	A	A	A	G	G	G	G	G	G	R	R	R	A	R	R	R	A	A	R	A	R	R
chr11	2674197	3.1253	7.4940e-04	0.0828	C	T	C	C	Y	C	C	C	C	C	C	C	C	C	C	C	C	C	C	C	C	C	C	C	C	C	C	C	C	C	Y	T	Y	Y	C	C	C	C	C	C	C	C	C	C	Y
chr11	2764289	3.1415	7.2201e-04	0.0833	T	C	-	T	T	T	T	T	T	T	T	T	T	T	T	T	T	T	T	T	T	T	T	T	T	T	T	T	T	T	Y	T	T	Y	T	T	Y	Y	C	Y	T	T	Y	C	Y
chr11	2799439	3.1209	7.5699e-04	0.0827	C	A	C	A	C	M	M	C	C	C	C	C	C	C	C	C	C	C	C	C	C	C	M	C	C	C	C	C	C	A	M	A	A	C	M	C	M	-	A	C	C	M	C	A	C
chr11	2799504	3.0966	8.0058e-04	0.0820	A	C	A	C	M	M	M	A	A	A	A	A	A	A	A	A	A	A	A	A	A	A	M	A	A	A	A	M	A	M	M	C	C	M	M	A	M	-	A	A	A	M	A	A	M
chr11	2799590	3.3568	4.3979e-04	0.0897	T	C	T	C	T	T	T	T	T	T	T	T	T	T	T	T	T	C	T	T	T	T	Y	T	T	T	C	T	T	Y	Y	T	Y	T	Y	T	T	Y	Y	T	T	Y	T	Y	T
chr11	2799620	3.0205	9.5390e-04	0.0797	T	C	T	C	T	Y	Y	T	T	T	T	T	T	T	T	T	T	C	T	T	T	T	Y	T	T	T	C	T	T	Y	Y	T	Y	T	Y	T	Y	Y	C	T	T	Y	T	C	T
chr11	2866855	3.4072	3.9160e-04	0.0912	T	C	T	C	Y	Y	Y	T	T	T	T	T	T	T	T	T	T	C	T	T	T	T	Y	T	T	T	C	C	Y	Y	Y	C	-	Y	Y	T	Y	Y	Y	T	T	Y	T	Y	Y
chr11	2866917	3.4894	3.2403e-04	0.0937	G	A	G	A	A	R	R	G	G	G	G	G	-	G	G	G	G	A	G	G	G	G	-	G	G	G	A	A	R	R	R	A	R	-	-	G	R	R	R	G	G	R	G	R	A
chr11	2902534	3.8291	1.4821e-04	0.1038	T	G	T	T	T	T	T	T	T	T	T	T	T	T	T	T	T	T	T	T	T	T	G	T	T	T	T	K	K	T	T	-	K	K	T	T	T	K	T	T	T	T	T	T	K
chr11	3007400	3.1457	7.1504e-04	0.0834	T	C	T	C	Y	C	C	T	T	T	T	T	T	T	T	T	T	C	T	T	T	T	C	Y	T	Y	C	C	C	C	C	C	C	Y	Y	Y	Y	Y	C	Y	Y	Y	T	C	C
chr11	3081922	3.1472	7.1249e-04	0.0835	G	C	G	G	G	G	G	G	G	G	G	G	G	G	G	G	G	G	G	G	G	G	G	G	G	G	G	-	G	G	G	G	G	G	G	G	S	S	G	G	G	G	G	G	G
chr11	3082517	3.4399	3.6319e-04	0.0922	C	T	C	C	C	C	C	C	C	C	C	C	C	C	C	C	C	C	C	C	C	C	C	C	C	C	C	C	C	C	C	C	C	Y	C	C	C	Y	C	C	C	C	C	C	Y
chr11	3082720	3.1639	6.8565e-04	0.0840	C	A	C	C	C	M	M	C	C	C	C	C	C	C	C	C	C	C	C	C	C	C	M	-	C	C	C	C	M	C	C	C	C	M	C	C	C	M	M	C	C	C	C	M	M
chr11	3138068	3.2443	5.6977e-04	0.0864	C	A	C	M	C	M	M	C	C	C	C	C	C	C	C	C	C	M	C	C	C	C	C	C	C	C	M	C	C	C	C	C	-	C	M	C	C	M	C	C	C	M	C	C	C
chr11	3138108	3.1179	7.6222e-04	0.0826	C	A	C	M	C	M	M	C	C	C	C	C	C	C	C	C	C	A	C	C	C	C	A	C	C	C	A	M	M	A	M	C	C	M	M	C	C	M	C	C	C	M	C	C	M
chr11	3138285	3.0881	8.1632e-04	0.0817	C	T	C	Y	C	Y	Y	C	C	C	C	C	C	C	C	C	C	Y	C	C	C	C	C	C	C	C	Y	C	C	C	C	C	C	Y	Y	C	C	Y	C	C	C	Y	C	C	Y
chr11	3139501	3.2782	5.2697e-04	0.0874	A	G	A	R	R	R	R	A	A	A	A	A	A	A	A	A	A	R	A	A	A	A	R	A	A	A	R	R	G	G	R	G	A	-	A	A	R	R	G	A	A	A	A	G	G
chr11	3221810	3.9512	1.1189e-04	0.1074	G	A	G	A	R	R	R	G	G	G	G	G	G	G	G	G	G	G	G	G	G	G	R	G	G	G	G	R	A	R	R	G	R	R	R	G	R	R	R	G	G	R	G	R	R
chr11	3222311	4.1416	7.2172e-05	0.1130	C	G	C	G	C	S	S	C	C	C	C	C	C	C	C	C	C	C	C	C	C	C	C	C	C	C	C	S	S	C	C	C	C	C	S	C	S	S	S	C	C	S	C	S	C
chr11	3226049	3.0649	8.6110e-04	0.0810	A	C	A	C	C	C	C	A	A	A	A	A	A	A	A	A	A	M	A	A	A	A	C	-	A	C	M	C	C	C	C	C	M	M	M	A	M	M	C	A	A	M	A	C	C
chr11	3227999	3.0222	9.5017e-04	0.0798	A	G	A	G	G	G	G	A	A	A	A	A	A	A	A	A	A	R	A	A	A	A	G	-	A	G	R	G	G	G	R	G	R	G	R	A	R	A	G	A	A	R	A	G	R
chr11	3228019	3.0843	8.2362e-04	0.0816	C	A	C	A	A	A	A	C	C	C	C	C	C	C	C	C	C	M	C	C	C	C	A	-	C	A	M	A	A	A	M	A	M	A	M	C	M	M	A	C	C	M	C	A	M
chr11	3228162	3.2274	5.9238e-04	0.0859	C	T	C	T	T	T	T	C	C	C	C	C	C	C	C	C	C	Y	C	C	C	C	T	-	C	T	Y	T	T	T	Y	T	Y	T	Y	C	Y	Y	T	C	C	Y	-	T	Y
chr11	3228405	3.3626	4.3393e-04	0.0899	G	A	G	A	A	A	A	G	G	G	G	G	G	G	G	G	G	R	G	G	G	G	A	-	G	A	R	A	A	A	R	A	R	A	A	R	R	R	A	G	G	R	G	A	R
chr11	3238177	3.5759	2.6553e-04	0.0963	T	C	T	Y	C	T	T	T	T	T	T	T	T	T	T	T	T	T	T	T	T	T	Y	T	T	T	T	Y	T	C	Y	C	Y	Y	Y	T	T	Y	C	T	T	Y	T	C	C
chr11	3238252	4.1309	7.3984e-05	0.1127	T	C	T	Y	C	Y	Y	T	T	T	T	T	T	T	T	T	T	T	T	T	T	T	Y	T	T	T	T	Y	T	C	Y	T	Y	C	Y	T	T	Y	C	T	T	Y	T	C	C
chr11	3239925	3.2037	6.2562e-04	0.0852	A	G	A	R	G	R	R	A	A	A	A	A	A	A	A	A	A	G	A	A	A	A	G	A	A	A	G	G	R	G	R	G	G	R	R	A	R	R	G	A	A	R	A	G	R
chr11	3240021	3.7423	1.8102e-04	0.1012	G	C	G	S	C	S	S	G	G	G	G	G	G	G	G	G	G	C	G	G	G	G	S	G	G	G	C	C	S	S	S	C	C	S	S	G	S	S	C	G	G	S	G	C	S
chr11	3240054	4.5906	2.5669e-05	0.1261	T	C	T	Y	C	Y	Y	T	T	T	T	T	T	T	T	T	T	C	T	T	T	T	Y	T	T	T	C	C	Y	C	Y	C	C	Y	Y	T	Y	-	C	T	T	Y	T	C	Y
chr11	3240114	3.7775	1.6692e-04	0.1022	G	A	-	A	A	A	A	G	G	G	G	G	G	G	G	G	G	A	G	G	G	G	R	G	G	G	A	A	R	A	R	A	A	R	R	G	R	R	A	G	G	R	G	A	A
chr11	3240120	3.0913	8.1038e-04	0.0818	C	T	-	C	C	C	C	C	C	C	C	C	C	C	C	C	C	C	C	C	C	C	C	T	C	T	C	C	Y	C	Y	C	-	C	C	C	C	C	C	C	C	C	C	C	C
chr11	3240216	3.2852	5.1853e-04	0.0876	G	A	G	R	A	R	R	G	G	G	G	G	G	G	G	G	G	A	G	G	G	G	R	R	G	R	A	A	R	A	R	A	-	-	R	G	R	R	A	G	G	R	G	A	-
chr11	3286957	3.8333	1.4678e-04	0.1039	A	C	A	A	A	A	A	A	A	A	A	A	A	A	A	A	A	A	A	A	A	A	A	A	A	A	A	A	A	A	A	A	M	A	A	A	A	A	A	A	A	A	A	A	A
chr11	3289097	3.1085	7.7899e-04	0.0823	C	T	C	C	Y	Y	Y	C	C	C	C	C	C	C	C	C	C	C	C	C	C	C	C	C	C	C	C	C	Y	T	C	C	-	C	C	C	Y	C	C	C	C	C	C	C	C
chr11	3293550	3.1718	6.7335e-04	0.0842	C	T	C	C	C	Y	Y	C	C	C	C	C	C	C	C	C	C	C	C	C	C	C	C	C	C	C	C	C	C	-	Y	T	Y	C	C	C	-	C	C	C	C	C	C	C	C
chr11	3293924	3.1722	6.7273e-04	0.0842	C	T	C	C	C	C	C	C	C	C	C	C	C	C	C	C	C	Y	C	C	C	C	C	Y	C	Y	Y	C	C	C	C	C	C	C	C	C	C	C	Y	C	C	C	C	Y	C
chr11	3294394	3.3851	4.1198e-04	0.0906	C	T	C	C	C	Y	Y	C	C	C	C	C	C	C	C	C	C	C	C	C	C	C	C	C	C	C	C	C	C	Y	Y	T	Y	-	C	C	-	C	C	C	C	C	C	-	C
chr11	3294438	3.4156	3.8408e-04	0.0915	C	G	C	C	C	S	S	C	C	C	C	C	C	C	C	C	C	C	C	C	C	C	C	C	C	C	C	C	C	S	S	G	S	C	C	C	C	C	C	C	C	C	C	C	C
chr11	3295515	3.3140	4.8525e-04	0.0885	T	C	T	T	T	Y	Y	T	T	T	T	T	T	T	T	T	T	T	T	T	T	T	T	T	T	T	T	T	T	Y	Y	C	Y	T	T	T	Y	T	T	T	T	T	T	T	T
chr11	3295767	3.3206	4.7796e-04	0.0887	G	T	G	G	G	K	K	G	G	G	G	G	G	G	G	G	G	K	G	G	G	G	G	G	G	G	K	K	G	K	K	T	K	G	G	G	K	K	G	-	G	G	G	G	G
chr11	3296629	3.5925	2.5559e-04	0.0968	G	A	G	G	G	R	R	G	G	G	G	G	G	G	G	G	G	G	G	G	G	G	G	G	G	G	G	G	G	R	G	A	R	G	G	G	R	G	G	G	G	G	G	G	G
chr11	3296875	3.0412	9.0949e-04	0.0803	G	A	G	G	G	R	R	G	G	G	G	G	G	G	G	G	G	G	G	G	G	G	R	G	G	G	G	R	R	R	G	A	-	R	G	G	R	G	G	G	G	G	G	G	R
chr11	3296971	3.2344	5.8286e-04	0.0861	A	G	A	A	A	R	R	A	A	A	A	A	A	A	A	A	A	A	A	A	A	A	A	-	A	A	A	A	A	R	A	G	R	A	A	A	R	A	A	A	A	A	A	A	A
chr11	3298575	3.7781	1.6670e-04	0.1023	C	T	C	C	C	C	C	C	C	C	C	C	C	C	C	C	C	C	C	C	C	C	C	-	C	C	C	C	C	C	C	T	Y	C	C	C	Y	C	C	C	C	C	C	C	C
chr11	3300428	3.1617	6.8915e-04	0.0839	T	C	T	T	T	Y	Y	T	T	T	T	T	T	T	T	T	T	T	T	T	T	T	T	-	T	T	T	Y	T	Y	T	C	Y	T	T	T	Y	T	T	T	T	T	T	T	T
chr11	3300436	3.1842	6.5437e-04	0.0846	C	T	C	C	C	Y	Y	C	C	C	C	C	C	C	C	C	C	C	C	C	C	C	C	-	C	C	C	Y	C	Y	C	T	Y	C	C	C	Y	C	C	C	C	C	C	C	C
chr11	3303947	3.3791	4.1770e-04	0.0904	G	C	G	G	G	S	S	G	G	G	G	G	G	G	G	G	G	G	G	G	G	G	G	-	G	G	G	S	G	S	G	C	S	G	G	G	S	G	G	G	G	G	G	G	G
chr11	3304497	3.8927	1.2801e-04	0.1057	G	C	G	G	G	G	G	G	G	G	G	G	G	G	G	G	G	G	G	G	G	G	G	G	G	G	G	G	G	G	G	C	S	G	G	G	S	G	G	G	G	G	G	G	G
chr11	3304718	4.5997	2.5134e-05	0.1264	T	C	T	T	T	Y	Y	T	T	T	T	T	T	T	T	T	T	T	T	T	T	T	T	T	T	T	T	Y	T	Y	T	C	Y	T	T	T	Y	T	T	-	T	T	T	T	T
chr11	3305147	3.3171	4.8186e-04	0.0886	C	T	C	C	C	Y	Y	C	C	C	C	C	C	C	C	C	C	C	C	C	C	C	C	C	C	C	C	Y	C	Y	C	T	-	C	C	C	Y	C	C	C	C	C	C	C	C
chr11	3305222	3.2951	5.0693e-04	0.0879	C	T	C	C	C	Y	Y	C	C	C	C	C	C	C	C	C	C	C	C	C	C	C	C	C	C	C	C	Y	C	Y	C	T	C	C	C	C	Y	C	C	C	C	C	C	C	C
chr11	3305802	4.0520	8.8721e-05	0.1104	T	C	T	Y	T	C	C	T	T	T	T	T	T	T	T	T	T	C	T	T	T	T	T	-	T	T	C	Y	Y	Y	T	C	Y	Y	Y	T	Y	Y	Y	T	T	Y	T	Y	Y
chr11	3307214	4.9102	1.2296e-05	0.1354	A	G	A	A	A	R	R	A	A	A	A	A	A	A	A	A	A	A	A	A	A	A	A	-	A	A	A	A	A	R	A	G	A	A	R	A	A	A	A	A	A	A	R	A	A
chr11	3316860	3.1886	6.4768e-04	0.0847	G	A	G	R	G	G	G	G	G	G	G	G	G	G	G	G	G	G	G	G	G	G	G	R	G	R	G	G	G	G	G	G	G	G	G	G	G	G	G	G	G	G	G	G	G
chr11	3347266	3.2417	5.7316e-04	0.0863	G	A	G	G	G	G	G	G	G	G	G	G	G	G	G	G	G	G	G	G	G	G	G	G	G	G	G	G	G	G	G	G	R	R	G	G	G	G	G	G	G	G	G	G	R
chr11	3347274	3.2841	5.1987e-04	0.0876	C	T	C	C	C	C	C	C	C	C	C	C	C	C	C	C	C	C	C	C	C	C	C	C	C	C	C	C	C	C	C	C	Y	Y	C	C	C	C	C	C	C	C	C	C	Y
chr11	3347469	3.2421	5.7263e-04	0.0863	G	A	G	G	G	G	G	G	G	G	G	G	G	G	G	G	G	G	G	G	G	G	G	G	G	G	G	G	G	G	G	G	R	R	G	G	G	G	G	G	G	G	G	G	R
chr11	3489430	4.1293	7.4259e-05	0.1126	C	T	C	C	C	C	C	C	C	C	C	C	C	C	C	C	C	Y	C	C	C	C	C	C	C	C	Y	C	C	C	C	T	C	Y	C	C	C	Y	Y	C	-	C	C	Y	Y
chr11	3503956	3.1765	6.6597e-04	0.0844	C	T	C	C	Y	C	C	C	C	C	C	C	C	C	C	C	C	C	C	C	C	C	Y	C	C	C	C	C	C	T	Y	C	Y	C	C	C	Y	C	C	C	C	C	C	C	C
chr11	3511657	3.1077	7.8037e-04	0.0823	G	A	G	R	A	R	R	G	G	G	G	G	G	G	G	G	G	G	G	G	G	G	A	G	G	G	G	R	R	A	R	A	A	R	G	G	R	R	R	G	G	G	G	R	R
chr11	3568431	3.0631	8.6482e-04	0.0810	T	C	T	T	T	T	T	T	T	T	T	T	T	T	T	T	T	T	T	T	T	T	T	Y	T	Y	T	T	Y	T	T	T	Y	T	T	T	T	T	Y	T	T	T	T	Y	T
chr11	3577242	4.4909	3.2292e-05	0.1232	C	T	C	Y	C	C	C	C	C	C	C	C	C	C	C	C	C	C	C	C	C	C	C	C	C	C	C	C	C	C	C	C	C	C	-	C	C	C	C	C	C	Y	C	C	C
chr11	3638430	3.0299	9.3348e-04	0.0800	G	C	G	G	S	G	G	G	G	G	G	G	G	G	G	G	G	G	G	G	G	G	G	G	G	G	G	G	G	G	G	G	G	G	G	G	G	G	G	G	G	G	G	G	G
chr11	3639068	3.2946	5.0744e-04	0.0879	T	A	T	T	T	W	W	T	T	T	T	T	T	T	T	T	T	T	T	T	T	T	T	T	T	T	T	T	W	T	T	A	W	W	T	T	W	T	A	T	T	T	T	A	W
chr11	3645648	3.5178	3.0353e-04	0.0945	C	T	C	C	C	C	C	C	C	C	C	C	C	C	C	C	C	C	C	C	C	C	C	C	C	C	C	C	C	C	C	T	C	C	C	C	C	Y	C	C	C	C	C	C	C
chr11	3646691	3.0782	8.3519e-04	0.0814	C	A	C	M	C	M	M	C	C	C	M	C	C	C	C	C	C	C	C	C	C	C	C	C	C	C	C	C	M	C	C	A	A	C	C	C	C	C	C	C	C	C	C	C	C
chr11	3664893	3.0669	8.5732e-04	0.0811	G	C	G	G	S	G	G	G	G	G	S	G	G	G	G	G	G	S	G	G	G	G	G	G	G	G	S	G	S	S	S	C	-	S	G	G	S	S	G	G	G	G	G	G	C
chr11	3713532	3.5083	3.1023e-04	0.0942	A	T	A	W	A	A	A	A	A	A	A	A	A	A	A	A	A	A	A	A	A	A	T	A	A	A	A	A	W	A	A	A	A	W	W	A	W	W	W	A	A	W	A	W	W
chr11	3846631	3.0863	8.1983e-04	0.0817	G	A	G	G	R	R	R	G	G	G	G	G	G	G	G	G	G	G	G	G	G	G	G	G	G	G	G	G	G	R	R	G	R	G	G	G	R	G	G	G	G	G	G	G	G
chr11	3846687	3.3490	4.4776e-04	0.0895	G	C	G	G	S	S	S	G	G	G	G	G	G	G	G	G	G	S	G	G	G	G	G	G	G	G	S	G	G	S	S	G	S	G	G	G	S	G	G	G	G	G	G	G	G
chr11	3849417	3.0690	8.5319e-04	0.0811	C	T	C	C	Y	C	C	C	C	C	C	C	C	C	C	C	C	Y	C	C	C	C	C	C	C	C	Y	Y	Y	C	Y	C	Y	C	C	C	Y	C	C	C	C	C	C	C	C
chr11	3849424	3.0690	8.5319e-04	0.0811	G	C	G	G	S	G	G	G	G	G	G	G	G	G	G	G	G	S	G	G	G	G	G	G	G	G	S	S	S	G	S	G	S	G	G	G	S	G	G	G	G	G	G	G	G
chr11	3849704	4.2238	5.9726e-05	0.1154	G	A	G	G	R	G	G	G	G	G	G	G	G	G	G	G	G	R	G	G	G	G	G	G	G	G	R	G	R	G	R	G	R	G	G	G	R	G	G	G	G	G	G	G	G
chr11	3849855	3.0210	9.5290e-04	0.0797	A	G	A	A	R	A	A	A	A	A	A	A	A	A	A	A	A	R	A	A	A	A	A	A	A	A	R	A	R	A	R	A	R	A	A	A	R	A	A	A	A	A	A	A	A
chr11	3849905	3.2857	5.1801e-04	0.0876	G	C	G	G	S	G	G	G	G	G	G	G	G	G	G	G	G	S	G	G	G	G	G	G	G	G	S	G	S	G	S	G	S	G	G	G	S	G	G	G	G	G	G	G	G
chr11	3872495	4.4861	3.2653e-05	0.1231	G	C	G	S	G	G	G	G	G	G	G	G	G	G	G	G	G	G	G	G	G	G	G	C	G	S	G	G	G	G	G	G	G	G	G	G	G	G	G	G	G	G	G	G	G
chr11	3873927	3.2666	5.4130e-04	0.0870	A	G	A	R	A	A	A	A	A	A	A	A	A	A	A	A	A	R	A	-	A	A	A	G	A	G	R	A	R	R	R	A	A	A	A	A	R	A	A	A	A	A	A	A	A
chr11	3874729	5.2963	5.0542e-06	0.1466	C	T	C	C	C	C	C	C	C	C	C	C	C	C	C	C	C	C	C	C	C	C	C	T	C	T	C	C	C	Y	C	C	C	C	C	C	C	C	C	C	C	C	C	C	C
chr11	4009704	3.2348	5.8239e-04	0.0861	C	T	C	Y	C	T	T	C	C	C	C	C	C	C	C	C	C	Y	C	C	C	C	C	C	C	C	Y	Y	Y	C	Y	T	Y	Y	C	Y	Y	Y	Y	C	C	C	C	Y	Y
chr11	4012324	3.2701	5.3690e-04	0.0872	A	G	G	G	G	G	G	G	R	G	G	G	G	G	G	R	-	G	G	R	R	R	G	A	G	A	G	G	G	G	G	G	-	G	G	G	G	G	G	G	G	G	G	G	G
chr11	4012345	3.3374	4.5988e-04	0.0892	T	C	C	C	C	C	C	C	Y	C	C	C	C	C	C	Y	C	C	C	Y	Y	Y	C	T	C	T	C	C	C	C	C	C	C	C	C	C	-	C	C	C	C	C	C	C	C
chr11	4049375	3.3829	4.1414e-04	0.0905	C	T	C	C	C	C	C	C	C	C	C	C	C	C	C	C	C	C	C	C	C	C	C	T	C	T	C	C	Y	C	C	C	C	C	C	C	C	C	C	C	Y	C	C	C	C
chr11	4050650	3.2578	5.5239e-04	0.0868	G	A	G	G	G	R	R	G	G	G	G	G	G	G	G	G	G	G	G	G	G	G	R	A	G	A	G	G	G	G	G	G	G	R	G	G	G	G	G	G	G	G	G	G	R
chr11	4051240	3.0281	9.3740e-04	0.0799	C	G	C	C	C	C	C	C	C	C	C	C	C	C	C	C	C	C	C	C	C	C	C	G	C	G	C	C	C	C	C	C	C	S	C	C	C	C	C	C	S	C	S	C	S
chr11	4054299	4.2526	5.5896e-05	0.1163	G	A	G	G	G	G	G	G	G	G	G	G	G	G	G	G	G	R	G	G	G	G	G	A	G	A	R	G	G	G	G	G	R	G	G	G	R	G	G	G	G	G	G	G	G
chr11	4054447	3.9946	1.0125e-04	0.1087	A	G	A	A	A	A	A	A	A	A	A	A	A	A	A	A	A	R	A	A	A	A	A	G	A	G	R	A	A	A	A	A	R	A	A	A	A	A	A	A	A	A	A	A	A
chr11	4088959	3.3110	4.8862e-04	0.0884	T	C	T	T	T	T	T	T	T	T	T	T	T	T	T	T	T	T	T	T	T	T	T	T	T	T	T	Y	Y	C	Y	Y	C	Y	T	T	Y	Y	C	Y	T	T	T	C	Y
chr11	4108167	3.5293	2.9563e-04	0.0949	G	A	G	G	G	R	R	G	G	G	G	G	G	G	G	G	-	G	G	-	G	G	G	G	G	G	G	G	G	R	R	R	G	G	G	G	G	G	G	G	G	G	G	G	G
chr11	4113119	3.4108	3.8836e-04	0.0913	G	A	G	G	G	G	G	G	G	G	G	G	G	G	G	G	G	R	G	G	G	G	R	G	G	G	R	R	R	G	R	G	G	R	G	G	G	G	G	G	G	G	G	G	R
chr11	4172526	3.0188	9.5754e-04	0.0797	C	T	C	C	C	C	C	C	C	C	C	C	C	C	C	C	C	C	C	C	C	C	C	C	C	C	C	Y	C	C	C	Y	C	Y	C	C	C	Y	Y	Y	C	C	Y	Y	Y
chr11	4204676	3.5105	3.0865e-04	0.0943	T	C	T	C	C	C	C	T	T	T	T	T	T	T	T	T	T	Y	T	T	T	T	C	T	T	T	Y	C	C	C	C	C	-	C	Y	T	Y	-	C	T	T	Y	T	C	Y
chr11	4204682	3.2254	5.9518e-04	0.0858	T	C	T	C	C	C	C	T	T	T	T	T	T	T	T	T	T	Y	T	T	T	T	C	T	T	T	Y	C	C	C	C	C	-	C	Y	T	Y	-	C	T	T	Y	T	C	Y
chr11	4204687	3.9397	1.1489e-04	0.1070	G	A	G	A	A	A	A	G	G	G	G	G	G	G	G	G	G	R	G	G	G	G	R	G	G	G	R	A	R	A	A	A	-	A	R	G	R	R	A	G	G	R	G	A	R
chr11	4366307	3.2061	6.2210e-04	0.0852	G	A	G	G	G	G	G	G	G	G	G	G	G	G	G	G	G	A	G	G	G	G	R	G	G	G	A	G	G	G	R	G	-	A	G	G	G	G	G	G	G	G	G	G	R
chr11	4385100	3.1605	6.9096e-04	0.0839	C	G	C	S	C	C	C	C	C	C	C	C	C	C	C	C	C	C	C	C	C	C	C	G	C	G	C	C	C	C	C	C	C	C	C	C	C	C	C	C	S	C	C	C	C
chr11	4548595	3.3124	4.8705e-04	0.0884	G	A	G	G	G	G	G	G	G	G	G	G	G	G	G	G	G	G	G	G	G	G	G	G	G	G	G	G	G	G	G	G	G	R	G	G	G	G	G	G	G	G	G	G	R
chr11	4558676	3.5827	2.6140e-04	0.0965	T	C	T	T	T	T	T	T	T	T	T	T	T	T	T	T	T	T	T	T	T	T	T	Y	T	Y	T	T	T	T	Y	T	T	T	T	T	T	T	T	T	T	T	T	T	T
chr11	4605187	3.3796	4.1724e-04	0.0904	C	A	C	C	C	M	M	C	C	C	C	C	C	C	C	C	C	C	C	C	C	C	C	C	C	C	C	C	C	M	M	A	C	C	C	C	C	M	C	M	C	C	C	C	C
chr11	4741743	3.2511	5.6092e-04	0.0866	T	C	T	C	T	Y	Y	T	T	T	T	T	T	T	T	T	T	Y	T	T	T	T	T	Y	T	Y	Y	C	C	C	C	C	-	Y	Y	T	Y	Y	Y	T	T	T	T	Y	Y
chr11	4743139	3.1098	7.7652e-04	0.0824	A	G	A	R	A	A	A	A	A	A	A	A	A	A	A	A	A	A	A	A	A	A	A	A	A	A	A	A	R	A	A	A	-	A	G	A	R	R	R	R	A	A	R	R	A
chr11	4743142	3.0360	9.2048e-04	0.0802	A	G	A	R	A	A	A	A	A	A	A	A	A	A	A	A	A	A	A	A	A	A	A	A	A	A	A	A	R	A	A	A	-	A	G	A	R	R	R	A	A	A	R	R	A
chr11	4743247	3.0088	9.7989e-04	0.0794	C	T	C	Y	C	C	C	C	C	C	C	C	C	C	C	C	C	C	C	C	C	C	C	C	C	C	C	C	Y	C	C	-	C	C	Y	C	Y	Y	Y	C	C	C	C	Y	C
chr11	4770548	3.1247	7.5048e-04	0.0828	G	A	G	R	R	G	G	G	G	G	G	G	G	G	G	G	G	G	G	G	G	G	G	G	G	G	G	R	G	-	R	G	G	G	R	G	G	G	G	G	G	G	G	G	G
chr11	5074172	3.8420	1.4388e-04	0.1041	C	T	C	C	C	C	C	C	C	C	Y	C	C	-	C	C	C	C	C	C	C	C	C	C	C	C	C	C	C	C	C	C	C	C	C	C	C	C	C	C	C	C	C	C	C
chr11	5082249	3.1256	7.4880e-04	0.0828	C	A	C	C	C	C	C	C	C	C	C	C	C	C	C	C	C	M	C	C	C	C	C	C	C	C	M	C	M	C	-	M	C	M	C	C	C	C	M	C	C	C	C	M	M
chr11	5086667	3.0272	9.3921e-04	0.0799	C	T	C	C	C	Y	Y	C	C	C	C	C	C	C	C	C	C	C	C	C	C	C	C	C	C	C	C	C	C	C	C	C	C	Y	C	C	Y	C	Y	C	-	C	C	Y	Y
chr11	5100435	3.0177	9.5995e-04	0.0796	G	A	G	G	G	G	G	G	G	G	G	G	G	G	G	G	G	G	G	G	G	G	G	G	G	G	G	G	G	G	G	G	G	G	G	G	R	G	G	G	G	G	G	G	G
chr11	5195749	3.0750	8.4131e-04	0.0813	T	C	T	T	T	T	T	T	T	T	T	T	T	T	T	T	T	T	T	T	T	T	Y	T	T	T	T	T	T	T	T	C	T	Y	T	T	Y	Y	T	T	T	T	T	T	Y
chr11	5196071	3.0661	8.5889e-04	0.0811	C	G	C	C	C	C	C	C	C	C	C	C	C	C	C	C	C	C	C	C	C	C	S	C	C	C	C	C	C	C	S	C	C	S	C	C	S	C	C	C	C	C	C	C	S
chr11	5196088	3.7830	1.6481e-04	0.1024	G	T	G	G	G	G	G	G	G	G	K	G	G	G	G	G	G	K	G	G	G	G	K	G	G	G	K	G	G	G	K	T	G	K	G	G	K	G	G	G	G	G	G	G	K
chr11	5235800	3.2507	5.6140e-04	0.0866	T	C	T	T	T	Y	Y	T	T	T	Y	T	T	T	T	T	T	T	T	T	T	T	T	T	T	T	T	Y	T	T	T	T	T	T	T	T	T	T	T	T	T	T	T	T	T
chr11	5266359	3.0124	9.7181e-04	0.0795	A	G	A	R	A	A	A	A	A	A	A	A	A	A	A	A	A	A	A	A	A	A	A	A	A	A	A	A	R	A	R	A	A	A	R	A	A	-	A	A	A	A	A	A	A
chr11	5266535	3.3148	4.8441e-04	0.0885	G	A	G	R	G	G	G	-	G	G	G	G	G	G	G	G	G	-	G	G	G	G	R	G	G	G	G	G	R	G	R	G	G	G	R	G	R	R	R	G	G	G	G	R	G
chr11	5266562	3.5486	2.8278e-04	0.0954	A	G	A	R	A	A	A	A	A	A	A	A	A	A	A	A	A	-	-	A	A	A	R	A	A	A	A	A	R	A	R	A	A	A	R	A	R	R	R	A	A	A	A	R	A
chr11	5266566	3.3705	4.2604e-04	0.0901	A	G	A	R	A	A	A	A	A	A	A	A	A	A	A	A	A	-	A	A	A	A	A	A	A	A	A	A	R	A	R	A	A	A	R	A	-	R	R	A	A	A	A	R	A
chr11	5266567	3.1392	7.2577e-04	0.0832	C	G	C	S	C	C	C	C	C	C	C	C	C	C	C	C	C	-	C	C	C	C	C	C	C	C	C	C	S	C	S	C	C	C	S	C	C	S	C	C	C	C	C	C	C
chr11	5266666	3.3422	4.5481e-04	0.0893	G	C	-	G	G	G	G	G	G	G	G	G	G	G	G	G	G	G	G	G	G	G	G	G	G	G	G	G	S	G	S	G	G	G	G	G	G	S	G	G	G	G	G	G	G
chr11	5266794	3.8461	1.4254e-04	0.1043	G	A	-	G	G	G	G	G	G	G	G	G	G	G	G	G	G	G	G	G	G	G	G	G	G	G	G	G	R	G	R	G	G	G	G	G	G	-	G	G	G	G	G	G	G
chr11	5267258	3.3908	4.0664e-04	0.0908	A	G	A	A	A	A	A	A	A	A	A	A	A	A	A	A	A	A	A	A	A	A	A	A	A	A	A	A	G	A	A	A	A	A	A	A	A	R	A	A	R	A	A	A	A
chr11	5267394	3.9657	1.0821e-04	0.1078	C	G	C	C	C	C	C	C	C	C	C	C	C	C	C	C	C	-	C	C	C	C	C	C	C	C	C	C	G	C	C	C	C	C	C	C	C	S	C	C	C	C	C	C	C
chr11	5367037	3.4592	3.4736e-04	0.0928	C	T	C	Y	T	T	T	C	C	C	C	C	C	C	C	C	C	Y	C	C	C	C	Y	C	C	C	Y	Y	T	T	T	T	Y	Y	Y	C	Y	Y	T	Y	C	C	C	T	-
chr11	5367071	3.3259	4.7217e-04	0.0888	G	A	G	R	A	A	A	G	G	G	G	G	G	G	G	G	G	R	G	G	G	G	R	G	G	G	R	R	A	A	A	A	R	R	R	G	R	R	A	R	R	G	G	A	R
chr11	5367500	3.1847	6.5360e-04	0.0846	T	C	T	Y	C	C	C	T	T	T	T	T	T	T	T	T	T	Y	T	T	T	T	Y	T	T	T	Y	Y	C	C	C	C	Y	Y	Y	T	Y	T	C	T	T	T	T	C	Y
chr11	5367504	3.0236	9.4721e-04	0.0798	A	C	A	M	C	C	C	A	A	A	A	A	A	A	A	A	A	M	A	A	A	A	M	A	A	A	M	M	C	C	C	C	M	M	M	A	M	A	C	M	A	A	A	C	M
chr11	5377771	3.2764	5.2923e-04	0.0873	G	A	G	R	A	A	A	G	G	G	G	G	G	G	G	G	G	G	G	G	G	G	R	G	G	G	G	R	G	A	A	A	R	G	R	G	R	G	A	G	G	G	G	A	R
chr11	5378080	3.1766	6.6587e-04	0.0844	C	A	C	M	A	A	A	C	C	C	C	C	C	C	C	C	C	C	C	C	C	C	C	C	C	C	C	M	C	A	A	A	M	M	M	C	M	C	A	C	C	C	C	A	M
chr11	5463515	3.9116	1.2258e-04	0.1062	C	T	C	C	C	C	C	C	C	C	C	C	C	C	C	C	C	C	C	C	C	C	C	C	C	C	C	C	Y	C	C	T	Y	C	C	C	C	C	C	Y	C	C	C	C	C
chr11	5464685	3.9265	1.1844e-04	0.1066	C	T	C	C	C	C	C	C	C	C	C	C	C	C	C	C	C	Y	C	C	C	C	Y	C	C	C	Y	Y	Y	C	Y	C	Y	C	C	C	C	C	Y	C	C	C	C	Y	C
chr11	5464793	3.6389	2.2967e-04	0.0981	A	G	A	R	R	R	R	A	A	A	A	A	A	A	A	A	A	G	A	A	A	A	R	A	A	A	G	R	G	G	G	G	G	R	G	A	R	R	G	A	A	A	R	G	-
chr11	5497837	3.4474	3.5697e-04	0.0924	A	G	A	A	R	A	A	A	A	A	A	A	A	A	A	A	A	A	A	A	A	A	A	A	A	A	A	A	A	A	A	A	R	R	A	A	A	R	A	A	A	A	A	A	R
chr11	5559786	3.0482	8.9502e-04	0.0805	G	A	G	G	G	G	G	G	G	G	G	G	G	G	G	G	G	G	G	G	G	G	R	G	G	G	G	R	G	R	G	G	G	G	G	G	G	G	G	G	G	G	G	G	G
chr11	5685030	3.2541	5.5708e-04	0.0867	G	A	G	G	G	R	R	G	G	G	G	G	G	G	G	G	G	G	G	G	G	G	G	R	G	R	G	G	G	G	R	G	G	R	G	G	G	R	G	G	G	G	G	G	R
chr12	122403	3.6654	2.1609e-04	0.0989	C	T	C	Y	C	Y	Y	C	C	C	C	C	C	C	C	C	C	Y	C	C	C	C	C	C	C	C	Y	C	C	Y	Y	C	Y	Y	C	C	C	C	C	C	C	Y	Y	C	C
chr12	458189	3.1438	7.1811e-04	0.0834	T	C	T	T	T	Y	Y	T	T	T	T	T	T	T	T	T	T	T	T	T	T	T	Y	T	T	T	T	T	T	T	Y	-	-	Y	T	T	T	T	T	T	T	T	T	T	Y
chr12	602862	4.7629	1.7262e-05	0.1312	C	G	C	C	C	C	C	C	C	C	C	C	C	C	C	C	C	C	C	C	C	C	S	G	C	G	C	C	C	C	C	C	C	C	C	C	C	C	C	C	C	C	C	C	C
chr12	622553	3.0557	8.7956e-04	0.0808	C	T	C	C	C	C	C	C	C	C	C	C	C	C	C	C	C	C	C	C	C	C	C	Y	C	Y	C	C	C	Y	C	C	C	C	C	C	C	C	Y	C	C	C	C	Y	C
chr12	1000070	3.0791	8.3345e-04	0.0815	G	T	G	G	K	K	K	G	G	G	G	G	G	G	G	G	G	K	G	G	G	G	G	T	G	T	K	K	G	G	G	G	G	G	G	G	K	G	G	G	-	G	G	G	G
chr12	1016309	3.3662	4.3034e-04	0.0900	C	T	C	Y	C	C	C	C	C	C	C	C	C	C	C	C	C	C	C	C	C	C	Y	Y	C	Y	C	Y	C	C	C	C	-	Y	C	C	C	C	C	C	C	C	C	C	C
chr12	1021867	3.4169	3.8294e-04	0.0915	A	G	R	A	A	A	A	R	A	R	R	R	R	R	R	A	A	A	R	A	A	A	A	R	R	R	A	A	A	A	A	A	-	A	A	A	-	A	A	A	A	A	A	A	A
chr12	1206934	3.0360	9.2054e-04	0.0802	T	G	T	T	T	T	T	T	T	T	K	T	T	T	T	T	T	T	T	T	T	T	T	T	T	T	T	T	T	T	T	T	T	T	T	T	T	T	T	T	T	T	T	T	T
chr12	1206948	3.2299	5.8904e-04	0.0860	C	T	C	C	C	C	C	C	C	C	Y	C	C	C	C	C	C	C	C	C	C	C	C	C	C	C	C	C	C	C	C	C	C	C	C	C	C	C	C	C	C	C	C	C	C
chr12	1206952	3.1334	7.3560e-04	0.0831	T	C	T	T	T	T	T	-	T	T	Y	T	T	T	T	T	T	T	T	T	T	T	T	T	T	T	T	T	T	T	T	T	T	T	T	T	T	T	T	T	T	T	T	T	T
chr12	1207011	3.1759	6.6703e-04	0.0843	T	G	T	T	T	T	T	T	T	T	K	T	T	T	T	T	T	T	T	T	T	T	T	T	T	T	T	T	T	T	T	T	T	T	K	K	K	K	T	K	T	T	T	T	T
chr12	1207014	3.2349	5.8225e-04	0.0861	T	C	T	T	T	T	T	T	T	T	Y	T	T	T	T	T	T	T	T	T	T	T	T	T	T	T	T	T	T	T	T	T	Y	T	Y	Y	Y	Y	T	Y	T	T	T	T	-
chr12	1207097	3.0590	8.7292e-04	0.0809	G	A	G	G	G	G	G	G	G	G	R	G	G	G	G	G	G	G	G	G	G	G	G	-	G	G	G	G	G	G	G	G	G	G	R	G	R	G	G	R	G	G	G	G	R
chr12	1352236	3.1056	7.8413e-04	0.0822	G	A	G	A	R	G	G	-	G	G	G	G	G	G	G	G	G	R	G	G	G	G	G	G	G	G	R	G	G	G	-	G	G	G	G	G	G	G	G	G	G	R	G	G	G
chr12	1361802	3.3540	4.4258e-04	0.0897	T	C	T	T	T	T	T	T	T	T	T	T	T	T	T	T	T	T	T	T	T	T	T	Y	T	Y	T	T	T	T	T	T	T	T	-	Y	T	T	T	T	T	T	T	T	T
chr12	1529498	4.2116	6.1433e-05	0.1151	C	G	C	C	C	C	C	C	C	C	C	C	C	C	C	C	C	S	C	C	C	C	C	C	C	C	S	C	G	C	C	C	S	C	C	C	C	C	S	C	-	C	C	S	C
chr12	1562274	3.4493	3.5536e-04	0.0925	T	G	T	K	K	T	T	T	T	T	T	T	T	T	T	T	T	T	T	T	T	T	T	T	T	T	T	T	K	T	T	T	T	T	T	T	T	K	K	T	T	T	T	K	T
chr12	1562356	3.1062	7.8303e-04	0.0823	C	T	C	Y	Y	C	C	C	C	C	C	C	C	C	C	C	C	C	C	C	C	C	C	C	C	C	C	C	Y	C	C	T	C	C	C	C	C	C	Y	C	C	C	C	Y	C
chr12	1562567	4.6281	2.3545e-05	0.1272	C	T	C	Y	Y	C	C	C	C	C	C	C	C	C	C	C	C	C	C	C	C	C	C	C	C	C	C	C	Y	C	C	T	-	C	C	C	C	Y	Y	C	C	C	C	Y	C
chr12	1562571	4.6281	2.3545e-05	0.1272	G	C	G	S	S	G	G	G	G	G	G	G	G	G	G	G	G	G	G	G	G	G	G	G	G	G	G	G	S	G	G	C	-	G	G	G	G	S	S	G	G	G	G	S	G
chr12	1562669	4.5192	3.0255e-05	0.1241	G	A	G	R	R	G	G	G	G	G	G	G	G	G	G	G	G	G	G	G	G	G	G	G	G	G	G	G	R	G	G	A	G	G	G	G	G	-	R	G	G	G	G	R	G
chr12	1562703	4.5442	2.8564e-05	0.1248	G	C	G	S	S	G	G	G	G	G	G	G	G	G	G	G	G	G	G	G	G	G	G	G	G	G	G	G	S	G	G	C	G	G	G	G	G	-	S	G	G	G	G	S	G
chr12	1562726	4.4443	3.5954e-05	0.1219	C	T	C	Y	Y	C	C	C	C	C	C	C	C	C	C	C	C	C	C	C	C	C	C	C	C	C	C	C	Y	C	C	T	C	C	C	C	C	C	Y	C	C	C	C	Y	C
chr12	1562771	4.4443	3.5954e-05	0.1219	C	T	C	Y	Y	C	C	C	C	C	C	C	C	C	C	C	C	C	C	C	C	C	C	C	C	C	C	C	Y	C	C	T	C	C	C	C	C	C	Y	C	C	C	C	Y	C
chr12	1562783	4.2024	6.2748e-05	0.1148	C	A	C	M	M	C	C	C	C	C	C	C	C	C	C	C	C	C	C	C	C	C	C	C	C	C	C	C	M	C	C	A	-	C	C	C	C	C	M	C	C	C	C	M	C
chr12	1563224	4.3191	4.7961e-05	0.1182	T	C	T	T	Y	T	T	T	T	T	T	T	T	T	T	T	T	T	T	T	T	T	T	T	T	T	T	T	Y	T	T	C	T	T	T	T	T	T	Y	T	T	T	T	Y	T
chr12	1563254	4.4159	3.8377e-05	0.1210	C	T	C	Y	Y	C	C	C	C	C	C	C	C	C	C	C	C	C	C	C	C	C	C	C	C	C	C	C	Y	C	C	T	C	C	C	C	C	C	Y	C	C	C	C	Y	C
chr12	1563306	4.5856	2.5966e-05	0.1260	A	G	A	R	R	A	A	A	A	A	A	A	A	A	A	A	A	A	A	A	A	A	A	A	A	A	A	A	R	A	A	G	A	A	A	A	A	A	R	A	A	A	A	R	A
chr12	1563311	4.5180	3.0342e-05	0.1240	A	C	A	M	M	A	A	A	A	A	A	A	A	A	A	A	A	A	A	A	A	A	A	A	A	A	A	A	M	A	A	C	A	A	A	A	A	A	M	A	A	A	A	M	A
chr12	1563400	3.1976	6.3440e-04	0.0850	A	G	A	R	A	A	A	A	A	A	A	A	A	A	A	A	A	A	A	A	A	A	A	A	A	A	A	A	R	A	A	G	A	A	A	A	A	A	R	A	A	A	A	R	A
chr12	1563410	3.6927	2.0291e-04	0.0997	C	T	C	Y	C	C	C	C	C	C	C	C	C	C	C	C	C	C	C	C	C	C	C	C	C	C	C	C	Y	C	C	T	C	C	C	C	Y	Y	Y	C	C	C	C	Y	C
chr12	1563415	4.3375	4.5977e-05	0.1187	C	G	C	S	C	C	C	C	C	C	S	C	C	C	C	C	C	C	C	C	C	C	C	C	C	C	C	G	S	C	C	G	C	C	C	C	S	S	S	C	C	C	C	S	C
chr12	1563707	4.9927	1.0168e-05	0.1378	T	C	T	Y	Y	T	T	T	T	T	T	T	T	T	T	T	T	T	T	T	T	T	T	T	T	T	T	T	Y	T	-	C	T	T	T	T	T	-	Y	T	T	T	T	Y	T
chr12	1563760	4.5061	3.1180e-05	0.1237	C	A	C	M	M	C	C	C	C	C	C	C	C	C	C	C	C	C	C	C	C	C	C	C	C	C	C	C	M	C	C	A	C	C	C	C	M	M	M	C	C	C	C	M	C
chr12	1563786	4.2620	5.4699e-05	0.1165	C	T	C	Y	Y	C	C	C	C	C	C	C	C	C	C	C	C	C	C	C	C	C	C	C	C	C	C	C	Y	C	C	T	C	C	C	C	Y	Y	Y	C	C	C	C	Y	C
chr12	1563819	3.4913	3.2264e-04	0.0937	C	A	C	M	M	C	C	C	C	C	C	C	C	C	C	C	C	C	C	C	C	C	C	C	C	C	C	C	C	C	C	C	C	C	C	C	C	C	M	C	C	C	C	M	C
chr12	1563865	4.3825	4.1449e-05	0.1201	G	T	G	K	K	G	G	G	G	G	G	G	G	G	G	G	G	G	G	G	G	G	G	G	G	G	G	G	G	G	G	T	-	G	G	G	G	K	K	G	G	G	G	K	G
chr12	1563987	4.3613	4.3520e-05	0.1194	C	T	C	Y	Y	C	C	C	C	C	C	C	C	C	C	C	C	C	C	C	C	C	C	C	C	C	C	C	C	Y	C	T	C	C	C	C	C	-	Y	C	C	C	C	Y	C
chr12	1564013	4.1332	7.3593e-05	0.1127	G	A	-	R	R	G	G	G	G	G	G	G	G	G	G	G	G	G	G	G	G	G	G	G	G	G	G	G	G	G	G	A	G	G	G	G	G	-	R	R	G	G	G	R	-
chr12	1564436	3.0096	9.7810e-04	0.0794	C	G	C	S	S	C	C	C	C	C	C	C	C	C	C	C	C	C	C	C	C	C	C	C	C	C	C	C	C	C	C	G	C	C	C	C	C	C	S	C	C	C	C	S	C
chr12	1565151	3.2248	5.9595e-04	0.0858	C	T	C	C	C	C	C	C	C	C	C	C	C	C	C	C	C	C	C	C	C	C	C	-	C	C	C	C	C	C	C	C	C	C	C	C	C	Y	C	C	-	C	C	C	C
chr12	1584593	3.2279	5.9170e-04	0.0859	T	A	T	T	A	-	A	T	T	T	T	T	T	T	T	T	T	W	T	T	T	T	T	T	T	T	W	W	T	T	A	T	W	A	T	T	W	T	T	T	T	T	T	T	A
chr12	1584619	3.5302	2.9500e-04	0.0949	C	A	C	C	A	-	A	C	C	C	C	C	C	C	C	C	C	M	C	C	C	C	C	C	C	C	M	M	C	C	A	C	M	A	C	C	M	C	C	C	C	C	C	C	M
chr12	1642680	3.2155	6.0883e-04	0.0855	G	A	G	G	G	G	G	G	G	G	G	G	G	G	G	G	G	R	G	G	G	G	G	G	G	G	R	G	G	R	G	A	G	G	G	G	G	R	R	-	G	G	G	R	G
chr12	1654804	3.4351	3.6716e-04	0.0921	C	A	C	A	A	M	M	C	C	C	C	C	C	C	C	C	C	M	C	C	C	C	M	C	C	C	M	M	A	A	A	A	M	A	C	C	M	A	A	C	C	M	C	A	A
chr12	1655489	3.1948	6.3851e-04	0.0849	G	C	G	G	G	G	G	G	S	G	G	G	G	G	G	S	S	G	G	S	S	S	G	S	G	S	G	G	G	G	G	G	G	G	G	G	S	G	G	-	G	G	G	G	G
chr12	1662710	3.6103	2.4530e-04	0.0973	C	T	C	T	Y	T	T	C	C	C	C	C	C	C	C	C	C	C	C	C	C	C	T	C	C	C	C	Y	Y	Y	T	T	Y	T	C	C	Y	-	C	C	Y	Y	Y	C	T
chr12	1665656	3.1272	7.4607e-04	0.0829	G	A	G	G	G	G	G	G	R	G	G	G	G	G	G	R	R	G	G	R	R	R	G	R	G	R	G	G	G	G	G	G	G	G	G	R	G	G	G	G	G	G	R	G	G
chr12	1667897	3.0554	8.8015e-04	0.0807	C	T	C	C	Y	Y	Y	C	C	C	C	C	C	C	C	C	C	Y	C	C	C	C	C	C	C	C	Y	C	Y	T	Y	T	Y	C	C	C	Y	Y	Y	C	C	C	C	Y	C
chr12	1669090	3.6140	2.4323e-04	0.0974	C	T	C	C	Y	C	C	C	C	C	C	C	C	C	C	C	C	Y	C	C	C	C	C	C	C	C	Y	C	Y	T	Y	T	Y	C	C	C	C	Y	Y	C	C	C	C	Y	C
chr12	1672447	3.1774	6.6459e-04	0.0844	C	T	C	C	C	C	C	C	C	C	C	C	C	C	C	C	C	Y	C	C	C	C	C	-	C	C	Y	C	Y	Y	Y	T	T	C	C	C	C	Y	C	C	C	C	C	C	C
chr12	1672709	3.4262	3.7484e-04	0.0918	C	T	C	C	C	C	C	C	C	C	C	C	C	C	C	C	C	Y	C	C	C	C	C	C	C	C	Y	C	Y	Y	Y	T	Y	C	C	C	C	C	C	C	C	C	C	C	C
chr12	1708141	3.1842	6.5426e-04	0.0846	C	T	C	C	C	C	C	C	C	C	C	C	C	C	C	C	C	C	C	C	C	C	C	C	C	C	C	C	Y	Y	C	C	C	C	C	C	C	C	C	C	C	C	C	C	C
chr12	1768637	3.5464	2.8418e-04	0.0954	C	T	C	C	C	C	C	C	C	C	C	C	C	C	C	C	C	T	C	C	C	C	C	C	C	C	T	Y	C	C	Y	C	C	C	C	C	Y	C	C	C	C	C	C	C	C
chr12	1769158	3.1363	7.3059e-04	0.0832	A	G	A	A	A	R	R	A	A	A	R	A	A	A	A	A	A	R	A	A	A	A	A	A	A	A	R	A	A	A	R	A	A	R	R	A	R	A	A	A	A	A	A	A	A
chr12	1772394	3.2685	5.3883e-04	0.0871	A	G	A	A	R	R	R	A	A	A	A	A	A	A	A	A	A	R	A	A	A	A	A	A	A	A	R	A	A	R	G	A	A	A	A	A	R	A	A	A	A	A	A	A	A
chr12	1772923	3.5406	2.8804e-04	0.0952	G	A	G	G	G	R	R	G	G	G	G	G	G	G	G	G	G	R	G	G	G	G	G	G	G	G	R	G	G	R	A	G	-	G	G	G	R	G	G	G	G	G	G	G	R
chr12	1773070	4.1906	6.4479e-05	0.1144	A	G	A	A	A	R	R	A	A	A	A	A	A	A	A	A	A	R	A	A	A	A	A	A	A	A	R	A	A	G	G	A	A	A	A	A	R	A	A	A	A	A	A	A	A
chr12	1773110	3.2737	5.3243e-04	0.0873	A	G	A	A	A	R	R	A	A	A	A	A	A	A	A	A	A	R	A	A	A	A	A	-	A	A	R	A	A	G	G	A	A	A	A	A	R	A	A	A	A	A	A	A	A
chr12	1773167	3.4837	3.2832e-04	0.0935	G	T	G	G	G	K	K	G	G	G	G	G	G	G	G	G	G	-	G	G	G	G	G	-	G	G	K	G	G	T	T	G	-	G	G	G	K	G	G	K	G	G	G	G	G
chr12	1781923	3.4115	3.8771e-04	0.0914	G	A	G	G	R	A	A	G	G	G	G	G	G	G	G	G	G	R	G	G	G	G	R	G	G	G	R	G	R	A	A	A	A	G	G	G	R	R	R	R	R	G	-	R	G
chr12	1782858	3.4299	3.7165e-04	0.0919	A	C	A	A	A	C	C	A	A	A	A	A	A	A	A	A	A	M	A	A	A	A	A	A	A	A	M	A	A	M	C	A	-	A	A	A	A	A	M	A	A	A	A	M	A
chr12	1786634	3.1651	6.8368e-04	0.0840	C	G	C	S	S	G	G	C	C	C	C	C	C	C	C	C	C	S	C	C	C	C	C	S	C	S	S	C	S	G	G	G	G	C	S	C	S	S	S	C	C	S	C	S	C
chr12	1787015	3.4331	3.6889e-04	0.0920	G	A	G	R	R	A	A	G	G	G	G	G	G	G	G	G	G	R	G	G	G	G	G	R	G	R	R	G	G	A	R	A	R	G	-	G	R	-	R	G	G	R	G	R	G
chr12	1795376	4.0704	8.5034e-05	0.1109	C	T	C	Y	Y	T	T	C	C	C	C	C	C	C	C	C	C	C	C	C	C	C	Y	C	C	C	C	C	Y	T	T	T	T	C	Y	Y	Y	C	Y	Y	C	Y	Y	Y	C
chr12	1795911	3.3120	4.8755e-04	0.0884	G	A	G	G	R	G	G	G	G	G	G	G	G	G	G	G	G	G	G	G	G	G	G	G	G	G	G	G	G	G	G	R	R	-	G	G	G	G	G	G	G	G	G	G	-
chr12	1851563	3.0959	8.0178e-04	0.0820	T	C	T	Y	Y	T	T	T	T	T	T	T	T	T	T	T	T	T	T	T	T	T	T	C	T	C	T	T	T	T	T	T	T	T	T	T	T	T	T	T	T	T	T	T	T
chr12	1938637	3.5084	3.1020e-04	0.0943	G	A	G	G	R	G	G	G	G	G	G	G	G	G	G	G	G	R	G	G	G	G	R	G	G	G	R	R	G	A	G	A	R	R	G	G	R	R	G	G	-	G	G	G	R
chr12	1938709	3.1580	6.9503e-04	0.0838	G	C	G	S	C	C	C	G	G	G	G	G	G	G	G	G	G	C	G	G	G	G	C	S	G	S	C	C	C	C	C	C	C	S	G	G	S	S	C	G	G	S	G	C	S
chr12	1938801	3.1989	6.3255e-04	0.0850	A	G	A	R	G	G	G	A	A	A	A	A	A	A	A	A	A	G	A	A	A	A	G	-	A	R	G	G	G	G	G	G	G	R	A	R	R	R	G	A	A	R	R	G	R
chr12	1938819	3.1477	7.1170e-04	0.0835	T	C	T	Y	C	C	C	T	T	T	T	T	T	T	T	T	T	C	T	T	T	T	C	-	T	Y	C	C	C	C	C	C	C	Y	T	T	Y	Y	C	T	T	Y	T	C	Y
chr12	1939039	3.0060	9.8624e-04	0.0793	A	G	A	R	G	G	G	A	A	A	A	A	A	A	A	A	A	G	A	A	A	A	G	R	A	R	G	G	G	G	G	G	G	R	A	A	R	R	G	A	A	R	A	G	R
[truncated: 478 more rows]
[truncated: 94 more columns]
