# Supplementary material for: Investigating the Genetic and Molecular Basis of Melanin and Edible Quality in Auricularia cornea
Source: J Fungi (Basel). 2026 May 23;12(6):381. doi: 10.3390/jof12060381 (PMC13301874; doi:10.3390/jof12060381)
Supplement: Supplementary file 1 [file jof-12-00381-s001.zip › File S2/Gumminess.significant.gene-qtl.xls]

CHROM	POS	LOD	Pvalue	PVE	REF	ALT	ACP001	ACP004	ACP005	ACP006	ACP007	ACP008	ACP010	ACP012	ACP014	ACP015	ACP017	ACP018	ACP019	ACP020	ACP021	ACP022	ACP024	ACP027	ACP029	ACP030	ACP034	ACP035	ACP036	ACP037	ACP038	ACP040	ACP041	ACP042	ACP044	ACP047	ACP048	ACP049	ACP050	ACP051	ACP055	ACP059	ACP060	ACP062	ACP063	ACP064	ACP067	ACP068	ACP069
chr1	130559	3.1369	7.2969e-04	0.0832	T	A	T	A	A	A	A	T	T	T	T	T	T	T	T	T	T	A	T	T	T	T	A	A	T	A	A	A	A	A	A	A	A	W	W	T	W	W	A	T	T	A	T	A	W
chr1	135705	3.0293	9.3475e-04	0.0800	C	G	S	G	G	G	G	S	C	S	S	S	S	S	S	C	C	G	S	C	C	C	G	G	S	G	G	G	G	G	G	G	G	G	S	C	S	S	G	S	G	G	G	G	-
chr1	135723	3.0600	8.7099e-04	0.0809	C	G	S	G	G	G	G	S	C	S	S	S	S	S	S	C	C	G	S	C	C	C	G	G	S	G	G	G	G	G	G	G	G	-	S	C	S	S	G	S	G	G	G	G	G
chr1	135729	3.0984	7.9729e-04	0.0820	C	G	S	G	G	G	G	S	C	S	S	S	S	S	S	C	C	G	S	C	C	C	G	G	S	G	G	G	G	G	G	G	G	G	S	C	S	S	G	S	G	G	G	G	G
chr1	218598	3.1615	6.8947e-04	0.0839	T	C	T	T	T	-	C	T	T	T	T	T	T	T	T	T	T	T	T	T	T	T	T	T	T	T	T	T	T	Y	T	T	Y	Y	T	T	T	T	C	T	T	T	T	C	Y
chr1	232801	3.4506	3.5436e-04	0.0925	C	T	C	C	C	Y	Y	C	C	C	C	C	C	C	C	C	C	C	C	C	C	C	C	C	C	-	C	Y	Y	Y	Y	Y	C	Y	C	C	Y	C	Y	C	C	C	C	Y	Y
chr1	242974	3.3712	4.2545e-04	0.0902	C	G	C	C	C	G	G	C	C	C	C	C	C	C	C	C	C	C	C	C	C	C	C	S	C	S	C	S	S	C	G	S	G	C	C	C	S	C	G	C	C	C	C	G	C
chr1	267354	3.4437	3.5996e-04	0.0923	G	A	G	A	A	A	A	G	G	G	G	G	G	G	G	G	G	R	G	-	G	-	A	A	G	A	R	A	R	A	R	A	-	R	R	G	R	-	A	G	G	A	G	A	R
chr1	296926	5.2869	5.1653e-06	0.1463	A	G	A	R	G	R	R	A	A	A	A	A	A	A	A	A	A	A	A	A	A	A	R	-	A	R	A	R	A	R	A	A	-	A	A	A	R	A	R	A	A	A	A	R	A
chr1	352324	4.4955	3.1952e-05	0.1234	G	A	G	A	R	A	A	G	G	G	G	G	G	G	G	G	G	A	G	G	G	G	A	R	G	R	A	R	A	R	A	G	R	R	R	G	G	G	R	G	G	R	G	R	R
chr1	352327	4.1290	7.4310e-05	0.1126	A	G	A	G	R	G	G	A	A	A	A	A	A	A	A	A	A	G	A	A	A	A	G	R	A	R	G	R	G	R	G	A	R	R	R	A	A	A	R	A	A	R	A	R	R
chr1	379099	3.6664	2.1559e-04	0.0989	A	G	A	A	A	A	A	A	A	A	A	A	A	-	A	A	A	A	A	A	A	A	A	A	A	A	A	R	R	A	A	A	-	A	A	A	A	A	R	A	A	A	A	R	A
chr1	383446	3.2679	5.3965e-04	0.0871	A	G	A	G	G	R	R	-	A	A	A	A	A	A	A	A	A	G	A	A	A	A	A	R	A	R	G	R	R	G	R	G	A	-	R	A	R	R	R	A	A	R	A	R	R
chr1	409012	3.1315	7.3879e-04	0.0830	G	T	G	T	K	T	T	G	G	G	G	G	G	G	G	G	G	K	G	G	G	G	K	T	G	T	K	T	T	-	K	T	T	T	K	G	K	K	T	K	G	K	G	T	T
chr1	415613	3.2759	5.2983e-04	0.0873	A	C	A	C	C	C	C	A	A	A	A	A	A	A	A	A	A	C	A	A	A	A	C	M	A	M	C	C	C	C	M	C	-	A	M	A	M	M	C	A	A	M	A	C	M
chr1	415616	3.4377	3.6499e-04	0.0921	G	A	G	A	A	A	A	G	G	G	G	G	G	G	G	G	G	A	G	G	G	G	A	R	G	R	A	A	A	A	R	A	A	G	R	G	R	R	A	G	G	R	G	A	R
chr1	415649	3.1072	7.8121e-04	0.0823	C	T	C	T	T	T	T	C	C	C	C	C	C	C	C	C	C	T	C	C	C	C	T	Y	C	Y	T	T	T	T	Y	T	-	C	Y	C	Y	Y	T	C	C	Y	C	T	Y
chr1	415748	3.3098	4.8997e-04	0.0883	C	G	C	G	G	G	G	C	C	C	C	C	C	C	C	C	C	G	C	C	C	C	G	S	C	S	G	G	G	G	S	G	G	S	S	C	S	S	G	C	C	S	C	G	S
chr1	415751	3.4978	3.1781e-04	0.0939	C	T	C	T	T	T	T	C	C	C	C	C	C	C	C	C	C	T	C	C	C	C	T	Y	C	Y	T	T	T	T	Y	T	T	Y	Y	C	Y	Y	T	C	C	Y	C	T	Y
chr1	415925	3.5347	2.9191e-04	0.0950	C	T	C	T	T	T	T	C	C	C	C	C	C	C	C	C	C	T	C	C	C	C	T	Y	C	Y	T	T	T	T	Y	T	-	Y	Y	C	Y	Y	T	C	C	Y	C	T	Y
chr1	415939	3.6175	2.4125e-04	0.0975	T	C	T	C	C	C	C	T	T	T	T	T	T	T	T	T	T	C	T	T	T	T	C	Y	T	Y	C	C	C	C	Y	C	-	Y	Y	T	Y	Y	C	T	T	Y	T	C	Y
chr1	416004	3.1892	6.4691e-04	0.0847	A	G	A	G	G	G	G	A	A	A	A	A	A	A	A	A	A	G	A	A	A	A	G	R	A	R	G	G	G	-	R	G	G	R	R	A	R	R	G	A	A	R	A	G	R
chr1	416009	3.3718	4.2477e-04	0.0902	G	A	G	A	A	A	A	G	G	G	G	G	G	G	G	G	G	A	G	G	G	G	A	R	G	R	A	A	A	-	R	A	A	R	R	G	R	R	A	G	G	R	G	A	R
chr1	416015	3.3718	4.2477e-04	0.0902	G	C	G	C	C	C	C	G	G	G	G	G	G	G	G	G	G	C	G	G	G	G	C	S	G	S	C	C	C	-	S	C	C	S	S	G	S	S	C	G	G	S	G	C	S
chr1	416038	3.4587	3.4776e-04	0.0928	C	T	C	T	T	T	T	C	C	C	C	C	C	C	C	C	C	T	C	C	C	C	T	Y	C	Y	T	T	T	-	Y	T	T	Y	Y	C	Y	Y	T	C	C	Y	C	T	Y
chr1	416044	3.4558	3.5007e-04	0.0927	G	C	G	C	C	C	C	G	G	G	G	G	G	G	G	G	G	C	G	G	G	G	C	S	G	S	C	C	C	-	S	C	C	S	S	G	S	S	C	G	G	S	G	C	S
chr1	416385	3.3379	4.5929e-04	0.0892	T	C	T	C	C	C	-	T	T	T	T	T	T	T	T	T	T	C	T	T	T	T	C	Y	T	Y	C	C	C	-	Y	C	C	Y	Y	T	Y	Y	C	T	T	Y	T	C	Y
chr1	416469	3.3742	4.2247e-04	0.0903	C	T	Y	T	T	T	T	Y	C	Y	C	Y	Y	Y	Y	C	C	T	Y	C	C	C	T	Y	Y	Y	T	T	T	-	Y	T	T	Y	Y	C	Y	Y	T	C	C	Y	C	T	Y
chr1	416478	3.8949	1.2738e-04	0.1057	G	A	R	A	A	A	A	R	G	R	G	R	R	R	R	G	G	A	R	G	G	G	A	R	R	R	A	A	A	A	R	A	A	R	R	G	R	R	A	G	G	R	G	A	R
chr1	416785	3.0885	8.1572e-04	0.0817	C	A	M	M	A	A	A	M	C	M	A	M	M	M	M	C	C	A	M	C	C	C	A	A	M	A	A	A	A	A	A	A	A	A	M	M	M	M	A	M	M	C	M	A	A
chr1	646338	3.6874	2.0540e-04	0.0996	G	A	G	G	G	G	G	G	G	G	G	G	G	G	G	G	G	G	G	G	G	G	R	G	G	G	G	R	G	R	G	G	G	R	G	G	G	G	G	G	G	G	G	G	R
chr1	666281	3.3126	4.8688e-04	0.0884	G	A	G	A	A	R	R	G	G	G	-	G	G	G	G	G	G	A	G	G	G	G	A	A	G	A	A	A	R	A	A	R	A	R	R	G	R	G	A	R	R	R	G	A	R
chr1	714825	3.4521	3.5307e-04	0.0926	A	G	A	R	G	R	R	A	A	A	A	A	A	A	A	A	A	G	A	A	A	A	G	G	A	G	G	G	R	G	G	-	R	-	A	R	R	R	G	A	A	A	A	G	-
chr1	716350	3.1385	7.2692e-04	0.0832	C	G	C	S	G	S	S	C	C	C	C	-	C	C	C	C	C	S	C	C	C	C	G	G	C	G	S	G	C	G	G	G	S	S	C	S	S	S	S	C	-	C	C	S	S
chr1	725640	4.1087	7.7858e-05	0.1120	G	A	G	A	A	A	A	G	G	G	G	G	G	G	G	G	G	A	G	G	G	G	A	A	G	A	A	A	A	A	R	A	A	R	R	R	R	R	A	R	R	R	R	A	R
chr1	725641	3.9741	1.0614e-04	0.1081	T	C	T	C	C	C	C	T	T	T	T	T	T	T	T	T	T	C	T	T	T	T	C	C	T	C	C	C	C	C	Y	C	C	Y	Y	Y	Y	Y	C	Y	Y	Y	Y	C	Y
chr1	731841	3.4648	3.4293e-04	0.0930	T	C	T	T	T	Y	Y	T	T	T	T	T	T	T	T	T	T	Y	T	T	T	T	Y	-	T	T	Y	Y	T	T	T	T	T	T	T	T	Y	T	Y	T	T	T	T	Y	T
chr1	732182	3.1940	6.3971e-04	0.0849	C	A	C	C	C	M	M	C	C	C	C	C	C	C	C	C	C	M	C	C	C	C	M	C	C	M	M	C	C	C	C	M	-	C	C	C	M	C	M	C	C	C	C	M	C
chr1	733229	3.7453	1.7975e-04	0.1013	C	T	C	T	Y	Y	Y	C	C	C	C	C	C	C	C	C	C	T	C	C	C	C	T	T	C	T	T	Y	Y	T	T	C	Y	Y	Y	C	Y	Y	T	C	C	Y	C	-	Y
chr1	741984	3.0762	8.3900e-04	0.0814	C	A	C	M	A	M	M	C	C	C	C	C	C	C	C	C	C	A	C	C	C	C	M	-	C	A	A	A	M	A	A	A	M	M	C	C	M	M	M	C	C	C	C	M	M
chr1	742166	3.0338	9.2503e-04	0.0801	G	A	G	R	A	R	R	G	G	G	G	-	G	G	G	G	G	A	G	G	G	G	R	A	G	A	A	A	R	A	A	A	-	R	G	G	R	R	R	G	G	G	G	R	R
chr1	742760	3.6397	2.2925e-04	0.0982	A	G	A	A	G	R	R	A	A	A	A	A	A	A	A	A	A	R	A	A	A	A	R	G	A	G	R	G	A	G	R	G	-	R	A	A	R	R	R	A	A	A	A	R	R
chr1	742782	3.3854	4.1172e-04	0.0906	T	C	T	T	C	Y	Y	T	T	T	T	T	T	T	T	T	T	Y	T	T	T	T	Y	C	T	C	Y	C	T	C	Y	C	-	Y	T	Y	Y	Y	Y	T	T	T	T	Y	Y
chr1	742789	3.3623	4.3423e-04	0.0899	A	G	A	A	G	R	R	A	A	A	A	A	A	A	A	A	A	R	A	A	A	A	-	G	A	G	R	G	A	G	R	G	-	R	A	R	R	R	R	A	A	A	A	R	R
chr1	742908	3.3715	4.2514e-04	0.0902	A	C	A	A	C	A	A	A	A	A	A	A	A	A	A	A	A	M	A	A	A	A	-	C	A	C	M	C	A	C	M	C	M	M	A	A	M	M	M	A	A	A	A	M	M
chr1	742954	3.2140	6.1092e-04	0.0855	G	C	G	G	C	G	G	G	G	G	G	G	G	G	G	G	G	S	G	G	G	G	S	G	G	G	S	S	G	C	S	C	S	S	G	G	S	S	S	G	G	G	G	S	S
chr1	743104	3.1250	7.4982e-04	0.0828	C	A	C	M	A	M	M	C	C	C	C	C	C	C	C	C	C	A	C	C	C	C	C	A	C	A	A	M	C	A	A	A	M	M	C	C	M	M	M	C	C	C	C	M	M
chr1	743812	3.3865	4.1070e-04	0.0906	C	G	C	S	G	C	C	C	C	C	C	C	C	C	C	C	C	G	C	C	C	C	S	S	C	S	G	S	C	G	G	G	S	S	C	C	S	S	S	C	S	C	C	S	S
chr1	744109	3.0545	8.8211e-04	0.0807	T	C	T	Y	C	Y	Y	T	T	T	-	T	T	T	T	T	T	C	T	T	T	T	Y	C	T	C	C	Y	Y	C	C	C	Y	Y	T	T	Y	Y	Y	T	T	T	T	Y	Y
chr1	753604	3.1169	7.6394e-04	0.0826	C	A	C	M	M	A	A	C	C	C	C	C	C	C	C	C	C	A	C	C	C	C	M	A	C	A	A	A	A	A	M	M	M	M	C	M	M	M	M	C	C	C	C	M	M
chr1	758005	5.9164	1.2123e-06	0.1642	G	A	G	G	G	G	G	G	G	G	G	G	G	G	G	G	G	G	G	G	G	G	R	G	G	G	G	R	G	R	R	G	G	G	G	G	R	G	R	G	G	G	G	R	G
chr1	762979	3.2382	5.7785e-04	0.0862	C	T	C	T	T	T	T	C	C	C	C	C	C	C	C	C	C	T	C	C	C	C	T	T	C	T	T	T	T	T	T	T	Y	T	Y	C	Y	Y	T	C	Y	Y	C	T	Y
chr1	763020	3.1775	6.6452e-04	0.0844	G	A	G	A	A	A	A	G	G	G	G	G	G	G	G	G	G	A	G	G	G	G	A	A	G	A	A	A	A	A	A	A	R	A	R	G	R	R	A	G	G	R	G	A	R
chr1	763078	3.1054	7.8456e-04	0.0822	G	A	G	A	A	A	A	G	G	G	G	G	G	G	G	G	G	A	G	G	G	G	A	A	G	A	A	A	A	A	A	A	R	A	R	G	R	R	A	G	G	R	G	A	R
chr1	763087	3.3402	4.5683e-04	0.0892	A	C	A	C	C	C	C	A	A	A	A	A	A	A	A	A	A	C	A	A	A	A	C	C	A	C	C	C	C	C	C	C	M	C	M	A	M	M	C	A	A	M	A	C	M
chr1	763096	3.1671	6.8057e-04	0.0841	G	T	G	T	T	T	T	G	G	G	G	G	G	G	G	G	G	T	G	G	G	G	T	T	G	T	T	T	T	T	T	T	K	T	K	G	K	K	T	K	G	K	G	T	K
chr1	763203	3.2492	5.6344e-04	0.0865	G	C	G	C	C	C	C	G	G	G	G	G	G	G	G	G	G	C	G	G	G	G	C	C	G	C	C	C	C	C	C	C	S	C	S	G	S	S	C	G	G	S	G	C	-
chr1	763318	3.4432	3.6045e-04	0.0923	T	A	T	A	A	A	A	T	T	T	T	T	T	T	T	T	T	A	T	T	T	T	A	-	T	A	A	A	A	A	A	A	A	A	W	A	W	W	A	A	T	W	A	A	W
chr1	763370	3.7559	1.7545e-04	0.1016	C	T	C	T	T	T	T	C	C	C	C	C	C	C	C	C	C	T	C	C	C	C	T	-	C	T	T	T	T	T	T	T	Y	T	Y	C	Y	Y	T	C	C	Y	C	T	Y
chr1	763372	3.8471	1.4221e-04	0.1043	T	C	T	C	C	C	C	T	T	T	T	T	T	T	T	T	T	C	T	T	T	T	C	-	T	C	C	C	C	C	C	C	Y	C	Y	T	Y	Y	C	T	T	Y	T	C	Y
chr1	763373	3.4287	3.7263e-04	0.0919	T	A	T	A	A	A	A	T	T	T	T	T	T	T	T	T	T	A	T	T	T	T	A	-	T	A	A	A	A	A	A	A	A	A	W	A	W	W	A	A	T	W	A	A	-
chr1	763386	3.8736	1.3379e-04	0.1051	G	A	G	A	A	A	A	G	G	G	G	G	G	G	G	G	G	A	G	G	G	G	A	-	G	A	A	A	A	A	A	A	R	A	R	G	R	R	A	G	G	R	G	A	R
chr1	763415	3.2864	5.1713e-04	0.0876	A	G	A	G	G	G	G	A	A	A	A	A	A	A	A	A	A	G	A	A	A	A	G	-	A	G	G	G	G	G	-	G	G	G	R	G	R	R	G	G	A	R	G	G	-
chr1	763574	3.6345	2.3201e-04	0.0980	G	A	G	A	A	A	A	G	G	G	G	G	G	G	G	G	G	A	G	G	G	G	A	-	G	A	A	A	-	A	A	A	R	A	R	G	R	R	A	G	G	R	G	A	R
chr1	763621	3.0914	8.1016e-04	0.0818	G	A	G	A	A	A	A	G	G	G	G	G	G	G	G	G	G	A	G	G	G	G	A	-	G	A	A	A	R	A	A	A	A	A	R	A	R	R	A	A	G	R	A	A	R
chr1	764281	3.4087	3.9025e-04	0.0913	T	C	T	C	C	C	C	T	T	-	T	T	T	T	T	T	T	C	T	T	T	T	C	C	T	C	C	C	C	C	C	C	C	C	Y	C	-	Y	C	C	T	Y	C	C	C
chr1	764533	3.7480	1.7866e-04	0.1014	G	T	G	K	T	K	K	G	G	G	G	G	G	G	G	G	G	T	G	G	G	G	T	-	G	T	T	T	T	T	T	T	-	K	G	G	K	K	T	G	G	G	G	T	K
chr1	764625	4.3401	4.5696e-05	0.1188	T	C	T	C	C	C	C	T	T	T	T	T	T	T	T	T	T	C	T	T	T	T	C	C	T	C	C	C	C	C	C	C	Y	Y	Y	T	Y	Y	C	T	T	Y	T	C	Y
chr1	764741	4.3194	4.7932e-05	0.1182	A	G	A	G	G	G	G	A	A	A	A	A	A	A	A	A	A	G	A	A	A	A	G	G	A	G	G	G	G	G	G	G	R	R	R	A	R	R	G	A	A	R	A	G	-
chr1	764749	3.2162	6.0789e-04	0.0855	C	G	C	S	G	S	S	C	C	C	C	C	C	C	C	C	C	G	C	C	C	C	G	S	C	S	G	G	S	G	G	G	C	S	C	C	S	S	G	C	C	C	C	G	S
chr1	764822	3.1641	6.8527e-04	0.0840	T	C	T	C	C	C	C	T	T	T	T	T	T	T	T	T	T	C	T	T	T	T	C	Y	T	C	C	C	C	C	C	C	Y	C	Y	C	Y	Y	C	C	T	-	C	C	C
chr1	764856	3.6521	2.2278e-04	0.0985	T	C	T	C	C	C	C	T	T	T	T	T	T	T	T	T	T	C	T	T	T	T	C	-	T	C	C	C	C	C	C	C	Y	C	Y	T	Y	Y	C	T	T	Y	T	C	C
chr1	765034	3.6912	2.0361e-04	0.0997	C	A	C	M	A	M	M	C	C	C	C	C	C	C	C	C	C	A	C	C	C	C	A	A	C	A	A	A	M	A	A	A	C	M	C	C	M	-	A	C	C	C	C	A	M
chr1	765092	3.6535	2.2206e-04	0.0986	G	A	G	R	A	R	R	G	G	G	G	G	G	G	G	G	G	A	-	G	G	G	A	-	G	A	A	A	R	A	A	A	G	R	G	G	R	G	A	G	G	G	G	A	R
chr1	765155	3.4742	3.3554e-04	0.0932	A	G	A	G	G	G	G	A	A	A	A	A	A	A	A	A	A	G	A	A	A	A	R	-	A	G	G	G	G	G	G	G	R	G	R	A	R	R	G	A	A	R	A	G	G
chr1	765194	3.6551	2.2126e-04	0.0986	G	A	G	R	A	R	R	G	G	G	G	G	G	G	G	G	G	A	G	G	G	G	A	-	G	A	A	A	R	A	A	A	G	R	G	G	R	R	A	G	G	G	G	A	R
chr1	765201	4.0301	9.3311e-05	0.1097	T	C	T	C	C	C	C	T	T	T	T	T	T	T	T	T	T	C	T	T	T	T	C	-	T	C	C	C	C	C	C	C	Y	Y	Y	T	Y	Y	C	T	T	Y	T	C	C
chr1	765280	3.0820	8.2794e-04	0.0815	A	G	A	G	G	G	G	A	A	A	A	A	A	A	A	A	A	G	A	A	A	A	G	G	A	G	G	G	G	G	G	G	R	R	R	A	R	R	G	A	A	R	A	G	G
chr1	765306	3.6281	2.3547e-04	0.0978	A	G	A	G	G	G	G	A	A	A	A	A	A	A	A	A	A	G	A	A	A	A	G	G	A	G	G	G	G	G	G	G	R	R	R	A	R	R	G	A	A	R	A	G	G
chr1	765403	3.2320	5.8609e-04	0.0860	T	G	T	G	G	G	G	T	T	T	T	T	T	T	T	T	T	G	T	T	T	T	G	G	T	G	G	G	G	G	G	G	K	K	K	T	K	K	G	T	T	K	T	G	K
chr1	765436	3.2295	5.8956e-04	0.0859	C	G	C	G	G	G	G	C	C	C	C	C	C	C	C	C	C	G	C	C	C	C	G	G	C	G	G	G	G	G	G	G	S	S	S	C	S	S	G	C	C	S	C	G	S
chr1	765449	3.5193	3.0250e-04	0.0946	A	G	A	G	G	G	G	A	A	A	A	A	A	A	A	A	A	G	A	A	A	A	G	G	A	G	G	G	G	G	G	G	R	R	R	A	R	R	G	A	A	R	A	G	R
chr1	765476	3.5248	2.9868e-04	0.0947	A	C	A	C	C	C	C	A	A	A	A	A	A	A	A	A	A	C	A	A	A	A	C	C	A	C	C	C	C	C	C	C	M	-	M	A	M	M	C	A	A	M	A	C	M
chr1	765490	3.9003	1.2581e-04	0.1059	G	T	G	T	T	T	T	G	G	G	G	G	G	G	G	G	G	T	G	G	G	G	T	-	G	T	T	T	T	T	T	T	K	-	K	G	K	K	T	G	G	K	G	T	K
chr1	765513	3.9003	1.2581e-04	0.1059	G	T	G	T	T	T	T	G	G	G	G	G	G	G	G	G	G	T	G	G	G	G	T	-	G	T	T	T	T	T	T	T	K	-	K	G	K	K	T	G	G	K	G	T	K
chr1	765535	3.8714	1.3447e-04	0.1050	T	C	T	C	C	C	C	T	T	T	T	T	T	T	T	T	T	C	T	T	T	T	C	-	T	C	C	C	C	-	C	C	Y	C	Y	T	Y	Y	C	T	T	Y	T	C	Y
chr1	765547	3.9872	1.0298e-04	0.1084	C	A	C	A	A	A	A	C	C	C	C	C	C	C	C	C	C	A	C	C	C	C	A	-	C	A	A	A	A	-	A	A	M	A	M	C	M	-	A	C	C	M	C	A	M
chr1	765562	4.1246	7.5058e-05	0.1125	G	A	G	R	A	R	R	G	G	G	G	G	G	G	G	G	G	A	G	G	G	G	A	-	G	A	A	A	R	A	A	A	G	R	G	G	R	R	A	G	G	G	G	A	R
chr1	765597	3.9279	1.1806e-04	0.1067	G	A	G	A	A	A	A	G	G	G	G	G	G	G	G	G	G	A	G	G	G	G	A	-	G	A	A	A	A	A	A	A	R	A	R	G	R	R	A	G	G	R	G	A	R
chr1	765603	3.8150	1.5312e-04	0.1033	T	C	T	C	C	C	C	T	T	T	T	T	T	T	T	T	T	C	T	T	T	-	C	-	T	C	C	C	C	C	C	C	Y	C	Y	T	Y	Y	C	T	T	Y	T	C	Y
chr1	765609	3.9279	1.1806e-04	0.1067	G	A	G	A	A	A	A	G	G	G	G	G	G	G	G	G	G	A	G	G	G	G	A	-	G	A	A	A	A	A	A	A	R	A	R	G	R	R	A	G	G	R	G	A	R
chr1	765613	3.9085	1.2347e-04	0.1061	G	C	G	C	C	C	C	G	G	G	G	G	G	G	G	G	G	C	G	G	G	G	C	-	G	C	C	C	C	C	C	C	S	C	S	G	S	S	C	G	G	S	G	C	S
chr1	765624	3.9085	1.2347e-04	0.1061	T	G	T	G	G	G	G	T	T	T	T	T	T	T	T	T	T	G	T	T	T	T	G	-	T	G	G	G	G	G	G	G	K	G	K	T	K	K	G	T	T	K	T	G	K
chr1	765639	3.8812	1.3145e-04	0.1053	G	C	G	C	C	C	C	G	G	G	G	G	G	G	G	G	G	C	G	G	G	G	C	-	G	C	C	C	C	C	C	C	S	-	S	G	S	S	C	G	G	S	G	C	S
chr1	771689	3.6295	2.3471e-04	0.0979	T	C	T	T	Y	Y	Y	T	T	T	T	T	T	T	T	T	T	C	T	T	T	T	C	-	T	C	C	Y	Y	Y	C	Y	T	Y	T	T	T	Y	C	T	T	T	T	C	Y
chr1	771877	3.2475	5.6560e-04	0.0865	C	T	C	C	T	Y	Y	C	C	C	C	C	C	C	C	C	C	T	C	C	C	C	Y	-	C	T	T	Y	Y	T	T	T	-	C	C	C	Y	Y	T	C	C	C	C	T	C
chr1	772016	3.6626	2.1747e-04	0.0988	G	A	G	R	A	R	R	G	G	G	G	G	G	G	G	G	G	A	G	G	G	G	A	A	G	-	A	A	R	A	A	-	G	R	G	G	R	R	A	G	G	G	G	-	R
chr1	772052	3.1138	7.6950e-04	0.0825	G	A	G	R	A	R	R	G	G	G	G	G	G	G	G	G	G	A	G	G	G	G	A	A	G	-	A	A	R	A	A	A	G	R	G	G	R	R	A	G	G	G	G	A	R
chr1	772108	3.3555	4.4109e-04	0.0897	C	T	C	Y	T	Y	Y	C	C	C	C	C	C	C	C	C	C	T	C	C	C	C	T	T	C	-	T	T	Y	T	T	T	-	Y	C	C	Y	Y	T	C	C	C	Y	T	Y
chr1	772319	3.2546	5.5636e-04	0.0867	C	T	C	T	T	T	T	C	C	C	Y	C	C	C	C	C	C	T	C	C	C	C	T	T	C	T	T	T	T	T	T	T	Y	T	Y	C	Y	Y	T	Y	C	Y	Y	T	T
chr1	772553	4.0429	9.0589e-05	0.1101	T	C	T	C	C	C	C	T	T	T	T	T	T	T	T	T	T	C	T	T	T	T	C	C	T	C	C	C	C	C	C	C	Y	Y	Y	T	Y	Y	C	T	T	Y	T	C	C
chr1	772554	4.0429	9.0589e-05	0.1101	C	A	C	A	A	A	A	C	C	C	C	C	C	C	C	C	C	A	C	C	C	C	A	A	C	A	A	A	A	A	A	A	M	M	M	C	M	M	A	C	C	M	C	A	A
chr1	772562	4.1377	7.2829e-05	0.1129	A	G	A	G	G	G	G	A	A	A	A	A	A	A	A	A	A	G	A	A	A	A	G	G	A	G	G	G	G	G	G	G	R	R	R	A	R	R	G	A	A	R	A	G	G
chr1	772685	3.4720	3.3730e-04	0.0932	A	C	A	C	C	C	C	A	A	A	A	A	A	A	A	A	A	C	A	A	A	A	C	C	A	C	C	C	C	C	C	C	M	-	M	A	M	M	C	A	A	M	A	C	-
chr1	772757	3.1182	7.6180e-04	0.0826	A	T	A	T	T	T	T	A	A	A	A	A	A	A	A	A	A	T	A	A	A	A	T	T	A	T	T	T	T	T	T	T	W	W	W	A	W	W	T	A	A	W	A	T	T
chr1	772846	3.1943	6.3930e-04	0.0849	T	C	T	C	C	C	C	T	T	T	T	T	T	T	T	T	T	C	T	T	T	T	C	C	T	C	C	C	C	C	C	C	Y	Y	Y	T	Y	Y	C	T	T	Y	T	C	C
chr1	772870	3.1957	6.3724e-04	0.0849	C	T	C	T	T	T	T	C	C	C	C	C	C	C	C	C	C	T	C	C	C	C	T	T	C	T	T	T	T	T	T	T	Y	Y	Y	C	Y	Y	T	C	C	Y	C	T	T
chr1	773174	3.4459	3.5818e-04	0.0924	G	A	G	R	A	R	R	G	G	G	G	G	G	G	G	G	G	A	G	G	G	G	A	A	G	A	A	A	R	A	A	A	G	R	G	G	R	R	A	G	G	G	G	A	R
chr1	773175	4.0825	8.2702e-05	0.1113	C	T	C	Y	T	T	T	C	C	C	C	C	C	C	C	C	C	T	C	C	C	C	T	T	C	T	T	T	Y	T	T	T	Y	Y	C	C	Y	Y	T	C	C	C	C	T	Y
chr1	773594	3.5979	2.5240e-04	0.0969	G	C	G	S	C	C	C	G	G	G	G	G	G	G	G	G	G	C	G	G	G	G	C	C	G	C	C	C	S	C	C	C	S	S	G	G	S	S	C	G	G	G	G	C	S
chr1	773874	3.3479	4.4889e-04	0.0895	A	T	A	W	T	T	T	A	A	A	A	A	A	A	A	A	A	T	A	A	A	A	T	T	A	T	T	T	W	T	T	T	W	W	A	A	W	W	T	A	A	A	A	T	W
chr1	773970	3.1970	6.3536e-04	0.0850	C	T	C	Y	T	T	T	C	C	C	C	C	C	C	C	C	C	T	C	C	C	C	T	T	C	T	T	T	Y	T	T	T	T	Y	C	Y	-	Y	T	C	C	C	T	T	Y
chr1	774014	3.7787	1.6647e-04	0.1023	T	C	T	Y	C	C	C	T	T	T	T	T	T	T	T	T	T	C	T	T	T	T	C	-	T	C	C	C	Y	C	C	C	Y	Y	T	T	Y	Y	C	T	T	T	T	C	-
chr1	774160	3.3908	4.0666e-04	0.0908	G	A	G	R	A	R	R	G	G	G	G	G	G	G	G	G	G	A	G	G	G	G	A	R	G	R	A	A	R	A	A	A	G	R	G	G	R	R	R	G	G	G	G	R	R
chr1	774262	3.7681	1.7058e-04	0.1020	G	C	G	S	C	S	S	G	G	G	G	G	G	G	G	G	G	C	G	G	G	G	C	-	G	-	-	C	S	C	C	C	G	S	G	G	S	S	C	G	G	G	G	C	S
chr1	774274	3.5299	2.9520e-04	0.0949	C	T	C	Y	T	Y	Y	C	C	C	C	C	C	C	C	C	C	T	C	C	C	C	T	-	C	T	T	T	Y	T	T	T	C	Y	C	C	Y	Y	T	C	C	C	C	T	Y
chr1	774277	3.5548	2.7873e-04	0.0956	T	C	T	Y	C	Y	Y	T	T	T	T	T	T	T	T	T	T	C	T	T	T	T	C	-	T	C	C	C	Y	C	C	C	T	Y	T	T	Y	Y	C	T	T	T	T	C	Y
chr1	774292	3.5299	2.9520e-04	0.0949	G	A	G	R	A	R	R	G	G	G	G	G	G	G	G	G	G	A	G	G	G	G	A	-	G	A	A	A	R	A	A	A	G	R	G	G	R	R	A	G	G	G	G	A	R
chr1	774757	3.4395	3.6352e-04	0.0922	T	C	T	Y	C	C	C	T	T	T	T	T	T	T	T	T	T	Y	T	T	T	T	C	-	T	C	Y	C	Y	C	C	C	Y	T	T	T	C	T	C	T	T	T	T	C	T
chr1	775153	3.3579	4.3860e-04	0.0898	T	C	T	Y	C	C	C	T	T	T	T	T	T	T	T	T	T	C	T	T	T	T	C	C	T	C	C	C	Y	C	C	C	Y	Y	T	T	Y	Y	C	T	T	T	T	C	Y
chr1	775382	3.0778	8.3608e-04	0.0814	G	A	G	R	A	A	A	G	G	G	G	G	G	G	G	G	G	A	G	G	G	G	A	A	G	A	A	A	R	A	A	A	R	R	G	G	R	R	A	G	G	G	G	A	R
chr1	775385	3.0778	8.3608e-04	0.0814	G	A	G	R	A	A	A	G	G	G	G	G	G	G	G	G	G	A	G	G	G	G	A	A	G	A	A	A	R	A	A	A	R	R	G	G	R	R	A	G	G	G	G	A	R
chr1	775613	3.2615	5.4761e-04	0.0869	G	C	G	S	C	S	S	G	G	G	G	G	G	G	G	G	G	C	G	G	G	G	C	-	G	C	C	C	S	C	C	C	G	S	G	G	S	S	C	G	G	G	G	C	S
chr1	776412	3.0762	8.3913e-04	0.0814	G	A	G	A	A	A	A	G	G	G	G	G	G	G	G	G	G	A	G	G	G	G	A	A	G	A	-	A	A	A	A	A	A	A	R	R	R	R	A	R	G	R	A	A	A
chr1	776464	3.1962	6.3649e-04	0.0849	A	G	A	G	G	G	G	A	A	A	A	A	A	A	A	A	A	G	A	A	A	A	G	G	A	G	G	G	G	G	G	G	R	R	R	A	R	R	G	R	A	R	A	G	R
chr1	776676	3.7524	1.7685e-04	0.1015	G	A	G	A	A	A	A	G	G	G	G	G	G	G	G	G	G	A	G	G	G	G	A	A	G	A	A	A	A	A	A	A	R	R	R	R	R	R	A	G	G	R	G	A	R
chr1	776698	3.4967	3.1866e-04	0.0939	G	A	G	A	A	A	A	G	G	G	G	G	G	G	G	G	G	A	G	G	G	G	A	A	G	A	A	A	A	A	A	A	R	R	R	G	R	R	A	R	G	R	G	A	R
chr1	776890	3.4863	3.2636e-04	0.0936	G	A	G	A	A	A	A	G	G	G	G	G	G	G	G	G	G	A	G	G	G	G	A	A	G	A	A	A	A	A	A	A	R	-	R	G	R	G	A	G	G	R	G	A	R
chr1	778262	5.1465	7.1360e-06	0.1423	G	A	G	R	R	A	A	G	G	G	G	G	G	G	G	G	G	A	G	G	G	G	G	R	G	R	A	A	R	R	A	R	R	R	G	G	R	G	A	R	G	G	G	A	R
chr1	778413	6.1012	7.9218e-07	0.1694	A	G	A	R	R	G	G	A	A	A	A	A	A	A	A	A	A	G	A	A	A	A	R	R	A	R	G	G	A	R	A	R	A	R	A	A	R	A	G	A	A	A	-	G	R
chr1	779652	3.1096	7.7689e-04	0.0824	G	A	G	A	A	A	A	G	G	G	G	G	G	G	G	G	G	A	G	G	G	G	A	A	G	A	A	A	R	A	A	A	R	-	R	G	R	R	A	G	-	R	A	A	A
chr1	779670	4.0305	9.3208e-05	0.1097	G	A	G	A	A	R	R	G	G	G	G	G	G	G	G	G	G	R	G	G	G	G	A	R	G	R	R	A	R	A	A	A	R	-	R	G	R	-	A	G	-	R	G	A	A
chr1	779886	3.7812	1.6549e-04	0.1024	G	C	G	C	C	S	S	G	G	G	G	G	G	G	G	G	G	S	G	G	G	G	C	C	G	S	S	C	S	C	C	S	C	C	S	G	S	S	C	C	G	S	S	C	C
chr1	779971	3.3890	4.0830e-04	0.0907	G	T	G	T	T	K	K	G	G	G	G	G	G	G	G	G	G	K	G	G	G	G	T	T	G	K	K	T	K	T	T	T	K	T	K	G	K	K	T	G	G	K	K	T	K
chr1	780170	3.9403	1.1475e-04	0.1071	T	C	T	C	C	T	T	T	T	T	T	T	T	T	T	T	T	Y	T	T	T	T	C	Y	T	Y	Y	C	Y	C	C	Y	Y	C	Y	T	Y	Y	C	T	T	Y	T	C	-
chr1	780498	3.6208	2.3943e-04	0.0976	A	G	A	G	G	G	G	A	A	A	A	A	A	A	A	A	A	G	A	A	A	A	G	G	A	R	G	G	R	G	G	R	R	G	R	A	R	R	G	A	A	R	A	G	R
chr1	780651	3.9790	1.0496e-04	0.1082	G	A	R	A	A	A	A	R	G	R	A	R	R	R	R	G	G	A	R	G	G	G	A	A	R	A	A	A	R	A	A	A	A	-	R	G	R	R	A	G	G	R	G	A	-
chr1	781933	3.0747	8.4198e-04	0.0813	A	G	A	G	G	G	G	A	A	A	A	A	A	A	A	A	A	G	A	A	A	A	G	-	A	G	G	G	G	G	G	G	-	G	R	G	R	R	G	G	G	R	G	G	G
chr1	781934	3.0668	8.5749e-04	0.0811	A	G	A	G	G	G	G	A	A	A	A	A	A	A	A	A	A	G	A	A	A	A	G	-	A	G	G	G	G	G	G	G	-	-	R	G	R	R	G	G	G	R	G	G	G
chr1	782031	3.6577	2.1994e-04	0.0987	C	T	C	C	Y	Y	Y	C	C	C	C	C	C	C	C	C	C	Y	C	C	C	C	C	C	C	C	Y	Y	C	T	C	C	-	Y	C	C	Y	C	C	C	C	C	C	C	Y
chr1	782854	3.8278	1.4867e-04	0.1037	G	C	G	G	G	S	S	G	G	G	G	G	G	G	G	G	G	G	G	G	G	-	S	G	G	G	G	S	S	S	S	-	S	S	G	G	G	G	S	G	G	G	G	S	S
chr1	782972	3.4405	3.6267e-04	0.0922	C	A	C	A	A	A	A	C	C	C	C	C	C	C	C	C	C	A	C	C	C	C	A	A	C	A	A	A	A	A	A	A	A	M	M	C	M	M	A	C	C	M	C	A	M
chr1	782997	3.4304	3.7121e-04	0.0919	C	T	C	T	T	T	T	C	C	C	C	C	C	C	C	C	C	T	C	C	C	C	T	T	C	T	T	T	T	T	T	T	T	-	Y	C	Y	Y	T	C	C	Y	C	T	Y
chr1	783024	3.8321	1.4719e-04	0.1039	G	T	G	T	T	T	T	G	G	G	G	G	G	G	G	G	G	T	G	G	G	G	T	-	G	T	T	T	T	T	T	T	T	-	K	G	K	K	T	G	G	K	G	T	K
chr1	783040	3.8321	1.4719e-04	0.1039	T	C	T	C	C	C	C	T	T	T	T	T	T	T	T	T	T	C	T	T	T	T	C	-	T	C	C	C	C	C	C	C	C	-	Y	T	Y	Y	C	T	T	Y	T	C	Y
chr1	783113	4.0926	8.0805e-05	0.1115	G	C	G	C	C	S	S	G	G	G	G	G	G	G	G	G	G	C	G	G	G	G	C	-	G	C	C	C	S	C	C	C	S	S	S	G	S	-	C	G	G	S	G	C	S
chr1	783124	3.9444	1.1367e-04	0.1072	T	C	T	C	C	Y	Y	T	T	T	T	T	T	T	T	T	T	C	T	T	T	T	C	-	T	C	C	C	Y	C	C	C	Y	Y	Y	T	Y	-	C	T	T	Y	T	C	Y
chr1	783535	4.2304	5.8830e-05	0.1156	G	A	G	R	R	A	A	G	G	G	G	G	G	G	G	G	G	R	G	G	G	G	A	A	G	A	R	A	A	A	A	R	A	R	G	G	R	R	R	G	G	G	G	R	A
chr1	783950	3.5774	2.6460e-04	0.0963	C	A	C	A	A	A	A	C	C	C	C	C	C	C	C	C	C	M	C	C	C	C	A	A	C	A	M	A	M	A	A	A	-	M	M	C	M	M	A	C	C	M	C	A	A
chr1	783976	3.4844	3.2782e-04	0.0935	T	C	T	C	C	C	C	T	T	T	T	T	T	T	T	T	T	C	T	T	T	T	C	C	T	C	C	C	Y	C	C	C	-	Y	Y	T	Y	Y	C	T	T	Y	T	C	C
chr1	784294	3.6759	2.1092e-04	0.0992	A	G	A	G	G	G	G	A	A	A	A	A	A	A	A	A	A	G	A	A	A	A	G	G	A	G	G	G	R	G	G	G	G	R	R	A	R	R	G	A	A	R	A	G	R
chr1	784387	3.6412	2.2843e-04	0.0982	C	T	C	T	Y	T	T	C	C	C	C	C	C	C	C	C	C	Y	C	C	C	Y	T	-	C	T	Y	T	T	T	-	T	T	-	Y	C	Y	Y	T	C	C	Y	C	T	Y
chr1	784519	3.3433	4.5363e-04	0.0893	G	A	G	A	A	A	A	G	G	G	G	G	G	G	G	G	G	R	G	G	G	G	A	A	G	A	R	A	A	A	A	A	-	-	R	G	R	R	A	G	G	R	G	A	-
chr1	784522	3.3750	4.2173e-04	0.0903	G	A	G	A	A	A	A	G	G	G	G	G	G	G	G	G	G	R	G	G	G	G	A	A	G	A	R	A	A	A	A	A	-	A	R	G	R	R	A	G	G	R	G	A	-
chr1	784527	3.2197	6.0297e-04	0.0857	C	G	C	G	G	G	G	C	C	C	C	C	C	C	C	C	C	G	C	C	C	C	G	G	C	G	G	G	G	G	G	G	-	-	S	C	S	S	G	C	C	S	C	G	S
chr1	784539	3.5049	3.1271e-04	0.0941	C	T	C	T	T	T	T	C	C	C	C	C	C	C	C	C	C	-	C	C	C	C	T	T	C	T	T	T	T	T	T	T	T	T	Y	C	Y	Y	T	C	C	Y	C	T	Y
chr1	784590	4.0438	9.0412e-05	0.1101	G	T	G	T	T	T	T	G	G	G	G	G	G	G	G	G	G	T	G	G	G	G	T	T	G	T	T	T	T	T	T	T	T	K	K	G	K	K	T	G	G	K	G	T	K
chr1	784595	3.1471	7.1261e-04	0.0835	A	G	A	G	G	G	G	A	A	A	A	A	A	A	A	A	A	G	A	A	A	A	G	G	A	G	G	G	G	G	G	G	G	R	R	A	R	R	G	A	A	R	A	G	R
chr1	784597	3.5672	2.7087e-04	0.0960	C	T	C	T	T	T	T	C	C	C	C	C	C	C	C	C	C	T	C	C	C	C	T	T	C	T	T	T	T	T	T	T	T	Y	Y	C	Y	Y	T	C	C	Y	C	T	Y
chr1	784599	3.5672	2.7087e-04	0.0960	G	C	G	C	C	C	C	G	G	G	G	G	G	G	G	G	G	C	G	G	G	G	C	C	G	C	C	C	C	C	C	C	C	S	S	G	S	S	C	G	G	S	G	C	S
chr1	784623	3.1341	7.3428e-04	0.0831	T	C	T	C	C	C	C	T	T	T	T	T	T	T	T	T	T	Y	T	T	T	T	C	C	T	C	Y	C	C	C	C	C	C	-	Y	T	Y	Y	C	T	T	Y	T	C	Y
chr1	784944	3.3603	4.3625e-04	0.0898	G	C	G	C	C	C	C	G	G	G	G	G	G	G	G	G	G	-	G	G	G	G	C	C	G	C	S	C	C	C	C	C	C	-	S	G	S	S	C	G	G	S	G	C	C
chr1	785014	3.2672	5.4046e-04	0.0871	T	C	T	C	C	C	C	T	T	T	T	T	T	T	T	T	T	C	T	T	T	T	C	C	T	C	C	C	C	C	C	C	C	Y	Y	T	Y	Y	C	T	T	Y	T	C	C
chr1	785050	3.8108	1.5461e-04	0.1032	G	A	G	A	A	A	A	G	G	G	G	G	G	G	G	G	G	A	G	G	G	G	A	A	G	A	A	A	R	A	A	A	A	R	R	G	R	R	A	G	G	R	G	A	A
chr1	785303	3.9679	1.0768e-04	0.1079	C	T	C	T	Y	T	T	C	C	C	C	C	C	C	C	C	C	Y	C	C	C	C	T	-	C	T	Y	T	Y	T	T	Y	T	Y	Y	C	Y	Y	Y	C	C	Y	C	Y	Y
chr1	785320	4.5929	2.5531e-05	0.1262	G	T	G	T	K	T	T	G	G	G	G	G	G	G	G	G	G	K	G	G	G	G	T	-	G	T	K	T	K	T	T	T	T	K	K	G	K	K	T	G	G	K	G	T	-
chr1	785333	4.7348	1.8416e-05	0.1303	C	T	C	T	Y	T	T	C	C	C	C	C	C	C	C	C	C	Y	C	C	C	C	T	-	C	T	Y	T	Y	T	Y	T	T	Y	Y	C	Y	Y	T	C	C	Y	C	T	-
chr1	795834	3.1510	7.0633e-04	0.0836	A	G	A	R	G	G	G	A	A	A	A	A	A	A	A	A	A	R	A	A	A	A	G	R	A	R	R	G	-	G	G	G	-	R	R	A	R	R	G	R	A	R	A	G	R
chr1	796447	3.6201	2.3983e-04	0.0976	C	T	C	C	Y	C	C	C	C	C	C	C	C	C	C	C	C	Y	C	C	C	C	T	C	C	C	Y	Y	Y	Y	C	C	Y	Y	C	C	C	C	T	C	C	C	C	T	Y
chr1	815003	3.5195	3.0232e-04	0.0946	G	A	G	A	A	A	A	G	R	G	R	G	G	G	G	R	R	A	G	R	R	R	A	A	G	A	A	A	A	A	A	A	-	-	R	G	R	R	A	R	-	A	A	A	R
chr1	860532	3.6256	2.3679e-04	0.0977	T	G	T	T	K	K	K	T	T	T	T	T	T	T	T	T	T	T	T	T	T	T	K	T	T	T	T	K	K	K	T	T	-	T	T	T	T	K	K	T	T	T	K	K	T
chr1	915383	3.2819	5.2249e-04	0.0875	G	T	G	K	G	K	K	G	G	G	G	G	G	G	G	G	G	K	G	G	G	G	K	G	G	G	K	K	G	G	G	G	G	G	G	G	G	G	G	G	G	G	G	G	G
chr1	922263	3.0599	8.7112e-04	0.0809	G	A	R	A	A	A	A	R	G	R	R	R	R	R	R	G	G	A	R	G	G	G	A	A	R	A	A	A	A	A	A	A	R	A	R	R	R	R	A	R	R	R	R	A	R
chr1	922444	3.0909	8.1106e-04	0.0818	C	A	M	A	A	A	A	M	C	M	M	M	M	M	M	C	C	A	M	C	C	C	A	A	M	A	A	A	A	A	A	A	M	-	M	M	M	A	A	C	M	M	M	A	A
chr1	927330	3.3216	4.7685e-04	0.0887	C	T	C	T	T	T	T	C	C	C	C	C	C	C	C	C	C	T	C	C	C	C	Y	T	C	T	T	T	Y	Y	T	T	T	Y	Y	C	Y	Y	T	C	C	Y	C	T	-
chr1	927342	3.0294	9.3458e-04	0.0800	C	A	C	A	A	A	A	C	C	C	C	C	C	C	C	C	C	A	C	C	C	C	M	A	C	A	A	A	M	M	A	A	A	M	M	C	M	M	A	C	C	M	C	A	-
chr1	927354	3.0241	9.4609e-04	0.0798	C	T	C	T	T	T	T	C	C	C	C	C	C	C	C	C	C	T	C	C	C	C	Y	T	C	T	T	T	Y	Y	T	T	-	Y	Y	C	Y	Y	T	C	C	Y	C	T	-
chr1	927360	3.1718	6.7331e-04	0.0842	G	C	G	C	C	C	C	G	G	G	G	G	G	G	G	G	G	C	G	G	G	G	S	C	G	C	C	C	S	S	C	C	C	S	S	G	S	S	C	G	G	S	G	C	-
chr1	927416	3.0988	7.9650e-04	0.0820	C	A	C	A	A	A	A	C	C	C	C	C	C	C	C	C	C	A	C	C	C	C	M	A	C	A	A	A	M	M	A	A	A	M	M	C	M	M	A	C	C	M	C	A	A
chr1	927575	3.2000	6.3091e-04	0.0851	A	G	A	G	G	G	G	A	A	A	A	A	A	A	A	A	A	G	A	A	A	A	R	G	A	G	G	G	R	R	G	G	G	R	R	A	R	R	G	A	A	R	A	G	G
chr1	927834	3.0381	9.1593e-04	0.0802	G	A	G	A	A	A	A	G	G	G	G	G	G	G	G	G	G	A	G	G	G	G	R	A	G	A	A	A	R	R	A	A	A	R	R	G	R	R	A	G	G	R	G	A	R
chr1	928032	3.4703	3.3861e-04	0.0931	G	A	G	A	A	A	A	G	G	G	G	G	G	G	G	G	G	A	G	G	G	G	R	-	G	A	A	A	R	R	A	A	A	R	R	G	R	R	A	G	G	R	G	A	-
chr1	928129	3.5716	2.6818e-04	0.0961	A	G	A	G	G	G	G	A	A	A	A	A	A	A	A	A	A	G	A	A	A	A	R	-	A	G	G	G	R	R	G	R	G	R	R	A	R	R	G	A	A	R	A	G	-
chr1	929114	3.0848	8.2258e-04	0.0816	G	C	G	G	G	G	G	G	G	G	G	G	G	G	G	G	G	S	G	G	G	G	G	G	G	G	S	G	G	C	G	G	G	G	G	G	G	G	G	G	G	G	G	G	G
chr1	980865	3.5433	2.8622e-04	0.0953	C	T	C	C	C	-	T	C	C	C	C	C	C	C	C	C	C	C	C	C	C	C	C	C	C	C	C	C	C	C	C	C	Y	C	C	-	C	C	Y	C	C	C	C	Y	C
chr1	1001111	3.1941	6.3960e-04	0.0849	G	A	G	A	G	R	R	G	G	G	G	G	G	G	G	G	G	R	G	G	G	G	A	A	G	A	R	A	A	A	R	G	R	R	R	-	G	R	R	G	G	R	R	R	R
chr1	1001939	3.4276	3.7357e-04	0.0918	A	G	A	G	A	R	R	A	A	A	A	A	A	A	A	A	A	R	A	A	A	A	R	G	A	G	R	G	R	G	R	A	A	R	R	A	A	R	R	A	A	R	R	R	R
chr1	1002219	3.1980	6.3388e-04	0.0850	C	T	C	T	C	Y	Y	C	C	C	C	C	C	C	C	C	C	Y	C	C	C	C	T	T	C	T	Y	T	T	T	Y	C	C	C	Y	C	C	Y	Y	C	C	Y	Y	Y	Y
chr1	1002276	3.2368	5.7970e-04	0.0862	A	G	A	G	A	R	R	A	A	A	A	A	A	A	A	A	A	R	A	A	A	A	G	G	A	G	R	G	G	G	R	A	A	A	R	A	A	R	R	A	A	R	R	R	R
chr1	1004163	3.2197	6.0304e-04	0.0856	A	G	A	G	A	R	R	A	A	A	A	A	A	A	A	A	A	R	A	A	A	A	G	G	A	G	R	G	R	G	R	A	A	R	R	R	A	R	R	A	A	R	A	R	R
chr1	1004672	3.0727	8.4588e-04	0.0813	A	G	A	G	A	R	R	A	A	A	A	A	A	A	A	A	A	R	A	A	A	A	G	G	A	G	R	G	G	G	-	A	A	R	R	R	A	-	R	A	A	R	R	R	R
chr1	1006622	3.2129	6.1249e-04	0.0854	T	C	T	C	Y	C	C	T	T	T	T	T	T	T	T	T	T	C	T	T	T	T	Y	C	T	C	C	C	C	C	C	C	C	Y	Y	Y	Y	Y	C	T	T	Y	Y	C	Y
chr1	1006697	4.9197	1.2032e-05	0.1357	A	G	A	G	A	G	G	A	A	A	A	A	A	A	A	A	A	R	A	A	A	A	R	G	A	G	R	G	G	G	R	A	R	R	R	R	A	R	G	A	A	R	R	G	R
chr1	1015169	4.8094	1.5511e-05	0.1325	T	C	T	C	-	Y	Y	T	T	T	T	T	T	T	T	T	T	Y	T	T	T	T	C	C	T	C	Y	C	C	C	Y	T	T	Y	Y	T	T	Y	Y	T	T	Y	T	Y	-
chr1	1015581	3.2929	5.0945e-04	0.0878	A	G	A	G	G	R	R	A	A	A	A	A	A	A	A	A	A	G	A	A	A	A	G	G	A	G	G	G	G	G	G	G	G	R	R	A	R	R	G	A	A	R	A	G	R
chr1	1015598	3.0931	8.0710e-04	0.0819	A	T	-	A	A	W	W	A	A	A	A	A	A	A	A	A	A	A	A	A	A	A	W	A	A	A	A	T	T	A	A	A	A	A	A	A	A	A	A	A	A	A	A	A	A
chr1	1015869	3.8711	1.3457e-04	0.1050	G	C	G	C	S	S	S	G	G	G	G	G	G	G	G	G	G	C	G	G	G	G	C	C	G	C	C	C	C	C	S	G	G	G	S	G	G	-	S	G	G	S	G	S	G
chr1	1016046	3.0364	9.1963e-04	0.0802	C	T	Y	T	Y	Y	Y	Y	C	Y	C	Y	Y	Y	Y	C	C	T	Y	C	C	C	T	T	Y	T	T	T	T	T	T	T	T	Y	Y	C	Y	C	Y	C	C	Y	Y	Y	T
chr1	1016055	3.2220	5.9983e-04	0.0857	G	A	R	A	R	R	R	R	G	R	G	R	R	R	R	G	G	A	R	G	G	G	A	A	R	A	A	A	A	A	A	A	A	R	R	G	R	R	A	G	G	R	R	A	A
chr1	1018545	3.6237	2.3782e-04	0.0977	T	C	T	C	C	C	C	T	T	T	T	T	T	T	T	T	T	C	T	T	T	T	C	-	T	C	C	C	C	Y	C	C	C	Y	Y	Y	Y	Y	C	T	T	Y	T	C	Y
chr1	1018551	4.1669	6.8098e-05	0.1137	T	C	T	C	T	C	C	T	T	T	T	T	T	T	T	T	T	C	T	T	T	T	C	-	T	C	C	C	C	Y	Y	Y	C	Y	Y	T	T	Y	C	T	T	Y	T	C	Y
chr1	1018554	4.4572	3.4901e-05	0.1223	T	C	T	C	T	C	C	T	T	T	T	T	T	T	T	T	T	C	T	T	T	T	C	-	T	C	C	C	C	Y	Y	Y	C	Y	Y	T	T	Y	C	T	T	Y	T	C	Y
chr1	1018783	3.5800	2.6302e-04	0.0964	G	T	G	T	G	T	T	G	G	G	G	G	G	G	G	G	G	T	G	G	G	G	T	T	G	T	T	T	T	K	T	G	T	K	K	-	K	K	T	G	G	K	G	T	K
chr1	1020525	3.2551	5.5581e-04	0.0867	G	C	G	C	G	C	C	G	G	G	G	G	G	G	G	G	G	S	G	G	G	G	C	-	G	C	S	C	C	-	S	-	S	S	S	S	G	G	S	G	G	S	G	S	S
chr1	1020620	3.2353	5.8174e-04	0.0861	G	A	G	A	G	R	R	G	G	G	G	G	G	G	G	G	G	R	G	G	G	G	A	A	G	A	R	A	A	A	R	R	G	R	R	G	G	R	R	G	G	R	G	R	R
chr1	1021222	3.4416	3.6173e-04	0.0923	G	A	G	A	G	R	R	G	G	G	G	G	G	G	G	G	G	R	G	G	G	G	A	-	G	A	R	A	A	R	R	G	G	R	R	G	G	R	R	G	G	R	G	R	R
chr1	1021983	3.9684	1.0754e-04	0.1079	T	G	T	G	T	K	K	T	T	T	T	T	T	T	T	T	T	K	T	T	T	T	G	-	T	G	K	G	G	G	K	T	-	K	K	-	T	K	K	T	T	K	T	K	K
chr1	1025955	3.1414	7.2217e-04	0.0833	C	T	C	T	C	Y	Y	C	C	C	C	C	C	C	C	C	C	Y	C	C	C	C	T	T	C	T	-	T	T	T	Y	C	-	Y	Y	C	C	Y	Y	C	C	Y	C	Y	Y
chr1	1049906	3.7332	1.8486e-04	0.1009	G	C	G	C	G	S	S	G	G	G	G	G	G	G	G	G	G	S	G	G	G	G	C	S	G	S	-	C	S	C	C	C	C	S	S	S	S	S	S	G	S	S	C	S	-
chr1	1053485	4.3922	4.0534e-05	0.1203	C	G	C	G	C	S	S	C	C	C	C	C	C	C	C	C	C	C	C	C	C	C	C	C	C	C	C	S	S	S	C	S	G	C	S	C	S	S	S	C	C	S	S	S	C
chr1	1070910	4.2557	5.5501e-05	0.1163	C	T	C	T	C	C	C	C	C	C	C	C	C	C	C	C	C	C	C	C	C	C	C	C	C	C	C	T	C	Y	Y	C	C	Y	Y	C	C	C	Y	Y	-	Y	C	Y	Y
chr1	1071134	4.5429	2.8647e-05	0.1248	A	C	A	C	A	A	A	A	A	A	A	A	A	A	A	A	A	A	A	A	A	A	A	A	A	A	A	C	A	M	M	A	A	M	M	A	M	A	M	A	-	M	A	M	M
chr1	1072514	3.6504	2.2365e-04	0.0985	C	T	C	Y	C	C	C	C	C	C	C	C	C	C	C	C	C	C	C	C	C	C	C	C	C	C	C	Y	C	Y	C	C	C	Y	C	C	C	C	Y	C	C	C	C	Y	Y
chr1	1078307	3.1402	7.2413e-04	0.0833	A	G	A	A	A	R	R	A	A	A	A	A	A	A	A	A	A	A	A	A	A	A	G	-	A	G	A	G	G	R	R	R	R	R	A	A	R	R	R	A	A	A	A	R	R
chr1	1083844	5.4427	3.6083e-06	0.1508	G	A	G	G	G	R	R	G	G	G	G	G	G	G	G	G	G	R	G	G	G	G	R	G	G	G	R	R	G	G	R	G	A	R	G	G	R	G	A	G	G	G	G	A	R
chr1	1144909	3.5203	3.0181e-04	0.0946	T	C	T	C	C	C	C	T	T	T	T	T	T	T	T	T	T	C	T	T	T	T	C	Y	T	Y	C	C	C	C	C	Y	C	Y	Y	T	Y	Y	C	Y	Y	Y	T	C	-
chr1	1144921	3.7891	1.6251e-04	0.1026	T	C	T	C	Y	C	C	T	T	T	T	T	T	T	T	T	T	C	T	T	T	T	C	T	T	T	C	C	C	C	C	Y	C	Y	Y	T	Y	Y	C	Y	Y	Y	T	C	C
chr1	1147731	4.3283	4.6953e-05	0.1185	A	G	A	G	G	R	R	A	A	A	A	A	A	A	A	A	A	G	A	A	A	A	R	R	A	R	G	R	G	G	G	R	R	R	R	A	R	R	R	A	A	R	A	R	G
chr1	1147742	3.5825	2.6149e-04	0.0965	A	C	A	C	C	M	M	A	A	A	A	A	A	A	A	A	A	C	A	A	A	A	M	M	A	M	C	M	C	M	C	M	M	M	M	A	M	M	M	A	A	M	A	M	C
chr1	1148416	3.4807	3.3056e-04	0.0934	T	C	T	T	T	Y	Y	T	T	T	T	T	T	T	T	T	T	T	T	T	T	T	T	T	T	T	T	Y	-	T	T	T	T	Y	T	T	T	T	T	T	T	T	T	T	Y
chr1	1153995	3.4005	3.9761e-04	0.0910	C	G	C	C	G	S	S	C	C	C	C	C	C	C	C	C	C	C	C	C	C	C	S	G	C	G	C	G	C	G	S	S	S	C	C	C	C	S	S	C	C	C	C	S	C
chr1	1156418	3.5744	2.6643e-04	0.0962	C	T	-	C	C	C	C	C	C	C	C	C	C	C	C	C	C	C	C	C	C	C	C	C	C	C	C	Y	C	C	C	C	Y	C	C	C	C	C	Y	Y	C	C	C	Y	C
chr1	1156507	3.0931	8.0703e-04	0.0819	A	C	A	A	A	A	A	A	A	A	A	A	A	A	A	A	A	A	A	A	A	A	A	A	A	A	A	M	A	A	A	-	M	A	A	A	A	A	M	M	A	A	A	M	A
chr1	1158992	4.1616	6.8934e-05	0.1136	G	A	G	R	G	G	G	G	G	G	G	G	G	G	G	G	G	G	G	G	G	G	G	-	G	G	G	G	R	A	G	G	G	G	G	G	G	G	G	G	G	G	G	G	G
chr1	1166187	3.3028	4.9795e-04	0.0881	G	C	G	G	G	S	S	G	G	G	G	G	G	G	G	G	G	G	G	G	G	G	S	G	G	G	G	S	G	C	C	G	-	S	G	G	S	G	S	-	-	G	G	S	S
chr1	1548723	4.7832	1.6473e-05	0.1318	C	T	C	C	C	C	C	C	C	C	C	C	C	C	C	C	C	Y	C	C	C	C	C	C	C	C	Y	C	Y	Y	C	C	C	C	C	C	C	C	Y	C	-	C	C	Y	C
chr1	1550693	3.9305	1.1736e-04	0.1068	C	A	C	C	C	C	C	C	C	C	C	C	C	C	C	C	C	M	C	C	C	C	M	C	C	C	M	M	M	M	M	C	M	C	C	C	C	C	M	C	C	C	C	M	C
chr1	1550905	3.1118	7.7298e-04	0.0824	G	A	G	R	G	G	G	G	G	G	G	G	G	G	G	G	G	R	G	G	G	G	G	G	G	G	R	R	G	R	R	G	R	R	G	G	G	G	G	G	G	G	G	G	R
chr1	1551511	3.1017	7.9122e-04	0.0821	C	T	C	C	C	C	C	C	C	C	C	C	C	C	C	C	C	C	C	C	C	C	C	C	C	C	C	C	Y	Y	C	C	C	C	C	C	C	C	C	C	C	C	C	C	C
chr1	1570364	3.8389	1.4490e-04	0.1041	C	T	C	C	C	Y	Y	-	C	C	C	C	C	C	C	C	C	C	C	C	C	C	C	C	C	C	C	Y	C	C	C	Y	C	Y	C	C	C	C	C	C	Y	C	C	C	Y
chr1	1599343	5.1217	7.5560e-06	0.1415	C	T	C	Y	Y	T	T	C	C	C	C	C	C	C	C	C	C	Y	C	C	C	C	Y	C	C	C	Y	T	Y	C	T	Y	Y	Y	Y	C	C	C	T	C	C	Y	C	T	Y
chr1	1599391	4.6106	2.4515e-05	0.1267	C	T	C	Y	Y	Y	Y	C	C	C	C	C	C	C	C	C	C	Y	C	C	C	C	C	C	C	C	Y	Y	Y	Y	T	C	T	Y	Y	C	C	C	T	C	C	Y	C	T	-
chr1	1601339	3.7057	1.9694e-04	0.1001	C	G	C	G	S	G	G	C	C	C	C	C	C	C	C	C	C	C	C	C	C	C	G	S	C	S	C	G	S	G	G	S	G	S	S	C	S	S	S	C	C	S	S	S	S
chr1	1601363	4.0365	9.1930e-05	0.1099	C	T	C	T	Y	T	T	C	C	C	C	C	C	C	C	C	C	C	C	C	C	C	Y	Y	C	Y	C	Y	Y	Y	T	C	T	Y	Y	C	Y	C	Y	C	C	Y	C	Y	Y
chr1	1606727	3.0545	8.8204e-04	0.0807	T	C	T	C	C	C	C	T	T	T	T	T	T	T	T	T	T	C	T	T	T	T	C	Y	T	Y	C	C	Y	C	C	C	-	C	Y	T	Y	Y	C	T	T	Y	Y	C	C
chr1	1607621	3.0502	8.9089e-04	0.0806	G	C	G	C	C	C	C	G	G	G	G	G	G	G	G	G	G	C	G	G	G	G	S	-	G	C	C	C	C	C	C	C	C	S	S	G	S	S	S	G	G	S	S	-	S
chr1	1607899	3.1350	7.3280e-04	0.0831	A	T	A	T	T	T	T	A	A	A	A	A	A	A	A	A	A	T	A	A	A	A	T	T	A	T	T	T	T	T	T	T	T	W	W	A	-	W	T	W	A	W	W	T	W
chr1	1608013	3.7178	1.9152e-04	0.1005	C	T	C	T	T	T	T	C	C	C	C	C	C	C	C	C	C	T	C	C	C	C	T	T	C	T	T	T	T	T	T	T	T	Y	Y	C	Y	Y	T	C	C	Y	Y	T	Y
chr1	1608095	3.1514	7.0559e-04	0.0836	A	T	A	T	T	T	T	A	A	A	A	A	A	A	A	A	A	T	A	A	A	A	T	T	A	T	T	T	T	T	T	T	-	W	W	A	W	W	T	A	A	W	W	T	W
chr1	1608842	3.6120	2.4434e-04	0.0973	G	C	G	C	S	C	C	G	G	G	G	G	G	G	G	G	G	S	G	G	G	G	S	C	G	C	S	C	S	C	C	-	C	S	S	G	S	S	C	G	G	S	S	C	S
chr1	1610005	3.4977	3.1787e-04	0.0939	C	T	C	T	T	T	T	C	C	C	C	C	C	C	C	C	C	T	C	C	C	C	T	Y	C	Y	T	T	T	T	T	T	-	Y	Y	C	Y	Y	T	Y	C	Y	Y	T	Y
chr1	1610114	3.3124	4.8712e-04	0.0884	C	T	C	T	T	T	T	C	C	C	C	C	C	C	C	C	C	T	C	C	C	C	T	T	C	T	T	T	T	T	T	T	T	Y	Y	Y	Y	Y	T	Y	C	Y	Y	T	Y
chr1	1610161	3.5111	3.0827e-04	0.0943	C	T	C	T	T	T	T	C	C	C	C	C	C	C	C	C	C	T	C	C	C	C	T	-	C	T	T	T	T	T	T	T	T	Y	Y	C	Y	Y	T	Y	C	Y	Y	T	Y
chr1	1610179	3.1679	6.7936e-04	0.0841	A	G	A	G	G	G	G	A	A	A	A	A	A	A	A	A	A	G	A	A	A	A	G	G	A	G	G	G	G	G	G	G	G	R	R	A	R	R	G	R	A	R	R	G	R
chr1	1610191	3.1844	6.5402e-04	0.0846	T	G	T	G	G	G	G	T	T	T	T	T	T	T	T	T	T	G	T	T	T	T	G	G	T	G	G	G	G	G	G	G	G	K	K	T	K	K	G	K	T	K	K	G	K
chr1	1610211	3.4014	3.9687e-04	0.0911	A	G	A	G	G	G	G	A	A	A	A	A	A	A	A	A	A	G	A	A	A	A	G	-	A	G	G	G	G	G	G	G	-	R	R	A	R	R	G	R	A	R	R	G	R
chr1	1610252	3.6724	2.1260e-04	0.0991	G	C	G	C	C	C	C	G	G	G	G	G	G	G	G	G	G	C	G	G	G	G	C	S	G	C	C	C	C	C	C	C	C	S	S	G	S	S	C	S	G	S	S	C	S
chr1	1614393	3.8642	1.3670e-04	0.1048	C	T	C	T	T	T	T	C	C	C	C	C	C	C	C	C	C	T	C	C	C	C	T	-	C	T	T	T	T	T	T	Y	Y	Y	Y	C	Y	C	T	Y	Y	Y	C	T	Y
chr1	1614878	3.4837	3.2836e-04	0.0935	C	T	C	T	Y	Y	Y	C	C	C	C	C	C	C	C	C	C	T	C	C	C	C	T	T	C	T	T	T	T	T	T	T	-	Y	Y	C	Y	Y	T	Y	Y	Y	C	T	Y
chr1	1614908	3.7039	1.9773e-04	0.1001	T	C	T	C	T	Y	Y	T	T	T	T	T	T	T	T	T	T	C	T	T	T	T	C	C	T	C	C	C	C	C	C	C	-	Y	Y	T	Y	Y	C	Y	Y	Y	T	C	Y
chr1	1614944	3.6138	2.4332e-04	0.0974	G	A	G	A	A	R	R	G	G	G	G	G	G	G	G	G	G	A	G	G	G	G	A	A	G	A	A	A	A	A	A	A	A	R	R	R	R	G	A	R	R	R	G	A	R
chr1	1615201	4.2094	6.1745e-05	0.1150	T	C	T	C	Y	C	C	T	T	T	T	T	T	T	T	T	T	Y	T	T	T	T	C	Y	T	Y	Y	C	C	Y	C	C	-	T	Y	T	Y	T	C	T	T	Y	T	C	T
chr1	1615537	3.4908	3.2301e-04	0.0937	T	A	T	A	A	A	A	T	T	T	T	T	T	T	T	T	T	A	T	T	T	T	A	A	T	A	A	A	A	W	A	A	A	W	W	T	W	T	A	W	W	W	W	A	W
chr1	1615556	3.5846	2.6026e-04	0.0965	T	C	T	C	C	C	C	T	T	T	T	T	T	T	T	T	T	C	T	T	T	T	C	C	T	C	C	C	C	Y	C	C	C	Y	Y	T	Y	T	C	Y	Y	Y	Y	C	Y
chr1	1615697	3.2885	5.1462e-04	0.0877	T	C	T	C	C	C	C	T	T	T	T	T	T	T	T	T	T	C	T	T	T	T	C	-	T	C	C	C	C	Y	C	C	C	Y	Y	T	Y	T	-	Y	Y	Y	Y	C	Y
chr1	1615765	3.4417	3.6169e-04	0.0923	A	T	A	T	T	T	T	A	A	A	A	A	A	A	A	A	A	T	A	A	A	A	T	-	A	T	T	T	T	T	T	T	T	W	W	A	W	W	T	W	W	W	W	T	W
chr1	1616225	3.1577	6.9545e-04	0.0838	A	C	A	C	C	C	C	A	A	A	A	A	A	A	A	A	A	C	A	A	A	A	C	C	A	C	C	C	C	C	C	C	C	M	M	A	M	M	C	M	M	M	M	C	M
chr1	1616273	3.5391	2.8898e-04	0.0952	A	G	A	G	G	G	G	A	A	A	A	A	A	A	A	A	A	G	A	A	A	A	G	G	A	G	G	G	G	G	G	G	G	R	R	A	R	R	G	R	R	R	R	G	R
chr1	1616670	3.8301	1.4788e-04	0.1038	G	A	G	A	A	A	A	G	G	G	G	G	G	G	G	G	G	A	G	G	G	G	A	-	G	-	A	A	A	A	A	A	A	R	R	G	R	G	A	R	R	R	R	A	R
chr1	1616671	3.8301	1.4788e-04	0.1038	A	T	A	T	T	T	T	A	A	A	A	A	A	A	A	A	A	T	A	A	A	A	T	-	A	-	T	T	T	T	T	T	T	W	W	A	W	A	T	W	W	W	W	T	W
chr1	1616672	3.0028	9.9347e-04	0.0792	A	G	R	G	G	G	G	R	A	R	R	R	R	R	R	A	A	G	R	A	A	A	G	-	R	-	G	G	G	G	G	G	G	G	R	R	-	R	G	R	R	R	R	G	-
chr1	1616680	3.1251	7.4971e-04	0.0828	C	T	C	T	T	T	T	C	C	C	C	C	C	C	C	C	C	T	C	C	C	C	T	T	C	T	T	T	T	T	T	T	T	Y	Y	C	Y	C	T	Y	Y	Y	Y	T	Y
chr1	1616688	3.3104	4.8933e-04	0.0884	A	T	A	T	T	T	T	A	A	A	A	A	A	A	A	A	A	T	A	A	A	A	T	T	A	T	T	T	T	T	T	T	T	W	W	A	W	A	T	W	W	W	W	T	W
chr1	1616700	3.6299	2.3447e-04	0.0979	T	C	T	C	C	C	C	T	T	T	T	T	T	T	T	T	T	C	T	T	T	T	C	C	T	C	C	C	C	C	C	C	C	Y	Y	T	Y	T	C	Y	Y	Y	Y	C	Y
chr1	1616728	3.8832	1.3085e-04	0.1054	C	T	C	T	T	T	T	C	C	C	C	C	C	C	C	-	C	T	C	C	C	C	T	T	C	T	T	T	T	T	T	T	T	Y	Y	C	Y	C	T	Y	Y	Y	Y	T	Y
chr1	1616729	3.6291	2.3488e-04	0.0978	A	G	R	G	G	G	G	R	A	R	R	R	R	R	R	-	A	G	R	A	A	A	G	G	R	G	G	G	G	G	G	G	G	-	R	A	R	A	G	R	R	R	R	G	R
chr1	1616754	3.5623	2.7395e-04	0.0959	T	A	T	A	A	A	A	T	T	T	T	T	T	T	T	-	T	A	T	T	T	T	A	A	T	A	A	A	A	A	A	A	A	W	W	T	W	T	A	W	W	W	W	A	W
chr1	1616976	4.3522	4.4440e-05	0.1192	A	C	A	C	M	M	M	A	A	A	A	A	A	A	A	A	A	M	A	A	A	A	C	M	A	M	M	C	C	C	C	M	C	A	M	A	M	M	C	A	M	M	M	C	A
chr1	1619835	4.2646	5.4380e-05	0.1166	G	A	G	A	R	A	A	G	G	G	G	G	G	G	G	G	G	A	G	G	G	G	A	-	G	A	A	A	A	R	R	A	A	A	R	G	R	R	A	G	G	R	R	-	R
chr1	1624420	3.2401	5.7536e-04	0.0863	T	C	T	Y	C	C	C	T	T	T	T	T	T	T	T	T	T	Y	T	T	T	T	C	Y	T	Y	Y	C	C	T	C	C	C	Y	T	T	Y	T	Y	T	T	T	T	Y	Y
chr1	1625054	3.4495	3.5521e-04	0.0925	G	A	G	G	R	R	R	G	G	G	G	G	G	G	G	G	G	A	G	G	G	G	R	G	G	G	A	A	R	A	R	A	A	R	G	G	G	R	R	G	G	G	G	R	R
chr1	1625057	3.5181	3.0335e-04	0.0945	G	A	G	G	R	R	R	G	G	G	G	G	G	G	G	G	G	A	G	G	G	G	R	G	G	G	A	A	R	A	R	A	A	R	G	G	G	R	R	G	G	G	G	R	R
chr1	1625084	3.5181	3.0335e-04	0.0945	A	G	A	A	R	R	R	A	A	A	A	A	A	A	A	A	A	G	A	A	A	A	R	A	A	A	G	G	R	G	R	G	G	R	A	A	A	R	R	A	A	A	A	R	R
chr1	1625664	3.2022	6.2781e-04	0.0851	A	G	A	G	G	G	G	A	A	A	A	A	A	A	A	A	A	G	A	A	A	A	G	G	A	G	G	G	G	G	G	G	G	G	R	A	R	R	G	A	A	R	A	G	G
chr1	1625886	3.0909	8.1112e-04	0.0818	T	C	T	C	C	Y	Y	T	T	T	T	T	T	T	T	T	T	C	T	T	T	T	C	-	T	Y	C	C	C	C	C	C	C	C	Y	T	T	Y	C	Y	T	Y	Y	C	C
chr1	1739006	3.4590	3.4757e-04	0.0928	A	G	A	R	A	R	R	A	A	A	A	A	A	A	-	-	A	A	A	A	A	A	R	A	A	A	A	A	A	R	G	A	R	R	A	A	A	R	R	A	-	A	A	R	R
chr1	1745323	3.0606	8.6981e-04	0.0809	G	A	G	G	A	G	G	G	G	G	G	G	G	G	G	G	G	G	G	G	G	G	G	G	G	G	G	G	G	R	G	G	R	R	G	G	G	G	G	G	-	G	G	G	R
chr1	1771206	3.0928	8.0769e-04	0.0819	T	G	T	G	K	G	G	T	T	T	T	T	T	T	T	T	T	G	T	T	T	T	G	-	T	-	G	G	G	K	G	T	-	K	K	T	K	K	G	T	K	K	T	G	G
chr1	1771343	3.4405	3.6268e-04	0.0922	T	C	T	C	Y	C	C	T	T	T	T	T	T	T	T	T	T	C	T	T	T	T	C	-	T	C	C	C	C	Y	Y	T	C	-	Y	T	Y	Y	C	T	Y	Y	T	C	-
chr1	1793310	3.6015	2.5034e-04	0.0970	A	G	R	G	G	G	G	R	A	R	R	R	R	R	R	A	A	G	R	A	A	A	G	R	R	R	G	G	G	G	G	G	G	R	R	A	R	R	G	A	-	R	-	G	G
chr1	1793321	3.5472	2.8366e-04	0.0954	A	T	W	T	T	T	T	W	A	W	W	W	W	W	W	A	A	T	W	A	A	A	T	T	W	T	T	T	T	T	T	T	T	W	W	W	W	W	T	A	W	W	A	T	T
chr1	1793359	3.3928	4.0473e-04	0.0908	G	A	R	A	A	A	A	R	G	R	R	R	R	R	R	G	G	A	R	G	G	G	A	A	R	A	A	A	A	A	A	A	A	R	R	G	R	R	A	G	G	R	G	A	A
chr1	1793940	3.0459	8.9961e-04	0.0805	T	C	Y	C	C	C	C	Y	T	Y	T	Y	Y	Y	Y	T	T	Y	Y	T	T	T	C	Y	Y	Y	Y	C	C	C	C	C	C	Y	Y	T	Y	Y	C	T	T	Y	T	C	Y
chr1	1838338	3.3534	4.4315e-04	0.0896	C	T	C	Y	Y	T	T	C	C	C	C	C	C	C	C	C	C	Y	C	C	C	C	Y	Y	C	Y	Y	Y	Y	T	C	T	Y	T	C	C	Y	C	Y	C	-	C	C	Y	-
chr1	1839110	3.1159	7.6579e-04	0.0826	C	G	C	S	C	C	C	C	C	C	C	C	C	C	C	C	C	S	C	C	C	C	C	C	C	C	S	G	S	S	S	C	S	S	C	C	S	C	C	C	C	C	C	C	S
chr1	1840229	3.2126	6.1285e-04	0.0854	A	C	A	M	M	M	M	A	A	A	A	A	A	A	A	A	A	M	A	A	A	A	M	-	A	A	M	M	C	C	M	A	A	C	A	A	M	M	M	A	A	A	A	M	M
chr1	1840298	3.2450	5.6889e-04	0.0864	C	T	C	Y	T	T	T	C	C	C	C	C	C	C	C	C	C	T	C	C	C	C	Y	-	C	T	T	T	T	T	T	C	T	T	Y	C	Y	Y	Y	Y	C	C	C	Y	Y
chr1	1840553	3.4287	3.7264e-04	0.0919	C	T	C	Y	Y	T	T	C	C	C	C	C	C	C	C	C	C	T	C	C	C	C	Y	-	C	T	T	T	T	T	T	C	Y	Y	C	C	Y	Y	Y	C	C	C	C	Y	Y
chr1	1855474	3.2119	6.1388e-04	0.0854	A	G	A	G	R	G	G	A	A	A	A	A	A	A	A	A	A	A	A	A	A	A	G	R	A	R	A	G	G	G	G	G	R	A	R	A	R	R	G	A	A	R	A	G	A
chr1	1862857	3.3611	4.3542e-04	0.0899	C	T	C	C	Y	Y	Y	C	C	C	C	C	C	C	C	C	C	Y	C	C	C	C	C	Y	C	Y	Y	Y	T	T	C	C	C	C	C	C	C	C	C	C	C	C	C	C	C
chr1	1870189	3.5017	3.1497e-04	0.0941	G	T	G	T	T	T	T	G	G	G	G	G	G	G	G	G	G	T	G	G	G	G	T	T	G	T	T	T	T	T	T	T	T	K	K	G	K	K	T	G	G	K	G	T	K
chr1	1870527	3.2273	5.9256e-04	0.0859	C	T	C	Y	C	Y	Y	C	C	C	C	C	C	C	C	C	C	C	C	C	C	C	Y	C	C	C	C	Y	Y	Y	C	C	C	C	Y	C	C	C	C	C	C	Y	C	C	C
chr1	1871239	3.5322	2.9363e-04	0.0950	C	T	C	Y	T	T	T	C	C	C	C	C	C	C	C	C	C	T	C	C	C	C	Y	Y	C	Y	T	T	T	T	T	T	T	Y	C	C	Y	Y	T	C	C	C	C	T	Y
chr1	1871276	3.4975	3.1807e-04	0.0939	C	T	C	T	T	T	T	C	C	C	C	C	C	C	C	C	C	T	C	C	C	C	T	T	C	T	T	T	T	T	T	T	T	Y	Y	C	Y	Y	T	Y	C	Y	C	T	Y
chr1	1871804	3.3705	4.2610e-04	0.0901	A	G	A	R	G	G	G	A	A	A	A	A	A	A	A	A	A	G	A	A	A	A	R	R	A	R	G	G	G	G	G	R	R	G	A	A	R	R	G	A	A	A	A	G	R
chr1	1875564	3.3270	4.7101e-04	0.0889	C	T	C	T	T	T	T	C	C	C	C	C	C	C	C	C	C	T	C	C	C	C	T	T	C	T	T	T	T	T	T	T	T	-	Y	C	Y	Y	T	C	Y	Y	Y	T	T
chr1	1875586	3.1944	6.3909e-04	0.0849	G	A	G	A	A	A	A	G	G	G	G	G	G	G	G	G	G	A	G	G	G	G	A	A	G	A	A	A	A	A	A	A	A	-	R	G	R	R	A	G	G	R	G	A	A
chr1	1875864	3.1022	7.9027e-04	0.0821	T	C	T	C	C	C	C	T	T	T	T	T	T	T	T	T	T	C	T	T	T	T	C	C	T	C	C	C	C	C	C	C	C	Y	Y	T	Y	Y	C	T	T	Y	T	C	C
chr1	1876427	3.2068	6.2116e-04	0.0853	G	T	K	T	T	T	T	K	G	K	G	K	K	K	K	G	G	T	K	G	G	G	T	T	K	T	T	T	T	T	T	T	T	-	K	G	K	K	T	G	G	K	G	T	T
chr1	1876439	3.0037	9.9149e-04	0.0792	G	A	G	A	A	A	A	G	G	G	G	G	G	G	G	G	G	A	G	G	G	G	A	A	G	A	A	A	A	A	A	A	A	-	R	G	R	R	A	G	G	R	G	A	A
chr1	1876487	3.3886	4.0873e-04	0.0907	T	C	T	C	C	C	C	T	T	T	T	T	T	T	T	T	T	C	T	T	T	T	C	C	T	C	C	C	C	C	C	C	C	-	Y	T	Y	Y	C	T	T	Y	T	C	C
chr1	1876999	3.0741	8.4305e-04	0.0813	A	G	A	G	G	G	G	A	A	A	A	A	A	A	A	A	A	G	A	A	A	A	G	G	A	G	G	G	G	G	G	G	G	-	R	A	R	R	G	A	A	R	A	G	R
chr1	1879387	3.0774	8.3674e-04	0.0814	A	C	A	C	M	M	M	A	A	A	A	A	A	A	A	A	A	C	A	A	A	A	C	M	A	M	C	C	C	C	C	C	-	C	M	A	M	M	C	A	A	M	M	C	C
chr1	1912849	3.2264	5.9368e-04	0.0859	C	G	C	S	G	G	G	-	C	C	C	C	C	C	C	C	C	G	C	C	C	C	G	G	C	G	G	G	G	G	S	G	G	S	S	S	S	S	G	C	C	S	C	G	S
chr1	1924623	3.5046	3.1287e-04	0.0941	A	G	A	G	R	G	G	A	A	A	A	A	A	A	A	A	A	G	A	A	A	A	G	R	A	R	G	R	G	G	G	G	G	A	R	A	R	R	G	A	A	R	A	G	A
chr1	1924627	3.1921	6.4260e-04	0.0848	C	T	C	T	Y	T	T	C	C	C	C	C	C	C	C	C	C	T	C	C	C	C	T	Y	C	Y	T	Y	T	T	T	T	T	C	Y	C	Y	Y	T	C	C	Y	C	T	C
chr1	1924633	3.3494	4.4735e-04	0.0895	C	T	C	T	Y	T	T	C	C	C	C	C	C	C	C	C	C	T	C	C	C	C	T	Y	C	Y	T	Y	T	T	T	T	T	C	Y	C	Y	Y	T	C	C	Y	C	T	C
chr1	1946236	3.2251	5.9555e-04	0.0858	G	A	G	R	A	A	A	G	G	G	G	G	G	G	G	G	G	A	G	G	G	G	A	A	G	A	A	A	A	R	A	A	A	A	G	G	R	R	A	G	R	G	R	A	A
chr1	1952984	3.0148	9.6640e-04	0.0795	T	C	T	C	C	C	C	T	T	T	T	T	T	T	T	T	T	C	T	T	T	T	C	C	T	C	C	C	C	C	C	C	C	Y	Y	T	Y	Y	C	T	T	Y	T	C	Y
chr1	1953961	3.2085	6.1870e-04	0.0853	C	T	C	T	T	T	T	C	C	C	C	C	C	C	C	C	C	T	C	C	C	C	T	T	C	T	T	T	T	T	T	T	T	Y	Y	C	Y	Y	T	C	C	Y	C	T	Y
chr1	1954407	3.6562	2.2072e-04	0.0986	C	T	C	T	T	T	T	C	C	C	C	C	C	C	C	C	C	-	C	C	C	C	T	T	C	T	T	T	T	Y	T	Y	-	Y	Y	C	Y	Y	T	C	C	Y	C	T	Y
chr1	1954575	4.1496	7.0855e-05	0.1132	T	C	T	C	C	C	C	T	T	T	T	T	T	T	T	T	T	C	T	T	T	T	C	C	T	C	C	C	C	C	C	C	C	Y	Y	T	Y	Y	C	T	T	Y	T	C	Y
chr1	1954996	3.2707	5.3615e-04	0.0872	G	C	G	C	C	C	C	G	G	G	G	G	G	G	G	G	G	C	G	G	G	G	C	C	G	C	C	C	C	C	C	C	C	S	S	S	S	S	C	G	G	S	G	C	S
chr1	1955201	3.3421	4.5493e-04	0.0893	G	A	G	A	A	A	A	G	G	G	G	G	G	G	G	G	G	A	G	G	G	G	R	-	G	A	A	A	A	A	A	A	-	R	R	G	R	R	A	R	G	R	G	A	R
chr1	1955219	3.2867	5.1678e-04	0.0876	T	C	T	C	C	C	C	T	T	T	T	T	T	T	T	T	T	C	T	T	T	T	C	-	T	C	C	C	C	C	C	C	-	Y	Y	T	Y	Y	C	T	T	Y	Y	C	Y
chr1	1955285	3.4252	3.7566e-04	0.0918	C	T	C	T	T	T	T	C	C	C	C	C	C	C	C	C	C	T	C	C	C	C	Y	-	C	T	T	T	T	T	T	T	T	Y	Y	C	Y	Y	T	C	C	Y	C	T	Y
chr1	1955327	3.3324	4.6511e-04	0.0890	G	A	G	A	A	A	A	G	G	G	G	G	G	G	G	G	G	A	G	G	G	G	R	-	G	A	A	A	A	A	A	A	A	R	R	G	R	R	A	G	G	R	G	A	R
chr1	1955722	3.6604	2.1859e-04	0.0988	G	A	G	A	A	A	A	G	G	G	G	G	G	G	G	G	G	-	G	G	G	G	R	-	G	A	A	A	A	A	A	A	A	R	R	G	R	R	A	R	G	R	G	A	R
chr1	1956234	3.6960	2.0138e-04	0.0998	C	T	C	T	T	T	T	C	C	C	C	C	C	C	C	C	C	Y	C	C	C	C	T	T	C	T	-	T	T	Y	T	T	T	Y	Y	C	-	Y	T	C	C	Y	C	T	Y
chr1	1956320	4.0652	8.6064e-05	0.1107	T	C	T	C	C	C	C	T	T	T	T	T	T	T	T	T	T	Y	T	T	T	T	C	-	T	C	Y	C	C	Y	C	C	-	Y	Y	T	-	Y	C	T	T	Y	-	C	Y
chr1	1956340	3.7093	1.9529e-04	0.1002	C	T	C	T	T	T	T	C	C	C	C	C	C	C	C	C	C	T	C	C	C	C	T	-	C	T	T	T	T	T	T	T	-	Y	Y	C	-	Y	T	C	C	Y	C	T	Y
chr1	1958911	3.3090	4.9091e-04	0.0883	T	G	T	G	G	G	G	T	T	T	T	T	T	T	T	T	T	K	T	T	T	T	G	-	T	G	K	G	T	K	G	T	-	T	K	T	K	K	K	T	T	K	T	K	T
chr1	1961332	3.0663	8.5850e-04	0.0811	A	G	A	G	G	G	G	A	A	A	A	A	A	A	A	A	A	R	A	A	A	A	G	-	A	G	R	G	R	R	G	G	R	R	R	A	R	A	G	A	A	R	A	G	R
chr1	1966724	3.4935	3.2097e-04	0.0938	A	G	A	G	G	G	G	A	A	A	A	A	A	A	A	A	A	G	A	A	A	A	-	R	A	R	G	G	G	R	G	G	R	G	R	A	R	R	G	A	A	R	A	G	G
chr1	1971014	3.1425	7.2023e-04	0.0833	A	G	A	G	G	G	G	A	A	A	A	A	A	-	A	A	A	G	A	A	A	A	G	-	A	G	G	G	G	R	R	G	G	-	R	A	R	R	G	A	A	R	R	G	R
chr1	1971284	3.3977	4.0020e-04	0.0910	G	C	G	C	C	C	C	G	G	G	G	G	G	G	G	G	G	C	G	G	G	G	C	C	G	C	C	C	C	C	C	C	C	S	S	G	S	S	C	G	G	S	G	C	S
chr1	1972415	3.6269	2.3608e-04	0.0978	G	A	G	A	A	A	A	G	G	G	G	G	G	G	G	G	G	R	G	G	G	G	A	A	G	A	R	A	A	A	A	A	A	R	R	G	R	R	A	G	G	R	G	A	R
chr1	1974997	3.6214	2.3910e-04	0.0976	A	T	A	T	T	T	T	A	A	A	A	A	A	A	A	A	A	T	A	A	A	A	T	T	A	T	T	T	-	T	T	T	T	T	W	A	W	W	T	A	A	W	A	T	W
chr1	1975115	3.0496	8.9206e-04	0.0806	C	G	C	G	G	G	G	C	C	C	C	C	C	C	C	C	C	G	C	C	C	C	G	G	C	G	G	G	G	G	G	G	G	G	S	C	S	S	G	C	C	S	C	G	G
chr1	1975346	3.4346	3.6758e-04	0.0921	G	A	-	A	A	A	A	G	G	G	G	G	G	G	G	G	G	A	G	G	G	G	A	R	G	R	A	A	A	A	A	A	A	A	R	G	R	R	A	G	G	R	G	A	A
chr1	1975364	3.5970	2.5290e-04	0.0969	C	T	-	T	T	T	T	C	C	C	C	C	C	C	C	C	C	T	C	C	C	C	T	Y	C	Y	T	T	T	T	T	T	T	T	Y	C	Y	Y	T	C	C	Y	C	T	T
chr1	1975868	3.0423	9.0728e-04	0.0804	T	C	C	T	T	T	T	C	Y	C	C	C	C	C	C	Y	Y	T	C	Y	Y	Y	T	T	C	T	T	T	T	T	T	T	T	T	-	C	Y	Y	T	C	Y	Y	C	T	T
chr1	1976676	3.0796	8.3245e-04	0.0815	C	T	C	T	T	T	T	C	C	C	C	C	C	C	C	C	C	T	C	C	C	C	T	T	C	T	T	T	T	T	T	T	T	-	Y	C	Y	Y	T	C	C	Y	C	T	Y
chr1	1976724	4.9548	1.1098e-05	0.1367	T	C	T	T	T	Y	Y	T	T	T	T	T	T	T	T	T	T	Y	T	T	T	T	Y	T	T	T	Y	C	T	Y	T	Y	T	T	T	T	T	T	T	T	-	T	T	T	T
chr1	1981186	3.1782	6.6340e-04	0.0844	C	G	C	C	C	S	S	C	C	C	C	C	C	C	C	C	C	C	C	C	C	C	C	C	C	C	C	C	C	S	C	C	S	C	C	C	C	C	S	C	C	C	C	S	C
chr1	1983588	3.4487	3.5585e-04	0.0925	G	A	G	A	A	R	R	G	G	G	G	G	G	G	G	G	G	R	G	G	G	G	R	G	G	G	R	A	A	A	R	A	A	R	R	G	R	R	A	G	G	R	G	A	R
chr1	1983644	3.1013	7.9189e-04	0.0821	C	T	C	T	T	Y	Y	C	C	C	C	C	C	C	C	C	C	Y	C	C	C	C	Y	C	C	C	Y	T	T	T	Y	T	T	Y	Y	C	T	Y	T	C	C	Y	C	T	Y
chr1	1983645	3.1883	6.4826e-04	0.0847	G	A	G	A	A	R	R	G	G	G	G	G	G	G	G	G	G	R	G	G	G	G	R	G	G	G	R	A	A	A	R	A	A	R	R	G	R	R	A	G	G	R	G	A	R
chr1	1983665	3.1884	6.4798e-04	0.0847	C	T	C	T	T	T	T	C	C	C	C	C	C	C	C	C	C	Y	C	C	C	C	Y	C	C	C	Y	T	T	T	Y	T	T	Y	Y	C	T	Y	T	C	C	Y	C	T	Y
chr1	1983914	3.3504	4.4630e-04	0.0895	G	A	G	A	A	A	A	G	G	G	G	G	G	G	G	G	G	A	G	G	G	G	A	R	G	R	A	A	A	A	A	A	A	A	R	G	R	R	A	R	R	R	G	A	R
chr1	1984338	3.9105	1.2288e-04	0.1062	G	C	G	S	S	S	S	G	G	G	G	G	G	G	G	G	G	G	G	G	G	G	S	G	G	G	G	C	C	C	S	S	C	S	S	G	S	S	S	G	G	S	G	-	S
chr1	1984583	3.0822	8.2759e-04	0.0815	G	A	G	A	A	A	A	G	G	G	G	G	G	G	G	G	G	A	G	G	G	G	R	R	G	R	A	A	A	A	A	A	A	R	R	G	R	R	A	G	G	R	G	A	A
chr1	1984841	5.0927	8.0775e-06	0.1407	T	C	T	T	T	Y	Y	T	T	T	T	T	T	T	T	T	T	T	T	T	T	T	T	T	T	T	T	T	Y	Y	T	T	Y	T	T	T	T	T	Y	T	T	T	T	Y	T
chr1	1987111	3.1213	7.5626e-04	0.0827	C	T	C	T	T	T	T	C	C	C	C	C	C	C	C	C	C	Y	C	C	C	C	Y	Y	C	T	Y	T	T	T	T	Y	-	Y	Y	C	Y	Y	T	C	C	Y	C	T	Y
chr1	1987477	3.8246	1.4975e-04	0.1036	A	G	A	G	G	G	G	A	A	A	A	A	A	A	A	A	A	R	A	A	A	A	R	R	A	R	R	G	G	G	G	G	G	R	R	A	R	R	G	A	A	R	A	G	R
chr1	1987546	3.2492	5.6341e-04	0.0865	G	T	G	T	T	T	T	G	G	G	G	G	G	G	G	G	G	K	G	G	G	G	K	K	G	K	K	T	T	T	T	T	T	K	K	G	K	K	T	G	G	K	G	T	K
chr1	1988097	3.3538	4.4275e-04	0.0897	G	A	G	A	A	A	A	G	G	G	G	G	G	G	G	G	G	R	G	G	G	G	R	R	G	R	R	A	A	A	A	A	-	R	R	G	R	R	A	G	G	R	G	A	R
chr1	1988149	3.5943	2.5449e-04	0.0968	G	T	G	T	T	T	T	G	G	G	G	G	G	G	G	G	G	K	G	G	G	G	K	G	G	G	K	T	T	T	T	T	-	K	K	G	K	K	T	G	G	K	G	T	K
chr1	1991329	3.7058	1.9687e-04	0.1001	A	G	A	G	G	G	G	A	A	A	A	A	A	A	A	A	A	R	A	A	A	A	R	R	A	R	R	G	G	G	G	G	G	R	R	A	R	R	G	A	A	R	A	G	R
chr1	1991334	3.3029	4.9785e-04	0.0881	C	G	C	G	G	G	G	C	C	C	C	C	C	C	C	C	C	S	C	C	C	C	S	S	C	S	S	G	G	G	G	G	G	S	S	C	S	S	G	C	C	S	C	G	S
chr1	1991389	3.2339	5.8364e-04	0.0861	G	A	G	A	A	A	A	G	G	G	G	G	G	G	G	G	G	R	G	G	G	G	R	R	G	R	R	A	A	A	A	A	A	R	R	G	R	R	A	G	G	R	G	A	R
chr1	1991473	3.3969	4.0095e-04	0.0909	T	G	T	G	G	G	G	T	T	T	T	T	T	T	T	T	T	K	T	T	T	T	K	K	T	K	K	G	G	G	G	G	G	K	K	T	K	K	G	T	T	K	T	G	K
chr1	1991498	3.3892	4.0815e-04	0.0907	C	A	C	A	A	A	A	C	C	C	C	C	C	C	C	C	C	M	C	C	C	C	M	M	C	M	M	A	A	A	A	A	A	M	M	C	M	M	A	C	C	M	C	A	M
chr1	1991726	3.3301	4.6762e-04	0.0889	C	T	C	T	T	T	T	C	C	C	C	C	C	C	C	C	C	T	C	C	C	C	Y	Y	C	Y	T	T	Y	T	Y	Y	-	Y	Y	C	Y	Y	T	C	C	Y	C	T	Y
chr1	1991787	3.1657	6.8283e-04	0.0840	T	C	T	C	C	C	C	T	T	T	T	T	T	T	T	T	T	-	T	T	T	T	Y	Y	T	Y	C	C	C	C	C	C	C	Y	Y	T	Y	Y	C	T	T	Y	T	C	Y
chr1	1991898	3.7086	1.9560e-04	0.1002	G	C	G	C	C	C	C	G	G	G	G	G	G	G	G	G	G	S	G	G	G	G	S	S	G	S	S	C	C	C	C	C	C	S	S	G	S	S	C	G	G	S	G	C	S
chr1	1991920	3.7517	1.7714e-04	0.1015	C	G	C	G	G	G	G	C	C	C	C	C	C	C	C	C	C	S	C	C	C	C	S	-	C	S	S	G	G	G	G	G	G	S	S	C	S	S	G	C	C	S	C	G	S
chr1	1992031	3.4557	3.5018e-04	0.0927	T	C	T	C	C	C	C	T	T	T	T	T	T	T	T	T	T	Y	T	T	T	T	Y	Y	T	Y	Y	C	C	C	C	C	C	Y	Y	T	Y	Y	C	T	T	Y	T	C	Y
chr1	1992058	3.4557	3.5018e-04	0.0927	G	A	G	A	A	A	A	G	G	G	G	G	G	G	G	G	G	R	G	G	G	G	R	R	G	R	R	A	A	A	A	A	A	R	R	G	R	R	A	G	G	R	G	A	R
chr1	1992112	3.2297	5.8924e-04	0.0859	C	T	C	T	T	T	T	C	C	C	C	C	C	C	C	C	C	Y	C	C	C	C	Y	Y	C	Y	Y	T	T	-	T	T	T	Y	Y	C	Y	-	T	C	C	Y	C	T	Y
chr1	1992115	3.5446	2.8537e-04	0.0953	G	A	G	A	A	A	A	G	G	G	G	G	G	G	G	G	G	R	G	G	G	G	R	R	G	R	R	A	A	A	A	A	A	R	R	G	R	R	A	G	G	R	G	A	R
chr1	1992153	3.5304	2.9487e-04	0.0949	C	T	C	T	T	T	T	C	C	C	C	C	C	C	C	C	C	Y	C	C	C	C	Y	Y	C	Y	Y	T	T	T	T	T	T	Y	Y	C	Y	Y	T	C	C	Y	C	T	Y
chr1	1992184	3.1877	6.4913e-04	0.0847	G	A	G	A	A	A	A	G	G	G	G	G	G	G	G	G	G	R	G	G	G	G	R	R	G	R	R	R	A	R	A	A	A	R	R	G	R	R	A	G	G	R	G	A	R
chr1	1992460	3.3388	4.5833e-04	0.0892	C	T	C	T	T	T	T	C	C	C	C	C	C	C	C	C	C	Y	C	C	C	C	Y	Y	C	Y	Y	T	T	T	T	T	T	Y	Y	C	Y	Y	T	C	C	Y	C	T	Y
chr1	1992977	3.2301	5.8877e-04	0.0860	C	G	C	G	G	G	G	C	C	C	C	C	C	C	C	C	C	S	C	C	C	C	S	S	C	S	S	G	G	G	G	G	-	S	S	C	S	S	G	C	C	S	C	G	S
chr1	1993184	4.0088	9.8001e-05	0.1091	G	A	G	A	A	A	A	G	G	G	G	G	G	G	G	G	G	R	G	G	G	G	R	R	G	R	R	A	A	A	A	A	A	R	R	G	R	R	A	G	G	R	G	A	R
chr1	2000202	4.1901	6.4546e-05	0.1144	A	G	A	A	R	A	A	A	A	A	A	A	A	A	A	A	A	A	A	A	A	A	A	-	A	A	A	R	A	R	R	R	R	A	A	A	A	-	R	A	A	A	A	R	A
chr1	2001129	3.5496	2.8211e-04	0.0955	C	T	C	Y	T	T	T	-	C	C	C	C	C	C	C	C	C	T	C	C	C	C	Y	Y	C	Y	T	Y	T	C	C	Y	T	-	C	C	Y	C	T	C	C	C	C	T	Y
chr1	2001332	3.4922	3.2197e-04	0.0938	C	T	C	Y	T	T	T	C	C	C	C	C	C	C	C	C	C	Y	C	C	C	C	T	Y	C	Y	Y	Y	T	C	C	Y	T	-	C	C	Y	C	T	C	C	C	C	T	Y
chr1	2001783	3.7057	1.9693e-04	0.1001	C	T	C	Y	T	T	T	C	C	C	C	C	C	C	C	C	C	Y	C	C	C	C	Y	Y	C	Y	Y	Y	T	C	C	Y	T	T	C	C	Y	C	T	C	C	C	C	T	Y
chr1	2002274	4.4108	3.8836e-05	0.1209	G	A	G	A	G	A	A	-	G	G	G	G	G	G	-	G	G	A	G	G	G	G	R	G	G	G	A	A	R	R	G	G	G	G	R	G	G	G	A	G	G	R	G	A	G
chr1	2060393	3.2857	5.1801e-04	0.0876	C	A	C	A	A	A	A	C	C	C	C	C	C	C	C	C	C	A	C	C	C	C	A	A	C	A	A	A	A	A	A	A	-	A	M	M	M	M	A	C	C	M	C	A	M
chr1	2062708	3.0410	9.0989e-04	0.0803	G	A	G	A	A	A	A	G	G	G	G	G	G	G	G	G	G	A	G	G	G	G	A	-	G	A	A	A	A	A	A	A	A	A	R	G	R	R	A	R	G	R	G	A	A
chr1	2063867	3.7344	1.8433e-04	0.1010	G	A	G	A	A	A	A	G	G	G	G	G	G	G	G	G	G	A	G	G	G	G	A	A	G	A	A	A	A	A	A	A	A	R	R	G	R	R	A	G	G	R	G	A	-
chr1	2064219	3.3682	4.2840e-04	0.0901	T	C	T	C	C	C	C	T	T	T	T	T	T	T	T	T	T	C	T	T	T	T	C	C	T	C	C	C	C	C	C	C	C	-	Y	T	Y	Y	C	T	T	Y	T	C	Y
chr1	2064347	3.3177	4.8117e-04	0.0886	G	A	G	A	A	A	A	G	G	G	G	-	G	G	G	G	G	A	G	G	-	G	A	A	G	A	A	A	A	A	A	A	A	-	R	G	R	R	A	G	G	R	G	A	A
chr1	2064496	3.0295	9.3443e-04	0.0800	G	A	G	A	A	A	A	G	G	G	G	G	G	G	G	G	G	A	G	G	G	G	A	A	G	A	A	A	A	A	A	A	A	R	R	G	R	R	A	R	G	R	G	A	A
chr1	2064550	3.1084	7.7907e-04	0.0823	G	A	G	A	A	A	A	G	G	G	G	G	G	G	G	G	G	A	G	G	G	G	A	A	G	A	A	A	A	A	A	A	A	R	R	G	R	R	A	G	G	R	G	A	A
chr1	2064828	3.7745	1.6807e-04	0.1022	A	G	R	G	G	G	G	R	A	R	G	R	R	R	R	A	A	G	R	A	A	A	G	G	R	G	G	G	G	G	G	G	G	-	R	R	R	R	G	A	R	R	A	G	G
chr1	2064876	3.3338	4.6366e-04	0.0891	A	G	A	G	G	G	G	A	A	A	A	A	A	A	A	A	A	G	A	A	A	A	G	G	A	G	G	G	G	G	G	G	G	-	R	A	R	R	G	A	A	R	A	G	R
chr1	2065048	3.1906	6.4471e-04	0.0848	C	G	C	G	G	G	G	C	S	C	S	C	C	C	C	S	S	G	C	S	S	S	G	G	C	G	G	G	G	G	G	G	G	G	S	S	S	G	G	C	S	G	C	G	S
chr1	2065310	3.2109	6.1525e-04	0.0854	G	A	G	A	A	A	A	G	G	G	G	G	G	G	G	G	G	A	G	G	G	G	A	-	G	A	A	A	A	A	A	A	-	A	R	G	R	R	A	G	G	R	G	A	R
chr1	2065549	3.3792	4.1760e-04	0.0904	G	A	G	A	A	R	R	G	G	G	G	G	G	G	G	G	G	A	G	G	G	G	G	R	G	R	A	A	R	A	A	G	-	A	R	G	R	G	G	G	G	R	G	G	A
chr1	2065861	3.4715	3.3769e-04	0.0932	A	G	-	G	G	R	R	A	A	A	A	A	A	A	A	A	A	G	A	A	A	A	A	R	A	R	G	G	R	G	G	A	R	G	R	A	R	A	A	A	A	R	A	A	G
chr1	2065941	3.4436	3.6006e-04	0.0923	G	C	-	C	C	S	S	G	G	G	G	G	G	G	G	G	G	C	G	G	G	G	G	S	G	S	C	C	S	C	C	G	S	-	S	G	S	G	G	G	G	S	G	G	S
chr1	2065959	3.6242	2.3756e-04	0.0977	G	T	G	T	T	K	K	G	G	G	G	G	G	G	G	G	G	T	G	G	G	G	G	K	G	K	T	T	K	T	T	G	K	-	K	G	K	G	G	G	G	K	G	G	K
chr1	2065998	3.3553	4.4123e-04	0.0897	G	A	G	A	A	R	R	G	G	G	G	G	G	G	G	G	G	A	G	G	G	G	G	R	G	R	A	A	R	A	A	G	R	R	R	G	R	G	G	G	G	R	G	G	R
chr1	2067275	3.2030	6.2655e-04	0.0852	A	G	A	G	G	R	R	A	A	A	A	A	A	A	A	A	A	G	A	A	A	A	A	R	A	R	G	G	R	G	G	A	R	R	R	A	R	A	A	R	A	R	A	A	R
chr1	2067283	3.6099	2.4555e-04	0.0973	C	A	C	A	A	M	M	C	C	C	C	C	C	C	C	C	C	A	C	C	C	C	C	M	C	M	A	A	M	A	A	C	M	M	M	C	M	C	C	C	C	M	C	C	M
chr1	2067297	3.5994	2.5154e-04	0.0970	G	A	G	A	A	R	R	G	G	G	G	G	G	G	G	G	G	A	G	G	G	G	G	R	G	R	A	A	R	A	A	G	R	R	R	G	R	G	G	G	G	R	G	G	R
chr1	2067306	3.8739	1.3368e-04	0.1051	G	T	G	T	T	K	K	G	G	G	G	G	G	G	G	G	G	T	G	G	G	G	G	K	G	K	T	T	K	T	K	G	K	K	K	G	K	G	G	G	G	K	G	G	K
chr1	2067934	3.2265	5.9363e-04	0.0859	C	T	C	T	T	Y	Y	C	C	C	C	C	C	C	C	C	C	T	C	C	C	C	C	Y	C	Y	T	T	Y	T	T	C	Y	Y	Y	Y	Y	C	C	C	C	Y	C	C	Y
chr1	2068094	3.2351	5.8201e-04	0.0861	C	A	C	A	A	A	A	C	C	C	C	C	C	C	C	C	C	A	C	C	C	C	A	A	C	A	A	A	A	A	A	A	A	M	C	C	M	M	A	C	C	C	C	A	M
chr1	2068114	3.7863	1.6355e-04	0.1025	G	C	G	C	C	S	S	G	G	G	G	G	G	G	G	G	G	C	G	G	G	G	G	S	G	S	C	C	S	C	C	G	S	S	G	G	S	G	G	G	G	G	G	G	S
chr1	2078084	3.2729	5.3343e-04	0.0872	C	G	C	G	G	G	G	C	C	C	C	C	C	C	C	C	C	G	C	C	C	C	G	G	C	G	G	G	G	G	G	G	G	S	S	S	S	S	G	C	C	S	C	G	G
chr1	2078130	3.3821	4.1484e-04	0.0905	G	C	G	C	C	C	C	G	G	G	G	G	G	G	G	G	G	C	G	G	G	G	C	C	G	C	C	C	C	C	C	C	-	S	S	G	S	S	C	G	G	S	G	C	S
chr1	2078202	3.2381	5.7798e-04	0.0862	T	C	T	C	C	C	C	T	T	T	T	T	T	T	T	T	T	C	T	T	T	T	C	C	T	C	C	C	C	C	C	C	C	Y	Y	T	Y	Y	C	T	T	Y	T	C	C
chr1	2078392	3.2014	6.2893e-04	0.0851	G	A	R	A	A	A	A	R	G	R	G	R	R	R	R	G	G	A	R	G	G	G	A	-	R	A	A	A	A	A	A	A	A	R	R	A	R	R	A	R	R	R	A	A	A
chr1	2078407	3.5094	3.0948e-04	0.0943	A	G	A	G	G	G	G	A	A	A	A	A	A	A	A	A	A	G	A	A	A	A	G	-	A	G	G	G	G	G	G	G	G	R	R	A	R	R	G	A	A	R	A	G	G
chr1	2078654	3.5788	2.6375e-04	0.0963	G	C	G	C	C	S	S	G	G	G	G	G	G	G	G	G	G	C	G	G	G	G	G	S	G	S	C	C	S	C	C	G	-	S	S	G	S	G	G	G	G	S	G	G	C
chr1	2078658	3.0931	8.0704e-04	0.0819	A	G	A	G	G	G	G	A	A	A	A	A	A	A	A	A	A	G	A	A	A	A	G	G	A	G	G	G	G	G	G	G	G	R	R	A	R	R	G	A	A	R	A	G	G
chr1	2078661	3.0931	8.0704e-04	0.0819	A	T	A	T	T	T	T	A	A	A	A	A	A	A	A	A	A	T	A	A	A	A	T	T	A	T	T	T	T	T	T	T	T	W	W	A	W	W	T	A	A	W	A	T	T
chr1	2078700	3.3218	4.7665e-04	0.0887	G	C	G	C	C	S	S	G	G	G	G	G	G	G	G	G	G	C	G	G	G	G	G	S	G	S	C	C	S	C	C	G	-	-	S	G	S	G	G	G	G	S	G	G	C
chr1	2078941	3.7439	1.8036e-04	0.1012	C	T	C	T	T	Y	Y	C	C	C	C	C	C	C	C	C	C	T	C	C	C	C	C	Y	C	Y	T	T	Y	T	T	C	Y	-	Y	C	Y	C	C	C	C	Y	C	C	-
chr1	2078957	3.2583	5.5170e-04	0.0868	A	G	A	G	G	G	G	A	A	A	A	A	A	A	A	A	A	G	A	A	A	A	G	G	A	G	G	G	G	G	G	G	G	G	R	R	R	R	G	A	A	R	A	G	-
chr1	2079164	3.3961	4.0170e-04	0.0909	C	T	C	T	T	T	T	C	C	C	C	C	C	C	C	C	C	T	C	C	C	C	T	-	C	T	T	T	T	T	T	T	T	-	Y	Y	Y	Y	T	C	C	Y	C	T	T
chr1	2079210	3.4622	3.4498e-04	0.0929	C	T	C	T	T	T	T	C	C	C	C	C	C	C	C	C	C	T	C	C	C	C	T	-	C	T	T	T	T	T	T	T	T	-	Y	C	Y	Y	T	C	C	Y	C	T	T
chr1	2079234	3.5531	2.7981e-04	0.0956	A	G	A	G	G	G	G	A	A	A	A	A	A	A	A	A	A	G	A	A	A	A	G	-	A	-	G	G	G	G	G	G	G	G	R	A	R	R	G	A	A	R	A	G	G
chr1	2079474	3.6101	2.4544e-04	0.0973	A	T	A	T	T	T	T	A	A	A	A	A	A	A	A	A	A	T	A	A	A	A	T	-	A	T	T	T	T	T	T	T	T	T	W	A	W	W	T	A	A	W	A	T	W
chr1	2079487	3.4477	3.5673e-04	0.0924	G	C	G	C	C	C	C	G	G	G	G	G	G	G	G	G	G	C	G	G	G	G	C	-	G	C	C	C	C	C	C	C	C	C	S	G	S	S	C	G	G	S	G	C	S
chr1	2079556	3.5290	2.9579e-04	0.0949	T	C	T	C	C	Y	Y	T	T	T	T	T	T	T	T	T	T	C	T	T	T	T	T	Y	T	Y	C	C	Y	C	C	T	Y	-	Y	T	Y	T	T	T	T	Y	T	T	Y
chr1	2079589	3.4145	3.8500e-04	0.0915	T	C	T	C	C	C	C	T	T	T	T	T	T	T	T	T	T	C	T	T	T	T	C	-	T	C	C	C	C	C	C	C	C	Y	Y	Y	Y	Y	C	T	T	Y	T	C	Y
chr1	2079763	3.2475	5.6555e-04	0.0865	T	C	T	C	C	C	C	T	T	T	T	T	T	T	T	T	T	C	T	T	T	T	C	C	T	C	C	C	C	C	C	C	C	C	Y	T	Y	Y	C	T	T	Y	T	C	Y
chr1	2079859	3.2656	5.4255e-04	0.0870	C	A	C	A	A	A	A	C	C	C	C	C	C	C	C	C	C	A	C	C	C	C	A	A	C	A	A	A	A	A	A	A	A	A	M	M	M	M	A	C	C	M	C	A	M
chr1	2079940	3.2032	6.2636e-04	0.0852	C	G	C	G	G	G	G	C	C	C	C	C	C	C	C	C	C	G	C	C	C	C	G	G	C	G	G	G	G	G	G	G	G	S	S	C	S	S	G	C	C	S	C	G	S
chr1	2080140	3.4214	3.7896e-04	0.0917	A	G	A	G	G	G	G	A	A	A	A	A	A	A	A	A	A	G	A	A	A	A	G	-	A	G	G	G	G	G	G	G	G	R	R	R	R	R	G	A	A	R	A	G	R
chr1	2080252	3.7090	1.9546e-04	0.1002	A	G	A	G	G	G	G	A	A	A	A	A	A	A	A	A	A	G	A	A	A	A	G	-	A	G	G	G	G	G	G	G	G	R	R	R	R	R	G	A	A	R	A	G	R
chr1	2080261	3.6626	2.1749e-04	0.0988	T	G	T	G	G	G	G	T	T	T	T	T	T	T	T	T	T	G	T	T	T	T	G	-	T	G	G	G	G	G	G	G	G	K	K	K	K	K	G	T	T	K	T	G	K
chr1	2080436	3.8083	1.5550e-04	0.1032	C	T	C	T	Y	Y	Y	C	C	C	C	C	C	C	C	C	C	T	C	C	C	C	C	Y	C	Y	T	T	Y	T	T	C	Y	Y	Y	C	Y	C	C	C	C	Y	C	C	Y
chr1	2080640	3.1969	6.3553e-04	0.0850	C	T	C	T	T	T	T	C	C	C	C	C	C	C	C	C	C	T	C	C	C	C	T	T	C	T	T	T	T	T	T	T	T	Y	Y	C	Y	Y	T	C	C	Y	C	T	Y
chr1	2080692	3.1269	7.4668e-04	0.0829	T	C	T	C	C	C	C	T	T	T	T	T	T	T	T	T	T	C	T	T	T	T	C	C	T	C	C	C	C	C	C	C	C	Y	Y	T	Y	Y	C	T	T	Y	T	C	Y
chr1	2080693	3.1767	6.6572e-04	0.0844	C	G	C	G	G	G	G	C	C	C	C	C	C	C	C	C	C	G	C	C	C	C	G	G	C	G	G	G	G	G	G	G	G	S	S	C	S	S	G	C	C	S	C	G	S
chr1	2080723	3.4172	3.8263e-04	0.0915	G	A	G	A	A	A	A	G	G	G	G	G	G	G	G	G	G	A	G	G	G	G	A	A	G	A	A	A	A	A	A	A	A	R	R	G	R	R	A	G	G	R	G	A	R
chr1	2080732	4.6570	2.2028e-05	0.1281	C	T	C	T	T	Y	Y	C	C	C	C	C	C	C	C	C	C	T	C	C	C	C	Y	Y	C	Y	T	T	T	T	T	T	T	Y	Y	C	Y	C	T	C	C	Y	C	T	Y
chr1	2080929	3.0686	8.5393e-04	0.0811	G	A	G	A	R	A	A	G	G	G	G	G	G	G	G	G	G	A	G	G	G	G	A	A	G	A	A	A	A	A	A	A	A	R	R	R	R	R	A	G	G	R	G	A	R
chr1	2080942	3.3883	4.0896e-04	0.0907	A	G	A	G	G	G	G	A	A	A	A	A	A	A	A	A	A	G	A	A	A	A	G	G	A	-	G	G	G	G	G	G	G	G	R	A	R	R	G	A	A	R	A	G	R
chr1	2088198	4.0725	8.4627e-05	0.1110	T	C	T	Y	Y	Y	Y	T	T	T	T	T	T	T	T	T	T	Y	T	T	T	T	T	T	T	T	Y	T	T	Y	T	Y	T	Y	T	T	T	T	T	T	T	T	T	T	Y
chr1	2089218	3.3075	4.9257e-04	0.0883	T	C	T	C	C	C	C	T	T	T	T	T	T	T	T	T	T	C	T	T	T	T	C	C	T	C	C	C	C	C	C	C	C	-	Y	T	Y	Y	C	T	T	Y	T	C	Y
chr1	2089738	3.5029	3.1416e-04	0.0941	C	A	C	M	M	M	M	C	C	C	C	C	C	C	C	C	C	C	C	C	C	C	C	C	C	C	C	C	C	C	M	C	M	C	C	C	M	C	M	C	C	C	C	M	C
chr1	2089797	3.6471	2.2538e-04	0.0984	A	G	A	G	G	G	G	A	A	A	A	A	A	A	A	A	A	G	A	A	A	A	G	G	A	G	G	G	G	G	G	-	G	G	R	R	-	R	G	R	G	R	A	G	R
chr1	2090587	3.6945	2.0205e-04	0.0998	G	A	G	R	A	R	R	G	G	G	G	G	G	G	G	G	G	A	G	G	G	G	A	R	G	R	A	A	A	R	A	R	A	R	G	G	R	R	A	G	G	G	G	A	A
chr1	2090683	4.0136	9.6920e-05	0.1092	G	A	G	R	A	R	R	G	G	G	G	G	G	G	G	G	G	A	G	G	G	G	R	R	G	R	A	A	A	A	A	R	-	R	G	G	R	G	A	G	G	G	G	A	R
chr1	2090921	3.1625	6.8783e-04	0.0839	G	C	S	C	C	C	C	S	G	S	S	S	S	S	S	G	G	C	S	-	G	G	C	C	S	C	C	C	C	C	C	C	-	C	S	S	S	S	C	G	S	S	S	C	S
chr1	2095433	3.3051	4.9528e-04	0.0882	C	T	C	Y	C	C	C	C	C	C	C	C	C	C	C	C	C	Y	C	C	C	C	C	-	C	-	Y	Y	C	Y	C	C	-	C	C	C	C	C	C	C	C	C	C	C	C
chr1	2096513	3.3389	4.5827e-04	0.0892	C	T	C	T	Y	T	T	C	C	C	C	C	C	C	C	C	C	T	C	C	C	C	T	T	C	T	T	T	T	T	T	T	T	Y	Y	C	Y	Y	Y	C	C	Y	C	Y	Y
chr1	2096750	3.2253	5.9521e-04	0.0858	C	G	C	G	S	G	G	C	C	C	C	C	C	C	C	C	C	G	C	C	C	C	G	G	C	G	G	G	G	G	G	G	G	S	S	C	G	S	G	C	C	S	S	G	S
chr1	2096768	3.0030	9.9317e-04	0.0792	C	T	C	T	Y	T	T	C	C	C	C	C	C	C	C	C	C	T	C	C	C	C	T	T	C	T	T	T	T	T	T	T	T	Y	Y	C	T	Y	T	C	C	Y	Y	T	Y
chr1	2096855	3.5713	2.6835e-04	0.0961	T	C	T	C	Y	C	C	T	T	T	T	T	T	T	T	T	T	C	T	T	T	T	C	-	T	C	C	C	C	C	C	C	C	C	Y	T	-	Y	C	T	T	Y	Y	C	Y
chr1	2097515	3.0315	9.3003e-04	0.0800	T	C	T	C	Y	C	C	T	T	T	T	T	T	T	T	T	T	C	T	T	T	T	C	C	T	C	C	Y	C	C	C	C	-	C	Y	T	Y	-	C	T	T	Y	Y	C	-
chr1	2097728	3.0669	8.5721e-04	0.0811	T	C	Y	C	Y	C	C	Y	T	Y	Y	Y	Y	Y	Y	T	T	C	Y	T	T	T	C	C	Y	C	C	C	C	C	C	C	C	Y	Y	T	Y	Y	C	T	T	Y	Y	C	Y
chr1	2097910	3.1058	7.8375e-04	0.0823	G	A	G	A	R	A	A	G	G	G	G	G	G	G	G	G	G	A	G	G	G	G	A	A	G	A	A	A	A	A	A	A	A	R	R	G	R	R	A	G	G	R	R	A	R
chr1	2097958	3.2652	5.4304e-04	0.0870	T	C	T	C	Y	C	C	T	T	T	T	T	T	T	T	T	T	C	T	T	T	T	C	C	T	C	C	C	C	C	C	C	C	Y	Y	T	Y	Y	C	T	T	Y	Y	C	Y
chr1	2097963	3.3545	4.4204e-04	0.0897	A	G	A	G	R	G	G	A	A	A	A	A	A	A	A	A	A	G	A	A	A	A	G	G	A	G	G	G	G	G	G	G	-	R	R	A	R	R	G	A	A	R	R	G	R
chr1	2097968	3.3024	4.9839e-04	0.0881	T	C	T	C	Y	C	C	T	T	T	T	T	T	T	T	T	T	C	T	T	T	T	C	C	T	C	C	C	C	C	C	C	-	Y	Y	T	Y	Y	C	T	T	Y	Y	C	Y
chr1	2097970	3.3024	4.9839e-04	0.0881	T	G	T	G	K	G	G	T	T	T	T	T	T	T	T	T	T	G	T	T	T	T	G	G	T	G	G	G	G	G	G	G	-	K	K	T	K	K	G	T	T	K	K	G	K
chr1	2097979	3.2135	6.1168e-04	0.0855	G	C	G	C	S	C	C	G	G	G	G	G	G	G	G	G	G	C	G	G	G	G	C	C	G	C	C	C	C	C	C	C	C	S	S	G	S	S	C	G	G	S	S	C	S
chr1	2098115	3.7805	1.6577e-04	0.1023	C	T	C	T	Y	T	T	C	C	C	C	C	C	C	C	C	C	T	C	C	C	C	T	-	C	T	T	T	T	T	T	T	T	Y	Y	C	Y	Y	T	C	C	Y	Y	T	Y
chr1	2098170	3.0096	9.7816e-04	0.0794	A	T	A	T	T	T	T	A	A	A	A	A	A	A	A	A	A	T	A	A	A	A	T	-	A	T	T	T	T	T	T	T	T	W	W	A	W	W	T	A	A	W	W	T	W
chr1	2098323	3.8406	1.4433e-04	0.1041	G	T	G	T	G	T	T	G	G	G	G	G	G	G	G	G	G	T	G	G	G	G	T	-	G	T	T	T	T	T	T	T	T	K	K	G	K	K	T	G	G	K	K	T	K
chr1	2098446	3.5642	2.7278e-04	0.0959	C	T	C	T	Y	T	T	C	C	C	C	C	C	C	C	C	C	T	C	C	C	C	T	T	C	T	T	T	T	T	T	T	T	Y	Y	C	Y	Y	T	C	C	Y	Y	T	Y
chr1	2098504	3.1986	6.3302e-04	0.0850	G	A	G	A	R	A	A	G	G	G	G	G	G	G	G	G	G	A	G	G	G	G	A	A	G	A	A	A	A	A	A	A	-	R	R	G	R	R	A	G	G	R	R	A	R
chr1	2098521	3.1695	6.7694e-04	0.0842	A	G	A	G	R	G	G	A	A	A	A	A	A	A	A	A	A	G	A	A	A	A	G	G	A	G	-	G	G	G	G	G	-	R	R	A	R	R	G	A	A	R	G	G	R
chr1	2098575	3.2365	5.8013e-04	0.0862	C	G	C	G	S	G	G	C	C	C	C	C	C	C	C	C	C	G	C	C	C	C	G	G	C	G	G	G	G	G	G	G	G	S	S	-	G	S	G	C	C	S	S	G	S
chr1	2098880	3.3433	4.5360e-04	0.0893	T	C	T	C	Y	C	C	T	T	T	T	T	T	T	T	T	T	C	T	T	T	T	C	C	T	C	C	C	C	C	C	C	C	Y	Y	T	Y	Y	C	T	T	Y	Y	C	Y
chr1	2098907	3.3434	4.5356e-04	0.0893	G	A	G	A	R	A	A	G	G	G	G	G	G	G	G	G	G	A	G	G	G	G	A	A	G	A	A	A	A	A	A	A	A	R	R	G	R	R	A	G	G	R	R	A	R
chr1	2098958	3.3853	4.1178e-04	0.0906	T	C	T	C	Y	C	C	T	T	T	T	T	T	T	T	Y	T	C	T	T	T	T	C	C	T	C	C	C	C	C	C	C	C	Y	Y	Y	C	Y	C	Y	C	Y	Y	C	Y
chr1	2099009	3.2859	5.1770e-04	0.0876	C	A	C	A	M	A	A	C	C	C	C	C	C	C	C	C	C	A	C	C	C	C	A	A	C	A	-	A	A	A	A	A	A	M	M	C	M	M	A	C	C	M	M	A	M
chr1	2099029	3.2859	5.1770e-04	0.0876	C	T	C	T	Y	T	T	C	C	C	C	C	C	C	C	C	C	T	C	C	C	C	T	T	C	T	-	T	T	T	T	T	T	Y	Y	C	Y	Y	T	C	C	Y	Y	T	Y
chr1	2099044	3.1134	7.7013e-04	0.0825	T	C	T	C	Y	C	C	T	T	T	T	T	T	T	T	T	T	C	T	T	T	T	C	C	T	C	C	C	C	C	C	C	-	Y	Y	T	Y	Y	C	T	T	Y	Y	C	Y
chr1	2099048	3.1134	7.7013e-04	0.0825	C	G	C	G	S	G	G	C	C	C	C	C	C	C	C	C	C	G	C	C	C	C	G	G	C	G	G	G	G	G	G	G	-	S	S	C	S	S	G	C	C	S	S	G	S
chr1	2099370	3.1511	7.0617e-04	0.0836	G	A	G	A	R	A	A	G	G	G	G	G	G	G	G	G	G	A	G	G	G	G	A	A	G	A	A	A	A	A	A	A	-	R	R	G	A	R	A	G	G	R	R	A	R
chr1	2099621	3.5570	2.7736e-04	0.0957	T	C	T	C	Y	C	C	T	T	T	T	T	T	T	T	T	T	C	T	T	T	T	C	C	T	C	C	C	C	C	C	C	C	Y	Y	T	Y	Y	C	T	T	Y	Y	C	Y
chr1	2099666	3.5482	2.8302e-04	0.0954	C	T	C	T	Y	T	T	C	C	C	C	C	C	C	C	C	C	T	C	C	C	C	T	T	C	T	T	T	T	T	T	T	T	Y	Y	C	Y	Y	T	C	C	Y	Y	T	Y
chr1	2100017	3.7658	1.7148e-04	0.1019	G	A	G	A	R	A	A	G	G	G	G	G	G	G	G	G	G	A	G	G	G	G	A	A	G	A	A	A	A	A	A	A	A	R	R	G	R	R	A	G	G	R	R	A	R
chr1	2100053	4.0252	9.4353e-05	0.1096	C	G	C	G	S	G	G	C	C	C	C	C	C	C	C	C	C	G	C	C	C	C	G	G	C	G	G	G	G	G	G	G	G	S	S	C	S	S	G	C	C	S	S	G	S
chr1	2100081	3.6707	2.1343e-04	0.0991	G	T	G	T	K	T	T	G	G	G	G	G	G	G	G	G	G	T	G	G	G	G	T	T	G	T	T	T	T	T	T	T	T	K	K	G	K	K	T	G	G	K	K	T	K
chr1	2100128	3.2335	5.8418e-04	0.0861	C	T	C	T	Y	T	T	C	C	C	C	C	C	C	C	-	C	T	C	C	C	C	T	Y	C	Y	T	Y	T	T	T	T	Y	C	Y	C	Y	Y	T	C	C	Y	Y	T	C
chr1	2100238	3.4490	3.5563e-04	0.0925	C	G	C	G	S	G	G	C	C	C	C	C	C	C	C	C	C	G	C	C	C	C	G	S	C	S	G	S	G	G	G	G	S	C	S	C	S	S	G	C	C	S	S	G	C
chr1	2100345	3.1437	7.1828e-04	0.0834	G	A	G	A	R	A	A	G	G	G	G	G	G	G	G	G	G	A	G	G	G	G	A	-	G	R	A	R	A	A	A	A	R	G	R	G	R	R	A	G	G	R	R	-	G
chr1	2100432	3.1160	7.6561e-04	0.0826	A	G	A	G	R	G	G	A	A	A	A	A	A	A	A	A	A	G	A	A	A	A	G	G	A	G	G	G	G	G	G	G	G	G	R	A	R	R	G	A	A	R	G	G	-
chr1	2100507	3.1732	6.7105e-04	0.0843	G	A	R	A	R	A	A	R	G	R	G	R	R	R	R	G	G	A	R	G	G	G	A	A	R	A	A	A	A	A	A	A	A	R	R	G	R	R	A	G	G	R	R	A	R
chr1	2100768	3.0173	9.6088e-04	0.0796	G	A	G	A	R	A	A	G	G	G	G	G	G	G	G	G	G	A	G	G	G	G	A	A	G	A	A	A	A	A	A	A	A	R	R	G	R	R	A	G	G	-	R	A	R
chr1	2100850	3.3862	4.1094e-04	0.0906	A	G	A	G	R	G	G	A	A	A	A	A	A	A	A	A	A	G	A	A	A	A	G	G	A	G	G	G	G	G	G	G	G	R	R	A	-	R	G	A	A	R	R	G	R
chr1	2100957	3.1080	7.7987e-04	0.0823	G	T	G	T	K	T	T	G	G	G	G	G	G	G	G	G	G	T	G	G	G	G	T	-	G	T	T	T	T	T	T	T	-	K	K	G	T	K	T	G	G	K	K	T	K
chr1	2100972	3.5179	3.0349e-04	0.0945	C	T	C	T	Y	T	T	C	C	C	C	C	C	C	C	C	C	T	C	C	C	C	T	-	C	T	T	T	T	T	T	T	T	Y	Y	C	T	Y	T	C	C	Y	Y	T	Y
chr1	2100987	3.5274	2.9686e-04	0.0948	G	A	G	A	R	A	A	G	G	G	G	G	G	G	G	G	G	A	G	G	G	G	R	R	G	R	A	A	A	A	A	A	A	R	R	G	-	R	R	G	G	R	A	R	R
chr1	2101062	3.4212	3.7912e-04	0.0917	G	A	G	A	R	A	A	G	G	G	G	G	G	G	G	G	G	A	G	G	G	G	A	-	G	A	A	A	A	A	A	A	A	R	R	G	A	R	A	G	G	R	R	A	R
chr1	2101167	3.6964	2.0117e-04	0.0998	A	G	A	G	R	G	G	A	A	A	A	A	A	A	A	A	A	G	A	A	A	A	G	-	A	G	G	G	G	-	G	-	G	R	R	A	R	R	G	A	A	R	R	G	R
chr1	2101216	3.6328	2.3291e-04	0.0979	G	A	G	A	R	A	A	G	G	G	G	G	G	G	G	G	G	A	G	G	G	G	A	-	G	A	A	A	A	A	A	A	A	R	R	G	R	R	A	G	G	R	R	A	R
chr1	2101541	3.5738	2.6680e-04	0.0962	A	T	A	T	A	T	T	A	A	A	A	A	A	A	A	A	A	T	A	A	A	A	T	T	A	T	T	T	T	T	T	T	T	W	W	A	W	W	T	A	A	W	A	T	W
chr1	2101547	3.3407	4.5640e-04	0.0893	A	G	A	G	R	G	G	A	A	A	A	A	A	A	A	A	A	G	A	A	A	A	G	G	A	G	G	G	G	G	G	G	G	R	R	A	R	R	G	A	A	R	A	G	R
chr1	2101945	3.5468	2.8389e-04	0.0954	G	C	G	C	G	C	C	G	G	G	G	G	G	G	G	G	G	C	G	G	G	G	C	C	G	C	C	C	C	C	C	-	C	S	S	G	S	S	C	G	G	S	G	C	S
chr1	2101989	3.8040	1.5702e-04	0.1030	C	G	C	G	C	G	G	C	C	C	C	C	C	C	C	C	C	G	C	C	C	C	G	G	C	G	G	G	G	G	G	G	G	S	S	S	S	S	G	C	C	S	S	G	-
chr1	2102050	3.3944	4.0328e-04	0.0909	G	A	G	A	G	A	A	G	G	G	G	G	G	G	G	G	G	A	G	G	G	G	A	A	G	A	A	A	A	A	A	A	A	R	R	R	R	R	A	G	G	R	G	A	R
chr1	2102053	3.7495	1.7802e-04	0.1014	T	G	T	G	T	G	G	T	T	T	T	T	T	T	T	T	T	G	T	T	T	T	G	G	T	G	G	G	G	G	G	G	G	K	K	T	K	K	G	T	T	K	T	G	K
chr1	2102360	3.5136	3.0649e-04	0.0944	A	G	A	G	A	G	G	A	A	A	A	A	A	A	A	A	A	G	A	A	A	A	G	G	A	G	G	G	G	G	G	G	G	R	R	A	R	R	G	A	A	R	A	G	R
chr1	2102500	3.5418	2.8723e-04	0.0952	C	A	C	A	C	A	A	C	C	C	C	C	C	C	C	C	C	A	C	C	C	C	A	A	C	A	A	A	A	A	A	-	-	M	M	C	M	M	A	C	C	M	C	A	M
chr1	2103662	4.0941	8.0517e-05	0.1116	C	T	C	Y	C	T	T	C	C	C	C	C	C	C	C	C	C	T	C	C	C	C	Y	Y	C	Y	T	Y	Y	T	T	T	T	Y	C	C	Y	-	Y	C	C	C	C	Y	Y
chr1	2103780	3.2691	5.3815e-04	0.0871	T	C	T	C	Y	C	C	T	T	T	T	T	T	T	T	T	T	C	T	T	T	T	C	C	T	C	C	C	C	C	C	C	C	Y	Y	T	Y	Y	C	T	Y	Y	Y	C	Y
chr1	2103786	3.7570	1.7498e-04	0.1016	T	C	T	C	T	C	C	T	T	T	T	T	T	T	T	T	T	C	T	T	T	T	C	C	T	C	C	C	C	C	C	C	C	Y	Y	T	Y	Y	C	T	T	Y	Y	C	Y
chr1	2104157	3.6052	2.4821e-04	0.0971	T	C	T	C	Y	C	C	T	T	T	T	T	T	T	T	T	T	C	T	T	T	T	C	C	T	C	C	C	C	C	C	C	C	Y	Y	T	Y	Y	C	T	Y	Y	Y	C	Y
chr1	2104859	3.1291	7.4279e-04	0.0829	A	G	A	R	A	R	R	A	A	A	A	A	A	A	A	A	A	G	A	A	A	A	R	-	A	R	G	R	R	G	G	G	-	R	A	A	R	R	R	R	R	A	A	R	R
chr1	2105203	3.2694	5.3773e-04	0.0871	G	A	G	R	G	R	R	G	G	G	G	G	G	G	G	G	G	A	G	G	G	G	R	R	G	R	A	R	R	A	A	A	-	R	G	G	R	R	R	G	G	G	G	R	R
chr1	2105267	3.0302	9.3281e-04	0.0800	A	G	A	R	A	R	R	A	A	A	A	A	A	A	A	A	A	G	A	A	A	A	R	R	A	R	G	R	R	G	G	G	-	R	A	R	R	R	R	A	A	A	R	R	R
chr1	2152038	3.5814	2.6218e-04	0.0964	G	A	G	R	G	R	R	G	G	G	G	G	G	G	G	G	G	A	G	G	G	G	R	R	G	R	A	R	R	A	A	A	A	R	G	G	R	G	R	G	G	G	G	R	R
chr1	2153821	3.2359	5.8089e-04	0.0861	C	G	C	S	C	S	S	C	C	C	C	C	C	C	C	C	C	G	C	C	C	C	S	S	C	S	G	S	S	G	G	G	G	S	C	C	S	S	S	C	C	C	C	S	S
chr1	2153958	3.8862	1.2997e-04	0.1055	C	T	C	Y	C	Y	Y	C	C	C	Y	C	C	C	C	C	C	T	C	C	C	C	Y	Y	C	Y	T	Y	Y	T	T	T	T	Y	C	C	Y	Y	T	C	C	C	C	T	Y
chr1	2154247	3.2920	5.1055e-04	0.0878	G	A	G	A	G	A	A	G	G	G	G	G	G	G	G	G	G	A	G	G	G	G	R	R	G	R	A	R	R	A	A	A	A	R	R	R	-	G	A	G	R	R	R	A	R
chr1	2157189	4.2261	5.9411e-05	0.1155	A	G	A	G	G	G	G	A	A	A	A	A	A	A	A	A	A	G	A	A	A	A	G	R	A	R	G	G	G	G	G	G	G	R	R	A	R	R	G	A	A	R	A	G	R
chr1	2157273	3.5016	3.1509e-04	0.0940	C	T	C	Y	Y	T	T	C	C	C	C	C	C	C	C	C	C	Y	C	C	C	C	T	C	C	C	Y	T	T	T	T	T	T	Y	C	C	Y	-	T	C	C	C	C	T	-
chr1	2157561	3.9069	1.2392e-04	0.1061	T	C	T	C	Y	C	C	T	T	T	T	T	T	T	T	T	T	C	T	T	T	T	C	C	T	C	C	C	C	C	C	C	C	Y	Y	T	Y	Y	C	T	T	Y	T	C	Y
chr1	2157567	3.3049	4.9551e-04	0.0882	G	A	G	A	R	A	A	G	G	G	G	G	G	G	G	G	G	A	G	G	G	G	A	A	G	A	A	A	A	A	A	A	A	R	R	G	R	R	A	G	G	R	-	A	R
chr1	2157729	3.5581	2.7661e-04	0.0957	T	C	T	C	Y	C	C	T	T	T	T	T	T	T	T	T	T	C	T	T	T	T	C	-	T	C	C	C	C	C	C	C	C	Y	Y	T	Y	Y	C	T	T	Y	-	C	Y
chr1	2157820	4.2382	5.7789e-05	0.1158	C	G	C	G	S	G	G	C	C	C	C	C	C	C	C	C	C	G	C	C	C	C	G	-	C	G	G	G	G	G	G	G	G	S	S	S	S	S	G	C	S	S	S	G	S
chr1	2158369	4.3943	4.0333e-05	0.1204	C	A	C	M	M	A	A	C	C	C	C	C	C	C	C	C	C	A	C	C	C	C	A	M	C	M	A	A	A	A	A	A	M	M	C	C	M	M	A	C	-	C	C	A	M
chr1	2159379	5.2021	6.2794e-06	0.1439	T	C	T	C	Y	C	C	T	T	T	T	T	T	T	T	T	T	Y	T	T	T	T	C	C	T	C	Y	C	Y	Y	C	C	C	-	-	T	Y	-	C	T	Y	Y	T	C	C
chr1	2159385	3.6280	2.3553e-04	0.0978	C	G	C	S	S	G	G	C	C	C	C	C	C	C	C	C	C	C	C	C	C	C	S	G	C	G	C	S	S	S	S	S	G	-	C	C	S	C	G	C	S	C	C	G	G
chr1	2159967	4.1542	7.0113e-05	0.1134	C	T	C	T	Y	T	T	C	C	C	C	C	C	C	C	C	C	T	C	-	C	C	-	Y	C	Y	T	T	C	T	T	Y	-	Y	Y	C	Y	Y	T	C	C	Y	C	T	Y
chr1	2160546	3.4038	3.9460e-04	0.0911	C	G	C	G	S	S	S	C	C	C	C	C	C	C	C	C	C	S	C	C	C	C	S	S	C	S	S	S	S	G	G	G	G	S	S	C	S	S	G	C	C	S	C	G	S
chr1	2160674	4.2054	6.2315e-05	0.1149	C	T	C	T	Y	Y	Y	C	C	C	C	C	C	C	C	C	C	T	C	C	C	C	Y	Y	C	Y	T	T	C	T	T	-	T	Y	Y	C	Y	C	T	C	C	Y	C	T	Y
chr1	2160676	3.8851	1.3030e-04	0.1054	C	T	C	T	Y	Y	Y	C	-	C	C	C	C	Y	C	C	C	T	-	C	C	C	Y	Y	Y	Y	T	T	C	T	T	-	T	Y	Y	C	Y	C	T	C	C	Y	C	T	Y
chr1	2161451	3.2235	5.9777e-04	0.0858	T	G	T	G	G	G	G	T	T	T	K	T	T	T	T	T	T	G	T	T	T	T	G	G	T	G	-	G	G	G	G	G	G	K	K	T	K	K	G	K	T	K	T	G	K
chr1	2162997	3.3038	4.9685e-04	0.0882	G	C	S	C	C	C	C	S	G	S	S	S	S	S	S	G	G	C	S	G	G	G	C	C	S	C	C	C	C	C	C	-	C	S	S	G	S	S	C	G	G	S	G	C	S
chr1	2165292	4.2919	5.1063e-05	0.1174	A	G	A	G	G	G	G	A	A	A	A	A	A	A	A	A	A	G	A	A	A	A	G	-	A	G	G	G	R	G	G	R	-	A	R	A	R	R	R	A	A	R	A	R	A
chr1	2166139	3.6173	2.4136e-04	0.0975	A	G	A	G	G	G	G	A	A	A	A	A	A	A	A	A	A	G	A	A	A	A	R	-	A	G	G	G	R	G	G	G	G	A	R	A	R	R	R	A	A	R	A	R	A
chr1	2166917	3.0567	8.7769e-04	0.0808	G	C	G	C	C	C	C	G	G	G	G	G	G	G	G	G	G	C	G	G	G	G	S	C	G	C	C	S	S	C	C	C	C	G	S	G	S	S	S	G	G	S	G	S	G
chr1	2167083	3.1012	7.9206e-04	0.0821	C	T	C	T	T	T	T	C	C	C	C	C	C	C	C	C	C	T	C	C	C	C	Y	T	C	T	T	T	Y	T	T	T	T	-	Y	C	Y	Y	Y	C	C	Y	C	Y	C
chr1	2167090	3.1012	7.9206e-04	0.0821	C	T	C	T	T	T	T	C	C	C	C	C	C	C	C	C	C	T	C	C	C	C	Y	T	C	T	T	T	Y	T	T	T	T	-	Y	C	Y	Y	Y	C	C	Y	C	Y	C
chr1	2167136	3.1942	6.3943e-04	0.0849	C	A	C	A	A	A	A	C	C	C	C	C	C	C	C	C	C	A	C	C	C	C	M	A	C	A	A	A	M	A	A	A	A	C	M	C	M	M	M	C	C	M	C	M	C
chr1	2167595	3.0981	7.9786e-04	0.0820	A	G	A	R	R	G	G	A	A	A	A	A	A	A	A	A	A	G	A	A	A	A	R	-	A	G	G	G	R	G	G	R	G	A	R	A	R	R	R	A	A	R	A	R	A
chr1	2170883	3.0127	9.7124e-04	0.0795	A	G	A	R	G	R	R	A	A	A	A	A	A	A	A	A	A	R	A	A	A	A	R	A	A	-	R	-	G	R	R	G	R	R	R	A	A	A	G	A	A	R	A	G	R
chr1	2172745	3.1348	7.3319e-04	0.0831	T	C	Y	C	C	C	C	Y	T	Y	Y	Y	Y	Y	Y	T	T	C	Y	T	T	T	C	C	Y	C	C	Y	C	C	C	C	C	C	Y	T	Y	Y	C	T	Y	Y	T	C	C
chr1	2173618	4.2331	5.8461e-05	0.1157	C	G	-	G	G	G	G	C	C	C	C	C	C	C	C	C	C	C	C	C	C	C	G	G	C	G	C	G	G	G	G	G	G	S	S	C	S	S	G	C	C	S	S	G	S
chr1	2173636	3.6044	2.4867e-04	0.0971	C	G	-	G	G	G	G	C	C	C	C	C	C	C	C	C	C	C	C	C	C	C	G	G	C	G	C	G	G	G	G	G	G	S	S	C	S	S	G	C	C	S	C	G	S
chr1	2183456	3.5480	2.8313e-04	0.0954	G	C	G	S	C	C	C	G	G	G	G	G	G	G	G	G	G	C	G	G	G	G	S	S	G	S	C	C	S	C	C	S	S	S	G	G	S	S	S	G	G	G	S	S	C
chr1	2183498	3.7195	1.9075e-04	0.1005	T	C	T	Y	C	C	C	T	T	T	T	T	T	T	T	T	T	C	T	T	T	T	Y	Y	T	Y	C	C	Y	C	C	Y	Y	Y	T	T	Y	Y	Y	T	T	T	Y	Y	C
chr1	2184593	3.4804	3.3086e-04	0.0934	T	G	T	K	G	K	K	T	T	T	T	T	T	T	T	T	T	G	T	T	T	T	K	K	T	K	G	G	T	G	K	-	K	G	T	T	K	K	K	T	T	T	T	K	G
chr1	2184793	4.0975	7.9898e-05	0.1117	C	T	C	Y	T	Y	Y	C	C	C	C	C	C	C	C	C	C	T	C	C	C	C	Y	-	C	Y	T	T	C	T	Y	Y	Y	T	C	C	Y	Y	Y	C	C	C	C	Y	Y
chr1	2184850	3.7288	1.8670e-04	0.1008	G	A	G	R	A	R	R	G	G	G	G	G	G	G	G	G	G	A	G	G	G	G	R	R	G	R	A	A	G	A	R	R	R	A	G	G	R	R	R	G	G	G	G	R	-
chr1	2185090	3.5464	2.8418e-04	0.0954	A	G	A	R	G	R	R	A	A	A	A	A	A	A	A	A	A	G	A	A	A	A	R	R	A	R	G	G	A	G	R	R	R	G	A	A	R	R	R	A	A	A	A	R	R
chr1	2185108	3.5160	3.0478e-04	0.0945	G	A	G	R	A	R	R	G	G	G	G	G	G	G	G	G	G	A	G	G	G	G	R	R	G	R	A	A	G	A	R	R	R	-	G	G	R	R	R	G	G	G	G	R	R
chr1	2185135	3.5247	2.9877e-04	0.0947	G	A	G	R	A	R	R	G	G	G	G	G	G	G	G	G	G	A	G	G	G	G	G	R	G	R	A	A	G	A	R	R	R	-	G	R	R	R	R	G	R	G	G	R	R
chr1	2189443	3.8748	1.3340e-04	0.1051	T	C	T	Y	Y	T	T	T	T	T	T	T	T	T	T	T	T	C	T	T	T	T	Y	-	T	Y	C	C	T	C	T	Y	Y	Y	T	T	T	Y	T	T	T	T	T	T	Y
chr1	2189669	3.1332	7.3589e-04	0.0831	G	A	G	A	A	A	A	G	G	G	G	G	G	G	G	G	G	A	G	G	G	G	A	A	G	A	A	A	A	A	A	A	R	-	R	G	R	R	A	G	G	R	G	A	-
chr1	2190113	3.6367	2.3086e-04	0.0981	C	T	-	T	T	T	T	C	C	C	C	C	C	C	C	C	C	T	C	C	C	C	T	T	C	T	T	T	Y	T	T	T	T	Y	Y	C	Y	Y	Y	C	C	Y	C	Y	Y
chr1	2191152	3.4946	3.2021e-04	0.0938	T	C	T	C	C	C	C	T	T	T	T	T	T	T	T	T	T	Y	T	T	T	T	C	C	T	C	Y	C	C	C	C	C	C	Y	Y	T	Y	Y	C	T	T	Y	Y	C	Y
chr1	2191163	3.1974	6.3471e-04	0.0850	C	T	C	T	T	T	T	C	C	C	C	C	C	C	C	C	C	T	C	C	C	C	T	T	C	T	T	T	T	T	T	T	T	Y	Y	C	Y	Y	T	C	C	Y	Y	T	-
chr1	2191561	3.4516	3.5353e-04	0.0926	C	G	C	S	G	G	G	C	C	C	C	C	C	C	C	C	C	S	C	C	C	C	G	S	C	S	S	S	S	G	G	G	-	-	S	C	S	S	G	C	C	S	C	G	-
chr1	2192005	3.8562	1.3925e-04	0.1046	C	G	C	G	G	G	G	C	C	C	C	C	C	C	C	C	C	G	C	C	C	C	G	G	C	G	G	G	G	G	G	G	-	G	S	C	S	-	G	C	C	S	C	G	S
chr1	2192023	4.0548	8.8136e-05	0.1104	G	C	G	C	C	C	C	G	G	G	G	G	G	G	G	G	G	C	G	G	G	G	C	C	G	C	C	C	C	C	C	C	C	-	S	G	S	S	C	G	S	S	-	C	S
chr1	2192026	4.0548	8.8136e-05	0.1104	A	G	A	G	G	G	G	A	A	A	A	A	A	A	A	A	A	G	A	A	A	A	G	G	A	G	G	G	G	G	G	G	G	-	R	A	R	R	G	A	R	R	-	G	R
chr1	2192249	3.4543	3.5128e-04	0.0926	G	T	G	T	T	T	T	G	G	G	G	G	G	G	G	G	G	T	G	G	G	G	K	T	G	T	T	T	T	T	T	T	T	K	K	G	K	G	T	G	G	K	G	T	T
chr1	2192349	3.1479	7.1136e-04	0.0835	A	G	A	G	G	G	G	A	A	A	A	A	A	A	A	A	A	G	A	A	A	A	-	G	A	G	G	G	G	G	G	G	-	R	R	A	R	R	G	A	A	R	A	G	G
chr1	2192471	3.7266	1.8766e-04	0.1007	C	T	C	T	T	T	T	C	C	C	C	C	C	C	C	C	C	T	C	C	C	C	Y	T	C	T	T	Y	T	Y	Y	T	Y	Y	Y	C	Y	Y	T	C	Y	Y	Y	T	Y
chr1	2192804	3.7012	1.9899e-04	0.1000	C	A	C	A	A	A	A	C	C	C	C	C	C	C	C	C	C	A	C	C	C	C	M	A	C	A	A	A	A	A	M	A	M	A	M	C	M	M	A	C	C	M	C	A	M
chr1	2192869	3.8494	1.4144e-04	0.1044	T	C	T	C	C	C	C	T	T	T	T	T	T	T	T	T	T	C	T	T	T	T	Y	C	T	C	C	C	C	C	Y	C	Y	C	Y	T	Y	Y	C	T	Y	Y	Y	C	Y
chr1	2192913	4.3143	4.8493e-05	0.1181	T	C	T	C	C	C	C	T	T	T	T	T	T	T	T	T	T	C	T	T	T	T	Y	-	T	C	C	C	C	C	Y	C	Y	C	Y	T	Y	Y	C	T	T	Y	T	C	Y
chr1	2193413	3.4677	3.4068e-04	0.0930	T	A	T	A	A	A	A	T	T	T	T	T	T	T	T	T	T	A	T	T	T	T	A	A	T	A	-	A	A	A	A	A	A	-	W	T	W	W	A	T	T	W	T	A	W
chr1	2193415	3.8900	1.2883e-04	0.1056	C	T	C	T	T	T	T	C	C	C	C	C	C	C	C	C	C	T	C	C	C	C	C	T	C	T	-	T	T	T	Y	T	Y	-	Y	C	Y	C	T	C	C	Y	C	T	Y
chr1	2193424	3.9574	1.1031e-04	0.1076	C	T	C	T	T	T	T	C	C	C	C	C	C	C	C	C	C	T	C	C	C	C	Y	T	C	T	-	T	T	T	Y	T	Y	-	Y	C	Y	C	T	C	C	Y	C	T	Y
chr1	2193635	3.7394	1.8223e-04	0.1011	G	A	G	A	A	A	A	G	G	G	G	G	G	G	G	G	G	A	G	G	G	G	R	A	G	A	A	A	A	A	R	A	R	A	R	G	R	R	A	G	G	R	G	A	R
chr1	2193653	3.1412	7.2240e-04	0.0833	A	C	A	C	C	C	C	A	A	A	A	A	A	A	A	A	A	C	A	A	A	A	C	C	A	C	C	C	C	C	C	C	-	C	M	A	M	M	C	A	A	M	A	C	C
chr1	2206815	3.2373	5.7907e-04	0.0862	T	C	T	C	C	C	C	T	T	T	T	T	T	T	T	T	T	C	T	T	T	T	C	C	T	C	C	C	C	C	C	C	C	C	Y	T	Y	Y	C	T	T	Y	T	C	Y
chr1	2206820	3.3958	4.0197e-04	0.0909	C	T	C	T	T	T	T	C	C	C	C	C	C	C	C	C	C	T	C	C	C	C	T	T	C	T	T	T	T	T	T	T	T	T	Y	C	Y	Y	T	C	Y	Y	C	T	Y
chr1	2207513	3.0654	8.6015e-04	0.0810	C	T	Y	T	T	T	T	Y	C	Y	Y	Y	Y	Y	Y	C	C	T	Y	C	C	C	T	T	Y	-	T	T	T	T	T	T	T	-	Y	C	Y	Y	T	C	C	Y	Y	T	T
chr1	2207526	3.7346	1.8423e-04	0.1010	A	G	A	G	G	G	G	A	A	A	A	A	A	A	A	A	A	G	A	A	A	A	G	G	A	-	G	G	G	G	G	G	G	-	R	A	R	R	G	A	A	R	A	G	R
chr1	2207898	3.7248	1.8847e-04	0.1007	A	G	A	G	G	G	G	A	A	A	A	A	A	A	A	A	A	G	A	A	A	A	G	-	A	G	G	G	G	G	G	G	G	R	R	A	R	-	G	A	A	R	A	G	G
chr1	2210407	3.1078	7.8023e-04	0.0823	T	A	T	A	A	A	A	T	T	T	T	T	T	T	T	T	T	A	T	T	T	T	A	A	T	A	A	A	A	A	A	A	A	W	W	T	W	W	A	T	T	W	T	A	W
chr1	2210421	3.1158	7.6590e-04	0.0825	A	G	A	G	G	G	G	A	A	A	A	A	A	A	A	A	A	G	A	A	A	A	G	G	A	G	G	G	G	G	G	G	R	R	R	A	R	R	G	A	A	R	A	G	R
chr1	2210546	3.0475	8.9630e-04	0.0805	G	A	G	A	A	A	A	G	G	G	G	G	G	G	G	G	G	A	G	G	G	G	A	A	G	A	A	A	A	A	A	A	R	-	R	G	R	R	A	G	G	R	G	A	A
chr1	2210916	3.0572	8.7654e-04	0.0808	T	C	T	C	C	C	C	T	T	T	T	T	T	T	T	T	T	C	T	T	T	T	C	C	T	C	C	C	C	C	C	C	-	-	Y	T	Y	Y	C	T	T	Y	T	C	C
chr1	2211007	3.1391	7.2600e-04	0.0832	A	G	A	G	G	G	G	A	A	A	A	A	A	A	A	A	A	G	A	A	A	A	G	G	A	G	G	G	G	G	G	G	-	R	R	A	R	R	G	A	A	R	A	G	R
chr1	2211010	3.1318	7.3820e-04	0.0830	G	C	G	C	C	C	C	G	G	G	G	G	G	G	G	G	G	C	G	G	G	G	C	C	G	C	C	C	C	C	C	C	-	S	S	G	S	S	C	G	G	S	G	C	-
chr1	2211016	3.2355	5.8144e-04	0.0861	C	T	C	T	T	T	T	C	C	C	C	C	C	C	C	C	C	T	C	C	C	C	T	T	C	T	T	T	T	T	T	T	-	Y	Y	C	Y	Y	T	C	C	Y	C	T	-
chr1	2211019	3.1288	7.4340e-04	0.0829	A	T	A	T	T	T	T	A	A	A	A	A	A	A	A	A	A	T	A	A	A	A	T	T	A	T	T	T	T	T	T	T	-	W	W	A	W	W	T	A	A	W	A	T	-
chr1	2211031	3.2682	5.3924e-04	0.0871	A	G	A	G	G	G	G	A	A	A	A	A	A	A	A	A	A	G	A	A	A	A	G	G	A	G	G	G	G	G	G	G	G	R	R	A	R	R	G	A	A	R	A	G	-
chr1	2211055	3.1353	7.3225e-04	0.0831	C	T	C	T	T	T	T	C	C	C	C	C	C	C	C	C	C	T	C	C	C	C	T	T	C	T	T	T	T	T	T	T	-	Y	Y	C	Y	Y	T	C	C	Y	T	T	-
chr1	2211062	3.1288	7.4340e-04	0.0829	A	G	A	G	G	G	G	A	A	A	A	A	A	A	A	A	A	G	A	A	A	A	G	G	A	G	G	G	G	G	G	G	-	R	R	A	R	R	G	A	A	R	A	G	-
chr1	2211063	3.1288	7.4340e-04	0.0829	T	C	T	C	C	C	C	T	T	T	T	T	T	T	T	T	T	C	T	T	T	T	C	C	T	C	C	C	C	C	C	C	-	Y	Y	T	Y	Y	C	T	T	Y	T	C	-
chr1	2211187	3.2035	6.2593e-04	0.0852	A	G	A	G	G	G	G	A	A	A	A	A	A	A	A	A	A	G	A	A	A	A	G	G	A	G	-	G	G	G	G	G	-	-	R	A	R	R	G	A	A	R	A	G	-
chr1	2211232	3.4654	3.4243e-04	0.0930	G	T	G	T	T	T	T	G	G	G	G	G	G	G	G	G	G	T	G	G	G	G	T	-	G	T	T	T	T	T	T	T	-	K	K	G	K	K	T	G	G	K	G	T	-
chr1	2211250	3.3900	4.0733e-04	0.0907	C	T	C	T	T	T	T	C	C	C	C	C	C	C	C	C	C	T	C	C	C	C	T	T	C	T	T	T	T	T	T	T	T	Y	Y	Y	Y	Y	T	C	Y	Y	C	T	-
chr1	2211258	3.2682	5.3924e-04	0.0871	T	C	T	C	C	C	C	T	T	T	T	T	T	T	T	T	T	C	T	T	T	T	C	C	T	C	C	C	C	C	C	C	C	Y	Y	T	Y	Y	C	T	T	Y	T	C	-
chr1	2211297	3.2935	5.0876e-04	0.0879	C	T	C	T	T	T	T	C	C	C	C	C	C	C	C	C	C	T	C	C	C	C	T	-	C	T	T	T	T	T	T	T	T	Y	Y	C	Y	Y	T	C	C	Y	C	T	-
chr1	2211363	3.2877	5.1564e-04	0.0877	G	A	G	A	A	A	A	G	G	G	G	G	G	G	G	G	G	A	G	G	G	G	A	A	G	A	A	A	A	A	A	A	A	-	R	G	R	R	A	G	G	R	G	A	R
chr1	2211397	3.2735	5.3269e-04	0.0873	A	G	A	G	G	G	G	A	A	A	A	A	A	A	A	A	A	G	A	A	A	A	G	G	A	G	G	G	G	G	G	G	-	G	R	A	R	R	G	A	A	R	A	G	R
chr1	2211480	3.1958	6.3709e-04	0.0849	T	C	T	C	C	C	C	T	T	T	T	T	T	T	T	T	T	C	T	T	T	T	C	C	T	C	C	C	C	C	C	C	-	Y	Y	T	Y	Y	C	T	T	Y	T	C	C
chr1	2211511	3.0522	8.8682e-04	0.0806	G	T	G	T	T	T	T	G	G	G	G	G	G	G	G	G	G	T	G	G	G	G	T	T	G	T	T	T	T	T	T	T	-	K	K	G	K	K	T	G	G	K	G	T	T
chr1	2211522	3.1427	7.1991e-04	0.0834	C	T	C	T	T	T	T	C	C	C	C	C	C	C	C	C	C	T	C	C	C	C	T	T	C	T	T	T	T	T	T	Y	-	Y	Y	Y	Y	Y	T	C	Y	Y	C	T	-
chr1	2211532	3.1318	7.3820e-04	0.0830	G	A	G	A	A	A	A	G	G	G	G	G	G	G	G	G	G	A	G	G	G	G	A	A	G	A	A	A	A	A	A	A	-	R	R	G	R	R	A	G	G	R	G	A	-
chr1	2211533	3.1318	7.3820e-04	0.0830	A	C	A	C	C	C	C	A	A	A	A	A	A	A	A	A	A	C	A	A	A	A	C	C	A	C	C	C	C	C	C	C	-	M	M	A	M	M	C	A	A	M	A	C	-
chr1	2211540	3.0425	9.0671e-04	0.0804	T	C	Y	C	C	C	C	Y	T	Y	Y	Y	Y	Y	Y	T	T	C	Y	T	T	T	C	C	Y	C	C	C	C	C	C	C	C	Y	Y	T	Y	Y	C	T	T	Y	Y	C	-
chr1	2211707	3.9191	1.2048e-04	0.1064	A	G	A	G	G	G	G	A	A	A	A	A	A	A	A	A	A	G	A	A	A	A	G	-	A	G	G	G	G	G	G	G	G	R	R	A	R	R	G	A	A	R	A	G	-
chr1	2211713	3.5524	2.8029e-04	0.0956	T	C	Y	C	C	C	C	Y	T	Y	Y	Y	Y	Y	Y	T	T	C	Y	T	T	T	C	-	Y	C	C	C	C	Y	C	C	C	Y	Y	Y	Y	Y	C	T	T	Y	T	C	-
chr1	2211714	3.9191	1.2048e-04	0.1064	A	G	A	G	G	G	G	A	A	A	A	A	A	A	A	A	A	G	A	A	A	A	G	-	A	G	G	G	G	G	G	G	G	R	R	A	R	R	G	A	A	R	A	G	-
chr1	2211715	3.9191	1.2048e-04	0.1064	G	C	G	C	C	C	C	G	G	G	G	G	G	G	G	G	G	C	G	G	G	G	C	-	G	C	C	C	C	C	C	C	C	S	S	G	S	S	C	G	G	S	G	C	-
chr1	2211719	3.8841	1.3058e-04	0.1054	A	G	A	G	G	G	G	A	A	A	A	A	A	A	A	A	A	G	A	A	A	A	G	-	A	G	G	G	G	G	G	G	G	R	R	A	R	R	G	A	A	R	A	G	-
chr1	2211801	3.1896	6.4621e-04	0.0848	C	T	Y	T	T	T	T	Y	C	Y	C	Y	Y	Y	Y	C	C	T	Y	C	C	C	T	T	Y	T	-	T	T	T	T	T	T	-	Y	C	Y	Y	T	C	C	Y	Y	T	Y
chr1	2211803	3.2636	5.4504e-04	0.0870	T	C	T	C	C	C	C	T	T	T	T	T	T	T	T	T	T	C	T	T	T	T	C	C	T	C	C	C	C	C	C	C	C	-	Y	T	Y	Y	C	T	T	Y	T	C	-
chr1	2211833	3.3328	4.6476e-04	0.0890	G	C	G	C	C	C	C	G	G	G	G	G	G	G	G	G	G	C	G	G	G	G	C	C	G	C	C	C	C	C	C	C	C	-	S	G	S	S	C	G	G	S	G	C	S
chr1	2212104	3.0246	9.4485e-04	0.0798	C	G	C	G	G	G	G	C	C	C	C	C	C	C	C	C	C	G	C	C	C	C	G	G	C	G	G	G	G	G	G	G	G	G	S	C	S	G	G	C	S	S	C	G	S
chr1	2215602	3.8370	1.4555e-04	0.1040	T	C	T	Y	C	C	C	T	T	T	T	T	T	T	T	T	T	Y	T	T	T	T	C	Y	T	Y	Y	C	C	C	C	C	C	Y	Y	T	Y	Y	C	T	T	Y	T	C	Y
chr1	2215790	3.0172	9.6121e-04	0.0796	G	A	G	A	A	A	A	G	G	G	G	G	G	G	G	G	G	A	G	G	G	G	A	A	G	A	A	A	A	A	A	A	-	A	R	G	R	R	A	G	G	R	R	A	R
chr1	2216235	4.8687	1.3530e-05	0.1342	C	T	C	C	Y	Y	Y	C	C	C	C	C	C	C	C	C	C	C	C	C	C	C	Y	-	C	T	C	Y	C	Y	Y	C	C	Y	C	C	Y	C	Y	C	C	C	C	Y	C
chr1	2228313	3.4447	3.5919e-04	0.0924	T	C	T	C	C	C	C	T	T	T	T	T	T	T	T	T	T	C	T	T	T	T	C	-	T	C	C	C	C	C	C	C	C	C	Y	-	Y	Y	C	T	T	Y	T	C	Y
chr1	2229666	3.1473	7.1229e-04	0.0835	T	C	T	C	C	C	C	T	T	T	T	T	T	T	T	T	T	C	T	T	T	T	C	Y	T	Y	C	Y	Y	C	Y	C	C	Y	Y	T	Y	T	Y	T	T	Y	T	Y	Y
chr1	2229994	4.8371	1.4551e-05	0.1333	C	T	C	T	T	C	C	C	C	C	C	C	C	C	C	C	C	C	C	C	C	C	Y	C	C	Y	C	T	T	-	C	C	Y	Y	Y	C	Y	C	Y	C	C	Y	C	Y	Y
chr1	2232400	3.4328	3.6912e-04	0.0920	C	A	C	A	A	A	A	C	C	C	C	C	C	C	C	C	C	A	C	C	C	C	A	-	C	A	A	A	A	-	A	A	A	M	M	C	M	M	A	C	C	M	C	A	A
chr1	2232747	3.8104	1.5475e-04	0.1032	C	G	C	G	G	G	G	C	C	C	C	C	C	C	C	C	C	G	C	C	C	C	G	-	C	G	G	G	G	G	G	G	G	-	S	C	S	S	G	C	C	S	C	G	S
chr1	2232771	3.7985	1.5903e-04	0.1029	A	G	A	G	G	G	G	A	A	A	A	A	A	A	A	A	A	G	A	A	A	A	G	-	A	G	G	G	G	G	G	G	G	-	R	A	R	R	G	A	A	R	A	G	R
chr1	2232798	3.2860	5.1760e-04	0.0876	T	C	T	C	C	C	C	T	T	T	T	T	T	T	T	T	T	C	T	T	T	T	C	C	T	C	C	C	C	C	C	C	C	C	Y	T	Y	Y	C	T	T	Y	T	C	Y
chr1	2232834	3.2608	5.4857e-04	0.0869	G	A	G	A	A	A	A	G	G	G	G	G	G	G	G	G	G	A	G	G	G	G	A	R	G	R	A	A	A	A	A	R	R	R	R	G	R	R	A	G	G	R	G	A	R
chr1	2232862	3.5092	3.0956e-04	0.0943	T	A	T	A	A	A	A	T	T	T	T	T	T	T	T	T	T	A	T	T	T	T	A	A	T	A	A	A	A	A	A	A	-	A	W	T	W	W	A	T	T	W	T	A	W
chr1	2232908	3.6263	2.3645e-04	0.0978	G	A	G	R	R	A	A	G	G	G	G	G	G	G	G	G	G	A	G	G	G	G	A	R	G	R	A	A	A	A	A	A	-	R	R	G	R	R	A	G	G	R	G	A	R
chr1	2232955	3.5525	2.8020e-04	0.0956	C	G	C	G	G	S	S	C	C	C	C	C	C	C	C	C	C	S	C	C	C	C	S	C	C	C	S	G	S	G	G	S	S	S	S	C	S	S	G	C	C	S	C	G	S
chr1	2232978	3.3987	3.9932e-04	0.0910	T	C	T	C	Y	C	C	T	T	T	T	T	T	T	T	T	T	C	T	T	T	T	C	C	T	C	C	C	C	C	C	C	-	Y	Y	T	Y	Y	C	T	T	Y	T	C	Y
chr1	2233005	3.4009	3.9726e-04	0.0911	C	T	C	T	T	T	T	C	C	C	C	C	C	C	C	C	C	T	C	C	C	C	T	T	C	T	T	T	T	T	T	T	T	Y	Y	C	Y	Y	T	C	C	Y	C	T	Y
chr1	2233031	3.0825	8.2704e-04	0.0816	G	A	G	A	A	A	A	G	G	G	G	G	G	G	G	G	G	A	G	G	G	G	A	A	G	A	A	A	A	A	A	A	A	A	R	G	R	R	A	G	G	R	G	A	A
chr1	2233230	3.3469	4.4985e-04	0.0894	G	C	G	C	C	C	C	-	G	G	G	G	G	G	G	G	G	C	G	G	G	G	C	C	G	C	C	C	C	S	C	S	-	C	S	G	S	S	C	G	G	S	G	C	S
chr1	2233510	3.5491	2.8244e-04	0.0955	G	C	G	C	C	C	C	G	G	G	G	G	G	G	G	G	G	C	G	G	G	G	C	-	G	C	C	C	C	C	C	C	-	S	S	G	S	S	C	G	G	S	G	C	C
chr1	2233586	3.3260	4.7205e-04	0.0888	A	G	A	G	G	G	G	A	A	A	A	A	A	A	A	A	A	G	A	A	A	A	G	G	A	G	G	G	G	G	G	G	G	-	R	A	R	R	G	A	A	R	A	G	G
chr1	2234018	3.4435	3.6019e-04	0.0923	T	C	T	C	C	C	C	T	T	T	T	T	T	T	T	T	T	C	T	T	T	T	C	C	T	C	C	C	C	C	C	C	C	-	Y	T	Y	Y	C	T	T	Y	T	C	-
chr1	2235840	3.3955	4.0224e-04	0.0909	C	T	C	T	Y	T	T	C	C	C	C	C	C	C	C	C	C	T	C	C	C	C	T	Y	C	Y	T	Y	Y	Y	T	T	T	T	Y	C	Y	Y	T	C	C	Y	C	T	-
chr1	2237297	3.2247	5.9603e-04	0.0858	G	A	G	A	A	A	A	G	G	G	G	G	G	G	G	G	G	A	G	G	G	G	A	A	G	A	A	A	A	A	A	A	A	R	R	R	R	R	A	G	G	R	R	A	R
chr1	2239401	3.5560	2.7797e-04	0.0957	A	G	A	G	R	G	G	A	A	A	A	A	A	A	A	A	A	G	A	A	A	A	G	-	A	G	G	G	G	G	G	R	G	R	R	A	R	R	G	A	A	R	A	G	R
chr1	2239512	3.6630	2.1725e-04	0.0988	G	A	G	A	A	A	A	G	G	G	G	G	G	G	G	G	G	A	G	G	G	G	A	-	G	A	A	A	A	A	A	A	A	R	R	G	R	R	A	G	R	R	G	A	A
chr1	2239942	3.9924	1.0176e-04	0.1086	C	A	C	C	C	M	M	C	C	C	C	C	C	C	C	C	C	C	C	C	C	C	M	C	C	C	C	A	C	C	C	C	C	C	C	C	C	C	M	C	C	C	C	M	C
chr1	2242298	4.0580	8.7495e-05	0.1105	A	G	A	G	G	G	G	A	A	A	A	A	A	A	A	A	A	G	A	A	A	A	G	G	A	G	G	G	G	G	G	-	-	R	R	R	R	R	G	A	A	R	A	G	R
chr1	2242465	3.9276	1.1815e-04	0.1067	A	C	A	C	C	C	C	A	A	A	A	A	A	A	A	A	A	C	A	A	A	A	C	C	A	C	C	C	C	C	C	C	-	M	M	A	M	M	C	A	A	M	A	C	M
chr1	2242781	3.1981	6.3369e-04	0.0850	A	G	R	G	G	G	G	R	A	R	R	R	R	R	R	A	A	G	R	A	A	A	G	G	R	G	G	G	G	G	G	G	G	G	R	A	R	R	G	A	A	R	R	G	-
chr1	2243924	3.1045	7.8609e-04	0.0822	A	G	R	G	G	G	G	R	A	R	R	R	R	R	R	A	A	G	R	A	A	A	G	G	R	G	G	G	G	G	R	G	G	R	R	A	R	R	G	A	A	R	R	G	G
chr1	2245067	3.2682	5.3924e-04	0.0871	T	C	T	C	C	C	C	T	T	T	T	T	T	T	T	T	T	C	T	T	T	T	C	C	T	C	C	C	C	C	C	C	C	Y	Y	T	Y	Y	C	T	T	Y	T	C	-
chr1	2245424	3.4889	3.2444e-04	0.0937	A	G	A	G	G	G	G	A	A	A	A	A	A	A	A	A	A	G	A	A	A	A	G	-	A	G	G	G	G	G	G	G	G	R	R	A	R	R	G	A	A	R	A	G	R
chr1	2245593	3.5431	2.8638e-04	0.0953	A	G	A	G	G	G	G	A	A	A	A	A	A	A	A	A	-	G	A	A	A	A	G	-	A	G	G	G	G	G	G	G	G	-	R	A	R	R	G	A	A	R	A	G	G
chr1	2245602	3.5871	2.5879e-04	0.0966	C	T	C	T	T	T	T	C	C	C	C	C	C	C	C	C	C	T	C	C	C	C	T	-	C	T	T	T	T	T	T	T	T	-	Y	C	Y	Y	T	C	C	Y	C	T	T
chr1	2245675	3.0114	9.7412e-04	0.0794	C	G	C	G	-	G	G	C	C	C	C	C	C	C	C	C	C	G	C	C	C	C	G	G	C	G	G	G	G	G	G	G	G	S	S	C	S	S	G	C	C	S	C	G	G
chr1	2245699	3.0153	9.6548e-04	0.0795	C	T	C	T	T	T	T	C	C	C	C	C	C	C	C	C	C	T	C	C	C	C	T	T	C	T	T	T	T	Y	T	T	T	Y	Y	C	Y	Y	T	C	C	Y	C	T	Y
chr1	2245719	3.0047	9.8917e-04	0.0792	G	A	G	A	A	A	A	G	G	G	G	G	G	G	G	G	G	A	G	G	G	G	A	A	G	A	A	A	A	R	A	A	A	R	R	G	R	R	A	G	G	R	G	A	-
chr1	2246393	4.0350	9.2248e-05	0.1099	G	C	G	S	G	G	G	G	G	G	G	G	G	G	G	G	G	S	G	G	G	G	S	G	G	G	S	S	G	S	G	G	S	G	G	G	S	G	S	G	G	G	G	S	G
chr1	2246474	3.3055	4.9489e-04	0.0882	C	G	C	G	G	G	G	C	C	C	C	C	C	C	C	C	C	G	C	C	C	C	G	G	C	G	G	G	G	G	G	G	G	-	S	-	S	S	G	C	C	S	C	G	G
chr1	2246525	3.2837	5.2037e-04	0.0876	G	A	G	A	A	A	A	G	G	G	G	G	G	G	G	G	G	R	G	G	G	G	A	A	G	A	R	A	A	A	A	A	A	R	R	G	R	R	A	G	G	R	G	A	R
chr1	2247164	3.5915	2.5613e-04	0.0967	G	T	G	T	T	T	T	G	G	G	G	G	G	G	G	G	G	T	G	G	G	G	T	T	G	T	T	T	T	T	T	T	-	-	K	G	K	K	T	G	G	K	G	T	K
chr1	2248103	4.2673	5.4038e-05	0.1167	C	A	C	A	A	M	M	C	C	C	C	C	C	C	C	C	C	M	C	C	C	C	A	-	C	M	M	A	A	A	A	M	M	M	M	C	M	M	M	C	C	M	C	M	M
chr1	2248177	3.5577	2.7690e-04	0.0957	C	T	C	T	T	T	T	C	C	C	C	C	C	C	C	C	C	T	C	C	C	C	T	-	C	T	T	T	T	T	T	T	T	Y	Y	C	Y	Y	T	C	C	Y	C	T	-
chr1	2248415	3.5852	2.5992e-04	0.0965	T	C	T	C	C	C	C	T	T	T	T	T	T	T	T	T	T	C	T	T	T	T	C	-	T	C	C	C	C	C	C	C	C	Y	Y	T	Y	Y	C	T	T	Y	T	C	Y
chr1	2248488	3.3054	4.9502e-04	0.0882	A	T	A	T	T	T	T	A	A	A	A	A	A	A	A	A	A	T	A	A	A	A	T	-	A	T	T	T	T	T	T	T	-	T	W	A	W	W	T	A	A	W	A	T	W
chr1	2248563	3.0810	8.2986e-04	0.0815	G	T	G	T	T	T	T	G	G	G	G	G	G	G	G	G	G	T	G	G	G	G	T	T	G	T	T	T	T	T	T	T	-	K	K	G	K	K	T	G	G	K	G	T	K
chr1	2248862	3.2339	5.8354e-04	0.0861	A	G	A	G	R	G	G	A	A	A	A	A	A	A	A	A	A	R	A	A	A	A	G	G	A	G	R	G	G	G	R	G	G	R	R	A	R	R	G	A	A	R	A	G	-
chr1	2254968	3.1564	6.9760e-04	0.0838	G	A	G	A	A	A	A	-	G	G	G	G	G	G	G	G	G	A	G	G	G	G	A	A	G	A	A	A	A	A	A	A	A	R	R	G	R	R	A	G	G	R	G	A	A
chr1	2255006	3.8706	1.3472e-04	0.1050	G	A	G	A	R	A	A	G	G	G	G	G	G	G	G	G	G	R	G	G	G	G	R	R	G	R	R	A	A	R	A	G	R	G	R	G	G	G	R	G	R	R	G	R	G
chr1	2255089	3.0073	9.8342e-04	0.0793	C	T	C	T	T	T	T	C	C	C	C	C	C	C	C	C	C	T	C	C	C	C	T	T	C	T	T	T	T	T	T	T	T	Y	Y	C	Y	Y	T	C	C	Y	C	T	Y
chr1	2255267	3.4888	3.2451e-04	0.0937	A	G	A	G	G	G	G	A	A	A	A	A	A	A	A	A	A	G	A	A	A	A	G	G	A	G	G	G	G	G	G	G	G	R	R	A	R	R	G	A	A	R	A	G	-
chr1	2257953	3.4851	3.2729e-04	0.0936	G	A	G	R	A	A	A	G	G	G	G	G	G	G	G	G	G	A	G	G	G	G	R	A	G	A	A	A	A	A	R	A	A	A	R	G	R	G	R	G	G	R	G	R	R
chr1	2257956	3.2789	5.2611e-04	0.0874	C	A	C	A	A	A	A	C	C	C	C	C	C	C	C	C	C	A	C	C	C	C	A	A	C	A	A	A	A	A	A	A	A	A	M	C	M	M	A	C	C	M	C	A	-
chr1	2257978	3.8886	1.2924e-04	0.1055	T	C	T	T	Y	C	C	T	T	T	T	T	T	T	T	T	T	C	T	T	T	T	Y	T	T	T	C	C	Y	C	Y	T	-	Y	T	T	T	T	Y	T	T	T	T	Y	Y
chr1	2258084	3.5705	2.6882e-04	0.0961	G	A	G	A	A	A	A	G	G	G	G	G	G	G	G	G	G	A	G	G	G	G	A	A	G	A	A	A	A	A	A	A	A	R	R	G	R	R	A	G	G	R	G	A	-
chr1	2258415	5.1327	7.3668e-06	0.1419	C	T	C	C	C	T	T	C	C	C	C	C	C	C	C	C	C	Y	C	C	C	C	C	-	C	C	Y	Y	C	T	Y	C	-	Y	C	C	C	C	Y	C	C	C	C	Y	Y
chr1	2258641	3.1273	7.4591e-04	0.0829	G	A	R	A	A	A	A	R	G	R	R	R	R	R	R	G	G	A	R	G	G	G	A	-	R	A	A	A	A	A	A	A	A	A	R	R	R	R	A	G	G	R	A	A	A
chr1	2258697	3.0318	9.2946e-04	0.0800	T	C	T	C	C	C	C	T	T	T	T	T	T	T	T	T	T	C	T	T	T	T	C	C	T	C	C	C	C	C	C	C	C	-	Y	T	Y	Y	C	T	T	Y	T	C	Y
chr1	2258762	3.0400	9.1196e-04	0.0803	T	A	T	A	A	A	A	T	T	T	T	T	T	T	T	T	T	A	T	T	T	T	A	A	T	A	A	A	A	A	A	A	A	W	W	T	W	W	A	T	T	W	T	A	W
chr1	2258907	3.4219	3.7849e-04	0.0917	C	T	C	T	T	T	T	C	C	C	C	C	C	C	C	C	C	T	C	C	C	C	T	-	C	T	T	T	T	T	T	T	T	-	Y	C	Y	Y	T	C	C	Y	C	T	-
chr1	2259234	3.4070	3.9176e-04	0.0912	C	A	C	A	A	A	A	C	C	C	C	C	C	C	C	C	C	A	C	C	C	C	A	A	C	A	A	A	A	A	A	A	A	A	M	C	M	M	A	C	C	M	C	A	M
chr1	2259243	3.4070	3.9176e-04	0.0912	C	T	C	T	T	T	T	C	C	C	C	C	C	C	C	C	C	T	C	C	C	C	T	T	C	T	T	T	T	T	T	T	T	T	Y	C	Y	Y	T	C	C	Y	C	T	Y
chr1	2259370	3.2272	5.9272e-04	0.0859	G	A	G	A	A	A	A	G	G	G	G	G	G	G	G	G	G	A	G	G	G	G	A	A	G	A	A	A	A	A	A	A	-	R	R	G	R	R	A	G	G	R	G	A	R
chr1	2259493	3.5379	2.8982e-04	0.0951	C	G	C	G	G	G	G	C	C	C	C	C	C	C	C	C	C	G	C	C	C	C	G	-	C	G	G	G	G	G	G	G	G	S	S	C	S	S	G	C	C	S	C	G	S
chr1	2259533	3.1243	7.5103e-04	0.0828	T	G	K	G	G	G	G	K	T	K	K	K	K	K	K	T	T	G	K	T	T	T	G	-	K	G	G	G	G	G	G	G	G	G	K	K	K	K	G	K	T	K	K	G	G
chr1	2259840	3.3807	4.1615e-04	0.0905	T	G	T	G	G	G	G	T	T	T	T	T	T	T	T	T	T	G	T	T	T	T	G	G	T	G	G	G	G	G	G	G	G	K	K	T	K	K	G	T	T	K	T	G	G
chr1	2260023	3.5278	2.9665e-04	0.0948	T	C	T	C	C	C	C	T	T	T	T	T	T	T	T	T	T	C	T	T	T	T	C	-	T	C	C	C	C	C	C	C	C	Y	Y	T	Y	Y	C	T	T	Y	T	C	C
chr1	2261453	3.2956	5.0630e-04	0.0879	C	A	C	A	A	A	A	C	C	C	C	C	C	C	C	C	C	A	C	C	C	C	M	-	C	A	A	A	M	A	A	A	A	M	M	C	M	M	A	C	C	M	C	A	M
chr1	2261479	3.2267	5.9330e-04	0.0859	A	C	A	C	C	C	C	A	A	A	A	A	A	A	A	A	A	C	A	A	A	A	C	-	A	C	C	C	C	C	C	C	C	C	M	A	M	M	C	A	A	M	A	C	-
chr1	2261499	3.3294	4.6843e-04	0.0889	T	C	T	C	C	C	C	T	T	T	T	T	T	T	T	T	T	C	T	T	T	T	C	-	T	C	C	C	C	C	C	C	C	C	Y	T	Y	Y	C	T	T	Y	T	C	-
chr1	2263407	3.0815	8.2895e-04	0.0815	T	C	T	Y	C	Y	Y	T	T	T	T	T	T	T	T	T	T	C	T	T	T	T	C	Y	T	Y	C	C	Y	C	C	T	Y	-	Y	T	Y	Y	T	T	T	Y	T	T	Y
chr1	2264429	3.2222	5.9953e-04	0.0857	C	T	C	T	T	T	T	C	C	C	C	C	C	C	C	-	C	T	C	C	C	C	T	T	C	T	T	T	T	T	T	T	T	T	Y	C	Y	Y	T	C	C	Y	C	T	T
chr1	2265429	3.7799	1.6600e-04	0.1023	T	C	T	C	C	C	C	T	T	T	T	T	T	T	T	T	T	C	T	T	T	T	C	C	T	C	C	C	Y	C	C	Y	Y	Y	Y	T	Y	Y	Y	T	T	Y	T	Y	-
chr1	2265466	4.3684	4.2811e-05	0.1197	T	G	T	G	G	G	G	T	T	T	T	T	T	T	T	T	T	G	T	T	T	T	G	K	T	K	G	G	K	G	G	K	K	K	K	T	K	K	K	T	T	K	T	K	-
chr1	2265731	3.1223	7.5462e-04	0.0827	C	T	C	T	T	T	T	C	C	C	C	C	C	C	C	C	C	T	C	C	C	C	T	T	C	T	T	T	T	T	T	T	T	Y	Y	C	Y	Y	T	C	C	Y	C	T	T
chr1	2265822	4.1088	7.7846e-05	0.1120	T	C	T	C	C	C	C	T	T	T	T	T	T	T	T	T	T	C	T	T	T	T	C	-	T	T	C	C	Y	C	C	Y	Y	Y	Y	T	Y	-	Y	T	T	Y	T	Y	C
chr1	2265866	3.2107	6.1558e-04	0.0854	C	T	C	T	T	T	T	C	C	C	C	C	C	C	C	C	C	T	C	C	C	C	T	-	C	T	T	T	T	T	T	T	T	-	Y	C	Y	Y	T	-	Y	Y	C	T	Y
chr1	2266020	3.9599	1.0967e-04	0.1076	G	A	G	A	A	A	A	G	G	G	G	G	G	G	G	G	G	A	G	G	G	G	A	A	G	A	A	A	A	A	A	A	A	R	R	G	R	G	A	G	G	R	G	A	R
chr1	2266056	3.0543	8.8256e-04	0.0807	G	A	G	A	A	A	A	G	G	G	R	G	G	G	G	G	G	A	G	G	G	G	A	A	G	A	A	A	A	A	A	A	A	R	R	G	R	R	A	G	G	R	G	A	R
chr1	2272105	3.2276	5.9204e-04	0.0859	C	T	C	T	T	T	T	C	C	C	C	C	C	C	C	C	C	T	C	C	C	C	T	T	C	T	T	T	T	T	T	T	T	T	Y	C	Y	Y	T	C	C	Y	C	T	T
chr1	2272166	3.5823	2.6166e-04	0.0964	T	A	T	A	A	A	A	T	T	T	T	T	T	T	T	T	T	A	T	T	T	T	A	-	T	A	A	A	A	A	A	A	A	A	W	T	W	W	A	T	T	W	T	A	A
chr1	2272202	3.7424	1.8098e-04	0.1012	A	C	A	C	C	C	C	A	A	A	A	A	A	A	A	A	A	C	A	A	A	A	C	-	A	C	C	C	C	C	C	-	C	C	M	-	M	M	C	A	A	M	A	C	C
chr1	2272370	3.1869	6.5026e-04	0.0847	G	A	G	A	A	A	A	G	G	G	G	G	G	G	G	G	G	A	G	G	G	G	A	A	G	A	A	A	A	A	A	A	A	R	R	G	R	R	A	G	G	R	G	A	A
chr1	2272456	3.5984	2.5214e-04	0.0969	C	T	C	T	T	T	T	C	C	C	C	C	C	C	C	C	C	T	C	C	C	C	T	T	C	T	T	T	T	T	T	T	T	Y	Y	C	Y	Y	T	C	C	-	C	T	T
chr1	2272497	3.6590	2.1929e-04	0.0987	C	T	C	C	Y	Y	Y	C	C	C	C	C	C	C	C	C	C	C	C	C	C	C	C	C	C	C	C	Y	C	T	Y	C	Y	C	C	Y	C	Y	T	Y	C	C	C	T	C
chr1	2272539	3.6968	2.0100e-04	0.0998	T	C	T	C	C	C	C	T	T	T	T	T	T	T	T	T	T	C	T	T	T	T	C	C	T	C	C	C	C	C	C	C	C	C	Y	T	Y	Y	C	T	T	Y	T	C	C
chr1	2272545	3.2242	5.9672e-04	0.0858	C	T	C	T	T	T	T	C	C	C	C	C	C	C	C	C	C	T	C	C	C	C	T	T	C	T	T	T	T	T	T	T	T	T	Y	C	Y	Y	T	C	C	Y	C	T	T
chr1	2272605	3.1156	7.6638e-04	0.0825	C	T	C	T	T	T	T	C	C	C	C	C	C	C	C	C	C	T	C	C	C	C	T	T	C	T	T	T	T	T	T	T	T	-	Y	C	Y	Y	T	C	C	Y	C	T	T
chr1	2272751	6.5638	2.7300e-07	0.1823	G	A	G	G	R	R	R	G	G	G	G	G	G	G	G	G	G	G	G	G	G	G	G	-	G	G	G	R	G	A	R	G	G	R	G	G	G	G	A	G	R	G	G	A	R
chr1	2272768	6.6060	2.4775e-07	0.1835	G	C	G	G	S	S	S	G	G	G	G	G	G	G	G	G	G	G	G	G	G	G	G	-	G	G	G	S	G	C	S	G	G	G	G	G	G	G	C	G	G	G	G	C	G
chr1	2272779	3.5844	2.6037e-04	0.0965	G	A	G	A	A	A	A	G	G	G	G	G	G	G	G	G	G	A	G	G	G	G	A	-	G	A	A	A	A	A	A	A	A	A	R	G	R	R	A	G	G	R	G	A	A
chr1	2272807	6.6921	2.0317e-07	0.1859	C	T	C	C	Y	Y	Y	C	C	C	C	C	C	C	C	C	C	C	C	C	C	C	-	-	C	C	C	Y	C	T	Y	C	C	C	C	C	C	C	T	C	C	C	C	T	C
chr1	2273004	6.6060	2.4772e-07	0.1835	G	C	G	G	S	S	S	G	G	G	G	G	G	G	G	G	G	G	G	G	G	G	G	G	G	G	G	S	G	C	S	G	G	G	G	G	G	G	C	G	G	G	G	C	G
chr1	2273015	3.0384	9.1541e-04	0.0802	A	G	A	G	G	G	G	A	A	A	A	A	A	A	A	A	A	G	A	A	A	A	G	G	A	G	G	G	G	G	G	G	G	R	R	A	R	R	G	A	A	R	A	G	G
chr1	2273241	3.2156	6.0870e-04	0.0855	G	A	G	A	A	A	A	G	G	G	G	G	G	G	G	G	G	A	G	G	G	G	A	-	G	A	A	A	A	A	A	A	-	R	R	G	R	R	A	R	R	R	G	A	A
chr1	2273284	6.5172	3.0392e-07	0.1810	T	C	T	T	Y	Y	Y	T	T	T	T	T	T	T	T	T	T	T	T	T	T	T	T	-	T	T	T	Y	T	C	Y	T	T	T	T	T	T	T	C	T	T	T	T	C	T
chr1	2273300	3.1084	7.7907e-04	0.0823	A	C	A	C	C	C	C	A	A	A	A	A	A	A	A	A	A	C	A	A	A	A	C	C	A	C	C	C	C	C	C	C	C	M	M	A	M	M	C	A	A	M	A	C	C
chr1	2273302	6.7399	1.8203e-07	0.1872	C	T	C	C	Y	Y	Y	C	C	C	C	C	C	C	C	C	C	C	C	C	C	C	C	C	C	C	C	Y	C	T	Y	C	C	C	C	C	C	C	T	C	C	C	C	T	C
chr1	2273306	5.9436	1.1387e-06	0.1650	C	T	C	C	T	Y	Y	C	C	C	C	C	C	C	C	C	C	C	C	C	C	C	C	C	C	C	C	Y	C	T	Y	C	C	C	C	C	C	C	T	C	C	C	C	T	C
chr1	2273327	3.1896	6.4625e-04	0.0848	C	T	C	T	T	T	T	C	C	C	C	C	C	C	C	C	C	T	C	C	C	C	T	T	C	T	T	T	T	T	T	T	T	Y	Y	C	Y	Y	T	Y	-	Y	C	T	T
chr1	2273362	3.2242	5.9672e-04	0.0858	G	A	G	A	A	A	A	G	G	G	G	G	G	G	G	G	G	A	G	G	G	G	A	A	G	A	A	A	A	A	A	A	A	A	R	G	R	R	A	G	G	R	G	A	A
chr1	2273416	3.3114	4.8817e-04	0.0884	G	C	G	C	C	C	C	G	G	G	G	G	G	G	G	G	G	C	G	G	G	G	C	C	G	C	C	C	C	C	C	C	-	C	S	G	S	S	C	G	G	S	G	C	S
chr1	2273470	3.4362	3.6626e-04	0.0921	T	C	T	C	C	C	C	T	T	T	T	T	T	T	T	T	T	C	T	T	T	T	C	C	T	C	C	C	C	C	C	C	C	-	Y	T	Y	Y	C	T	T	Y	T	C	-
chr1	2273714	3.2361	5.8063e-04	0.0861	T	G	T	G	G	G	G	T	T	T	T	T	T	T	T	T	T	G	T	T	T	T	G	G	T	G	G	G	G	G	G	G	G	-	K	-	K	K	G	T	T	K	T	G	K
chr1	2273725	4.1285	7.4387e-05	0.1126	G	A	G	G	G	G	G	G	G	G	G	G	G	G	G	G	G	G	G	G	G	G	G	G	G	G	G	G	G	R	R	G	-	G	G	G	G	G	R	R	R	G	G	R	G
chr1	2273733	3.1193	7.5986e-04	0.0827	G	A	G	A	A	A	A	G	G	G	G	G	G	G	G	G	G	A	G	G	G	G	A	A	G	A	A	A	A	A	A	A	-	A	R	-	R	R	A	G	G	R	G	A	-
chr1	2273737	3.3201	4.7847e-04	0.0886	A	T	A	A	W	W	W	A	A	A	A	A	A	A	A	A	A	A	A	A	A	A	A	A	A	A	A	W	A	T	W	A	-	A	A	A	A	A	T	A	A	A	A	T	A
chr1	2274087	6.7399	1.8203e-07	0.1872	T	C	T	T	Y	Y	Y	T	T	T	T	T	T	T	T	T	T	T	T	T	T	T	T	T	T	T	T	Y	T	C	Y	T	T	T	T	T	T	T	C	T	T	T	T	C	T
chr1	2274149	3.3598	4.3670e-04	0.0898	C	T	C	T	T	T	T	C	C	C	C	C	C	C	C	C	C	T	C	C	C	C	T	T	C	T	T	T	T	T	T	T	T	T	Y	C	Y	Y	T	C	C	Y	C	T	Y
chr1	2274192	3.3927	4.0488e-04	0.0908	A	C	A	C	C	C	C	A	A	A	A	A	A	A	A	A	A	C	A	A	A	A	C	C	A	C	C	C	C	C	C	C	C	C	M	A	M	M	C	A	A	M	A	C	M
chr1	2274345	3.7297	1.8634e-04	0.1008	C	T	C	T	T	T	T	C	C	C	C	C	C	C	C	C	C	T	C	C	C	C	T	-	C	T	T	T	T	T	T	T	T	Y	Y	C	Y	Y	T	C	C	Y	C	T	T
chr1	2274348	3.7297	1.8634e-04	0.1008	C	T	C	T	T	T	T	C	C	C	C	C	C	C	C	C	C	T	C	C	C	C	T	-	C	T	T	T	T	T	T	T	T	Y	Y	C	Y	Y	T	C	C	Y	C	T	T
chr1	2274628	5.4005	3.9763e-06	0.1495	C	T	C	C	Y	Y	Y	C	C	C	C	C	C	C	C	C	C	C	C	C	C	C	C	C	C	C	C	Y	Y	Y	Y	C	C	C	C	C	C	C	T	C	C	C	C	T	C
chr1	2275009	3.3478	4.4899e-04	0.0895	G	A	G	A	A	A	A	G	G	G	G	G	G	G	G	G	G	A	G	G	G	G	A	-	G	A	A	A	A	A	A	A	A	R	R	-	R	R	-	G	G	R	G	A	R
chr1	2275120	3.4397	3.6335e-04	0.0922	T	C	T	C	C	C	C	T	T	T	T	T	T	T	T	T	T	C	T	T	T	T	C	-	T	C	C	C	C	C	C	C	C	Y	Y	T	Y	Y	C	T	T	Y	T	C	C
chr1	2275152	3.1663	6.8183e-04	0.0841	C	T	C	T	T	T	T	C	C	C	C	C	C	C	C	C	C	T	C	C	C	C	T	T	C	T	T	T	T	T	T	T	T	Y	Y	C	Y	Y	T	C	C	Y	C	T	T
chr1	2275329	3.1917	6.4315e-04	0.0848	G	T	G	T	T	T	T	G	G	G	G	G	G	G	G	G	G	T	G	G	G	G	T	T	G	T	T	T	T	T	T	T	T	-	K	G	K	K	T	G	G	K	G	T	-
chr1	2275460	3.0704	8.5031e-04	0.0812	C	A	C	A	A	A	A	C	C	C	C	C	C	C	C	C	C	A	C	C	C	C	A	A	C	A	A	A	A	A	A	A	A	M	M	C	M	M	A	C	C	M	C	A	A
chr1	2275583	3.0493	8.9274e-04	0.0806	G	C	G	C	C	C	C	G	G	G	G	G	G	G	G	G	G	C	G	G	G	G	C	C	G	C	C	C	C	C	C	C	-	S	S	G	S	-	C	G	G	S	G	C	-
chr1	2275752	3.0312	9.3075e-04	0.0800	T	C	T	C	C	C	C	T	T	T	T	T	T	T	T	T	T	C	T	T	T	T	C	C	T	C	C	C	C	C	C	C	-	-	Y	T	Y	Y	C	T	T	Y	T	C	Y
chr1	2276369	3.3210	4.7753e-04	0.0887	T	A	T	T	W	W	W	T	T	T	T	T	T	T	T	T	T	T	T	T	T	T	T	T	T	T	T	W	T	A	W	T	T	T	T	T	T	T	W	T	T	T	T	W	T
chr1	2276439	3.3783	4.1849e-04	0.0904	C	T	C	T	T	T	T	C	C	C	C	C	C	C	C	C	C	T	C	C	C	C	T	T	C	T	T	T	T	T	T	T	T	-	Y	C	Y	Y	T	C	C	Y	C	T	Y
chr1	2276490	3.8897	1.2890e-04	0.1056	G	A	G	A	A	A	A	G	G	G	G	G	G	G	G	G	G	A	G	G	G	G	A	-	G	A	A	A	A	A	A	A	A	-	R	G	R	R	A	G	G	R	G	A	R
chr1	2276556	3.5657	2.7183e-04	0.0960	G	A	G	A	A	A	A	G	G	G	G	G	G	G	G	G	G	A	G	G	G	G	A	-	G	A	A	A	A	A	A	A	A	-	R	G	R	R	A	A	R	R	G	A	R
chr1	2276665	3.6747	2.1148e-04	0.0992	C	T	Y	T	T	T	T	Y	C	Y	C	Y	Y	Y	Y	C	C	T	Y	C	C	C	T	-	Y	T	T	T	T	T	T	T	T	Y	Y	C	T	Y	T	C	C	Y	C	T	Y
chr1	2276824	3.3248	4.7336e-04	0.0888	A	G	A	G	G	G	G	A	A	A	A	A	A	A	A	A	A	G	A	A	A	A	G	G	A	G	G	G	G	G	G	G	G	-	R	A	R	R	G	A	A	R	A	G	-
chr1	2276851	3.3279	4.7003e-04	0.0889	G	A	G	A	A	A	A	G	G	G	G	G	G	G	G	G	G	A	G	G	G	G	A	A	G	A	A	A	A	A	A	A	A	A	R	G	R	R	A	G	G	R	G	A	R
chr1	2277121	3.3307	4.6703e-04	0.0890	T	G	T	G	G	G	G	T	T	T	T	T	T	T	T	T	T	G	T	T	T	T	G	G	T	G	G	G	G	G	G	G	-	K	K	T	K	K	G	T	T	K	T	G	K
chr1	2277708	3.7804	1.6581e-04	0.1023	G	T	G	G	K	K	K	G	G	G	G	G	G	G	G	G	G	G	G	G	G	G	G	G	G	G	G	K	G	T	K	G	G	G	G	G	G	G	K	G	G	G	G	K	G
chr1	2278583	3.0480	8.9531e-04	0.0805	T	C	T	T	Y	Y	Y	T	T	T	T	T	T	T	T	T	T	T	T	T	T	T	T	-	T	T	T	C	T	Y	Y	T	T	T	T	T	T	T	T	T	T	T	T	T	T
chr1	2279007	3.0533	8.8458e-04	0.0807	T	C	T	T	Y	Y	Y	T	T	T	T	T	T	T	T	T	T	T	T	T	T	T	T	T	T	T	T	C	T	Y	Y	T	-	T	T	T	T	T	T	T	T	T	T	T	T
chr1	2281285	3.6274	2.3583e-04	0.0978	A	G	A	G	G	G	G	A	A	A	A	A	A	A	A	A	A	G	A	A	A	A	G	G	A	G	G	G	G	G	G	G	G	R	R	A	R	R	G	A	-	R	A	G	R
chr1	2281417	3.1549	6.9997e-04	0.0837	T	C	T	C	C	C	C	T	T	T	T	T	T	T	T	T	T	C	T	T	T	T	C	C	T	C	C	C	C	C	C	C	-	Y	Y	T	Y	Y	C	T	T	Y	T	C	Y
chr1	2281914	3.3839	4.1315e-04	0.0905	G	A	R	A	A	A	A	R	G	R	R	R	R	R	R	G	G	R	R	G	G	G	R	R	R	R	R	R	A	A	A	A	A	A	R	G	R	R	A	A	R	R	R	A	A
chr1	2285022	3.3504	4.4628e-04	0.0895	C	T	Y	T	T	T	T	Y	C	Y	Y	Y	Y	Y	Y	C	C	T	Y	C	C	C	T	T	Y	T	T	T	T	T	T	T	T	Y	Y	Y	T	Y	T	C	Y	Y	Y	T	Y
chr1	2285115	3.3625	4.3400e-04	0.0899	G	C	S	C	C	C	C	S	G	S	S	S	S	S	S	G	G	C	S	G	G	G	C	C	S	C	C	C	C	C	C	C	C	S	S	S	S	S	C	G	S	S	S	C	S
chr1	2290037	3.3098	4.9001e-04	0.0883	T	C	T	C	C	C	C	T	T	T	T	T	T	T	T	T	T	Y	T	T	T	T	C	C	T	C	Y	C	C	C	C	C	-	-	Y	T	Y	C	C	T	T	Y	Y	C	Y
chr1	2291574	3.4217	3.7872e-04	0.0917	C	T	Y	T	T	T	T	Y	C	Y	Y	Y	Y	Y	Y	C	C	T	Y	C	C	C	T	T	Y	T	T	T	T	T	T	T	-	-	Y	C	Y	Y	T	C	C	Y	Y	T	Y
chr1	2294254	4.3137	4.8568e-05	0.1180	C	T	C	C	C	C	C	C	C	C	C	C	C	C	C	C	C	C	C	C	C	C	C	C	C	C	C	Y	C	C	C	C	Y	C	C	C	C	C	C	C	C	C	C	C	C
chr1	2294853	3.0251	9.4381e-04	0.0798	T	C	Y	C	C	C	C	C	T	Y	Y	Y	Y	Y	Y	T	T	C	Y	T	T	T	C	-	Y	C	C	C	C	C	C	C	C	-	Y	C	C	Y	C	Y	Y	Y	Y	C	-
chr1	2304823	3.2357	5.8115e-04	0.0861	G	C	G	G	S	S	S	G	G	G	G	G	G	G	G	G	G	S	G	G	G	G	G	G	G	S	S	C	G	S	S	C	C	G	G	G	S	G	S	G	G	G	G	S	G
chr1	2305129	3.0191	9.5708e-04	0.0797	C	T	C	T	T	T	T	C	C	C	C	C	C	C	C	C	C	T	C	C	C	C	T	Y	C	Y	T	T	T	Y	Y	T	T	Y	Y	C	Y	Y	T	C	C	Y	C	T	Y
chr1	2305132	3.1089	7.7828e-04	0.0823	C	T	C	T	T	T	T	C	C	C	C	C	C	C	C	C	C	T	C	C	C	C	T	Y	C	Y	T	T	T	Y	Y	T	T	Y	Y	C	Y	Y	T	C	C	Y	C	T	Y
chr1	2305254	4.4604	3.4645e-05	0.1223	C	T	C	Y	Y	T	T	C	C	C	C	C	C	C	C	C	C	T	C	C	C	C	T	Y	C	Y	T	T	T	T	T	Y	T	Y	C	C	Y	Y	T	C	C	C	C	T	Y
chr1	2320930	3.0716	8.4802e-04	0.0812	C	A	C	A	A	A	A	-	M	C	M	C	C	C	C	M	M	A	C	M	M	M	A	A	C	A	A	A	A	A	A	A	A	M	M	M	M	M	A	C	A	A	C	-	M
chr1	2322031	3.5327	2.9329e-04	0.0950	A	G	A	G	G	G	G	A	A	A	A	A	A	A	A	A	A	G	A	A	A	A	G	G	A	G	G	G	G	G	-	G	G	R	R	A	R	R	G	A	A	R	A	G	R
chr1	2322107	4.0081	9.8146e-05	0.1091	G	A	G	A	R	A	A	G	G	G	G	G	G	G	G	G	G	A	-	G	G	G	A	A	G	A	A	A	R	A	A	A	A	R	R	G	R	R	A	G	G	R	G	A	R
chr1	2322243	3.4381	3.6464e-04	0.0922	C	T	C	T	T	T	T	C	C	C	C	C	C	C	C	C	C	T	C	C	C	C	T	T	C	T	T	T	T	T	T	T	-	Y	Y	C	Y	Y	T	C	C	Y	Y	T	Y
chr1	2322246	3.6481	2.2484e-04	0.0984	C	T	C	T	T	T	T	C	C	C	C	C	C	C	C	C	C	T	C	C	C	C	T	T	C	T	T	T	T	T	T	T	-	Y	Y	C	Y	Y	T	C	C	Y	C	T	Y
chr1	2322248	3.5090	3.0975e-04	0.0943	C	G	C	G	G	G	G	C	C	C	C	C	C	C	C	C	C	G	C	C	C	C	G	G	C	G	G	G	G	G	G	G	-	S	S	C	S	S	G	C	C	S	S	G	S
chr1	2322250	3.3974	4.0049e-04	0.0909	C	A	C	A	A	A	A	C	C	C	C	C	C	C	C	C	C	A	C	C	C	C	A	A	C	A	A	A	A	A	A	A	-	M	M	C	M	M	A	C	C	M	M	A	-
chr1	2322405	3.2948	5.0725e-04	0.0879	T	G	T	G	G	G	G	T	T	T	T	T	T	T	T	T	T	G	T	T	T	T	G	-	T	G	G	G	G	G	G	G	G	G	K	T	K	K	G	T	T	K	T	G	G
chr1	2322487	3.3923	4.0519e-04	0.0908	C	G	C	G	G	G	G	C	C	C	C	C	C	C	C	C	C	G	C	C	C	C	S	S	C	S	G	G	G	G	G	G	G	S	S	S	S	G	G	C	S	S	G	G	S
chr1	2327126	3.0166	9.6241e-04	0.0796	A	C	A	C	C	C	C	A	A	A	A	A	A	A	A	A	A	C	A	A	A	A	C	C	A	-	C	C	C	C	C	C	C	C	M	A	M	M	C	A	A	M	M	C	C
chr1	2327710	3.1731	6.7132e-04	0.0843	G	A	G	A	A	A	A	G	G	G	G	G	G	G	G	G	G	A	G	G	G	G	A	A	G	A	A	A	A	A	A	A	-	A	R	G	R	R	A	G	G	R	G	A	R
chr1	2329976	3.0063	9.8554e-04	0.0793	T	C	T	C	C	C	C	T	T	T	T	-	T	T	T	T	T	C	T	T	T	T	C	C	T	C	C	C	C	C	C	C	C	Y	Y	T	Y	Y	C	T	T	Y	T	C	Y
chr1	2330024	3.1068	7.8191e-04	0.0823	G	C	G	G	G	G	G	G	G	G	G	G	G	G	G	G	G	G	G	G	G	G	S	G	G	G	G	G	G	S	G	G	G	G	G	G	G	G	S	G	G	G	G	S	G
chr1	2330425	3.3852	4.1191e-04	0.0906	C	T	C	T	T	T	T	C	C	C	C	C	C	C	C	C	C	T	C	C	C	C	T	Y	C	Y	T	T	T	-	Y	T	T	T	Y	-	Y	Y	-	C	C	Y	Y	Y	-
chr1	2330431	4.0342	9.2428e-05	0.1098	G	A	G	A	A	A	A	G	G	G	G	G	G	G	G	G	G	A	G	G	G	G	A	R	G	R	A	A	A	A	R	A	A	R	R	-	A	R	A	G	G	R	G	A	R
chr1	2330943	3.3373	4.5989e-04	0.0892	A	C	A	C	C	C	C	A	A	A	M	A	A	A	A	A	A	C	A	A	A	A	C	-	A	C	C	C	C	C	C	C	C	-	M	A	M	M	C	A	M	M	A	C	C
chr1	2331460	3.0669	8.5725e-04	0.0811	T	C	Y	C	C	C	C	Y	T	Y	C	Y	Y	Y	Y	T	T	C	Y	T	T	T	C	-	Y	C	C	C	C	C	C	C	-	C	Y	T	-	Y	C	T	Y	Y	Y	C	C
chr1	2331553	3.3457	4.5108e-04	0.0894	T	C	T	C	C	C	C	T	T	T	Y	T	T	T	T	T	T	C	T	T	T	T	Y	C	T	C	C	C	C	C	Y	C	C	Y	Y	T	Y	Y	C	T	Y	Y	T	C	-
chr1	2334003	3.4184	3.8158e-04	0.0916	G	A	G	R	A	A	A	G	G	G	G	G	G	G	G	G	G	A	G	G	G	G	A	A	G	A	A	A	A	A	A	A	-	-	R	G	R	R	A	G	G	R	G	A	-
chr1	2334009	3.4545	3.5117e-04	0.0926	G	A	G	R	R	A	A	G	G	G	G	G	G	G	G	G	G	A	G	G	G	G	A	A	G	A	A	A	A	A	A	A	-	-	R	G	R	R	A	G	G	R	G	A	-
chr1	2334464	3.3871	4.1011e-04	0.0906	T	C	T	C	C	C	C	T	T	T	T	T	T	T	T	T	T	C	T	T	T	T	C	C	T	C	C	C	C	C	C	C	C	C	Y	T	Y	Y	C	T	Y	Y	T	C	-
chr1	2355620	3.8310	1.4756e-04	0.1038	C	T	C	Y	C	T	T	C	C	C	C	C	C	C	C	C	C	Y	C	C	C	C	T	T	C	T	Y	T	T	T	Y	C	-	-	C	C	Y	Y	T	C	C	C	C	T	T
chr1	2356700	3.5586	2.7632e-04	0.0957	C	G	C	G	G	G	G	C	C	C	C	C	C	C	C	C	C	G	C	C	C	C	G	G	C	G	G	G	G	G	G	G	G	S	S	C	S	S	G	C	C	S	C	G	S
chr1	2361692	3.4551	3.5067e-04	0.0927	G	A	G	A	A	A	A	G	G	G	G	G	G	G	G	G	G	A	G	G	G	G	A	A	G	A	A	A	A	A	A	A	A	R	R	G	R	R	A	G	G	R	R	A	-
chr1	2361840	3.7568	1.7508e-04	0.1016	T	C	T	C	C	C	C	T	T	T	T	T	T	T	-	T	T	C	T	T	T	T	C	C	-	C	C	Y	-	C	C	C	-	Y	Y	Y	Y	Y	C	T	T	Y	T	C	C
chr1	2374375	3.1484	7.1057e-04	0.0835	T	G	T	G	G	G	G	T	T	T	T	T	T	T	T	T	T	G	T	T	T	T	G	-	T	G	G	G	G	G	G	G	G	-	K	K	K	K	G	T	T	K	T	G	G
chr1	2374388	3.3915	4.0599e-04	0.0908	G	A	G	A	A	A	A	G	G	G	G	G	G	G	G	G	G	A	G	G	G	G	A	-	G	A	A	A	A	A	A	A	A	R	R	G	R	R	A	G	G	R	G	A	A
chr1	2374632	3.1697	6.7648e-04	0.0842	G	A	G	A	A	A	A	G	G	G	G	G	G	G	G	G	G	R	G	G	G	G	A	A	G	A	R	A	R	G	A	-	-	-	R	R	R	R	A	G	G	R	G	A	-
chr1	2374735	3.4407	3.6247e-04	0.0922	G	C	G	S	C	C	C	G	G	G	G	G	G	G	G	G	G	S	G	G	G	G	C	C	G	C	S	C	G	G	C	S	C	S	G	G	S	S	C	G	G	G	G	C	S
chr1	2374878	3.0964	8.0085e-04	0.0820	G	A	G	R	A	A	A	G	G	G	G	G	G	G	G	G	G	R	G	G	G	G	A	A	G	A	R	A	R	G	A	R	-	A	G	G	R	R	A	G	G	G	R	A	-
chr1	2380171	3.3762	4.2049e-04	0.0903	C	T	C	T	T	T	T	C	C	C	C	C	C	C	C	C	C	T	C	C	C	C	T	T	C	T	T	T	T	T	T	T	T	Y	Y	C	Y	Y	T	C	C	Y	C	T	Y
chr1	2380246	3.2269	5.9310e-04	0.0859	G	A	G	A	A	A	A	G	G	G	G	G	G	G	G	-	G	A	G	G	G	G	A	A	G	A	A	A	A	A	A	A	-	R	R	G	R	R	A	G	G	R	G	A	R
chr1	2380252	3.1477	7.1169e-04	0.0835	G	A	G	A	A	A	A	G	G	G	G	G	G	G	G	G	G	A	G	G	G	G	A	A	G	A	A	A	A	A	A	A	-	R	R	G	R	R	A	G	G	R	G	A	-
chr1	2380314	3.1869	6.5026e-04	0.0847	G	C	G	C	C	C	C	G	G	G	G	G	G	G	G	G	G	C	G	G	G	G	C	C	G	C	C	C	C	C	C	C	C	S	S	G	S	S	C	G	G	S	G	C	C
chr1	2384076	3.6351	2.3167e-04	0.0980	A	G	A	G	G	G	G	A	A	A	A	A	A	A	A	A	A	G	A	A	A	A	G	-	A	G	G	G	G	G	G	G	G	G	R	A	R	R	G	A	R	R	A	G	R
chr1	2384550	3.5984	2.5210e-04	0.0969	T	A	T	A	A	A	A	T	T	T	T	T	T	T	T	T	T	A	T	T	T	T	A	-	T	A	A	A	A	A	A	A	A	A	W	T	W	W	A	T	T	W	T	A	W
chr1	2384880	3.2780	5.2718e-04	0.0874	T	C	Y	C	C	C	C	Y	T	Y	Y	Y	Y	Y	Y	T	T	C	Y	T	T	T	C	C	Y	C	C	C	C	C	C	C	-	-	Y	T	Y	Y	C	T	Y	Y	Y	C	C
chr1	2384910	3.2451	5.6878e-04	0.0864	G	A	R	A	A	A	A	R	G	R	R	R	R	R	R	G	G	A	R	G	G	G	A	A	R	A	A	A	A	A	A	A	-	R	R	G	R	R	A	G	G	R	R	A	A
chr1	2384917	3.1008	7.9295e-04	0.0821	A	G	R	G	G	G	G	R	A	R	R	R	R	R	R	A	A	G	R	A	A	A	G	G	R	G	G	G	G	G	G	G	-	R	R	A	R	R	G	A	A	R	R	G	G
chr1	2385120	3.2798	5.2511e-04	0.0874	A	G	A	G	G	G	G	A	A	A	A	A	A	A	A	A	A	G	A	A	A	A	G	G	A	G	G	G	G	G	G	G	G	-	R	A	R	R	G	A	A	R	A	G	-
chr1	2385174	3.6548	2.2141e-04	0.0986	C	T	C	T	T	T	T	C	C	C	C	C	C	C	C	C	C	T	C	C	C	C	T	T	C	T	T	T	T	T	T	T	T	Y	Y	C	Y	Y	T	C	C	Y	C	T	-
chr1	2385321	3.1880	6.4860e-04	0.0847	C	T	C	T	T	T	T	C	C	C	C	C	C	C	C	C	C	T	C	C	C	C	T	T	C	T	T	T	T	T	T	T	T	Y	Y	C	Y	Y	T	C	C	Y	C	T	T
chr1	2385332	3.2299	5.8893e-04	0.0860	G	T	G	T	T	T	T	G	G	G	G	G	G	G	G	-	G	T	G	G	G	G	T	T	G	T	T	T	T	T	T	T	T	K	K	G	K	K	T	G	G	K	G	T	T
chr1	2385729	3.6564	2.2061e-04	0.0986	A	G	A	G	G	G	G	-	A	A	A	A	A	A	A	A	A	G	-	A	A	A	G	G	A	G	G	G	R	G	G	R	R	-	R	A	R	R	R	A	A	R	A	R	-
chr1	2386062	3.7893	1.6245e-04	0.1026	T	C	T	C	C	C	C	T	T	T	T	T	T	T	T	T	T	C	T	T	T	T	C	Y	T	Y	C	C	C	C	C	C	-	-	Y	T	Y	Y	C	T	T	Y	-	C	Y
chr1	2386068	3.6048	2.4844e-04	0.0971	T	C	T	C	C	C	C	T	T	T	T	T	T	T	T	T	T	C	T	T	T	T	C	Y	T	Y	C	C	C	C	C	C	Y	-	Y	T	Y	Y	C	T	T	Y	T	C	Y
chr1	2386113	3.1861	6.5149e-04	0.0846	T	C	T	C	C	C	C	T	T	T	T	T	T	T	T	T	T	C	T	T	T	T	C	C	T	C	C	C	C	C	C	C	-	Y	Y	T	Y	Y	C	T	T	Y	T	C	-
chr1	2386353	3.4834	3.2856e-04	0.0935	C	T	C	T	T	T	T	C	C	C	C	C	C	C	C	C	C	T	C	C	C	C	T	T	C	T	T	T	T	T	T	T	T	Y	Y	C	Y	Y	T	C	C	Y	C	T	Y
chr1	2386569	3.1177	7.6256e-04	0.0826	C	T	C	T	T	T	T	C	C	C	C	C	C	C	C	C	C	T	C	C	C	C	T	-	C	T	-	T	T	-	T	T	T	Y	Y	C	Y	-	T	C	C	Y	C	T	Y
chr1	2386780	4.2098	6.1690e-05	0.1150	A	G	A	G	G	G	G	A	A	A	A	A	A	A	A	A	A	G	A	A	A	A	R	G	A	G	G	G	G	G	G	R	G	R	R	A	R	R	G	A	A	R	A	G	R
chr1	2386781	3.8459	1.4260e-04	0.1043	A	G	A	G	G	G	G	A	A	A	A	A	A	A	A	A	A	G	A	A	A	A	R	G	A	G	G	G	G	G	G	R	G	R	R	A	R	R	G	A	A	R	A	G	R
chr1	2386814	3.9333	1.1660e-04	0.1068	C	A	C	A	A	A	A	C	C	C	C	C	C	C	C	C	C	A	C	C	C	C	A	A	C	A	A	A	A	A	A	A	M	M	M	C	M	M	A	C	C	M	C	A	M
chr1	2386824	3.7735	1.6847e-04	0.1021	G	T	K	T	T	T	T	K	G	K	K	K	K	K	K	G	G	K	K	G	G	G	T	T	K	T	K	T	T	T	T	T	-	K	K	G	K	K	T	G	G	K	K	T	K
chr1	2390117	3.5151	3.0539e-04	0.0945	A	G	R	G	G	G	G	R	A	R	R	R	R	R	R	A	A	G	R	A	A	A	G	-	R	G	G	G	G	G	G	G	G	R	R	A	R	R	G	A	A	R	A	G	R
chr1	2390743	3.3949	4.0277e-04	0.0909	T	C	Y	C	C	C	C	Y	T	Y	Y	Y	Y	Y	Y	T	T	C	Y	T	T	T	C	C	Y	C	C	C	C	C	C	C	C	C	Y	T	Y	Y	C	T	T	Y	T	C	Y
chr1	2390786	3.5923	2.5567e-04	0.0967	G	A	R	A	A	A	A	R	G	R	R	R	R	R	R	G	G	A	R	G	G	G	A	A	R	A	A	A	A	A	A	A	A	A	R	G	R	R	A	G	G	R	G	A	R
chr1	2390843	3.9544	1.1106e-04	0.1075	C	T	Y	T	T	T	T	Y	C	Y	Y	Y	Y	Y	Y	C	C	T	Y	C	C	C	Y	-	Y	T	T	T	T	T	T	T	T	-	Y	C	Y	Y	T	C	C	Y	C	T	Y
chr1	2391047	3.5771	2.6482e-04	0.0963	A	G	R	G	G	G	G	R	A	R	R	R	R	R	R	A	A	G	R	A	A	A	G	G	R	G	G	G	G	G	G	G	G	R	R	A	R	R	G	A	A	R	A	G	G
chr1	2391253	3.1921	6.4260e-04	0.0848	A	G	R	G	G	G	G	R	A	R	R	R	R	R	R	A	A	G	R	A	A	A	G	G	R	G	G	G	G	G	G	G	G	R	R	A	R	R	G	A	A	R	A	G	R
chr1	2392399	3.4129	3.8646e-04	0.0914	C	T	Y	T	T	T	T	Y	C	Y	Y	Y	Y	Y	Y	C	C	T	Y	C	C	C	T	-	Y	T	T	T	T	T	T	T	T	Y	Y	C	Y	Y	T	C	C	Y	C	T	-
chr1	2393241	3.1353	7.3231e-04	0.0831	T	C	Y	C	C	C	C	Y	T	Y	Y	Y	Y	Y	Y	T	T	C	Y	T	T	T	C	C	Y	C	C	C	C	C	C	C	C	Y	Y	T	Y	Y	C	T	T	Y	T	C	Y
chr1	2393248	3.2119	6.1394e-04	0.0854	T	A	W	A	A	A	A	W	T	W	W	W	W	W	W	T	T	A	W	T	T	T	A	A	W	A	A	A	A	A	A	A	A	W	W	T	W	W	A	T	T	W	T	A	W
chr1	2393289	3.2679	5.3960e-04	0.0871	T	C	Y	C	C	C	C	Y	T	Y	Y	Y	Y	Y	Y	T	T	C	Y	T	T	T	C	C	Y	C	C	C	C	C	C	C	C	Y	Y	T	Y	Y	C	T	T	Y	T	C	Y
chr1	2393414	3.2570	5.5339e-04	0.0868	G	A	R	A	A	A	A	R	G	R	R	R	R	R	R	G	G	A	R	G	G	G	A	A	R	A	A	A	A	A	A	A	A	A	R	-	R	R	A	G	G	R	G	A	-
chr1	2393448	3.3625	4.3400e-04	0.0899	A	G	R	G	G	G	G	R	A	R	R	R	R	R	R	A	A	G	R	A	A	A	G	G	R	G	G	G	G	G	G	G	G	G	R	-	R	R	G	A	A	R	A	G	-
chr1	2393449	3.3343	4.6316e-04	0.0891	T	C	Y	C	C	C	C	Y	T	Y	Y	Y	Y	Y	Y	T	T	C	Y	T	T	T	C	C	Y	C	C	C	C	C	C	C	C	C	Y	-	Y	Y	C	T	T	Y	T	C	-
chr1	2393505	3.6831	2.0744e-04	0.0994	A	G	R	G	G	G	G	R	A	R	R	R	-	R	R	A	A	G	R	A	A	A	G	-	R	G	G	G	G	G	G	G	G	R	R	-	R	R	G	A	A	R	A	G	R
chr1	2393527	3.2035	6.2594e-04	0.0852	G	A	R	A	A	A	A	R	G	R	R	R	R	R	R	G	G	A	R	G	G	G	A	-	R	A	A	A	A	A	A	A	A	-	R	-	R	R	A	G	G	R	G	A	R
chr1	2393533	3.8646	1.3659e-04	0.1048	A	G	A	A	G	R	R	A	A	A	A	A	A	A	A	A	A	R	A	A	A	A	A	R	A	R	R	R	R	A	G	G	G	A	A	A	R	R	A	R	A	A	A	A	A
chr1	2393557	3.4470	3.5731e-04	0.0924	C	T	Y	T	T	T	T	Y	C	Y	Y	Y	Y	Y	Y	C	C	T	Y	C	C	C	T	-	Y	T	T	T	T	T	T	T	T	-	Y	C	Y	Y	T	C	C	Y	C	T	-
chr1	2393945	4.2897	5.1322e-05	0.1173	C	T	C	C	Y	Y	Y	C	C	C	C	C	C	C	C	C	C	Y	C	C	C	C	C	Y	C	Y	Y	C	Y	C	T	T	T	C	C	C	Y	-	C	C	C	C	C	C	C
chr1	2393980	4.1755	6.6755e-05	0.1140	C	T	C	C	Y	Y	Y	C	C	C	C	C	C	C	C	C	C	Y	C	C	C	C	C	Y	C	Y	Y	C	Y	C	T	T	T	C	C	C	Y	Y	C	C	C	C	C	C	C
chr1	2394276	3.4468	3.5741e-04	0.0924	T	C	Y	C	C	C	C	Y	T	Y	Y	Y	Y	Y	Y	T	T	C	Y	T	T	T	C	C	Y	C	C	C	C	C	C	C	C	Y	Y	T	Y	Y	C	T	T	Y	T	C	Y
chr1	2394376	3.2011	6.2942e-04	0.0851	G	C	S	C	C	C	C	S	G	S	S	S	S	S	S	G	G	C	S	G	G	G	C	C	S	C	C	C	C	C	C	C	C	S	S	G	S	S	C	G	G	S	G	C	S
chr1	2394674	3.2384	5.7753e-04	0.0862	A	C	A	C	A	M	M	A	A	A	A	A	A	A	A	A	A	A	A	A	A	A	A	A	A	A	A	C	M	A	A	A	A	M	M	A	A	M	A	A	A	M	A	A	M
chr1	2394862	4.2931	5.0917e-05	0.1174	C	T	C	T	C	Y	Y	C	C	C	C	C	C	C	C	C	C	Y	C	C	C	C	C	Y	C	Y	Y	Y	Y	C	C	C	C	Y	Y	C	C	C	C	C	C	Y	C	C	T
chr1	2394985	3.3662	4.3032e-04	0.0900	G	A	G	G	R	R	R	G	G	G	G	G	G	G	G	G	G	R	G	G	G	G	G	R	G	R	R	G	R	G	A	R	R	G	G	G	R	-	G	G	G	G	G	G	G
chr1	2395105	3.1001	7.9409e-04	0.0821	T	C	Y	C	C	C	C	Y	T	Y	Y	Y	Y	Y	Y	T	T	C	Y	T	T	T	C	C	Y	C	C	C	C	C	C	C	C	Y	Y	T	Y	Y	C	T	T	Y	T	C	C
chr1	2395219	4.5641	2.7281e-05	0.1254	G	T	G	T	K	K	K	G	G	G	G	G	G	G	G	G	G	G	G	G	G	G	T	G	G	G	G	K	K	G	G	K	K	K	K	G	G	K	T	G	G	K	G	T	K
chr1	2395222	3.0432	9.0537e-04	0.0804	C	T	Y	T	T	T	T	Y	C	Y	Y	Y	Y	Y	Y	C	C	T	Y	C	C	C	T	T	Y	T	T	T	T	T	T	T	T	-	Y	C	Y	Y	T	C	C	Y	C	T	T
chr1	2395250	3.1938	6.3998e-04	0.0849	G	A	R	A	A	A	A	R	G	R	R	R	R	R	R	G	G	A	R	G	G	G	A	A	R	A	A	A	A	A	A	A	A	R	R	G	R	R	A	G	G	R	G	A	R
chr1	2395253	3.0535	8.8408e-04	0.0807	C	T	Y	T	T	T	T	Y	C	Y	Y	Y	Y	Y	Y	C	C	T	Y	C	C	C	T	T	Y	T	T	T	T	T	T	T	T	Y	Y	C	Y	Y	T	C	C	Y	C	T	Y
chr1	2395453	3.4612	3.4577e-04	0.0928	C	T	C	C	Y	Y	Y	C	C	C	C	C	C	C	C	C	C	Y	C	C	C	C	C	Y	C	Y	Y	C	Y	C	T	Y	Y	C	C	C	Y	Y	C	C	C	C	C	C	C
chr1	2395711	3.0540	8.8315e-04	0.0807	C	T	Y	T	T	T	T	Y	C	Y	Y	Y	Y	Y	Y	C	C	T	Y	C	C	C	T	T	Y	T	T	T	T	T	T	T	T	Y	Y	C	Y	Y	T	Y	C	Y	Y	T	Y
chr1	2396085	3.4854	3.2706e-04	0.0936	G	A	R	A	A	A	A	R	G	R	R	R	R	R	R	G	G	A	R	G	G	G	A	A	R	A	A	A	A	A	A	A	A	R	R	G	R	R	A	G	G	R	G	A	R
chr1	2396086	3.4854	3.2706e-04	0.0936	G	A	R	A	A	A	A	R	G	R	R	R	R	R	R	G	G	A	R	G	G	G	A	A	R	A	A	A	A	A	A	A	A	R	R	G	R	R	A	G	G	R	G	A	R
chr1	2396092	3.0137	9.6887e-04	0.0795	A	G	R	G	G	G	G	R	A	R	R	R	R	R	R	A	A	G	R	A	A	A	G	G	R	G	G	G	G	G	G	G	G	R	R	A	R	R	G	R	A	R	R	G	R
chr1	2396097	3.1322	7.3763e-04	0.0830	C	T	Y	T	T	T	T	Y	C	Y	Y	Y	Y	Y	Y	C	C	T	Y	C	C	C	T	T	Y	T	T	T	T	T	T	T	T	Y	Y	C	Y	Y	T	C	C	Y	C	T	Y
chr1	2396115	3.2811	5.2346e-04	0.0875	G	A	R	A	A	A	A	R	G	R	R	R	R	R	R	G	G	A	R	G	G	G	A	A	R	A	A	A	A	A	A	A	A	R	R	G	R	R	A	G	G	R	G	A	R
chr1	2396180	3.3015	4.9948e-04	0.0881	C	G	S	G	G	G	G	S	C	S	S	S	S	S	S	C	C	G	S	C	C	C	G	G	S	G	G	G	G	G	G	G	G	S	S	C	S	S	G	C	C	S	C	G	S
chr1	2398002	3.1956	6.3736e-04	0.0849	C	T	Y	T	T	T	T	Y	C	Y	Y	Y	Y	Y	Y	C	C	T	Y	C	C	C	T	T	Y	T	T	T	T	T	T	T	T	Y	Y	C	Y	Y	T	C	C	Y	C	T	T
chr1	2400143	3.1452	7.1575e-04	0.0834	C	T	Y	T	T	T	T	Y	C	Y	Y	Y	Y	Y	Y	C	C	T	Y	C	C	C	T	T	Y	T	T	T	T	T	T	T	T	Y	Y	C	Y	Y	T	C	C	Y	C	T	-
chr1	2402213	3.0383	9.1561e-04	0.0802	C	T	C	C	C	C	C	C	C	C	C	C	C	C	C	C	C	C	C	C	C	C	Y	C	C	C	C	C	C	C	C	C	C	C	C	C	C	C	Y	C	C	C	C	Y	C
chr1	2402701	3.1150	7.6744e-04	0.0825	A	G	R	A	R	A	A	R	A	R	R	R	R	R	R	A	A	R	R	A	A	A	A	A	R	A	R	R	R	G	A	A	A	A	A	A	R	A	A	A	A	A	A	A	A
chr1	2407494	3.6250	2.3713e-04	0.0977	G	A	R	A	R	A	A	R	G	R	R	R	R	R	R	G	G	A	R	G	G	G	A	A	R	A	A	A	A	A	A	A	A	R	R	G	R	R	A	-	R	R	G	A	R
chr1	2408668	5.2708	5.3600e-06	0.1458	C	T	C	T	Y	T	T	C	C	C	C	C	C	C	C	C	C	Y	C	C	C	C	-	Y	C	Y	Y	T	Y	Y	Y	Y	Y	Y	Y	C	Y	C	T	C	C	Y	C	T	Y
chr1	2412863	3.6158	2.4220e-04	0.0974	C	G	C	G	G	G	G	-	C	C	C	C	C	C	C	C	C	G	C	C	C	C	G	G	C	G	G	G	G	G	G	G	G	G	S	C	S	C	G	C	C	S	C	G	G
chr1	2419654	3.0545	8.8212e-04	0.0807	C	T	C	C	C	C	C	C	C	C	C	C	C	C	C	C	C	C	C	C	C	C	Y	-	C	Y	C	C	C	Y	C	C	Y	C	C	C	C	Y	Y	C	C	C	C	Y	C
chr1	2419675	3.0088	9.7989e-04	0.0794	G	A	G	G	G	G	G	G	G	G	G	G	G	G	G	G	G	G	G	G	G	G	R	-	G	R	G	G	G	R	G	G	R	G	G	G	G	R	R	G	G	G	G	R	G
chr1	2419813	3.7861	1.6365e-04	0.1025	G	A	R	A	A	A	A	R	G	R	R	R	R	R	R	G	G	A	R	G	G	G	A	A	R	A	A	A	A	A	A	A	A	-	R	G	R	R	A	G	G	R	R	A	A
chr1	2419995	4.4377	3.6500e-05	0.1217	A	G	R	G	G	G	G	R	A	R	R	R	R	R	R	A	A	G	R	A	A	A	G	-	R	G	G	G	G	G	G	G	G	-	R	R	R	R	G	A	A	R	A	G	R
chr1	2420005	4.0883	8.1598e-05	0.1114	C	G	C	G	G	G	G	C	C	C	C	C	C	C	C	C	C	G	C	C	C	C	G	-	C	G	G	G	G	G	G	G	G	-	S	S	S	S	G	C	C	S	C	G	S
chr1	2421821	3.9033	1.2493e-04	0.1060	G	A	G	G	G	G	G	G	G	G	G	G	G	G	G	G	G	G	G	G	G	G	R	R	G	R	G	G	R	A	R	G	A	G	G	G	G	R	A	G	G	G	R	A	G
chr1	2423209	3.7858	1.6377e-04	0.1025	A	G	A	G	G	G	G	A	A	A	A	A	A	A	A	A	A	G	A	A	A	A	G	G	A	-	G	G	G	G	G	G	G	R	R	R	R	R	G	A	A	R	A	G	R
chr1	2423453	3.5801	2.6294e-04	0.0964	C	T	C	T	C	T	T	C	C	C	C	C	C	C	C	C	C	T	C	C	C	C	C	Y	C	Y	T	Y	T	T	Y	C	T	C	Y	Y	Y	Y	Y	C	Y	Y	Y	Y	C
chr1	2423641	3.7028	1.9825e-04	0.1000	A	G	A	G	G	G	G	A	A	A	A	A	-	A	A	A	A	G	A	A	A	A	G	G	A	G	G	G	G	G	G	G	-	R	R	R	G	R	G	R	R	R	R	G	-
chr1	2425183	3.3338	4.6371e-04	0.0891	G	C	G	C	S	C	C	G	G	G	G	G	G	G	G	G	G	C	G	G	G	G	C	C	G	C	C	C	C	C	C	S	S	S	S	G	S	S	C	G	G	S	G	C	S
chr1	2425512	4.1333	7.3571e-05	0.1127	G	A	G	A	A	A	A	G	G	G	G	G	G	G	G	G	G	A	G	G	G	G	A	-	G	A	A	A	A	A	A	A	G	A	R	G	R	R	A	G	R	R	G	A	R
chr1	2425782	3.2488	5.6389e-04	0.0865	T	C	T	C	C	C	C	T	T	T	T	T	T	T	T	T	T	C	T	T	T	T	C	-	T	C	C	C	C	C	C	C	C	C	Y	T	Y	Y	C	Y	T	Y	T	C	C
chr1	2426040	3.5012	3.1532e-04	0.0940	T	A	T	A	A	A	A	T	T	T	T	T	T	T	T	T	T	A	T	T	T	T	A	A	T	A	A	A	A	A	A	A	W	W	W	T	W	W	A	T	T	W	T	A	A
chr1	2426384	4.5424	2.8683e-05	0.1247	T	A	T	W	W	A	A	T	T	T	T	T	T	T	T	T	T	A	T	T	T	T	T	T	T	T	A	A	W	A	A	T	W	W	T	T	W	T	W	T	W	T	T	W	W
chr1	2427347	3.7294	1.8647e-04	0.1008	A	G	A	G	G	G	G	A	A	A	A	A	A	A	A	A	A	G	A	A	A	A	G	R	A	R	G	G	G	G	G	G	G	R	R	A	R	R	G	A	A	R	A	G	-
chr1	2427435	3.7615	1.7316e-04	0.1018	G	A	G	R	R	R	R	G	G	G	G	G	G	G	G	G	G	A	G	G	G	G	A	G	G	G	A	R	A	R	R	A	A	R	G	G	R	G	A	G	G	G	G	A	R
chr1	2427578	3.4449	3.5898e-04	0.0924	A	G	A	G	G	G	G	A	A	A	A	A	A	A	A	A	A	G	A	A	A	A	G	G	A	G	G	G	G	G	G	G	G	-	R	A	R	R	G	A	A	R	A	G	R
chr1	2428743	4.9278	1.1810e-05	0.1359	T	C	T	C	C	T	T	T	T	T	T	T	T	T	T	T	T	C	T	T	T	T	Y	T	T	T	C	C	C	C	Y	T	-	Y	Y	T	Y	T	C	T	-	Y	T	C	Y
chr1	2428890	4.8696	1.3503e-05	0.1343	G	A	G	R	R	G	G	G	G	G	G	G	G	G	G	G	G	A	G	G	G	G	G	R	G	R	A	A	A	A	R	G	A	R	G	G	R	R	R	G	G	G	G	R	R
chr1	2428904	3.0561	8.7876e-04	0.0808	G	A	R	A	A	A	A	R	G	R	R	R	R	R	R	G	G	A	R	G	G	G	A	A	R	A	A	A	A	A	R	A	A	A	R	A	R	R	A	G	G	R	R	A	-
chr1	2429089	3.9250	1.1886e-04	0.1066	T	C	T	Y	C	C	C	T	T	T	T	T	T	T	T	T	T	C	T	T	T	T	Y	C	T	C	C	Y	C	C	Y	Y	C	Y	T	T	Y	Y	C	T	T	T	T	C	C
chr1	2429196	3.0827	8.2651e-04	0.0816	G	C	G	S	S	G	G	G	G	G	G	G	G	G	G	G	G	C	G	G	G	G	S	G	G	G	C	S	C	C	S	G	S	S	G	G	G	G	G	G	G	G	G	G	S
chr1	2429285	3.1156	7.6638e-04	0.0825	T	C	T	C	C	C	C	T	T	T	T	T	T	T	T	T	T	C	T	T	T	T	C	C	T	C	C	C	C	C	C	C	C	-	Y	T	Y	Y	C	T	T	Y	T	C	C
chr1	2429290	3.1156	7.6638e-04	0.0825	T	C	T	C	C	C	C	T	T	T	T	T	T	T	T	T	T	C	T	T	T	T	C	C	T	C	C	C	C	C	C	C	C	-	Y	T	Y	Y	C	T	T	Y	T	C	C
chr1	2429878	3.0375	9.1726e-04	0.0802	C	A	C	A	A	A	A	C	C	C	C	C	C	C	C	C	C	A	C	C	C	C	A	A	C	A	A	A	A	A	A	A	-	-	M	C	M	M	A	C	C	M	C	A	M
chr1	2430193	3.7859	1.6372e-04	0.1025	C	T	C	T	T	T	T	C	C	C	C	C	C	C	C	C	C	T	C	C	C	C	T	-	C	T	T	T	T	T	T	T	T	T	Y	C	Y	Y	T	C	C	Y	C	T	Y
chr1	2430210	3.0968	8.0013e-04	0.0820	C	A	M	A	A	A	A	M	C	M	M	M	M	M	M	C	C	A	M	C	C	C	A	-	M	A	A	A	A	A	A	A	A	A	M	A	A	M	A	C	M	M	M	A	A
chr1	2430276	3.0570	8.7696e-04	0.0808	C	T	C	T	T	T	T	C	C	C	C	C	C	C	C	C	C	T	C	C	C	C	T	T	C	T	T	T	T	T	T	T	T	-	Y	C	Y	Y	T	C	C	Y	C	T	T
chr1	2430434	3.1577	6.9548e-04	0.0838	C	G	C	G	G	G	G	C	C	C	C	C	C	C	C	C	C	G	C	C	C	C	G	-	C	G	G	G	G	G	G	G	G	G	S	C	S	S	G	C	C	S	C	G	S
chr1	2430840	3.0042	9.9042e-04	0.0792	C	A	C	A	A	A	A	C	C	C	C	C	C	C	C	C	C	A	C	C	C	C	A	-	C	A	A	A	A	A	A	A	A	M	M	C	M	M	A	M	C	M	C	A	M
chr1	2431314	3.3416	4.5541e-04	0.0893	C	T	C	T	T	T	T	C	C	C	C	C	C	C	C	C	C	T	C	C	C	C	T	T	C	T	T	T	T	T	T	T	T	-	Y	C	Y	Y	T	C	C	Y	C	T	Y
chr1	2431510	3.8964	1.2693e-04	0.1058	C	T	C	T	T	T	T	C	C	C	C	C	C	C	C	C	C	T	C	C	C	C	T	T	C	T	T	T	T	T	T	T	T	-	Y	C	Y	Y	T	C	C	Y	C	T	Y
chr1	2431512	3.2647	5.4368e-04	0.0870	A	G	A	G	G	G	G	A	A	A	A	A	A	A	A	A	A	G	A	A	A	A	G	G	A	G	G	G	G	G	G	G	G	-	R	A	R	R	G	R	A	R	A	G	R
chr1	2432417	3.0472	8.9699e-04	0.0805	C	T	-	T	T	T	T	C	C	C	C	C	C	C	C	C	C	T	C	C	C	C	T	T	C	T	T	T	T	T	T	T	T	T	Y	-	Y	Y	T	C	C	Y	C	T	T
chr1	2435763	3.6906	2.0390e-04	0.0997	A	T	W	T	T	T	T	W	A	W	W	W	W	W	W	A	A	T	W	A	A	A	T	W	W	W	T	T	T	T	T	T	T	T	W	A	W	T	T	A	T	W	A	T	-
chr1	2435795	3.5161	3.0472e-04	0.0945	A	G	A	R	A	A	A	A	A	A	A	A	A	A	A	A	A	-	A	A	A	A	A	A	A	A	-	R	R	R	R	A	A	A	A	A	A	A	A	A	A	A	A	A	A
chr1	2438593	3.9413	1.1447e-04	0.1071	G	A	G	A	A	A	A	-	G	G	G	G	G	G	G	G	G	A	G	G	G	G	A	A	G	A	A	A	A	A	A	A	A	A	R	G	R	A	A	G	-	R	G	A	R
chr1	2440225	3.3576	4.3890e-04	0.0898	C	T	C	T	T	T	T	C	C	C	C	C	C	C	C	C	C	T	C	C	C	C	T	T	C	T	T	T	T	-	T	T	T	T	Y	C	Y	Y	T	C	C	Y	C	T	-
chr1	2440337	3.4297	3.7182e-04	0.0919	G	A	G	A	R	G	G	G	G	G	G	G	G	G	G	G	G	A	G	G	G	G	A	R	G	R	A	R	A	A	R	A	R	R	R	G	R	R	R	G	G	R	G	R	R
chr1	2448975	3.0995	7.9531e-04	0.0821	C	T	C	T	C	T	T	-	C	C	C	C	C	C	C	C	C	T	C	C	C	C	C	C	C	C	T	Y	T	T	T	Y	T	C	Y	C	Y	Y	Y	C	C	Y	C	Y	C
chr1	2452299	3.2211	6.0106e-04	0.0857	T	C	T	Y	Y	T	T	T	T	T	T	T	T	T	T	T	T	C	T	T	T	T	Y	C	T	C	C	Y	C	C	Y	C	Y	Y	T	T	Y	Y	C	T	T	T	T	C	Y
chr1	2453989	3.0139	9.6849e-04	0.0795	C	T	C	T	T	T	T	C	C	C	C	C	C	C	C	C	C	T	C	C	C	C	T	T	C	T	T	T	T	T	T	T	T	Y	Y	C	Y	Y	T	C	C	Y	C	T	T
chr1	2454072	3.1009	7.9270e-04	0.0821	T	C	T	C	C	C	C	T	T	T	T	T	T	T	T	T	T	C	T	T	T	T	C	C	T	C	C	C	C	C	C	C	C	Y	Y	T	Y	Y	C	T	T	Y	T	C	Y
chr1	2454171	3.1009	7.9270e-04	0.0821	C	G	C	G	G	G	G	C	C	C	C	C	C	C	C	C	C	G	C	C	C	C	G	G	C	G	G	G	G	G	G	G	G	S	S	C	S	S	G	C	C	S	C	G	S
chr1	2454664	3.0461	8.9919e-04	0.0805	C	T	C	C	Y	Y	Y	C	C	C	C	C	C	C	C	C	C	C	C	C	C	C	T	T	C	T	C	T	Y	C	Y	T	Y	Y	C	C	Y	C	T	C	C	C	C	T	T
chr1	2457524	3.5345	2.9206e-04	0.0950	T	C	T	C	C	C	C	T	T	T	T	T	T	T	T	T	T	C	T	T	T	T	C	C	T	C	C	C	C	C	C	C	C	C	Y	T	Y	Y	C	T	T	Y	T	C	-
chr1	2457755	3.1216	7.5583e-04	0.0827	G	A	G	A	A	A	A	G	G	G	G	G	G	G	G	G	G	A	G	G	G	G	A	A	G	A	A	A	A	A	R	A	A	A	R	R	R	G	A	G	G	R	G	A	-
chr1	2459806	3.3332	4.6432e-04	0.0890	G	C	G	S	S	S	S	G	G	G	G	G	G	G	G	G	G	C	G	G	G	G	C	C	G	C	C	C	C	S	C	C	S	S	G	G	S	S	C	G	G	G	G	C	C
chr1	2459837	3.3332	4.6432e-04	0.0890	G	C	G	S	S	S	S	G	G	G	G	G	G	G	G	G	G	C	G	G	G	G	C	C	G	C	C	C	C	S	C	C	S	S	G	G	S	S	C	G	G	G	G	C	C
chr1	2460418	3.5385	2.8943e-04	0.0951	G	A	G	A	A	A	A	G	G	G	G	G	G	G	G	G	G	A	G	G	G	G	A	-	G	A	A	A	A	A	A	A	-	-	R	G	R	R	A	G	G	R	G	A	-
chr1	2461856	3.1987	6.3290e-04	0.0850	A	C	A	C	C	C	C	A	A	A	A	A	A	A	A	A	A	C	A	A	A	A	C	C	A	C	C	C	C	C	C	C	C	C	M	A	M	M	C	A	A	M	A	C	C
chr1	2461860	3.0775	8.3649e-04	0.0814	A	C	A	C	C	C	C	A	A	A	A	A	A	A	A	A	A	C	A	A	A	A	C	C	A	C	C	C	C	C	C	C	C	C	M	A	M	M	C	A	A	M	A	C	C
chr1	2461994	3.7477	1.7879e-04	0.1014	G	A	G	R	R	R	R	G	G	G	G	G	G	G	G	G	G	A	G	G	G	G	A	A	G	A	A	A	A	A	A	A	-	R	G	G	R	R	A	G	G	-	G	A	R
chr1	2462204	4.2711	5.3567e-05	0.1168	C	G	C	G	G	G	G	C	C	C	C	C	C	C	C	C	C	S	C	C	C	-	G	G	C	G	S	G	S	G	G	G	G	S	S	C	S	S	G	C	C	S	C	G	S
chr1	2462444	5.8857	1.3010e-06	0.1633	G	C	G	S	G	S	S	G	G	G	G	G	G	G	G	G	G	S	G	G	G	G	C	G	G	G	S	C	C	S	S	S	S	S	G	G	S	S	S	G	G	G	G	S	S
chr1	2463080	3.6235	2.3797e-04	0.0977	G	C	G	C	C	C	C	G	G	G	G	G	G	G	G	G	G	S	G	G	G	G	C	C	G	C	S	C	C	C	C	C	C	S	S	G	S	G	C	G	G	S	G	C	C
chr1	2463096	3.6174	2.4135e-04	0.0975	A	G	A	G	G	G	G	A	A	-	A	A	A	A	A	A	A	R	A	A	A	A	G	G	A	G	R	G	G	G	G	G	G	R	R	A	R	A	-	A	A	R	A	G	G
chr1	2463123	3.1142	7.6884e-04	0.0825	T	C	T	C	C	C	C	T	T	T	T	T	T	T	T	T	T	C	T	T	T	T	C	C	T	C	C	C	C	C	C	C	C	Y	Y	T	Y	Y	C	T	T	Y	T	C	C
chr1	2463354	3.2741	5.3202e-04	0.0873	G	A	R	A	A	A	A	R	G	R	R	R	R	R	R	G	G	R	R	G	G	G	A	A	R	A	R	A	A	A	A	A	A	R	R	G	R	R	A	G	G	R	G	A	A
chr1	2463787	3.0391	9.1381e-04	0.0803	G	A	G	R	G	G	G	G	G	G	G	G	G	G	G	G	G	-	G	G	G	G	G	G	G	G	R	R	A	A	R	G	G	G	G	G	G	G	G	G	G	G	G	G	G
chr1	2464503	3.2899	5.1293e-04	0.0877	T	C	T	C	C	C	C	T	T	T	T	T	T	T	T	T	T	C	T	T	T	T	C	C	T	C	C	C	C	C	C	C	C	Y	Y	T	Y	Y	C	T	T	Y	T	C	Y
chr1	2467486	4.1336	7.3518e-05	0.1128	T	G	T	G	G	G	G	T	T	T	T	T	T	T	T	T	T	G	T	T	T	T	G	-	T	G	G	G	G	G	G	G	G	K	K	T	K	K	G	T	T	K	T	G	-
chr1	2467488	4.1336	7.3518e-05	0.1128	C	G	C	G	G	G	G	C	C	C	C	C	C	C	C	C	C	G	C	C	C	C	G	-	C	G	G	G	G	G	G	G	G	S	S	C	S	S	G	C	C	S	C	G	-
chr1	2467503	4.0124	9.7192e-05	0.1092	C	G	C	G	G	G	G	C	C	C	C	C	C	C	C	C	C	G	C	C	C	C	G	-	C	G	G	G	G	G	G	G	G	S	S	C	S	S	G	C	C	S	C	G	S
chr1	2467548	4.0905	8.1185e-05	0.1115	A	G	A	G	G	G	G	A	A	A	A	A	A	A	A	A	A	G	A	A	A	A	G	-	A	G	G	G	G	G	G	G	G	R	R	A	R	R	G	A	A	R	A	G	R
chr1	2468368	3.4351	3.6718e-04	0.0921	T	C	T	C	C	C	C	T	T	T	T	T	T	T	T	T	T	C	T	T	T	T	C	C	T	C	C	C	C	C	C	C	C	-	Y	T	Y	-	C	T	T	Y	T	C	C
chr1	2470810	3.1379	7.2797e-04	0.0832	A	G	A	G	G	G	G	A	A	A	A	A	A	A	A	A	A	G	A	A	A	A	G	G	A	G	G	G	G	G	G	G	G	R	R	A	R	R	G	A	A	R	A	G	-
chr1	2471843	3.1374	7.2879e-04	0.0832	G	A	G	A	A	A	A	G	G	G	G	G	G	G	G	G	G	A	G	G	G	G	A	A	G	A	A	A	A	A	A	A	A	R	R	G	-	R	A	G	G	R	G	A	R
chr1	2472778	3.7294	1.8647e-04	0.1008	C	T	C	T	T	T	T	C	C	C	C	C	C	C	C	C	C	T	C	C	C	C	T	Y	C	Y	T	T	T	T	T	T	T	Y	Y	C	Y	Y	T	C	C	Y	C	T	-
chr1	2472828	3.7294	1.8647e-04	0.1008	C	T	C	T	T	T	T	C	C	C	C	C	C	C	C	C	C	T	C	C	C	C	T	Y	C	Y	T	T	T	T	T	T	T	Y	Y	C	Y	Y	T	C	C	Y	C	T	-
chr1	2472834	3.1734	6.7082e-04	0.0843	T	A	W	A	A	A	A	W	T	W	W	W	W	W	W	T	T	A	W	T	T	T	A	A	W	A	A	A	A	A	A	A	A	-	W	T	W	W	A	T	T	W	W	A	A
chr1	2472835	3.1523	7.0427e-04	0.0836	A	G	R	G	G	G	G	R	A	R	A	R	R	R	R	A	A	G	R	A	A	A	G	G	R	G	G	G	G	G	G	G	G	G	R	A	R	R	G	A	R	R	G	G	G
chr1	2472856	3.2032	6.2639e-04	0.0852	G	T	K	T	T	T	T	K	G	K	K	K	K	K	K	G	G	T	K	G	G	G	T	T	K	T	T	T	T	T	T	T	T	T	K	G	K	K	T	G	G	K	K	T	T
chr1	2473019	3.3432	4.5374e-04	0.0893	T	G	T	G	G	G	G	T	T	T	T	T	T	T	T	T	T	G	T	T	T	T	G	G	T	K	G	G	G	G	G	G	G	-	K	T	K	K	G	T	T	K	T	G	-
chr1	2473026	3.3432	4.5374e-04	0.0893	G	A	G	A	A	A	A	G	G	G	G	G	G	G	G	G	G	A	G	G	G	G	A	A	G	R	A	A	A	A	A	A	A	-	R	G	R	R	A	G	G	R	G	A	-
chr1	2473087	3.3359	4.6140e-04	0.0891	C	T	C	T	T	T	T	C	C	C	C	C	C	C	C	C	C	T	C	C	C	C	T	T	C	T	T	T	T	T	T	T	T	-	Y	C	Y	Y	T	C	C	Y	C	T	T
chr1	2473229	3.1506	7.0694e-04	0.0836	T	C	T	C	C	C	C	T	T	T	T	T	T	T	T	T	T	C	T	T	T	T	C	C	T	C	C	C	C	C	C	C	C	Y	Y	T	Y	Y	C	T	T	Y	T	C	-
chr1	2475705	3.0823	8.2739e-04	0.0815	G	A	G	A	A	A	A	G	G	G	G	G	G	G	G	G	G	A	G	G	G	G	A	A	G	A	A	A	A	A	A	A	A	R	R	G	R	R	A	G	G	R	G	A	A
chr1	2475732	3.1673	6.8036e-04	0.0841	A	G	A	G	G	G	G	A	A	A	A	A	A	A	A	A	A	G	A	A	A	A	G	G	A	G	G	G	G	G	G	G	G	R	R	A	R	R	G	A	A	R	A	G	-
chr1	2475744	3.2906	5.1213e-04	0.0878	G	A	G	A	A	A	A	G	G	G	G	G	G	G	G	G	G	A	G	G	G	G	A	A	G	A	A	A	A	A	A	A	A	R	R	G	R	R	A	G	G	R	G	A	-
chr1	2475834	3.4016	3.9666e-04	0.0911	G	A	G	A	A	A	A	G	G	G	G	G	G	G	G	G	G	A	G	G	G	G	A	A	G	A	A	A	A	A	A	A	-	R	R	G	R	R	A	G	-	R	G	A	R
chr1	2479987	3.1581	6.9488e-04	0.0838	C	A	C	A	A	A	A	C	C	C	C	C	C	C	C	C	C	A	C	C	C	C	A	A	C	A	A	A	M	A	A	A	A	A	M	C	M	M	A	C	C	M	C	A	A
chr1	2480003	3.3457	4.5110e-04	0.0894	G	A	G	A	A	A	A	G	G	G	G	G	G	G	G	G	G	A	G	G	G	G	A	A	G	A	A	A	A	A	A	A	A	A	R	G	R	R	A	G	G	R	G	A	A
chr1	2480096	3.2423	5.7241e-04	0.0863	G	A	G	A	A	A	A	G	G	G	G	G	G	G	G	G	G	A	G	G	G	G	A	A	G	-	A	A	A	A	A	A	A	A	R	G	R	R	A	G	G	R	G	A	A
chr1	2480150	3.6249	2.3721e-04	0.0977	C	G	C	G	G	-	G	C	C	C	C	C	C	C	C	C	C	G	C	C	C	C	G	G	C	G	G	G	G	G	G	G	G	G	S	C	S	S	G	C	C	S	C	G	G
chr1	2480224	3.2859	5.1769e-04	0.0876	T	A	T	A	A	A	A	T	T	T	T	T	T	T	T	T	T	A	T	T	T	T	A	A	T	A	A	A	A	A	A	A	A	A	W	T	W	W	A	T	T	W	T	A	W
chr1	2480258	3.5552	2.7849e-04	0.0956	G	C	G	C	C	C	C	G	G	G	G	G	G	G	G	G	G	C	G	G	G	G	C	C	G	C	C	C	C	C	C	C	C	C	S	G	S	S	C	G	G	S	G	C	S
chr1	2480288	3.1672	6.8052e-04	0.0841	G	A	G	A	A	A	A	G	G	G	G	G	G	G	G	G	G	A	G	G	G	G	A	A	G	A	A	A	A	A	A	A	A	A	R	R	R	R	A	G	G	R	G	A	R
chr1	2480351	3.1506	7.0696e-04	0.0836	G	A	G	A	A	A	A	G	G	G	R	G	G	G	G	G	G	R	G	G	G	G	A	A	G	A	R	A	A	A	A	A	A	A	R	G	R	R	A	G	G	R	G	A	-
chr1	2480596	3.0738	8.4363e-04	0.0813	A	G	A	G	R	G	G	A	A	A	A	A	A	A	A	A	A	G	A	A	A	A	G	R	A	R	G	G	G	G	G	G	R	R	R	A	R	A	G	A	A	R	A	G	R
chr1	2480606	3.1035	7.8797e-04	0.0822	G	A	G	A	R	A	A	G	G	G	G	G	G	G	G	G	G	A	G	G	G	G	A	R	G	R	A	A	A	A	A	A	R	R	R	G	R	-	A	G	G	R	G	A	R
chr1	2480730	3.1132	7.7061e-04	0.0825	C	T	C	T	T	T	T	C	C	C	C	C	C	C	C	C	C	T	C	C	C	C	T	T	C	T	T	T	T	T	T	T	-	Y	Y	C	Y	Y	T	C	C	Y	C	T	Y
chr1	2481146	3.1277	7.4527e-04	0.0829	C	T	C	T	T	T	T	C	C	C	C	C	C	C	C	C	C	T	C	C	C	C	-	T	C	T	T	T	T	T	T	T	T	T	Y	C	Y	Y	T	C	C	Y	Y	T	T
chr1	2482353	3.2651	5.4308e-04	0.0870	T	C	Y	C	C	C	C	Y	T	Y	T	Y	Y	Y	Y	T	T	C	Y	T	T	T	C	C	Y	C	C	C	C	C	C	C	C	C	Y	Y	Y	Y	C	T	Y	Y	T	C	C
chr1	2482705	3.2859	5.1777e-04	0.0876	C	T	C	T	T	T	T	C	C	C	C	C	C	C	C	C	C	T	C	C	C	C	T	T	C	T	T	T	T	T	T	T	T	-	Y	Y	Y	Y	T	C	C	Y	C	T	T
chr1	2483747	4.2137	6.1130e-05	0.1151	C	G	C	G	G	G	G	C	C	C	C	C	C	C	C	C	C	S	C	C	C	C	S	G	C	G	S	G	C	G	S	G	G	G	S	C	S	S	G	C	C	S	C	G	S
chr1	2484883	3.3223	4.7605e-04	0.0887	G	T	G	T	T	T	T	G	G	G	G	G	G	G	G	G	G	T	G	G	G	G	T	T	G	T	T	T	T	T	T	T	T	T	K	G	K	K	T	K	K	K	G	T	K
chr1	2485234	3.0326	9.2775e-04	0.0801	T	G	T	G	G	G	G	T	T	T	T	T	T	T	T	T	T	G	T	T	T	T	G	G	T	G	G	G	G	G	G	G	G	G	K	T	K	K	G	T	T	K	T	G	G
chr1	2488177	3.0837	8.2465e-04	0.0816	C	T	C	T	T	T	T	C	C	C	C	C	C	C	C	C	C	T	C	C	C	C	T	T	C	T	T	T	T	T	T	Y	-	-	Y	C	Y	Y	T	C	C	Y	C	T	T
chr1	2488619	3.2549	5.5598e-04	0.0867	C	A	C	A	A	A	A	C	C	C	C	C	C	C	C	C	C	A	C	C	C	C	A	A	C	A	A	A	A	A	A	A	A	A	M	C	M	M	A	C	C	M	C	A	M
chr1	2488771	3.0053	9.8793e-04	0.0792	G	A	G	A	A	A	A	G	G	G	G	G	G	G	G	G	G	A	G	G	G	G	A	A	G	A	A	A	A	A	A	A	A	R	R	G	R	R	A	G	G	R	G	A	R
chr1	2489720	3.5455	2.8479e-04	0.0954	G	A	G	A	A	A	A	G	G	G	G	G	G	G	G	G	G	A	G	G	G	G	A	-	G	A	A	A	A	A	A	A	A	R	R	G	R	R	A	G	G	R	G	A	R
chr1	2489865	3.0493	8.9278e-04	0.0806	T	C	T	C	C	C	C	T	T	T	T	T	T	T	T	T	T	C	T	T	T	T	C	C	T	C	C	C	C	C	C	C	-	Y	Y	T	Y	Y	C	T	T	Y	T	C	Y
chr1	2490565	3.4133	3.8608e-04	0.0914	A	G	A	G	G	G	G	A	A	A	A	A	A	A	A	A	A	G	A	A	A	A	G	G	A	G	G	G	G	G	G	-	G	R	R	R	R	R	G	A	A	R	A	G	R
chr1	2491088	3.1869	6.5026e-04	0.0847	G	A	G	A	A	A	A	G	G	G	G	G	G	G	G	G	G	A	G	G	G	G	A	A	G	A	A	A	A	A	A	A	A	R	R	G	R	R	A	G	G	R	G	A	A
chr1	2491139	3.7643	1.7208e-04	0.1018	C	T	C	T	Y	T	T	C	C	C	C	C	C	C	C	C	C	T	C	C	C	C	Y	T	C	T	T	T	T	T	T	Y	T	T	Y	C	Y	Y	T	C	Y	Y	C	T	-
chr1	2491472	3.0243	9.4549e-04	0.0798	A	G	A	G	G	G	G	A	A	A	A	A	A	A	A	A	A	G	A	A	A	A	G	G	A	G	G	G	G	G	G	G	G	G	R	A	R	R	G	A	A	R	A	G	G
chr1	2491839	4.2005	6.3022e-05	0.1147	G	A	G	A	R	R	R	G	G	G	G	R	G	G	G	G	G	A	G	G	G	G	A	A	G	A	A	A	A	A	A	R	R	R	R	G	G	R	A	G	G	R	G	A	R
chr1	2491887	4.4852	3.2719e-05	0.1231	C	T	C	T	Y	Y	Y	C	C	C	C	C	C	C	C	C	C	T	C	C	C	C	T	T	C	T	T	T	T	T	Y	Y	Y	C	Y	C	C	Y	T	C	C	Y	C	T	C
chr1	2491974	4.6312	2.3376e-05	0.1273	G	A	G	A	R	R	R	G	G	G	G	G	G	G	G	G	G	R	G	G	G	G	A	A	G	A	R	A	A	R	A	R	-	R	R	G	G	R	A	G	G	R	G	A	R
chr1	2492071	3.6086	2.4628e-04	0.0972	C	G	C	G	G	S	S	C	C	C	C	C	C	C	C	C	C	G	C	C	C	C	G	G	C	G	G	G	G	G	G	G	S	G	S	C	S	S	G	C	C	S	C	G	S
chr1	2492073	3.3675	4.2904e-04	0.0901	A	G	A	G	G	R	R	A	A	A	A	A	A	A	A	A	A	G	A	A	A	A	G	G	A	G	G	G	G	G	G	G	R	G	R	A	R	R	G	A	A	R	A	G	R
chr1	2492250	3.5773	2.6468e-04	0.0963	G	A	G	R	R	R	R	G	G	G	G	G	G	G	G	G	G	A	G	G	G	G	A	A	G	A	A	A	A	A	A	R	R	G	R	G	G	R	A	G	G	R	G	A	G
chr1	2492276	3.7390	1.8237e-04	0.1011	C	A	C	M	M	M	M	C	C	C	C	C	C	C	C	C	C	A	C	C	C	C	A	A	C	A	A	A	A	A	A	M	M	C	M	C	C	M	A	C	C	M	C	A	C
chr1	2492316	3.5773	2.6468e-04	0.0963	C	T	C	Y	Y	Y	Y	C	C	C	C	C	C	C	C	C	C	T	C	C	C	C	T	T	C	T	T	T	T	T	T	Y	Y	C	Y	C	C	Y	T	C	C	Y	C	T	C
chr1	2493817	3.7937	1.6082e-04	0.1027	A	G	A	G	A	A	A	A	A	A	A	A	A	A	A	A	A	G	A	A	A	A	R	R	A	R	G	G	G	G	G	A	R	A	R	A	R	R	R	A	A	R	A	R	A
chr1	2493844	3.5615	2.7449e-04	0.0958	A	G	A	G	A	R	R	A	A	A	A	A	A	A	A	A	A	G	A	A	A	A	R	R	A	R	G	G	G	G	G	R	-	A	R	A	R	R	R	A	A	R	A	R	A
chr1	2494579	4.6786	2.0960e-05	0.1287	C	A	C	A	M	A	A	C	C	C	C	C	C	C	C	C	C	A	C	C	C	C	A	C	C	C	A	A	A	A	A	M	M	A	M	M	M	M	A	C	C	M	M	A	M
chr1	2496797	3.9197	1.2031e-04	0.1064	A	G	A	G	G	G	G	A	A	A	A	A	A	A	A	A	A	G	A	A	A	A	G	A	A	A	G	G	G	G	G	G	G	R	R	A	R	R	G	A	A	R	A	G	R
chr1	2496799	4.5752	2.6597e-05	0.1257	A	G	A	G	G	G	G	A	A	A	A	A	A	A	A	A	A	G	A	A	A	A	G	A	A	A	G	G	G	G	G	G	G	R	R	A	R	R	G	A	A	R	A	G	R
chr1	2496803	3.3892	4.0817e-04	0.0907	T	C	T	C	C	C	C	T	T	T	Y	T	T	T	T	T	T	C	T	T	T	T	C	T	T	T	C	C	C	C	C	C	C	Y	Y	Y	Y	Y	C	T	Y	Y	T	C	Y
chr1	2497442	3.1962	6.3647e-04	0.0850	G	A	G	A	A	A	A	G	G	G	G	G	G	G	G	G	G	A	G	G	G	G	A	A	G	A	A	A	A	-	A	-	A	R	R	G	R	R	A	G	G	R	G	A	R
chr1	2497478	3.2290	5.9027e-04	0.0859	A	C	A	C	C	C	C	A	A	A	A	A	A	A	A	A	A	C	A	A	A	A	C	C	A	C	C	C	C	C	C	C	C	-	M	A	M	M	C	A	A	M	A	C	M
chr1	2497566	3.5677	2.7059e-04	0.0960	T	A	T	A	A	A	A	T	T	T	T	T	T	T	T	T	T	A	T	T	T	T	A	A	T	A	A	A	A	A	A	A	A	-	W	T	W	W	A	T	T	W	T	A	W
chr1	2497675	4.6659	2.1581e-05	0.1283	A	C	A	C	M	M	M	A	A	A	A	A	A	A	A	A	A	C	A	A	A	A	M	C	A	C	C	C	C	C	C	M	C	M	A	A	M	M	C	A	A	M	A	C	M
chr1	2497874	3.7174	1.9168e-04	0.1005	A	C	A	C	C	-	C	A	A	A	A	A	A	A	A	A	A	C	A	A	A	A	C	C	A	C	C	C	C	C	C	C	C	M	M	A	M	M	C	A	A	M	A	C	M
chr1	2497882	3.3482	4.4858e-04	0.0895	A	G	A	G	G	G	G	A	A	A	A	A	A	A	A	A	A	G	A	A	A	A	G	G	A	G	G	G	G	G	G	G	G	R	R	A	R	R	G	A	A	R	A	G	R
chr1	2498179	3.6754	2.1114e-04	0.0992	T	C	T	C	C	C	C	T	T	T	T	T	T	T	T	T	T	C	T	T	T	T	C	-	T	C	C	C	C	C	C	C	C	Y	Y	T	Y	Y	C	T	T	Y	T	C	Y
chr1	2498203	3.3312	4.6645e-04	0.0890	A	G	A	G	G	G	G	A	A	A	A	A	A	A	A	A	A	G	A	A	A	A	G	-	A	G	G	G	G	G	G	G	G	R	R	A	R	R	G	A	A	R	A	G	R
chr1	2498340	3.5760	2.6548e-04	0.0963	G	A	G	A	A	A	A	G	G	G	G	G	G	G	G	G	G	A	G	G	G	G	A	A	G	A	A	A	A	A	A	A	A	R	R	G	R	R	A	G	G	R	G	A	-
chr1	2498354	3.3365	4.6077e-04	0.0891	C	T	C	T	T	T	T	C	C	C	C	C	C	C	C	C	C	T	C	C	C	C	T	T	C	T	T	T	T	T	T	T	T	Y	Y	Y	Y	Y	T	C	C	Y	C	T	Y
chr1	2498396	3.3386	4.5859e-04	0.0892	A	G	A	G	G	G	G	A	A	A	A	A	A	A	A	A	A	G	A	A	A	A	G	G	A	G	G	G	G	G	G	G	G	R	R	A	R	R	G	A	A	R	A	G	R
chr1	2498597	3.1850	6.5319e-04	0.0846	T	C	T	C	C	C	C	T	T	T	Y	T	T	T	T	T	T	C	T	T	T	T	C	C	T	-	C	C	C	C	C	C	-	C	Y	Y	Y	Y	C	Y	Y	Y	T	C	Y
chr1	2498620	3.0942	8.0506e-04	0.0819	A	C	A	C	C	C	C	A	A	A	A	A	A	A	A	A	A	C	A	A	A	A	C	C	A	C	C	C	C	C	C	C	-	C	M	A	M	M	C	A	A	M	A	C	M
chr1	2499498	3.2825	5.2179e-04	0.0875	A	G	A	G	G	G	G	A	A	A	A	A	A	A	A	A	A	G	A	A	A	A	G	G	A	G	G	G	G	G	G	G	G	-	R	A	R	R	G	A	A	R	A	G	G
chr1	2499521	3.4902	3.2343e-04	0.0937	G	A	G	A	A	A	A	G	G	G	G	G	G	G	G	G	G	A	G	G	G	G	A	A	G	A	A	A	A	A	A	A	A	R	R	G	R	R	A	G	G	R	G	A	A
chr1	2499535	3.6648	2.1637e-04	0.0989	G	A	G	A	A	A	A	G	G	G	G	G	G	G	G	G	G	A	G	G	G	G	A	-	G	A	A	A	A	A	-	A	-	R	R	G	R	R	A	R	G	R	G	A	-
chr1	2499550	3.8442	1.4314e-04	0.1042	A	G	A	G	G	G	G	A	A	A	A	A	A	A	A	A	A	G	A	A	A	A	G	-	A	G	G	G	G	G	-	G	-	R	R	A	R	R	G	A	A	R	A	G	-
chr1	2499571	3.8117	1.5427e-04	0.1033	T	A	T	A	A	A	A	T	T	T	T	T	T	T	T	T	T	A	T	T	T	T	A	-	T	A	A	A	A	A	A	A	A	W	W	T	W	W	A	T	T	W	T	A	A
chr1	2499592	3.6136	2.4345e-04	0.0974	C	A	C	A	A	A	A	C	C	C	C	C	C	C	C	C	C	A	C	C	C	C	A	M	C	A	A	A	A	A	A	A	A	M	M	M	M	M	A	C	C	M	C	A	-
chr1	2499606	3.6667	2.1543e-04	0.0990	T	G	T	G	G	G	G	T	T	T	T	T	T	T	T	T	T	G	T	T	T	T	G	K	T	G	-	G	G	G	G	G	G	K	K	T	K	K	G	T	T	K	T	G	-
chr1	2501313	3.0520	8.8720e-04	0.0806	A	G	A	G	G	G	G	A	A	A	A	A	A	A	A	A	A	G	A	A	A	A	G	G	A	G	G	G	G	G	G	G	G	R	R	A	R	R	G	A	A	R	-	G	R
chr1	2503416	3.2992	5.0207e-04	0.0880	G	A	G	A	A	A	A	G	G	G	G	G	G	G	G	G	G	A	G	G	G	G	A	A	G	A	A	A	A	A	A	A	A	R	R	G	R	R	A	G	R	R	G	A	R
chr1	2503499	4.3179	4.8096e-05	0.1182	A	G	A	G	R	R	R	A	A	A	A	A	A	A	A	A	A	R	A	A	A	A	G	G	A	G	R	G	G	G	G	R	R	R	R	A	A	R	G	A	R	R	A	G	R
chr1	2503514	3.3026	4.9820e-04	0.0881	C	G	S	G	G	G	G	S	C	S	G	S	S	S	S	C	C	G	S	C	C	C	G	G	S	G	G	G	G	G	G	G	G	G	S	S	S	G	G	C	G	S	C	G	S
chr1	2503927	3.7000	1.9952e-04	0.0999	A	G	A	G	G	R	R	A	A	A	A	A	A	A	A	A	A	R	A	A	A	A	G	R	A	R	G	R	G	G	G	R	R	R	R	A	R	R	G	A	R	R	A	G	G
chr1	2505281	3.4272	3.7393e-04	0.0918	C	T	C	C	C	Y	Y	C	C	C	C	C	C	C	C	C	C	C	C	C	C	C	C	C	C	C	C	Y	C	C	C	C	C	C	C	C	Y	C	Y	C	C	C	C	C	C
chr1	2506824	3.0605	8.7004e-04	0.0809	C	T	C	C	Y	C	C	C	C	C	C	C	C	C	C	C	C	C	C	C	C	C	C	C	C	C	C	Y	C	Y	Y	Y	Y	C	C	C	C	Y	Y	C	C	C	C	-	C
chr1	2515568	3.3378	4.5944e-04	0.0892	C	A	C	A	A	M	M	C	C	C	C	C	C	C	C	C	C	M	C	C	C	C	C	A	C	A	M	M	A	A	A	M	C	-	M	C	M	M	A	C	C	M	C	A	A
chr1	2515702	3.3582	4.3830e-04	0.0898	C	G	C	C	C	S	S	C	C	C	C	C	C	C	C	C	C	C	C	C	C	C	S	C	C	C	C	C	C	S	C	S	S	C	C	C	S	C	G	C	C	C	C	G	C
chr1	2518310	3.4597	3.4700e-04	0.0928	T	A	T	T	A	A	A	T	T	T	T	T	T	T	T	T	T	W	T	T	T	T	A	T	T	T	W	T	W	T	T	A	A	W	T	T	W	-	A	T	T	T	T	A	W
chr1	2527971	3.6198	2.3998e-04	0.0976	C	T	C	T	C	T	T	C	C	C	C	C	C	C	C	C	C	Y	C	C	C	C	T	Y	C	Y	Y	Y	T	T	T	T	-	Y	Y	C	Y	Y	T	C	C	Y	C	T	Y
chr1	2532223	4.4515	3.5357e-05	0.1221	G	A	G	A	R	A	A	G	G	G	G	G	G	G	G	G	G	A	G	G	G	G	A	R	G	R	A	A	A	A	A	G	R	A	R	G	R	R	R	G	G	R	G	R	R
chr1	2535411	3.3508	4.4583e-04	0.0896	C	T	C	T	T	T	T	C	C	C	C	C	C	C	C	C	C	T	C	C	C	C	T	T	C	T	T	Y	Y	T	T	Y	T	Y	Y	C	Y	Y	Y	C	C	Y	C	Y	Y
chr1	2535456	3.2788	5.2627e-04	0.0874	C	T	C	T	T	T	T	C	C	C	C	C	C	C	C	C	C	T	C	C	C	C	T	Y	C	Y	T	T	T	T	T	T	T	Y	Y	C	Y	Y	T	C	C	Y	C	T	Y
chr1	2535480	4.4600	3.4671e-05	0.1223	T	C	T	C	C	C	C	-	T	T	T	T	T	T	T	T	T	C	T	T	T	T	C	Y	T	Y	C	Y	Y	C	C	Y	C	Y	Y	T	Y	Y	Y	T	T	Y	T	Y	Y
chr1	2537379	3.0868	8.1887e-04	0.0817	C	T	C	T	T	T	T	C	C	C	C	C	C	C	C	C	C	T	C	C	C	C	T	T	C	T	T	T	T	T	T	T	T	Y	Y	C	Y	Y	T	C	C	Y	C	T	Y
chr1	2538766	4.0087	9.8007e-05	0.1091	C	A	C	A	A	A	A	C	C	C	C	C	C	C	C	C	C	M	C	C	C	C	A	A	C	A	M	A	A	M	A	A	-	M	M	C	M	-	A	C	C	-	C	A	M
chr1	2539141	3.2629	5.4583e-04	0.0869	C	T	C	T	Y	T	T	C	C	C	C	C	C	C	C	C	C	T	C	C	C	C	Y	Y	C	Y	T	Y	Y	Y	T	Y	T	Y	Y	C	Y	Y	T	C	C	Y	C	T	Y
chr1	2539165	3.2488	5.6390e-04	0.0865	G	A	G	A	R	A	A	G	G	G	G	G	G	G	G	G	G	A	G	G	G	G	R	A	G	A	A	R	R	A	A	R	A	R	R	G	G	A	A	G	G	R	G	A	R
chr1	2539533	3.3936	4.0403e-04	0.0908	G	C	G	C	S	C	C	G	G	G	G	G	G	G	G	G	G	S	G	G	G	G	G	S	G	S	S	C	S	C	C	C	-	S	S	G	S	S	C	G	G	S	G	C	S
chr1	2539535	3.4527	3.5262e-04	0.0926	C	T	C	T	Y	T	T	C	C	C	C	C	C	C	C	C	C	Y	C	C	C	C	C	Y	C	Y	Y	T	Y	T	T	T	-	Y	Y	C	Y	Y	T	C	C	Y	C	T	Y
chr1	2542060	4.0714	8.4831e-05	0.1109	C	T	C	C	T	T	T	C	C	C	C	C	C	C	C	C	C	Y	C	C	C	C	Y	C	C	C	Y	Y	Y	Y	T	C	Y	-	C	C	Y	Y	Y	C	C	C	C	Y	-
chr1	2542441	3.8867	1.2980e-04	0.1055	G	T	G	G	T	T	T	G	G	G	G	G	G	G	G	G	G	K	G	G	G	G	K	G	G	G	K	G	K	K	T	G	K	K	G	G	K	G	K	G	G	G	G	K	K
chr1	2545112	3.0670	8.5703e-04	0.0811	A	C	A	C	C	M	M	A	A	A	A	A	A	A	A	A	A	M	A	A	A	A	C	C	A	C	M	C	C	C	A	M	C	M	M	A	M	-	M	A	A	M	A	M	C
chr1	2545181	4.4794	3.3159e-05	0.1229	C	T	C	T	-	-	T	C	C	C	C	C	C	C	C	C	C	Y	C	C	C	C	T	T	C	T	Y	T	T	T	T	Y	T	Y	Y	-	Y	Y	Y	C	C	Y	C	Y	T
chr1	2545577	3.1932	6.4092e-04	0.0849	C	T	C	T	T	T	T	C	C	C	C	C	C	C	C	C	C	Y	C	C	C	C	T	T	C	T	Y	T	T	T	T	T	T	T	Y	C	Y	Y	Y	C	C	Y	C	Y	Y
chr1	2545715	3.4510	3.5401e-04	0.0925	C	G	C	G	G	G	G	C	C	C	C	C	C	C	C	C	C	S	C	C	C	C	G	G	C	G	S	G	G	G	G	G	G	-	S	C	S	S	S	C	C	S	C	S	G
chr1	2545721	3.1498	7.0831e-04	0.0836	C	T	C	T	T	T	T	C	C	C	C	C	C	C	C	C	C	Y	C	C	C	C	T	T	C	T	Y	T	T	T	T	T	T	Y	Y	C	Y	Y	Y	C	C	Y	C	Y	Y
chr1	2545974	3.6906	2.0388e-04	0.0997	T	C	T	C	Y	C	C	T	T	T	T	T	T	T	T	T	T	Y	T	T	T	T	Y	Y	T	Y	Y	C	C	C	C	C	C	-	Y	T	Y	Y	C	T	T	Y	T	C	C
chr1	2546060	3.7105	1.9475e-04	0.1003	T	C	T	C	C	C	C	T	T	T	T	T	T	T	T	T	T	Y	T	T	T	T	C	C	T	C	Y	C	C	C	C	C	C	C	Y	T	Y	Y	C	T	T	Y	T	C	C
chr1	2546087	3.5139	3.0630e-04	0.0944	T	C	T	C	C	C	C	T	T	T	T	T	T	T	T	T	T	Y	T	T	T	T	C	C	T	C	Y	C	C	C	C	C	C	C	Y	T	Y	Y	C	T	T	Y	T	C	C
chr1	2546186	3.3057	4.9464e-04	0.0882	G	A	G	A	A	A	A	G	G	G	G	G	G	G	G	G	G	R	G	G	G	G	A	A	G	A	R	A	A	A	A	A	A	A	R	G	R	R	A	G	G	R	G	A	A
chr1	2546300	3.3646	4.3194e-04	0.0900	T	C	T	C	C	C	C	T	T	T	T	T	T	T	T	T	T	Y	T	T	T	T	C	C	T	C	Y	C	C	C	C	C	C	C	Y	Y	Y	Y	C	T	T	Y	T	C	-
chr1	2546339	3.4097	3.8934e-04	0.0913	G	A	G	A	A	A	A	G	G	G	G	G	G	G	G	G	G	R	G	G	G	G	A	A	G	A	R	A	A	A	A	A	A	A	R	G	R	R	A	G	G	R	G	A	-
chr1	2546340	3.5924	2.5561e-04	0.0968	G	T	G	T	T	T	T	G	G	G	G	G	G	G	G	G	G	K	G	G	G	G	T	T	G	T	K	T	T	T	T	T	T	T	K	G	K	K	T	G	G	K	G	T	-
chr1	2546363	3.7937	1.6081e-04	0.1027	C	T	C	T	T	T	T	C	C	C	C	C	C	C	C	C	C	Y	C	C	C	C	T	T	C	T	Y	T	T	T	T	T	T	T	Y	Y	Y	Y	T	C	C	Y	C	T	-
chr1	2546384	3.3152	4.8391e-04	0.0885	A	G	G	A	A	A	A	G	R	G	R	G	G	G	G	R	R	R	G	R	R	R	A	A	G	A	R	A	A	A	A	A	A	A	-	G	R	R	A	R	G	R	G	A	A
chr1	2546396	3.5008	3.1562e-04	0.0940	A	G	A	G	G	G	G	A	A	A	A	A	A	A	A	A	A	R	A	A	A	A	G	G	A	G	R	G	G	G	G	G	G	G	R	A	R	R	G	A	A	R	A	G	G
chr1	2546460	3.3204	4.7814e-04	0.0887	C	T	C	T	T	T	T	C	C	C	C	C	C	C	C	C	C	Y	C	C	C	C	T	T	C	T	Y	T	T	T	T	T	T	T	Y	Y	Y	Y	T	C	C	Y	C	T	T
chr1	2546507	3.4965	3.1877e-04	0.0939	C	T	C	T	T	T	T	C	C	C	C	C	C	C	C	C	C	Y	C	C	C	C	T	T	C	T	Y	T	T	T	T	T	T	-	Y	C	Y	Y	T	C	C	Y	C	T	Y
chr1	2546509	3.4965	3.1877e-04	0.0939	T	C	T	C	C	C	C	T	T	T	T	T	T	T	T	T	T	Y	T	T	T	T	C	C	T	C	Y	C	C	C	C	C	C	-	Y	T	Y	Y	C	T	T	Y	T	C	Y
chr1	2546510	3.6253	2.3698e-04	0.0977	C	T	C	T	T	T	T	C	C	C	C	C	C	C	C	C	C	Y	C	C	C	C	T	T	C	T	Y	T	T	T	T	T	T	-	Y	C	Y	Y	T	C	C	Y	C	T	Y
chr1	2546720	3.3365	4.6082e-04	0.0891	G	C	G	C	C	C	C	G	G	G	G	G	G	G	G	G	G	S	G	G	G	G	C	C	G	C	S	C	C	C	C	C	C	S	S	-	S	S	C	G	G	S	G	C	S
chr1	2546723	3.5622	2.7402e-04	0.0959	T	C	T	C	C	C	C	T	T	T	T	T	T	T	T	T	T	Y	T	T	T	T	C	C	T	C	Y	C	C	C	C	C	C	C	Y	-	Y	Y	C	T	T	Y	T	C	C
chr1	2546729	3.5953	2.5393e-04	0.0968	G	A	G	A	A	A	A	G	G	G	G	G	G	G	G	G	G	R	G	G	G	G	A	A	G	A	R	A	A	A	A	A	A	R	R	-	R	R	A	G	G	R	G	A	R
chr1	2546759	3.4439	3.5986e-04	0.0923	T	C	T	C	C	C	C	T	T	T	T	T	T	T	T	T	T	Y	T	T	T	T	C	C	T	C	Y	C	C	C	C	C	C	Y	Y	T	Y	Y	C	T	T	Y	T	C	Y
chr1	2546772	3.6252	2.3703e-04	0.0977	A	G	A	G	G	G	G	A	A	A	A	A	A	A	A	-	A	R	A	A	A	A	G	G	A	G	R	G	G	G	G	G	G	R	R	A	R	R	G	A	A	R	G	G	R
chr1	2546903	3.3282	4.6965e-04	0.0889	C	T	C	T	T	T	T	C	C	C	C	C	C	C	C	C	C	T	C	C	C	C	T	T	C	T	T	T	T	-	T	T	T	Y	Y	C	Y	Y	T	C	C	Y	C	T	Y
chr1	2546993	3.7162	1.9221e-04	0.1004	T	C	T	C	C	C	C	T	T	T	T	T	T	T	T	T	T	C	T	T	T	T	C	C	T	C	C	C	C	C	C	C	C	Y	Y	T	Y	Y	C	T	T	Y	T	C	Y
chr1	2547487	3.2314	5.8691e-04	0.0860	T	C	T	C	C	C	C	T	T	T	T	T	T	T	T	T	T	C	T	T	T	T	C	C	T	C	C	C	C	C	C	C	C	C	Y	T	Y	Y	C	T	T	Y	T	C	C
chr1	2547653	3.3947	4.0298e-04	0.0909	T	C	T	C	C	C	C	T	T	T	T	T	T	T	T	T	T	C	T	T	T	T	C	C	T	C	C	C	C	C	C	C	C	Y	Y	Y	Y	Y	C	T	T	Y	T	C	Y
chr1	2547714	4.2393	5.7632e-05	0.1159	G	A	G	A	A	R	R	G	G	G	G	G	G	G	G	G	G	R	G	G	G	G	A	R	G	R	R	A	R	A	G	R	R	R	R	G	R	R	A	G	G	R	G	A	R
chr1	2547847	4.3202	4.7836e-05	0.1182	A	T	A	T	T	T	T	-	A	A	A	A	A	A	A	A	A	T	A	A	A	A	T	-	A	T	T	T	T	T	T	T	T	W	W	A	W	W	T	A	A	W	A	T	W
chr1	2547872	3.7451	1.7985e-04	0.1013	A	G	A	G	G	G	G	A	A	A	A	A	A	A	A	A	A	G	A	A	A	A	G	-	A	G	G	G	G	G	G	G	G	R	R	A	R	R	G	R	A	R	A	G	R
chr1	2548035	3.7600	1.7377e-04	0.1017	G	A	G	A	A	A	A	-	G	G	G	G	G	G	G	G	G	A	G	G	G	G	A	A	G	A	A	A	A	A	A	A	A	-	R	G	R	R	A	G	G	R	G	A	R
chr1	2548266	3.9175	1.2093e-04	0.1064	G	A	G	A	R	A	A	G	G	G	G	G	G	G	G	G	G	A	G	G	G	G	A	R	G	R	A	R	G	A	G	A	-	A	R	G	R	R	A	G	G	R	G	A	R
chr1	2548297	3.6169	2.4159e-04	0.0975	A	C	A	C	C	C	C	A	A	A	A	A	A	A	A	A	A	C	A	A	A	A	C	C	A	C	C	C	C	C	C	C	-	-	M	A	M	M	C	A	A	M	A	C	M
chr1	2549798	3.0631	8.6469e-04	0.0810	G	C	G	C	C	C	C	G	G	G	G	G	G	G	G	G	G	C	G	G	G	G	C	C	G	C	C	C	C	C	C	C	C	-	S	G	S	S	C	G	G	S	G	C	S
chr1	2550094	3.0285	9.3644e-04	0.0799	G	A	G	R	A	A	A	G	G	G	G	G	G	G	G	G	G	A	G	G	G	G	R	G	G	G	A	A	R	A	A	A	A	A	R	G	R	R	R	G	G	R	G	R	A
chr1	2550571	3.0293	9.3470e-04	0.0800	C	T	C	T	T	T	T	C	C	C	C	C	C	C	C	C	C	T	C	C	C	C	T	T	C	T	T	T	T	T	T	T	T	T	Y	C	Y	Y	T	C	C	Y	C	T	-
chr1	2550634	3.4224	3.7813e-04	0.0917	G	A	G	A	R	A	A	G	G	G	G	G	G	G	G	G	G	A	G	G	G	G	A	-	G	A	A	A	A	A	A	A	A	-	R	G	R	R	A	G	G	R	G	A	R
chr1	2550907	3.2167	6.0714e-04	0.0856	A	G	A	G	G	G	G	A	A	A	A	A	A	A	A	A	A	G	A	A	A	A	G	G	A	G	G	G	G	G	G	G	-	G	R	A	R	R	G	A	A	R	A	G	-
chr1	2551247	3.2858	5.1781e-04	0.0876	G	C	G	C	C	C	C	G	G	G	G	G	G	G	G	G	G	C	G	G	G	G	C	-	G	C	C	C	S	C	C	C	C	S	S	G	S	S	C	G	G	S	G	C	C
chr1	2551269	3.1937	6.4015e-04	0.0849	C	T	C	T	T	T	T	C	C	C	C	C	C	C	C	C	C	T	C	C	C	C	T	-	C	T	T	T	T	T	T	T	T	Y	Y	C	Y	Y	T	C	C	Y	C	T	T
chr1	2551272	3.3570	4.3958e-04	0.0897	A	C	A	C	C	C	C	A	A	A	A	A	A	A	A	A	A	C	A	A	A	A	C	-	A	C	C	C	C	C	C	C	C	M	M	A	M	M	C	A	A	M	A	C	-
chr1	2551672	3.0987	7.9678e-04	0.0820	T	C	T	C	C	C	C	T	T	T	T	T	T	T	T	T	T	C	T	T	T	T	C	C	T	C	C	C	C	C	C	C	C	C	Y	T	Y	Y	C	T	T	Y	T	C	C
chr1	2551705	3.0705	8.5020e-04	0.0812	C	G	C	G	G	G	G	C	C	C	C	C	C	C	C	C	C	G	C	C	C	C	G	G	C	G	G	G	G	G	G	G	G	S	S	C	S	S	G	C	C	S	C	G	-
chr1	2551714	3.2732	5.3312e-04	0.0872	G	A	G	A	A	A	A	G	G	G	G	G	G	G	G	G	G	A	G	G	G	G	A	A	G	A	A	A	A	A	A	A	A	R	R	G	R	R	A	G	G	R	G	A	-
chr1	2551970	3.2495	5.6299e-04	0.0865	A	T	A	T	T	T	T	A	A	A	A	A	A	A	A	A	A	T	A	A	A	A	T	T	A	T	T	T	T	T	T	T	T	T	W	-	W	W	T	A	A	W	A	T	-
chr1	2552811	3.4306	3.7106e-04	0.0919	C	T	C	T	T	T	T	C	C	C	C	C	C	C	C	C	C	T	C	C	C	C	T	-	C	-	T	T	T	T	T	T	-	-	Y	C	Y	Y	T	C	C	Y	C	T	T
chr1	2553521	3.1630	6.8704e-04	0.0840	C	T	C	T	T	T	T	C	C	C	C	C	C	C	C	C	C	T	C	C	C	C	T	T	C	T	T	T	T	T	T	T	-	-	Y	C	Y	Y	T	C	C	Y	C	T	T
chr1	2553528	3.2768	5.2865e-04	0.0874	C	T	C	T	T	T	T	-	C	C	C	C	C	C	C	C	C	T	C	C	C	C	T	T	C	T	T	T	T	T	T	T	-	-	Y	C	Y	Y	T	C	C	Y	C	T	-
chr1	2555017	3.2969	5.0475e-04	0.0880	C	T	C	T	T	T	T	C	C	C	C	C	C	C	C	C	C	T	C	C	C	C	T	T	C	T	Y	T	T	T	T	T	T	Y	Y	C	Y	Y	T	C	C	Y	C	T	Y
chr1	2555043	3.2767	5.2886e-04	0.0874	T	C	T	C	C	C	C	T	T	T	T	T	T	T	T	T	T	C	T	T	T	T	C	C	T	C	C	C	C	C	C	C	C	Y	Y	T	Y	Y	C	T	T	Y	T	C	Y
chr1	2555482	3.2995	5.0177e-04	0.0880	T	C	Y	C	C	C	C	-	T	Y	Y	Y	Y	Y	Y	T	T	C	Y	T	T	T	C	-	Y	C	C	C	C	C	C	C	C	Y	Y	Y	Y	Y	C	T	Y	Y	Y	C	Y
chr1	2555491	3.6201	2.3984e-04	0.0976	C	T	C	T	T	T	T	C	C	C	C	C	C	C	C	C	C	T	C	C	C	C	T	-	C	T	T	T	T	T	T	T	T	Y	Y	C	Y	Y	T	C	C	Y	C	T	Y
chr1	2555582	3.1590	6.9337e-04	0.0838	C	G	C	G	G	G	G	C	C	C	C	C	C	C	C	C	C	G	C	C	C	C	G	G	C	G	G	G	G	G	G	G	G	S	S	C	S	S	G	C	-	S	C	G	S
chr1	2555658	3.0476	8.9629e-04	0.0805	A	C	A	C	C	C	C	A	A	A	A	A	A	A	A	A	A	C	A	A	A	A	C	C	A	C	C	C	C	C	C	C	C	M	M	A	M	M	C	A	A	M	A	C	M
chr1	2556411	3.4665	3.4159e-04	0.0930	G	A	G	A	A	A	A	G	G	G	G	G	G	G	G	G	G	A	G	G	G	G	R	G	G	G	A	A	R	R	G	G	R	R	R	G	R	R	R	G	G	R	G	R	R
chr1	2556559	3.2009	6.2972e-04	0.0851	T	C	T	C	C	C	C	T	T	T	T	T	T	T	T	T	T	C	T	T	T	T	C	C	T	C	C	C	C	C	C	C	C	-	Y	T	Y	Y	C	T	T	Y	T	C	Y
chr1	2556644	3.1599	6.9199e-04	0.0839	A	C	A	C	M	C	C	A	A	A	A	A	A	A	A	A	A	C	A	A	A	A	C	C	A	C	C	C	C	C	C	C	C	M	M	A	M	M	C	A	A	M	A	C	M
chr1	2556678	3.1464	7.1389e-04	0.0835	A	T	A	T	T	T	T	A	A	A	A	A	A	A	A	A	A	T	A	A	A	A	T	T	A	T	T	T	T	T	T	T	T	W	W	A	W	W	T	A	A	W	A	T	-
chr1	2556708	3.5173	3.0387e-04	0.0945	G	A	G	A	A	A	A	G	G	G	G	G	G	G	G	G	G	A	G	G	G	G	A	A	G	A	A	A	A	A	A	A	A	R	R	G	R	R	A	G	G	R	G	A	R
chr1	2556937	3.4821	3.2957e-04	0.0935	G	A	G	A	A	A	A	G	G	G	G	G	G	G	G	G	G	A	G	G	G	G	A	-	G	A	A	A	A	A	A	A	A	A	R	G	R	R	A	G	G	R	G	A	A
chr1	2556958	5.0319	9.2920e-06	0.1390	C	T	C	Y	Y	T	T	C	C	C	C	C	C	C	C	C	C	C	C	C	C	C	T	Y	C	Y	C	T	Y	T	C	C	Y	-	C	C	C	Y	Y	C	C	C	C	Y	Y
chr1	2556982	3.5516	2.8080e-04	0.0955	G	C	G	C	C	C	C	G	G	G	G	G	G	G	G	G	G	C	G	G	G	G	C	-	G	C	C	C	C	C	C	C	C	-	S	G	S	S	C	G	G	S	G	C	S
chr1	2557033	3.4082	3.9070e-04	0.0913	C	T	C	T	T	T	T	C	C	C	C	C	C	C	C	C	C	T	C	C	C	C	T	-	C	T	T	T	T	T	T	T	T	T	Y	C	Y	Y	T	C	C	Y	C	T	Y
chr1	2557105	3.1241	7.5136e-04	0.0828	A	G	A	G	G	G	G	A	A	A	A	A	A	A	A	A	A	G	A	A	A	A	G	G	A	G	G	G	G	G	G	G	G	G	R	A	R	R	G	A	A	R	A	G	G
chr1	2557345	3.2178	6.0556e-04	0.0856	A	G	A	G	G	G	G	A	A	A	A	A	A	A	A	A	A	G	A	A	A	A	G	G	A	G	G	G	G	G	G	G	G	G	R	A	R	R	G	A	A	R	-	G	R
chr1	2557574	3.5873	2.5864e-04	0.0966	C	G	C	G	G	G	G	C	C	C	C	C	C	C	C	C	C	G	C	C	C	C	G	G	C	G	G	G	G	G	G	G	G	G	S	C	S	S	G	C	C	S	C	G	S
chr1	2558195	3.3751	4.2159e-04	0.0903	T	C	T	C	C	C	C	T	T	T	T	T	T	T	T	T	T	C	T	T	T	T	C	C	T	C	C	C	C	C	C	C	C	-	Y	T	Y	Y	C	T	T	Y	T	C	-
chr1	2558518	3.5105	3.0864e-04	0.0943	A	C	A	C	C	C	C	A	A	A	A	A	A	A	A	A	A	C	A	A	A	A	C	C	A	C	C	C	C	C	C	C	C	M	M	A	M	M	C	A	A	M	A	C	M
chr1	2558688	3.4010	3.9722e-04	0.0911	C	T	C	T	T	T	T	C	C	C	C	C	C	C	C	C	C	T	C	C	C	C	T	-	C	T	T	T	T	T	T	T	T	Y	Y	C	Y	Y	T	C	C	Y	C	T	Y
chr1	2558869	4.1342	7.3418e-05	0.1128	A	G	A	G	G	G	G	A	A	A	A	A	A	A	A	A	A	G	A	A	A	A	G	G	A	G	G	G	G	G	G	R	G	-	R	A	R	R	G	A	A	R	A	-	R
chr1	2558870	3.8289	1.4829e-04	0.1038	C	T	C	T	T	T	T	C	C	C	C	C	C	C	C	C	C	T	C	C	C	C	T	T	C	T	T	T	T	T	T	T	T	-	Y	C	Y	Y	T	C	C	Y	C	T	Y
chr1	2559026	3.2580	5.5202e-04	0.0868	G	A	G	A	A	A	A	G	G	G	G	G	G	G	G	G	G	A	G	G	G	G	A	A	G	A	A	A	A	A	A	A	-	A	R	G	R	R	A	G	G	R	G	A	-
chr1	2559453	3.7556	1.7556e-04	0.1016	A	G	A	G	-	G	G	A	A	A	A	A	A	A	A	A	A	G	A	A	A	A	G	G	A	G	G	G	G	G	G	G	G	R	R	A	R	R	G	A	A	R	A	G	R
chr1	2560200	3.1601	6.9169e-04	0.0839	A	G	A	G	G	G	G	A	A	A	A	A	A	A	A	A	A	G	A	A	A	A	G	G	A	G	G	G	G	G	G	G	G	R	R	A	R	R	G	A	R	R	A	G	G
chr1	2561363	3.4865	3.2623e-04	0.0936	T	A	T	A	A	A	A	T	T	T	T	T	T	T	T	T	T	A	T	T	T	T	A	-	T	A	A	A	A	A	A	A	A	A	W	T	W	W	A	T	T	W	T	A	-
chr1	2565108	3.1505	7.0716e-04	0.0836	C	T	Y	T	T	T	T	Y	C	Y	Y	Y	Y	Y	Y	C	C	T	Y	C	C	C	T	T	Y	T	T	T	T	T	T	T	T	T	Y	C	Y	-	T	C	Y	Y	Y	T	Y
chr1	2565169	3.2041	6.2506e-04	0.0852	T	C	Y	C	C	C	C	Y	T	Y	Y	Y	Y	Y	Y	T	T	C	Y	T	T	T	C	C	Y	C	C	C	C	C	C	C	C	C	Y	T	Y	Y	C	T	Y	Y	Y	C	C
chr1	2565183	3.1162	7.6518e-04	0.0826	T	C	Y	C	C	C	C	Y	T	Y	Y	Y	Y	Y	Y	T	T	C	Y	T	T	T	C	C	Y	C	C	C	C	C	C	C	C	C	Y	T	Y	Y	C	T	Y	Y	Y	C	C
chr1	2565250	3.1300	7.4125e-04	0.0830	C	T	Y	T	T	T	T	Y	C	Y	Y	Y	Y	Y	Y	C	C	T	Y	C	C	C	T	T	Y	T	T	T	T	T	T	T	T	-	Y	C	Y	Y	T	C	Y	Y	Y	T	T
chr1	2565337	3.2771	5.2835e-04	0.0874	C	A	M	A	A	A	A	M	C	M	M	M	M	M	M	C	C	A	M	C	C	C	A	A	M	A	A	A	A	A	A	-	A	-	M	C	M	M	A	C	M	M	M	A	A
chr1	2565391	3.4024	3.9591e-04	0.0911	T	C	Y	C	C	C	C	Y	T	Y	Y	Y	Y	Y	Y	T	T	C	Y	T	T	T	C	C	Y	C	C	C	C	C	C	C	C	-	Y	T	Y	-	C	T	Y	Y	Y	C	C
chr1	2565511	3.1682	6.7887e-04	0.0841	A	G	R	G	-	G	G	R	A	R	R	R	R	R	R	A	A	G	R	A	A	A	G	G	R	G	G	G	G	G	G	G	G	G	R	A	R	R	G	A	R	R	R	G	G
chr1	2565806	3.0977	7.9850e-04	0.0820	G	C	S	C	C	C	C	S	G	S	S	S	S	S	S	G	G	C	S	G	G	G	C	-	S	C	C	C	C	C	C	C	C	-	S	G	S	S	C	G	S	S	S	C	C
chr1	2565877	3.1582	6.9477e-04	0.0838	A	G	R	G	G	G	G	R	A	R	R	R	R	R	R	A	A	G	R	A	A	A	G	G	R	G	G	G	G	G	G	G	G	G	R	A	R	R	G	A	R	R	R	G	G
chr1	2569244	3.0892	8.1434e-04	0.0818	A	G	A	G	G	G	G	A	A	A	A	A	A	A	A	A	A	G	A	A	A	A	G	G	A	G	G	G	G	G	G	G	G	R	R	A	R	R	G	A	R	R	A	G	G
chr1	2572030	3.2360	5.8078e-04	0.0861	G	A	G	A	A	A	A	G	G	G	G	G	G	G	G	G	G	A	G	G	G	G	A	A	G	A	A	A	A	A	A	A	A	-	R	G	R	R	A	G	G	R	G	A	A
chr1	2572033	3.2360	5.8078e-04	0.0861	G	A	G	A	A	A	A	G	G	G	G	G	G	G	G	G	G	A	G	G	G	G	A	A	G	A	A	A	A	A	A	A	A	-	R	G	R	R	A	G	G	R	G	A	A
chr1	2573893	3.9749	1.0595e-04	0.1081	G	A	G	A	A	A	A	G	G	G	G	G	G	G	G	G	G	A	G	G	G	G	A	R	G	A	-	A	A	A	A	A	A	R	R	G	R	R	A	G	G	R	G	A	R
chr1	2573895	3.7970	1.5958e-04	0.1028	A	T	A	T	T	T	T	A	A	A	A	A	A	A	A	A	A	T	A	A	A	A	T	W	A	T	-	T	T	T	T	T	T	W	W	A	W	W	T	A	A	W	A	T	W
chr1	2573970	3.6469	2.2546e-04	0.0984	C	T	C	T	T	T	T	C	C	C	C	C	C	C	C	C	C	T	C	C	C	C	T	-	C	T	T	T	T	T	T	T	T	Y	Y	C	Y	Y	T	C	C	Y	C	T	Y
chr1	2574092	3.5733	2.6713e-04	0.0962	C	A	C	A	A	A	A	C	C	C	C	C	C	C	C	C	C	A	C	C	C	C	A	-	C	A	A	A	A	A	A	A	A	M	M	C	M	M	A	C	C	M	C	A	A
chr1	2574130	3.7330	1.8493e-04	0.1009	G	A	G	A	A	A	A	G	G	G	G	G	G	G	G	G	G	A	G	G	G	G	A	A	G	A	A	A	A	A	A	A	A	R	R	G	R	R	A	G	G	R	G	A	A
chr1	2574243	3.3214	4.7704e-04	0.0887	C	G	C	G	G	G	G	C	C	C	C	C	C	C	C	C	C	G	C	C	C	C	G	G	C	G	G	G	G	G	G	G	G	G	S	C	S	S	G	C	C	S	C	G	G
chr1	2574258	3.4237	3.7697e-04	0.0917	T	C	T	C	C	C	C	T	T	T	T	T	T	T	T	T	T	C	T	T	T	T	C	C	T	C	C	C	C	C	C	C	C	C	Y	T	Y	Y	C	T	T	Y	T	C	C
chr1	2574276	3.3241	4.7415e-04	0.0888	T	C	T	C	C	C	C	T	T	T	T	T	T	T	T	T	T	C	T	T	T	T	C	C	T	C	C	C	C	C	C	C	C	C	Y	T	Y	Y	C	T	T	Y	T	C	-
chr1	2574281	3.3241	4.7415e-04	0.0888	G	T	G	T	T	T	T	G	G	G	G	G	G	G	G	G	G	T	G	G	G	G	T	T	G	T	T	T	T	T	T	T	T	T	K	G	K	K	T	G	G	K	G	T	-
chr1	2574741	3.3604	4.3606e-04	0.0898	A	G	A	G	G	G	G	A	A	A	A	A	A	A	A	A	A	G	A	A	A	A	G	G	A	G	G	G	G	G	G	G	G	R	R	A	R	-	G	A	A	R	A	G	-
chr1	2575108	3.4998	3.1634e-04	0.0940	G	C	G	C	C	C	C	G	G	G	G	G	G	G	G	G	G	C	G	G	G	G	C	C	G	C	C	C	C	C	C	C	C	C	S	G	S	S	C	G	G	S	G	C	C
chr1	2575348	3.4077	3.9108e-04	0.0913	G	A	G	A	A	A	A	G	G	G	G	G	G	G	G	G	G	A	G	G	G	G	A	A	G	A	A	A	A	A	A	A	A	-	R	G	R	R	A	G	G	R	G	A	A
chr1	2575351	3.2661	5.4191e-04	0.0870	G	T	G	T	T	T	T	-	G	G	G	G	G	G	G	G	G	T	G	G	G	G	T	T	G	T	T	T	T	T	T	T	T	-	K	G	K	K	T	G	G	K	G	T	T
chr1	2575765	3.4581	3.4827e-04	0.0928	C	A	C	A	A	A	A	C	C	C	C	C	C	C	C	C	C	A	C	C	C	C	A	A	C	A	A	A	A	A	A	A	A	M	M	C	M	M	A	-	-	M	C	-	-
chr1	2576056	3.3501	4.4656e-04	0.0895	G	C	G	C	C	C	C	G	G	G	G	G	G	G	G	G	G	C	G	G	G	G	C	C	G	C	C	C	C	C	C	C	C	C	S	G	S	S	C	G	G	S	G	C	S
chr1	2576062	3.4024	3.9595e-04	0.0911	C	A	C	A	A	A	A	C	C	C	C	C	C	C	C	C	C	A	C	C	C	C	A	A	C	A	A	A	A	A	A	A	A	A	M	C	M	M	A	C	C	M	C	A	M
chr1	2576074	3.0218	9.5113e-04	0.0797	C	T	C	T	T	T	T	C	C	C	C	C	C	C	C	C	C	T	C	C	C	C	T	T	C	T	T	T	T	T	T	T	T	T	Y	C	Y	Y	T	C	Y	Y	C	T	Y
chr1	2576758	4.3324	4.6517e-05	0.1186	G	A	G	R	A	R	R	G	G	G	G	G	G	G	G	G	G	A	G	G	G	G	R	A	G	A	A	A	G	A	R	R	-	R	G	G	R	G	A	G	G	G	G	A	R
chr1	2576827	3.2326	5.8530e-04	0.0860	C	G	C	G	G	G	G	C	C	C	C	C	C	C	C	C	C	G	C	C	C	C	G	G	C	G	G	G	G	G	G	G	-	-	S	C	S	S	G	S	S	S	C	G	G
chr1	2577322	3.2961	5.0577e-04	0.0879	A	G	A	G	G	G	G	A	A	A	A	A	A	A	A	A	A	G	A	A	A	A	G	G	A	G	G	G	G	G	G	G	G	G	R	A	R	R	G	R	A	R	A	G	G
chr1	2577938	3.5245	2.9888e-04	0.0947	A	G	A	G	G	G	G	A	A	A	A	A	A	A	A	A	A	G	A	A	A	A	G	G	A	G	G	G	G	G	G	G	-	R	R	A	R	R	G	A	A	R	A	G	R
chr1	2578178	3.4183	3.8166e-04	0.0916	C	G	C	G	G	G	G	C	C	C	C	C	C	C	C	C	C	G	C	C	C	C	G	G	C	G	G	G	G	G	G	G	G	S	S	C	S	S	G	C	C	S	C	G	S
chr1	2578498	3.1419	7.2130e-04	0.0833	A	G	A	G	G	G	G	A	A	A	A	A	A	A	A	A	A	G	A	A	A	A	G	G	A	G	G	G	G	G	G	G	G	G	R	A	R	R	G	A	A	R	A	G	G
chr1	2579093	3.4375	3.6517e-04	0.0921	C	T	C	T	T	T	T	C	C	C	C	C	C	C	C	C	C	T	C	C	C	C	T	T	C	T	T	T	T	T	T	T	T	T	Y	C	Y	Y	T	C	C	Y	C	T	T
chr1	2579401	4.2054	6.2315e-05	0.1149	T	C	T	C	C	C	C	T	T	T	T	T	T	T	T	T	T	C	T	T	T	T	C	Y	T	Y	C	C	C	C	Y	C	-	Y	Y	T	Y	Y	C	T	T	Y	T	C	-
chr1	2579613	3.8205	1.5119e-04	0.1035	C	T	C	T	T	T	T	C	C	C	C	C	Y	C	C	C	C	T	C	C	C	C	T	-	C	T	T	T	T	T	T	T	T	-	Y	C	Y	Y	T	C	C	Y	C	T	T
chr1	2579781	3.9418	1.1433e-04	0.1071	T	C	T	C	C	C	C	T	T	T	T	T	T	T	T	T	T	C	T	T	T	T	C	Y	T	Y	C	Y	C	C	C	Y	C	-	Y	T	Y	Y	C	T	T	Y	T	C	-
chr1	2581502	3.1279	7.4488e-04	0.0829	T	C	C	T	T	T	T	C	Y	C	C	C	C	C	C	Y	Y	T	C	Y	Y	Y	T	-	C	T	T	T	T	T	T	T	T	Y	Y	C	Y	Y	T	C	C	Y	C	T	T
chr1	2583571	3.4476	3.5676e-04	0.0924	G	C	G	C	C	C	C	G	G	G	G	G	G	G	G	G	G	C	G	G	G	G	C	C	G	C	C	C	C	C	C	S	C	S	S	G	S	S	C	G	G	S	G	C	S
chr1	2583586	3.7511	1.7736e-04	0.1015	G	A	G	A	A	A	A	G	G	G	G	G	G	G	G	G	G	A	G	G	G	G	A	A	G	A	A	A	A	A	A	A	-	R	R	G	R	R	A	G	G	R	G	A	R
chr1	2583717	3.5447	2.8530e-04	0.0953	C	G	C	G	G	G	G	C	C	C	C	C	C	C	C	C	C	G	C	C	C	C	G	G	C	G	G	G	G	G	G	G	-	S	S	C	S	S	G	C	C	S	C	G	S
chr1	2583799	3.4313	3.7041e-04	0.0920	A	G	A	G	G	G	G	A	A	A	A	A	A	A	A	A	A	G	A	A	A	A	G	G	A	G	G	G	G	G	G	G	G	R	R	A	R	R	G	A	A	R	A	G	-
chr1	2583948	3.8572	1.3892e-04	0.1046	C	A	C	A	C	A	A	C	C	C	C	C	C	C	C	C	C	M	C	C	C	C	A	A	C	A	M	A	A	C	M	C	A	M	M	C	M	M	M	C	C	M	C	M	M
chr1	2583949	3.3065	4.9372e-04	0.0882	C	A	C	A	A	A	A	C	C	C	C	C	C	C	C	C	C	A	C	C	C	C	A	A	C	A	A	A	A	A	A	A	A	-	M	C	M	M	A	C	C	M	C	A	-
chr1	2584185	3.2911	5.1162e-04	0.0878	T	C	T	C	C	C	C	T	T	T	T	T	T	T	T	T	T	C	T	T	T	T	C	C	T	C	C	C	C	-	C	C	C	-	Y	T	Y	Y	C	T	T	Y	T	C	Y
chr1	2584212	4.0221	9.5047e-05	0.1095	C	T	C	T	T	T	T	C	C	C	C	C	C	C	C	C	C	T	C	C	C	C	T	Y	C	Y	T	T	T	T	T	T	T	Y	Y	C	Y	Y	T	C	C	Y	C	T	Y
chr1	2584944	3.5042	3.1319e-04	0.0941	G	A	G	A	A	A	A	G	G	G	G	G	G	G	G	G	G	A	G	G	G	G	A	A	G	A	A	A	A	A	A	A	A	-	R	G	R	R	A	G	G	R	G	A	-
chr1	2585001	3.1300	7.4132e-04	0.0830	G	C	G	C	C	C	C	G	G	G	G	G	G	G	G	G	G	C	G	G	G	G	C	C	G	C	C	C	C	C	C	C	-	C	S	G	S	G	C	G	G	S	G	C	C
chr1	2585460	3.4648	3.4290e-04	0.0930	G	A	G	A	A	A	A	-	G	G	G	G	G	G	G	G	G	A	G	G	G	G	A	A	G	A	A	A	A	A	A	-	A	R	R	G	R	R	A	G	G	R	G	A	A
chr1	2585607	3.2936	5.0857e-04	0.0879	C	G	C	G	G	G	G	-	C	C	C	C	C	C	C	C	C	G	C	C	C	C	G	G	C	G	G	G	G	G	G	G	G	S	S	C	S	S	G	C	C	S	C	G	S
chr1	2585626	3.4320	3.6983e-04	0.0920	C	G	C	G	G	G	G	C	C	C	C	C	C	C	C	C	C	G	C	C	C	C	G	G	C	G	G	G	G	G	G	G	G	S	S	C	S	S	G	C	C	S	C	G	S
chr1	2585967	3.3335	4.6395e-04	0.0890	A	G	A	G	G	G	G	A	A	A	A	A	A	A	A	A	A	G	A	A	A	A	G	G	A	G	G	G	G	G	G	G	G	R	R	A	R	R	G	A	A	R	A	G	R
chr1	2585984	3.1139	7.6923e-04	0.0825	C	G	C	G	G	G	G	C	C	C	C	C	C	C	C	C	C	G	C	C	C	C	G	G	C	G	G	G	G	G	G	G	G	S	S	C	S	S	G	S	C	S	C	G	-
chr1	2586090	3.3180	4.8081e-04	0.0886	G	C	G	C	C	C	C	G	G	G	G	G	G	G	G	G	G	C	G	G	G	G	C	C	G	C	C	C	C	C	C	C	C	C	S	G	S	S	C	G	G	S	G	C	S
chr1	2586106	3.2044	6.2460e-04	0.0852	G	C	G	C	C	C	C	G	G	G	G	G	G	G	G	G	G	C	G	G	G	G	C	C	G	C	C	C	C	C	C	C	C	C	S	G	S	S	C	G	G	S	G	C	S
chr1	2586334	3.9093	1.2323e-04	0.1061	C	G	C	S	S	G	G	C	C	C	C	C	C	C	C	C	C	C	C	C	C	C	G	S	C	S	C	S	C	G	S	C	S	S	S	-	S	S	G	C	C	S	S	G	S
chr1	2586375	3.8025	1.5758e-04	0.1030	T	G	T	K	K	G	G	T	T	T	T	T	T	T	T	T	T	-	T	T	T	T	G	G	T	G	G	K	K	G	G	K	G	K	K	-	K	K	G	T	T	K	T	G	K
chr1	2587299	3.3447	4.5220e-04	0.0894	T	C	T	C	C	C	C	T	T	T	T	T	T	T	T	T	T	C	T	T	T	T	C	C	T	C	C	C	C	C	C	C	C	Y	Y	T	Y	Y	C	T	T	Y	T	C	C
chr1	2587410	3.2242	5.9672e-04	0.0858	C	T	C	T	T	T	T	C	C	C	C	C	C	C	C	C	C	T	C	C	C	C	T	T	C	T	T	T	T	T	T	T	T	T	Y	C	Y	Y	T	C	C	Y	C	T	T
chr1	2588215	3.2632	5.4556e-04	0.0869	A	G	A	G	G	G	G	A	A	A	A	A	A	A	A	A	A	G	A	A	A	A	G	G	A	G	G	G	G	G	G	G	G	G	R	-	R	R	G	A	A	R	A	G	R
chr1	2588222	3.1120	7.7273e-04	0.0824	T	A	A	T	T	T	T	A	W	A	A	A	A	A	A	W	W	T	A	W	W	W	T	T	A	T	T	T	T	T	T	T	T	T	W	-	W	W	T	W	W	W	A	T	W
chr1	2588361	3.3748	4.2189e-04	0.0903	A	G	A	G	G	G	G	A	A	A	A	A	A	A	A	A	A	G	A	A	A	A	G	G	A	G	G	G	G	G	G	G	G	G	R	A	R	R	G	A	A	R	A	G	R
chr1	2588634	3.6474	2.2520e-04	0.0984	C	T	C	T	T	T	T	C	C	C	C	C	C	C	C	C	C	T	C	C	C	C	T	T	C	T	T	T	T	T	T	T	T	Y	Y	C	Y	Y	T	C	Y	Y	C	T	Y
chr1	2588703	3.7614	1.7324e-04	0.1018	T	C	T	C	C	C	C	T	T	T	T	T	T	T	T	T	T	C	T	T	T	T	C	-	T	C	C	C	C	C	C	C	C	Y	Y	T	Y	Y	C	T	T	Y	T	C	Y
chr1	2588739	3.9352	1.1609e-04	0.1069	G	A	G	A	A	A	A	G	G	G	G	G	G	G	G	G	G	A	G	G	G	G	A	-	G	A	A	A	A	A	A	A	A	R	R	G	R	R	A	G	G	R	G	A	R
chr1	2588747	3.9028	1.2507e-04	0.1059	C	T	C	T	T	T	T	C	C	C	C	C	C	C	C	C	C	T	C	C	C	C	T	-	C	T	T	T	T	T	T	T	T	Y	Y	C	Y	Y	T	C	C	Y	C	T	Y
chr1	2588761	3.9230	1.1940e-04	0.1065	G	A	G	A	A	A	A	G	G	G	G	G	G	G	G	G	G	A	G	G	G	G	A	-	G	A	A	A	A	A	A	A	A	R	R	G	R	R	A	G	G	R	G	A	-
chr1	2588771	3.8272	1.4887e-04	0.1037	G	C	G	C	C	C	C	G	G	G	G	G	G	G	G	G	G	C	G	G	G	G	C	-	G	C	C	C	C	C	C	C	C	S	S	G	S	S	C	G	G	S	G	C	C
chr1	2591434	3.0127	9.7112e-04	0.0795	T	C	T	C	C	C	C	T	T	T	T	T	T	T	T	T	T	C	T	T	T	T	Y	C	T	C	C	C	C	C	C	C	C	Y	Y	T	Y	Y	Y	T	T	Y	T	Y	Y
chr1	2595166	3.0863	8.1985e-04	0.0817	T	A	T	A	A	A	A	T	T	T	T	T	T	T	T	T	T	A	T	T	T	T	A	A	T	A	A	A	A	A	A	A	A	-	W	T	W	W	W	T	T	W	T	W	W
chr1	2595898	3.4142	3.8530e-04	0.0914	G	T	G	K	T	K	K	G	G	G	G	G	G	G	G	G	G	T	G	G	G	G	T	K	G	K	T	T	T	K	T	T	T	K	K	G	K	K	T	G	G	K	G	T	T
chr1	2596482	3.0945	8.0440e-04	0.0819	C	T	C	Y	T	T	T	-	C	C	C	C	C	C	C	C	C	T	C	C	C	C	T	T	C	T	T	T	T	T	T	T	T	Y	C	C	T	Y	Y	C	C	C	C	Y	Y
chr1	2601052	3.0864	8.1962e-04	0.0817	T	C	T	C	C	C	C	T	T	T	T	T	T	T	T	T	T	C	T	T	T	T	C	C	T	C	C	C	C	C	C	C	-	Y	Y	T	Y	Y	C	T	T	Y	T	C	Y
chr1	2601306	3.1384	7.2708e-04	0.0832	C	G	C	S	G	S	S	C	C	C	C	C	C	C	C	C	C	G	C	C	C	C	S	G	C	G	G	S	G	G	S	S	C	S	S	C	S	S	G	C	C	S	C	G	S
chr1	2603053	3.0149	9.6632e-04	0.0795	T	A	T	A	A	A	A	T	T	T	T	T	T	T	T	T	T	A	T	T	T	T	A	A	T	A	A	A	A	A	A	A	W	W	W	T	W	W	A	T	T	W	T	A	A
chr1	2603087	3.2929	5.0950e-04	0.0878	C	A	C	A	A	A	A	C	C	C	C	C	C	C	C	C	C	A	C	C	C	C	A	A	C	A	A	A	A	A	A	A	A	M	M	C	M	M	A	C	C	M	C	A	A
chr1	2603230	3.0065	9.8515e-04	0.0793	A	C	A	C	C	C	C	A	A	A	A	A	A	A	A	A	A	M	A	A	A	A	C	C	A	C	M	C	C	C	C	M	C	M	M	A	M	M	C	A	A	M	A	C	C
chr1	2603478	3.3106	4.8908e-04	0.0884	C	T	C	T	T	T	T	C	C	C	C	C	C	C	C	C	C	Y	C	C	C	C	T	-	C	T	Y	T	T	T	T	-	T	Y	Y	C	Y	Y	T	C	C	Y	C	T	T
chr1	2603485	3.5414	2.8746e-04	0.0952	T	C	Y	C	C	C	C	Y	T	Y	Y	Y	Y	Y	Y	T	T	C	Y	T	T	T	C	-	Y	C	C	C	C	C	C	C	C	Y	Y	T	Y	Y	C	T	T	Y	C	C	C
chr1	2603542	3.4738	3.3587e-04	0.0932	G	T	G	T	T	T	T	G	G	G	G	G	G	G	G	G	G	T	G	G	G	G	T	-	G	T	T	T	T	T	T	T	T	K	K	G	K	K	T	G	G	K	K	T	T
chr1	2603971	3.1473	7.1234e-04	0.0835	A	T	A	T	T	T	T	A	A	A	A	A	A	A	A	A	A	T	A	A	A	A	T	T	A	T	T	T	T	W	T	T	T	W	W	A	W	W	T	A	A	W	W	T	W
chr1	2603972	3.1507	7.0675e-04	0.0836	A	C	A	C	C	C	C	A	A	A	A	A	A	A	A	A	A	C	A	A	A	A	C	C	A	C	C	C	C	M	C	C	C	M	M	A	M	M	C	A	A	M	M	C	M
chr1	2606103	4.0597	8.7147e-05	0.1106	T	G	T	G	G	G	G	T	T	T	T	T	T	T	T	T	T	G	T	T	T	T	G	G	T	G	G	G	G	G	G	G	G	K	K	T	K	K	K	T	T	K	T	K	K
chr1	2606310	4.1594	6.9286e-05	0.1135	G	C	G	C	C	C	C	G	S	G	G	G	G	G	G	S	S	C	G	S	S	S	C	C	G	C	C	C	C	C	C	C	C	S	S	G	S	-	C	G	S	C	G	C	S
chr1	2606458	3.5360	2.9104e-04	0.0951	G	T	G	T	T	T	T	G	K	G	G	G	G	G	G	K	K	T	G	K	K	K	T	T	G	T	T	T	T	T	T	T	T	-	K	G	K	K	T	G	G	T	G	T	T
chr1	2606639	3.0588	8.7333e-04	0.0808	T	G	T	G	G	G	G	T	T	T	T	T	T	T	T	T	T	G	T	T	T	T	G	G	T	G	G	G	G	G	G	G	G	K	K	T	K	K	G	T	T	K	T	G	G
chr1	2606875	4.1796	6.6131e-05	0.1141	G	A	G	A	A	A	A	G	G	G	G	G	G	G	G	G	G	A	G	G	G	G	A	A	G	A	A	A	A	A	A	A	A	R	R	G	R	R	A	G	G	R	G	A	A
chr1	2607081	3.6966	2.0112e-04	0.0998	C	A	C	A	A	A	A	C	M	C	C	C	C	C	C	M	M	A	C	M	M	M	A	A	C	A	A	A	A	A	A	A	A	-	M	C	M	M	A	C	C	A	C	A	-
chr1	2607107	3.9358	1.1592e-04	0.1069	G	T	G	T	T	T	T	G	K	G	G	G	G	G	G	K	K	T	G	K	K	K	T	T	G	T	T	T	T	T	T	T	T	-	K	G	K	K	T	G	G	T	G	T	-
chr1	2607137	3.9729	1.0643e-04	0.1080	G	A	G	A	A	A	A	G	R	G	G	G	G	G	G	R	R	A	G	R	R	R	A	A	G	A	A	A	A	A	A	A	A	A	-	G	R	R	A	G	G	A	G	A	R
chr1	2607206	4.0012	9.9729e-05	0.1089	A	G	A	G	G	G	G	A	R	A	A	A	A	A	A	R	R	G	A	R	R	R	G	G	A	G	G	G	G	G	G	G	G	G	A	A	R	R	G	A	A	G	A	G	R
chr1	2607271	3.9298	1.1754e-04	0.1067	A	G	A	G	G	G	G	A	R	A	A	A	A	A	A	R	R	G	A	R	R	R	G	G	A	G	G	G	G	G	G	G	G	G	R	A	R	R	G	A	A	G	A	G	-
chr1	2607295	3.6928	2.0284e-04	0.0997	T	C	T	C	C	C	C	T	Y	T	T	T	T	T	T	Y	Y	C	T	Y	Y	Y	C	C	T	C	C	C	C	C	C	C	C	C	Y	T	Y	Y	C	T	T	C	T	C	-
chr1	2607331	4.0784	8.3476e-05	0.1111	G	A	G	A	A	A	A	G	R	G	G	G	G	G	G	R	R	A	G	R	R	R	A	A	G	A	A	A	A	A	A	A	A	R	R	G	R	R	A	G	G	A	G	A	-
chr1	2607388	3.9200	1.2022e-04	0.1065	A	G	A	G	G	G	G	A	R	A	A	A	A	A	A	R	R	G	A	-	R	R	G	G	A	G	G	G	G	G	G	G	-	R	R	A	R	R	G	A	A	G	A	G	R
chr1	2607503	3.8257	1.4937e-04	0.1037	G	A	G	A	A	A	A	G	R	G	G	G	G	G	G	R	R	A	G	R	R	R	A	A	G	A	A	A	A	A	A	A	-	R	R	G	R	R	A	G	G	A	G	A	A
chr1	2607545	3.1714	6.7395e-04	0.0842	T	C	T	C	C	C	C	T	T	T	T	T	T	T	T	T	T	C	T	T	T	T	C	C	T	C	C	C	C	C	C	C	C	Y	Y	T	Y	Y	C	T	T	Y	T	C	C
chr1	2607551	4.0716	8.4792e-05	0.1109	C	G	C	G	G	G	G	C	S	C	C	C	C	C	C	S	S	G	C	S	S	S	G	G	C	G	G	G	G	G	G	G	G	S	S	C	S	S	G	C	C	G	C	G	S
chr1	2607890	3.9721	1.0665e-04	0.1080	G	A	G	A	A	A	A	G	R	G	G	G	G	G	G	R	R	A	G	R	R	R	A	A	G	A	A	A	A	A	A	A	A	R	R	G	R	R	A	G	G	A	G	A	R
chr1	2608141	3.9602	1.0959e-04	0.1076	C	T	C	T	T	T	T	C	Y	C	C	C	C	C	C	Y	Y	T	C	Y	Y	Y	T	T	C	T	T	T	T	T	T	T	T	Y	Y	C	-	Y	T	C	C	T	C	T	Y
chr1	2608365	3.8758	1.3311e-04	0.1051	C	T	C	T	T	T	T	C	Y	C	C	C	C	C	C	Y	Y	T	C	Y	Y	Y	T	T	C	T	T	T	T	T	T	T	T	T	Y	C	Y	Y	T	C	C	T	C	T	T
chr1	2609403	3.7558	1.7547e-04	0.1016	C	T	C	T	T	T	T	C	Y	C	C	C	C	C	C	Y	Y	T	C	Y	Y	Y	T	T	C	T	T	T	T	T	T	T	T	Y	Y	C	Y	Y	T	C	C	T	C	T	T
chr1	2610561	3.8081	1.5556e-04	0.1031	T	C	T	C	C	C	C	T	Y	T	T	T	T	T	T	Y	Y	C	T	Y	Y	Y	C	C	T	C	C	C	C	C	C	C	C	Y	Y	T	Y	Y	C	T	T	C	T	C	C
chr1	2612013	4.4578	3.4846e-05	0.1223	A	G	A	G	G	G	G	A	A	A	A	A	A	A	A	A	A	G	A	A	A	A	G	G	A	G	G	G	G	G	G	G	G	R	R	A	R	R	G	A	A	R	A	G	R
chr1	2612038	4.0478	8.9584e-05	0.1102	C	G	C	G	G	G	G	C	S	C	C	C	C	C	C	S	S	G	C	S	S	S	G	G	C	G	G	G	G	G	G	G	G	S	S	C	S	S	G	C	C	G	C	G	S
chr1	2612044	3.5863	2.5926e-04	0.0966	G	A	G	A	A	A	A	G	R	G	G	G	G	G	G	R	R	A	G	R	R	R	A	A	G	A	A	A	A	A	A	A	A	R	R	G	R	R	A	G	G	A	G	A	R
chr1	2612274	4.0219	9.5076e-05	0.1095	A	G	A	G	G	G	G	A	R	A	A	A	A	A	A	-	R	G	A	R	R	R	G	G	A	G	G	G	G	G	G	G	G	-	R	A	R	R	G	A	A	G	A	G	G
chr1	2612358	3.8194	1.5156e-04	0.1035	A	T	A	T	T	T	T	A	W	A	A	A	A	A	A	W	W	T	A	W	W	W	T	T	A	T	T	T	T	T	T	T	-	-	W	A	W	W	T	A	A	T	A	T	W
chr1	2612364	3.9824	1.0415e-04	0.1083	G	A	G	A	A	A	A	G	R	G	G	G	G	G	G	R	R	A	G	R	R	R	A	A	G	A	A	A	A	A	A	A	A	-	R	G	R	R	A	G	G	A	G	A	R
chr1	2612388	3.8653	1.3636e-04	0.1048	A	G	A	G	G	G	G	A	R	A	A	A	A	A	A	R	R	G	A	R	R	R	G	G	A	G	G	G	G	G	G	G	G	-	R	A	R	R	G	A	A	G	A	G	R
chr1	2612478	3.8162	1.5268e-04	0.1034	G	A	G	A	A	A	A	G	R	G	G	G	G	G	G	R	R	A	G	R	R	R	A	A	G	A	A	A	A	A	A	A	A	R	R	G	R	R	A	G	G	A	G	A	A
chr1	2612491	3.8162	1.5268e-04	0.1034	G	C	G	C	C	C	C	G	S	G	G	G	G	G	G	S	S	C	G	S	S	S	C	C	G	C	C	C	C	C	C	C	C	S	S	G	S	S	C	G	G	C	G	C	C
chr1	2612678	3.7510	1.7743e-04	0.1015	G	C	G	C	C	C	C	G	S	G	G	G	G	G	G	-	S	C	G	S	S	S	C	C	G	C	C	C	C	C	C	C	C	S	S	G	S	S	C	G	G	C	G	C	S
chr1	2612727	3.6274	2.3584e-04	0.0978	A	G	A	G	G	G	G	A	R	A	A	A	A	A	A	R	R	G	A	R	R	R	G	G	A	G	G	G	G	G	G	G	G	R	R	A	R	R	G	A	A	G	A	G	-
chr1	2612751	4.1500	7.0802e-05	0.1132	G	A	G	A	A	A	A	G	R	G	G	G	G	G	G	R	R	A	G	R	R	R	A	A	G	A	A	A	A	A	A	A	A	R	R	G	R	R	A	G	G	A	G	A	-
chr1	2612838	4.1801	6.6058e-05	0.1141	G	A	G	A	A	A	A	G	R	G	G	G	G	G	G	R	R	A	G	R	R	R	A	A	G	A	A	A	A	A	A	-	A	R	R	G	R	R	A	G	G	A	G	A	R
chr1	2612847	3.9271	1.1829e-04	0.1067	G	C	G	C	C	C	C	G	S	G	G	G	G	G	G	S	S	C	G	S	S	S	C	C	G	C	C	C	C	C	C	C	C	S	S	G	S	S	C	G	G	C	G	C	S
chr1	2612895	3.9314	1.1711e-04	0.1068	T	C	T	C	C	C	C	T	Y	T	T	T	T	T	T	Y	Y	C	T	Y	Y	Y	C	C	T	C	C	C	C	C	C	C	C	Y	Y	T	Y	Y	C	T	T	C	T	C	Y
chr1	2612955	3.9134	1.2208e-04	0.1063	G	A	G	A	A	A	A	G	R	G	G	G	G	G	G	R	R	A	G	R	R	R	A	A	G	A	A	A	A	A	A	A	A	R	R	G	R	R	A	G	G	A	G	A	-
chr1	2613033	3.8602	1.3799e-04	0.1047	C	G	C	G	G	G	G	C	S	C	C	C	C	C	C	S	S	G	C	S	S	S	G	G	C	G	G	G	G	G	G	-	G	-	S	C	S	S	G	C	C	G	C	G	-
chr1	2614292	4.1773	6.6481e-05	0.1140	A	T	A	T	T	T	T	A	W	A	A	A	A	A	A	W	W	T	A	W	W	W	T	-	A	T	T	T	T	T	T	T	T	W	W	A	W	W	T	A	A	T	A	T	W
chr1	2614684	4.2577	5.5242e-05	0.1164	T	C	T	C	C	C	C	T	T	T	T	T	T	T	T	T	T	C	T	T	T	T	C	C	T	C	C	C	C	C	C	C	C	Y	Y	T	Y	Y	C	T	T	Y	T	C	C
chr1	2614899	4.2667	5.4109e-05	0.1167	C	A	C	A	A	A	A	C	C	C	C	C	C	C	C	C	C	A	C	C	C	C	A	A	C	A	A	A	A	A	A	A	A	M	M	C	M	M	A	C	C	M	C	A	A
chr1	2615017	4.2891	5.1394e-05	0.1173	G	A	G	A	A	A	A	G	G	G	G	G	G	G	G	G	G	A	G	G	G	G	A	A	G	A	A	A	A	A	A	A	A	R	R	G	R	R	A	G	G	R	G	A	R
chr1	2615390	3.8021	1.5772e-04	0.1030	G	A	G	A	A	A	A	G	G	G	G	G	G	G	G	-	G	A	G	G	G	G	A	A	G	A	A	A	A	A	A	-	A	A	R	G	R	R	A	G	G	R	G	A	R
chr1	2616253	3.2971	5.0451e-04	0.0880	C	G	C	G	S	G	G	C	C	C	C	C	C	C	C	C	C	G	C	C	C	C	G	G	C	G	G	G	G	G	G	G	G	S	S	C	S	S	G	C	C	S	C	G	G
chr1	2616741	3.3873	4.0991e-04	0.0906	G	C	G	C	C	C	C	G	G	G	G	G	G	G	G	G	G	C	G	G	G	G	C	-	G	C	C	C	C	C	C	C	C	C	S	G	S	S	C	G	G	S	G	C	S
chr1	2616798	3.1115	7.7366e-04	0.0824	C	T	C	T	T	T	T	C	C	C	C	C	C	C	C	C	C	T	C	C	C	C	T	-	C	T	T	T	T	T	T	T	T	T	Y	C	Y	Y	T	C	C	Y	C	T	T
chr1	2616822	3.1278	7.4516e-04	0.0829	A	G	A	G	G	G	G	A	A	A	A	A	A	A	A	A	A	G	A	A	A	A	G	-	A	G	G	G	G	G	G	G	G	R	R	A	R	R	G	A	A	R	A	G	G
chr1	2617416	3.8353	1.4613e-04	0.1040	G	A	G	A	A	A	A	G	G	G	G	G	G	G	G	G	G	A	G	G	G	G	A	A	G	A	A	A	A	A	A	A	A	R	R	G	R	R	A	G	G	R	G	A	R
chr1	2673220	3.6195	2.4016e-04	0.0976	G	A	G	R	A	-	R	G	G	G	G	G	G	G	G	-	G	R	G	G	G	G	A	R	G	R	R	A	R	R	R	-	A	G	G	G	R	-	A	G	G	G	G	A	G
chr1	2675382	4.2579	5.5226e-05	0.1164	C	T	C	C	Y	Y	Y	C	C	C	C	C	C	C	C	C	C	C	C	C	C	C	C	C	C	C	C	Y	C	Y	Y	Y	C	C	C	C	C	C	T	C	C	C	C	T	C
chr1	2679847	3.4954	3.1956e-04	0.0939	C	T	C	C	C	C	C	C	C	C	C	C	C	C	C	C	C	C	C	C	C	C	C	C	C	C	-	C	Y	Y	Y	Y	Y	Y	C	C	C	C	Y	C	C	C	C	Y	Y
chr1	2687156	4.0036	9.9179e-05	0.1089	G	A	G	A	A	A	A	G	G	G	G	G	G	G	G	G	G	A	G	G	G	G	A	-	G	A	A	A	A	A	A	A	A	R	R	G	R	R	A	G	G	R	G	A	-
chr1	2687718	3.1705	6.7534e-04	0.0842	C	T	C	T	T	T	T	C	C	C	C	C	C	C	C	C	C	T	C	C	C	C	T	T	C	T	T	T	T	T	T	T	T	Y	Y	C	Y	Y	T	C	C	Y	C	T	T
chr1	2687754	3.2726	5.3380e-04	0.0872	G	A	G	A	A	A	A	G	G	G	G	G	G	G	G	G	G	A	G	G	G	G	A	A	G	A	A	A	A	A	A	A	A	R	R	G	R	R	A	G	G	R	G	A	-
chr1	2687977	3.3278	4.7013e-04	0.0889	C	T	C	T	T	T	T	C	C	C	C	C	C	C	C	C	C	T	C	C	C	C	Y	T	C	T	T	T	T	T	T	T	T	Y	Y	C	Y	Y	T	C	C	Y	C	T	Y
chr1	2688851	3.1183	7.6148e-04	0.0826	G	C	G	C	C	C	C	G	G	G	G	G	G	G	G	G	G	C	G	G	G	G	C	C	G	C	C	C	C	C	C	C	C	-	S	G	S	S	C	G	G	S	G	C	C
chr1	2688880	3.2786	5.2646e-04	0.0874	C	T	C	Y	C	C	C	C	C	C	C	C	C	C	C	C	C	C	C	-	C	C	Y	C	C	C	C	T	Y	C	C	C	C	C	C	C	C	C	C	C	C	C	C	C	C
chr1	2689423	4.5752	2.6595e-05	0.1257	C	T	C	T	Y	T	T	C	C	C	C	C	C	C	C	C	C	Y	C	C	C	C	Y	T	C	T	Y	T	Y	T	T	Y	T	T	Y	C	Y	-	T	C	C	Y	C	T	Y
chr1	2690374	4.2335	5.8415e-05	0.1157	C	G	C	G	G	G	G	C	C	C	C	C	C	C	C	C	C	S	C	C	C	C	G	G	C	G	S	G	S	G	G	G	S	S	S	C	S	-	G	C	C	S	C	G	S
chr1	2690657	4.2097	6.1709e-05	0.1150	C	T	C	T	T	Y	Y	C	C	C	C	C	C	C	C	C	C	Y	C	C	C	C	T	Y	C	Y	Y	Y	C	T	T	T	Y	T	Y	C	Y	Y	T	C	C	Y	C	T	Y
chr1	2698075	3.4606	3.4624e-04	0.0928	C	G	C	S	G	G	G	C	C	C	C	C	C	C	C	C	C	S	C	C	C	C	G	-	C	G	S	G	G	G	G	S	-	S	C	S	S	S	G	C	S	C	G	G	S
chr1	2698832	4.7321	1.8530e-05	0.1303	C	G	C	S	G	S	S	C	C	C	C	C	C	C	C	C	C	C	C	C	C	C	S	G	C	G	C	G	G	G	G	G	S	S	C	C	C	-	G	C	C	C	C	-	S
chr1	2698856	4.8007	1.5824e-05	0.1323	C	T	C	Y	T	Y	Y	C	C	C	C	C	C	C	C	C	C	Y	C	C	C	C	Y	T	C	T	Y	T	T	T	T	T	Y	Y	C	C	C	C	T	C	C	C	C	T	Y
chr1	2699063	5.2791	5.2589e-06	0.1461	A	G	A	R	G	R	R	A	A	A	A	A	A	A	A	A	A	R	A	A	A	A	R	G	A	G	R	G	G	G	G	G	R	R	A	A	A	R	G	A	A	A	A	-	R
chr1	2699187	3.1209	7.5709e-04	0.0827	G	A	A	G	G	G	G	A	R	A	R	A	A	A	A	R	R	G	A	R	R	R	G	G	A	G	G	G	G	G	G	G	G	-	R	A	R	R	G	A	A	R	A	G	-
chr1	2699586	3.5885	2.5794e-04	0.0966	A	G	A	R	R	A	A	A	A	A	A	A	A	A	A	A	A	R	A	A	A	A	R	G	A	G	R	R	R	G	R	G	R	R	A	A	A	R	G	A	A	A	A	G	R
chr1	2699603	3.3323	4.6530e-04	0.0890	C	A	A	C	C	C	C	A	M	A	M	A	A	A	A	M	M	C	A	M	M	M	C	C	A	C	C	C	C	C	C	C	C	-	M	A	M	M	C	A	A	M	A	C	-
chr1	2699637	3.2909	5.1176e-04	0.0878	G	C	C	G	G	G	G	C	S	C	S	C	C	C	C	S	S	G	C	S	S	S	G	G	C	G	G	G	G	G	G	G	G	S	S	C	S	S	G	C	C	S	C	G	S
chr1	2699752	3.3009	5.0020e-04	0.0881	G	A	A	G	G	G	G	A	R	A	R	A	A	A	A	R	R	G	A	R	R	-	G	G	A	G	G	G	G	G	G	G	G	R	R	A	R	R	G	A	-	R	A	G	-
chr1	2699753	3.3009	5.0020e-04	0.0881	C	A	A	C	C	C	C	A	M	A	M	A	A	A	A	M	M	C	A	M	M	-	C	C	A	C	C	C	C	C	C	C	C	M	M	A	M	M	C	A	-	M	A	C	-
chr1	2699780	3.2040	6.2521e-04	0.0852	G	A	A	G	G	G	G	A	R	A	R	A	A	A	A	R	R	G	A	R	R	R	G	G	A	G	G	G	G	G	G	G	G	R	R	A	R	R	G	A	A	R	A	G	G
chr1	2699798	3.0264	9.4099e-04	0.0799	A	G	G	A	A	A	A	G	R	G	R	G	G	G	G	R	R	A	G	R	R	R	A	A	G	A	A	A	A	A	A	A	A	R	R	G	R	R	A	G	G	R	G	A	A
chr1	2699844	3.2734	5.3281e-04	0.0873	C	T	T	C	C	C	C	T	Y	T	Y	T	T	T	T	Y	Y	C	T	Y	Y	Y	C	C	T	C	C	C	C	C	C	C	C	Y	Y	T	Y	Y	C	T	T	Y	T	C	-
chr1	2699847	3.2734	5.3281e-04	0.0873	G	A	A	G	G	G	G	A	R	A	R	A	A	A	A	R	R	G	A	R	R	R	G	G	A	G	G	G	G	G	G	G	G	R	R	A	R	R	G	A	A	R	A	G	-
chr1	2699954	3.1397	7.2497e-04	0.0833	A	G	G	A	A	A	A	G	R	G	R	G	G	G	G	R	R	A	G	R	R	R	A	A	G	A	A	A	A	A	A	A	A	R	R	R	R	R	A	G	G	R	G	A	A
chr1	2699964	3.3487	4.4801e-04	0.0895	C	T	T	C	C	C	C	T	Y	T	Y	T	T	T	T	Y	Y	C	T	Y	Y	Y	C	C	T	C	C	C	C	C	C	C	C	-	Y	T	Y	Y	C	T	T	Y	T	C	C
chr1	2700518	4.5934	2.5505e-05	0.1262	T	C	T	Y	Y	Y	Y	T	T	T	T	T	T	T	T	T	T	Y	T	T	T	T	Y	T	T	T	Y	Y	C	Y	C	C	Y	T	T	T	T	-	C	T	T	T	T	C	T
chr1	2700563	3.2474	5.6569e-04	0.0865	C	T	C	Y	Y	C	C	C	C	C	C	C	C	C	C	C	C	Y	C	C	C	C	Y	Y	C	Y	Y	Y	T	C	T	T	Y	C	C	C	C	Y	T	C	C	C	C	T	C
chr1	2700618	3.0986	7.9690e-04	0.0820	T	G	G	T	T	T	T	G	K	G	K	G	G	G	G	K	K	T	G	K	K	K	T	T	G	T	T	T	T	T	T	T	T	T	K	G	K	K	T	G	G	K	G	T	T
chr1	2700627	3.7005	1.9932e-04	0.1000	A	G	A	R	G	G	G	A	A	A	A	A	A	A	A	A	A	G	A	A	A	A	R	G	A	G	G	G	G	G	G	G	G	R	A	A	R	R	G	A	A	A	A	G	R
chr1	2701375	5.4502	3.5462e-06	0.1510	G	A	G	R	A	R	R	G	G	G	G	G	G	G	G	G	G	R	G	G	G	G	R	R	G	R	R	A	A	A	A	A	R	G	G	G	G	R	A	G	G	G	G	A	G
chr1	2701397	5.4314	3.7030e-06	0.1504	T	A	T	W	A	W	W	T	T	T	T	T	T	T	T	T	T	W	T	T	T	T	W	W	T	W	W	A	A	A	A	A	W	T	T	T	T	W	A	T	T	T	T	A	T
chr1	2701834	3.1121	7.7255e-04	0.0824	T	C	T	C	C	C	C	T	T	T	T	T	T	T	T	T	T	C	T	T	T	T	C	C	T	C	C	C	C	C	C	C	-	Y	Y	-	Y	Y	C	T	T	Y	T	C	Y
chr1	2702312	3.9980	1.0046e-04	0.1088	C	T	C	T	T	T	T	C	C	C	C	C	C	C	C	C	C	T	C	C	C	C	T	-	C	T	T	T	T	T	T	T	T	-	Y	C	Y	Y	T	C	C	Y	C	T	Y
chr1	2702314	3.9031	1.2501e-04	0.1060	C	T	C	T	Y	T	T	C	C	C	C	C	C	C	C	C	C	T	C	C	C	C	Y	-	C	T	T	T	T	T	Y	T	T	-	Y	C	Y	Y	T	C	C	Y	C	T	Y
chr1	2702658	3.3680	4.2855e-04	0.0901	G	C	G	C	C	C	C	G	G	G	G	G	G	G	-	G	G	C	G	G	G	G	C	C	G	C	C	C	C	C	C	C	C	C	S	G	S	S	C	G	G	S	G	C	C
chr1	2704570	3.6851	2.0647e-04	0.0995	C	T	C	T	T	T	T	C	C	C	C	C	C	C	C	C	C	T	C	C	C	C	T	T	C	T	T	Y	T	T	T	T	T	Y	Y	C	Y	Y	T	C	C	Y	C	T	Y
chr1	2704922	3.4009	3.9731e-04	0.0911	C	G	C	G	G	G	G	C	C	C	C	C	C	C	-	C	C	S	C	C	C	C	G	G	C	G	S	G	G	G	G	G	G	S	S	C	S	S	G	C	C	S	C	G	S
chr1	2705706	3.1607	6.9076e-04	0.0839	G	A	G	R	A	A	A	G	G	G	G	G	G	G	G	G	G	A	G	G	G	G	A	A	G	A	A	A	A	A	A	A	A	R	G	G	R	G	A	G	G	G	G	A	A
chr1	2705783	3.1140	7.6918e-04	0.0825	T	G	T	K	G	G	G	T	T	T	T	T	T	T	T	T	T	G	T	T	T	T	G	G	T	G	G	K	G	G	G	G	G	G	T	T	K	K	G	T	T	T	T	G	G
chr1	2706878	3.5981	2.5230e-04	0.0969	T	C	T	C	C	C	C	T	T	T	T	T	T	T	T	T	T	C	T	T	T	T	C	C	T	C	C	C	Y	C	C	C	C	C	Y	T	Y	Y	C	T	T	Y	T	C	Y
chr1	2707484	3.5714	2.6827e-04	0.0961	T	C	Y	C	C	C	C	Y	T	Y	T	Y	Y	Y	Y	T	T	C	Y	T	T	T	C	C	Y	C	C	C	C	C	C	C	-	Y	-	T	Y	Y	C	T	Y	Y	T	C	C
chr1	2766012	3.2546	5.5636e-04	0.0867	C	T	C	T	T	T	T	C	C	C	C	C	C	C	C	C	C	Y	C	C	C	C	T	T	C	T	Y	T	T	T	T	Y	-	Y	Y	C	Y	Y	T	C	C	Y	C	T	T
chr1	2766041	3.0811	8.2976e-04	0.0815	G	A	G	A	A	A	A	G	G	G	G	G	G	G	G	G	G	R	G	G	G	G	A	A	G	A	R	A	A	A	A	A	R	A	R	G	R	R	A	G	G	R	G	A	-
chr1	2776622	3.3755	4.2122e-04	0.0903	T	C	T	C	C	C	C	T	T	T	T	T	T	T	T	T	T	Y	T	T	T	T	C	C	T	C	Y	C	C	C	C	C	C	Y	Y	T	Y	Y	C	T	T	Y	T	C	C
chr1	2776661	3.0527	8.8576e-04	0.0807	C	T	C	T	T	T	T	C	C	C	C	C	C	C	C	C	C	Y	C	C	C	C	T	T	C	T	Y	T	T	T	T	T	-	Y	Y	C	Y	Y	T	C	C	Y	C	T	T
chr1	2779405	3.3172	4.8168e-04	0.0886	G	C	G	S	S	S	S	G	G	G	G	G	G	G	G	G	G	S	G	G	G	G	C	S	G	S	S	S	C	S	C	C	S	G	G	G	G	G	S	G	G	G	G	S	G
chr1	2787802	3.0343	9.2408e-04	0.0801	A	G	A	R	A	R	R	A	A	A	A	A	A	A	A	A	A	R	A	A	A	A	A	R	A	R	R	R	R	R	A	-	-	A	A	R	R	A	R	A	R	A	A	R	A
chr1	2813203	3.2584	5.5151e-04	0.0868	G	A	G	G	A	A	A	G	G	G	G	G	G	G	G	G	G	R	G	G	G	G	A	R	G	R	R	R	R	A	R	R	A	R	R	G	R	R	A	G	G	R	G	A	R
chr1	2831348	3.0258	9.4228e-04	0.0799	G	A	G	A	A	A	A	G	G	G	G	G	G	G	G	G	G	A	G	G	G	G	A	A	G	A	A	A	R	A	A	A	-	R	G	G	R	R	R	G	R	G	R	R	R
chr1	2833479	3.1963	6.3641e-04	0.0850	T	G	K	T	G	G	G	K	T	K	K	K	K	K	K	T	T	K	K	T	T	T	G	K	K	K	K	K	G	G	G	G	G	G	K	T	K	G	G	K	T	K	T	G	G
chr1	2833483	3.5260	2.9788e-04	0.0948	A	C	M	C	C	C	C	M	A	M	M	M	M	M	M	A	A	M	M	A	A	A	C	M	M	M	M	C	C	C	C	C	C	C	M	A	M	C	C	M	A	M	M	C	C
chr1	2838150	3.6392	2.2949e-04	0.0981	A	G	A	A	G	G	G	A	A	A	A	A	A	A	A	A	A	G	A	A	A	A	G	G	A	G	G	G	R	G	G	R	G	R	R	A	R	A	R	A	A	R	A	R	R
chr1	2838291	3.1458	7.1484e-04	0.0834	T	A	T	T	A	W	W	T	T	T	T	T	T	T	T	T	T	A	T	T	T	T	W	W	T	W	A	A	T	A	W	W	W	T	T	T	W	T	T	T	T	T	T	T	T
chr1	2838359	3.6732	2.1223e-04	0.0991	A	G	A	-	G	G	G	A	A	A	A	A	A	A	A	A	A	G	A	A	A	A	G	G	A	G	G	G	R	G	G	R	G	R	R	A	R	R	R	A	R	R	A	R	R
chr1	2838396	3.7897	1.6229e-04	0.1026	G	T	G	G	T	T	T	G	G	G	G	G	G	G	G	G	G	T	G	G	G	G	T	T	G	T	T	T	K	T	T	K	T	K	K	G	K	G	K	G	G	K	G	K	K
chr1	2838409	3.5517	2.8074e-04	0.0955	G	A	R	G	A	A	A	R	G	R	G	R	R	R	R	G	G	A	R	G	G	G	A	A	R	A	A	A	A	A	A	R	A	A	R	G	R	R	A	G	G	R	G	A	A
chr1	2838590	3.2319	5.8627e-04	0.0860	A	G	A	A	G	G	G	A	A	A	A	A	A	A	A	A	A	G	A	A	A	A	G	G	A	G	G	G	G	G	G	R	-	-	R	A	R	R	G	A	A	R	A	G	R
chr1	2838741	3.3248	4.7333e-04	0.0888	T	C	T	T	C	C	C	T	T	T	T	T	T	T	T	T	T	C	T	T	T	T	C	C	T	C	C	C	C	C	C	Y	-	Y	Y	T	Y	Y	C	T	T	Y	Y	C	Y
chr1	2838963	3.8203	1.5126e-04	0.1035	A	C	A	A	C	C	C	A	A	A	A	A	A	A	A	A	A	C	A	A	A	A	C	-	A	C	C	C	M	C	C	M	C	M	M	A	M	A	M	A	A	M	A	M	M
chr1	2839118	3.5737	2.6689e-04	0.0962	G	A	G	G	A	A	A	G	G	G	G	G	G	G	G	G	G	A	G	G	G	G	A	-	G	A	A	A	R	A	A	R	-	R	R	G	R	G	R	G	G	R	G	R	R
chr1	2853051	3.3312	4.6647e-04	0.0890	C	A	C	M	A	A	A	C	C	C	C	C	C	C	C	C	C	A	C	C	C	C	A	A	C	A	A	A	M	A	A	M	A	M	M	C	M	C	M	C	C	M	C	M	M
chr1	2853131	3.5975	2.5262e-04	0.0969	T	C	T	Y	C	C	C	T	T	T	T	T	T	T	T	T	T	C	T	T	T	T	C	C	T	C	C	C	Y	C	C	T	Y	Y	Y	T	Y	T	Y	T	T	Y	T	Y	Y
chr1	2853189	3.7077	1.9603e-04	0.1002	T	C	T	Y	C	C	C	T	T	T	T	T	T	T	T	T	T	C	T	T	T	T	C	C	T	C	C	C	Y	C	C	Y	C	Y	Y	T	Y	T	Y	T	T	Y	T	Y	Y
chr1	2854001	3.2695	5.3762e-04	0.0871	G	A	G	R	A	A	A	G	G	G	G	G	G	G	-	G	G	A	G	G	G	G	A	A	G	A	A	A	R	A	A	R	A	R	R	G	R	G	R	G	G	R	G	R	R
chr1	2854144	4.4774	3.3310e-05	0.1228	A	G	A	R	G	G	G	A	A	A	A	A	A	A	A	A	A	G	A	A	A	A	G	G	A	G	G	G	R	G	G	R	G	R	R	A	R	R	G	A	A	R	A	G	R
chr1	2854153	3.1093	7.7743e-04	0.0824	C	T	C	Y	T	T	T	C	C	C	C	C	C	C	C	C	C	T	C	C	C	C	T	T	C	T	T	T	Y	T	T	Y	-	Y	Y	C	Y	C	Y	C	C	Y	C	Y	Y
chr1	2854168	3.3332	4.6429e-04	0.0890	C	G	C	S	G	G	G	C	C	C	C	C	C	C	C	C	C	G	C	C	C	C	G	G	C	G	G	G	S	G	G	S	G	S	S	C	S	C	S	C	C	S	C	S	S
chr1	2854198	3.3842	4.1290e-04	0.0906	G	T	G	K	T	T	T	G	G	G	G	G	G	G	-	G	G	T	G	G	G	G	T	T	G	T	T	T	K	T	T	K	T	K	K	G	K	G	K	G	G	K	G	K	K
chr1	2854206	3.3024	4.9842e-04	0.0881	C	T	C	Y	T	T	T	C	C	C	C	C	C	C	-	C	C	T	C	C	C	C	T	T	C	T	T	T	Y	T	T	Y	T	Y	Y	C	Y	C	Y	C	C	Y	C	Y	Y
chr1	2854302	3.8715	1.3443e-04	0.1050	C	T	C	Y	T	T	T	C	C	C	C	C	C	C	C	C	C	T	C	C	C	C	T	T	C	T	T	T	Y	T	T	Y	T	Y	Y	C	Y	C	Y	C	C	Y	C	Y	Y
chr1	2854341	3.6351	2.3168e-04	0.0980	A	G	A	R	G	G	G	A	A	A	A	A	A	A	A	A	A	G	A	A	A	A	G	-	A	G	G	G	R	G	G	R	G	R	R	A	R	A	R	A	A	R	A	-	R
chr1	2854495	3.2385	5.7742e-04	0.0862	G	A	G	R	A	A	A	G	G	G	G	G	G	G	G	G	G	A	G	G	G	G	A	A	G	A	A	A	R	A	A	R	A	R	R	-	R	G	R	G	G	R	G	R	R
chr1	2854903	3.7163	1.9219e-04	0.1004	C	G	C	G	G	G	G	C	C	C	C	C	C	C	C	C	C	G	C	C	C	C	G	G	C	G	G	G	G	G	G	C	G	-	S	C	S	S	G	C	C	S	C	G	S
chr1	2855025	3.1241	7.5137e-04	0.0828	G	A	G	A	A	A	A	G	G	G	G	G	G	G	G	G	G	A	G	G	G	G	A	A	G	-	A	A	A	A	A	R	A	-	R	G	R	R	A	G	G	R	G	A	R
chr1	2855034	3.4431	3.6052e-04	0.0923	G	A	G	A	A	A	A	G	G	G	G	G	G	G	G	G	G	A	G	G	G	G	A	A	G	A	A	A	A	A	A	R	A	-	R	G	R	R	A	G	G	R	G	A	R
chr1	2855319	3.1049	7.8543e-04	0.0822	C	A	C	A	A	A	A	C	C	C	C	C	C	C	C	C	C	A	C	C	C	C	A	A	C	A	A	A	A	A	A	M	A	-	M	C	M	M	A	C	C	M	C	A	A
chr1	2855323	3.0603	8.7037e-04	0.0809	G	A	G	A	A	-	A	G	G	G	G	G	G	G	G	G	G	A	G	G	G	G	A	A	G	A	A	A	A	A	A	R	A	R	R	G	R	R	A	G	G	R	G	A	A
chr1	2855325	3.1150	7.6739e-04	0.0825	T	G	T	G	G	G	G	T	T	T	T	T	T	T	T	T	T	G	T	T	T	T	G	G	T	G	G	G	G	G	G	K	G	-	K	T	K	K	G	T	T	K	T	G	G
chr1	2855366	3.0749	8.4155e-04	0.0813	T	C	T	C	C	C	C	T	T	T	T	T	T	T	T	T	T	C	T	T	T	T	C	C	T	C	C	C	C	C	C	C	C	C	Y	T	Y	Y	C	T	T	Y	T	C	Y
chr1	2855725	3.6088	2.4617e-04	0.0972	G	A	G	A	A	A	A	G	G	G	G	G	G	G	G	G	G	A	G	G	G	G	A	R	G	R	A	R	A	A	A	R	A	-	R	G	R	R	A	G	G	R	G	A	A
chr1	2855749	3.9778	1.0525e-04	0.1082	A	G	A	G	G	G	G	A	A	A	A	A	A	A	A	A	A	G	A	A	A	A	G	R	A	R	G	R	G	G	G	R	G	G	R	A	R	R	G	A	A	R	A	G	G
chr1	2855784	4.3612	4.3531e-05	0.1194	A	C	A	C	C	C	C	A	A	A	A	A	A	A	A	A	A	C	A	A	A	A	C	M	A	M	C	M	C	C	C	M	C	C	M	A	M	M	C	A	A	M	A	C	C
chr1	2855998	3.3978	4.0016e-04	0.0910	T	C	T	C	C	C	C	T	T	T	T	T	T	T	T	T	T	C	T	T	T	T	C	-	T	Y	C	Y	C	C	C	Y	-	-	Y	T	Y	Y	Y	T	T	Y	T	Y	C
chr1	2856007	3.5782	2.6411e-04	0.0963	C	T	C	T	T	T	T	C	C	C	C	C	C	C	C	C	C	T	C	C	C	C	T	-	C	Y	T	Y	T	T	T	Y	-	-	Y	C	Y	Y	Y	C	C	Y	C	Y	T
chr1	2856238	3.2635	5.4509e-04	0.0870	A	G	A	G	G	G	G	A	A	A	A	A	A	A	A	A	A	G	A	A	A	A	G	R	A	R	G	R	G	G	G	G	G	G	R	A	R	R	R	A	A	R	A	R	R
chr1	2859118	3.2578	5.5235e-04	0.0868	C	G	C	G	G	S	S	C	C	C	C	C	C	C	C	C	C	G	C	C	C	C	G	G	C	G	G	S	S	G	S	S	S	S	S	C	S	S	G	C	C	S	C	G	S
chr1	2862214	3.1005	7.9333e-04	0.0821	C	T	C	T	T	Y	Y	C	C	C	C	C	C	C	C	C	C	T	C	C	C	C	T	T	C	T	T	T	T	T	T	T	T	T	Y	C	Y	Y	T	C	C	Y	C	T	Y
chr1	2864881	3.0183	9.5880e-04	0.0796	G	A	G	A	A	A	A	G	G	G	G	G	G	G	G	G	G	A	G	G	G	G	A	-	G	A	A	A	A	A	A	A	A	R	R	R	R	R	A	G	G	R	G	A	R
chr1	2864907	4.2563	5.5426e-05	0.1164	G	A	G	A	R	R	R	G	G	G	G	G	G	G	G	G	G	R	G	G	G	G	A	-	G	A	R	A	G	R	R	A	A	R	R	G	R	G	A	G	G	R	G	A	R
chr1	2865564	3.2751	5.3078e-04	0.0873	T	C	T	C	Y	C	C	T	T	T	T	T	T	T	T	T	T	Y	T	T	T	T	C	-	T	C	Y	C	Y	C	C	C	C	Y	Y	T	Y	T	C	T	T	Y	T	C	Y
chr1	2865568	4.1825	6.5696e-05	0.1142	C	T	C	T	Y	Y	Y	C	C	C	C	C	C	C	C	C	C	Y	C	C	C	C	T	-	C	T	Y	T	C	Y	T	Y	T	Y	Y	C	Y	C	T	C	C	Y	C	T	Y
chr1	2876454	3.1874	6.4958e-04	0.0847	C	T	C	T	T	T	T	C	C	C	C	C	C	C	C	C	C	Y	C	C	C	C	T	-	C	Y	Y	T	Y	T	T	T	T	C	Y	C	Y	C	T	C	C	Y	C	T	C
chr1	2876771	4.3866	4.1057e-05	0.1202	G	T	G	T	K	T	T	G	G	G	G	G	G	G	G	G	G	K	G	G	G	G	T	-	G	K	K	T	K	T	T	T	T	G	K	G	K	G	T	G	G	K	G	T	G
chr1	2876888	4.1492	7.0927e-05	0.1132	C	G	C	G	S	G	G	C	C	C	C	C	C	C	C	C	C	S	C	C	C	C	G	-	C	S	S	G	S	G	G	G	G	C	S	C	S	C	G	C	C	S	C	G	C
chr1	2877103	3.9758	1.0573e-04	0.1081	C	T	C	T	Y	T	T	C	C	C	C	C	C	C	C	C	C	Y	C	C	C	C	T	Y	C	Y	Y	T	Y	T	T	T	T	C	Y	C	Y	C	T	C	C	Y	C	T	C
chr1	2877221	4.0450	9.0147e-05	0.1101	A	G	A	G	R	G	G	A	A	A	A	A	A	A	A	A	A	R	A	A	A	A	G	-	A	R	R	G	R	G	G	G	G	A	R	A	R	A	G	A	A	R	A	G	A
chr1	2891797	3.0334	9.2600e-04	0.0801	G	T	G	T	T	T	T	G	G	G	G	G	G	G	G	G	G	K	G	G	G	G	T	T	G	T	K	T	K	T	T	T	-	K	K	G	K	G	T	G	G	K	G	T	K
chr1	2891858	3.3993	3.9871e-04	0.0910	C	A	C	A	A	A	A	C	C	C	C	C	C	C	C	C	-	M	C	C	C	C	A	-	C	A	M	A	-	A	A	A	A	-	M	C	M	C	A	C	C	M	C	A	A
chr1	2892406	3.0432	9.0529e-04	0.0804	T	C	Y	C	C	C	C	Y	T	Y	Y	Y	Y	Y	Y	T	T	C	Y	T	T	T	C	-	Y	C	C	C	C	C	C	C	C	-	Y	T	Y	C	C	T	T	Y	C	C	-
chr1	2892661	3.4865	3.2624e-04	0.0936	G	A	G	A	A	A	A	G	G	G	G	G	G	G	G	G	G	A	G	G	G	G	A	-	G	A	A	A	R	A	A	A	A	R	R	G	R	G	A	G	G	R	G	A	R
chr1	2893227	3.2057	6.2272e-04	0.0852	C	T	C	T	Y	T	T	C	C	C	C	C	C	C	C	-	C	T	C	C	C	C	T	T	C	T	T	T	T	T	T	T	T	Y	Y	C	Y	Y	T	C	C	Y	C	T	-
chr1	2893389	3.5706	2.6878e-04	0.0961	C	G	C	G	S	G	G	-	C	C	C	C	C	C	C	C	C	G	-	C	C	C	G	G	C	G	G	G	G	G	G	G	G	G	S	C	S	S	G	C	C	S	C	G	S
chr1	2893566	3.1192	7.6003e-04	0.0826	C	T	C	T	Y	T	T	C	C	C	C	C	C	C	C	C	C	T	C	C	C	C	T	T	C	T	T	T	T	T	T	T	T	Y	Y	C	Y	Y	T	Y	C	Y	C	T	-
chr1	2893751	3.1209	7.5700e-04	0.0827	G	A	G	R	A	A	A	G	G	G	G	G	G	G	G	G	G	A	G	G	G	G	A	A	G	A	A	A	A	A	A	A	A	-	R	G	R	R	A	G	G	R	G	A	-
chr1	2893763	3.1834	6.5551e-04	0.0846	C	A	C	M	A	A	A	C	C	C	C	C	C	C	C	C	C	A	C	C	C	C	A	A	C	A	A	A	A	A	A	A	A	A	M	C	M	M	A	C	C	M	C	A	-
chr1	2893877	3.1732	6.7105e-04	0.0843	A	G	G	R	A	A	A	G	R	G	G	G	G	G	G	R	R	A	G	R	R	R	A	A	G	A	A	A	A	A	A	A	A	A	R	R	R	R	A	G	G	R	R	A	-
chr1	2894396	3.4231	3.7748e-04	0.0917	C	T	C	Y	T	T	T	C	C	C	C	C	C	C	C	C	C	T	C	C	C	C	T	T	C	T	T	T	T	T	T	-	Y	T	Y	Y	Y	Y	T	C	C	Y	C	T	-
chr1	2894420	3.2984	5.0301e-04	0.0880	G	A	G	R	A	A	A	G	G	G	G	G	G	G	G	G	G	A	G	G	G	G	A	R	G	R	A	A	A	A	A	A	R	R	R	A	R	R	A	G	R	R	G	A	-
chr1	2894709	3.0182	9.5891e-04	0.0796	G	A	G	R	A	A	A	G	G	G	G	G	G	G	G	G	G	A	G	G	G	G	A	A	G	A	A	-	A	A	A	A	A	R	R	A	R	R	A	G	G	R	G	A	R
chr1	2894919	3.0265	9.4077e-04	0.0799	A	G	A	G	G	G	G	A	A	A	A	A	A	A	A	A	A	G	A	A	A	A	G	G	A	G	G	G	G	G	G	G	G	G	R	R	R	R	G	A	A	R	R	G	R
chr1	2894922	3.2715	5.3515e-04	0.0872	C	T	C	T	T	T	T	C	C	C	C	C	C	C	C	C	C	T	C	C	C	C	T	T	C	T	T	T	T	T	T	T	T	T	Y	Y	Y	Y	T	C	C	Y	C	T	-
chr1	2894948	3.3250	4.7316e-04	0.0888	A	G	A	G	G	G	G	A	A	A	A	A	A	A	A	A	A	G	A	A	A	A	G	G	A	G	G	G	G	G	G	G	G	G	R	R	R	R	G	A	A	R	R	G	R
chr1	2894958	3.8253	1.4954e-04	0.1037	C	T	C	T	T	T	T	C	C	C	C	C	C	C	C	C	C	T	C	C	C	C	T	T	C	-	T	T	T	T	T	T	T	T	Y	Y	Y	Y	T	C	C	Y	C	T	Y
chr1	2894961	3.3617	4.3483e-04	0.0899	T	C	T	C	C	C	C	T	T	T	T	T	T	T	T	T	T	C	T	T	T	T	C	C	T	-	C	C	C	C	C	C	C	C	Y	Y	Y	Y	C	T	T	Y	T	C	Y
chr1	2894963	3.3542	4.4235e-04	0.0897	A	G	A	G	G	G	G	A	A	A	A	A	A	A	A	A	A	G	A	A	A	A	G	G	A	-	G	G	G	G	G	G	G	G	R	R	R	R	G	A	A	R	A	G	R
chr1	2894967	3.6769	2.1043e-04	0.0993	G	A	G	R	A	A	A	G	G	G	G	G	G	G	G	G	G	A	G	G	G	G	A	A	G	-	A	A	A	A	A	A	A	A	R	R	R	R	A	G	G	R	G	A	R
chr1	2895223	3.1512	7.0603e-04	0.0836	T	G	T	G	G	G	G	T	T	T	T	T	T	T	T	T	T	G	T	T	T	T	K	G	T	G	G	G	G	G	G	G	G	K	K	K	K	K	G	T	T	K	T	G	-
chr1	2895384	4.5883	2.5804e-05	0.1261	C	G	C	C	C	G	G	C	C	C	C	C	C	C	C	C	C	C	C	C	C	C	C	-	C	G	C	G	S	C	S	G	S	S	C	C	-	-	G	C	C	C	C	G	S
chr1	2895387	3.2307	5.8790e-04	0.0860	T	G	T	G	G	G	G	T	T	T	T	T	T	T	T	T	T	G	T	T	T	T	K	-	T	G	G	G	G	G	G	G	G	-	K	K	G	K	G	T	T	K	T	G	G
chr1	2895414	3.6103	2.4530e-04	0.0973	T	C	T	C	C	C	C	T	T	T	T	T	T	T	T	T	T	C	T	T	T	T	Y	-	T	C	C	C	C	C	C	C	C	Y	Y	Y	C	Y	C	T	T	Y	T	C	Y
chr1	2895542	3.3446	4.5227e-04	0.0894	T	C	T	C	C	C	C	T	T	T	T	T	T	T	T	T	T	C	T	T	T	T	Y	C	T	C	C	C	C	C	C	C	C	-	Y	Y	-	Y	C	T	T	Y	T	C	-
chr1	2895613	3.0748	8.4171e-04	0.0813	A	G	-	G	G	G	G	A	A	A	A	A	A	A	A	A	A	G	A	A	A	A	G	G	A	G	G	G	G	G	G	G	G	R	R	R	R	R	G	A	A	R	A	G	R
chr1	2895614	3.0748	8.4171e-04	0.0813	C	T	-	T	T	T	T	C	C	C	C	C	C	C	C	C	C	T	C	C	C	C	T	T	C	T	T	T	T	T	T	T	T	Y	Y	Y	Y	Y	T	C	C	Y	C	T	Y
chr1	2895711	3.2305	5.8815e-04	0.0860	C	T	C	C	Y	T	T	C	C	C	C	C	C	C	C	C	C	T	C	C	C	C	C	T	C	T	T	T	Y	T	Y	Y	T	C	C	Y	Y	C	Y	C	C	C	C	Y	C
chr1	2895778	3.2581	5.5201e-04	0.0868	T	A	T	A	A	A	A	T	T	T	T	T	T	T	T	T	T	A	T	T	T	T	A	A	T	A	A	A	A	A	A	A	A	W	W	W	W	W	A	T	T	W	T	A	W
chr1	2896988	3.3223	4.7611e-04	0.0887	T	G	-	G	K	G	G	T	T	T	T	T	T	T	T	T	T	G	T	T	T	T	K	G	T	G	G	G	K	K	G	K	-	G	K	T	K	K	G	T	K	K	K	G	K
chr1	2897147	3.6155	2.4239e-04	0.0974	G	A	G	A	R	A	A	G	G	G	G	G	G	G	G	G	G	A	G	G	G	G	R	A	G	A	A	A	R	A	A	A	A	R	R	G	R	R	A	G	G	R	G	A	R
chr1	2897736	3.5054	3.1230e-04	0.0942	G	A	G	A	A	A	A	G	G	G	G	G	G	G	G	G	G	A	G	G	G	G	R	A	G	A	A	A	A	A	A	A	-	R	R	-	R	R	A	G	G	R	R	A	R
chr1	2912700	3.3694	4.2713e-04	0.0901	C	G	C	G	G	G	G	C	C	C	C	C	C	C	C	C	C	S	C	C	C	C	S	G	C	G	S	G	S	S	G	G	G	-	S	C	S	S	G	C	C	S	C	G	G
chr1	2913049	3.5630	2.7354e-04	0.0959	T	A	T	A	A	A	A	T	T	T	T	T	T	T	T	T	T	W	T	T	T	T	W	A	T	A	W	A	A	A	A	A	A	-	W	T	W	W	A	T	T	W	T	A	W
chr1	2913083	3.4246	3.7616e-04	0.0918	A	G	A	G	G	G	G	A	A	A	A	A	A	A	A	A	A	R	A	A	A	A	R	G	A	G	R	G	G	G	G	G	G	-	R	A	R	R	G	A	A	R	A	G	-
chr1	2913181	3.8824	1.3111e-04	0.1053	C	T	C	T	T	T	T	C	C	C	C	C	C	C	C	C	C	Y	C	C	C	C	Y	-	C	T	Y	T	T	T	T	T	T	T	Y	C	Y	Y	T	C	C	Y	C	T	Y
chr1	2913511	3.1323	7.3739e-04	0.0830	T	A	T	A	A	A	A	T	T	T	T	T	T	T	T	T	T	A	T	T	T	T	W	A	T	A	A	A	A	A	A	A	A	A	W	T	W	W	A	T	T	W	T	A	-
chr1	2916874	3.1556	6.9881e-04	0.0837	G	A	G	A	R	A	A	G	G	G	G	G	G	G	G	G	G	A	G	G	G	G	R	A	G	A	A	A	A	A	R	A	A	R	R	G	R	R	A	G	G	R	R	A	R
chr1	2928345	3.1582	6.9471e-04	0.0838	T	G	T	K	G	G	G	T	T	T	T	T	T	T	T	T	T	K	T	T	T	T	G	G	T	G	K	G	G	G	G	G	G	K	K	T	K	K	G	T	T	K	T	G	K
chr1	2929126	3.3573	4.3924e-04	0.0898	G	A	G	A	R	R	R	G	G	G	G	G	G	G	G	G	G	A	G	G	G	G	R	-	G	A	A	R	R	A	A	R	A	R	R	G	R	G	A	G	G	R	G	A	R
chr1	2930377	4.1046	7.8593e-05	0.1119	G	A	G	A	G	A	A	G	G	G	G	G	G	G	G	G	G	A	G	G	G	G	R	-	G	A	A	A	A	A	R	-	R	-	R	G	G	R	A	G	G	R	G	A	R
chr1	2931298	3.7108	1.9461e-04	0.1003	A	C	A	C	C	C	C	A	A	A	A	A	A	A	A	A	A	C	A	A	A	A	C	-	A	C	C	C	C	C	C	M	-	M	-	M	M	M	C	A	A	A	A	C	M
chr1	2931868	3.0347	9.2330e-04	0.0801	C	T	C	T	T	T	T	C	C	C	C	C	C	C	C	C	C	T	C	C	C	C	T	-	C	T	T	T	T	-	T	T	-	Y	Y	C	Y	Y	T	C	C	Y	C	-	Y
chr1	2934134	3.0946	8.0428e-04	0.0819	C	G	C	G	G	G	G	C	C	C	C	C	C	C	C	C	C	S	C	C	C	C	S	C	C	C	S	S	G	G	G	G	-	S	S	C	S	S	G	C	C	S	C	G	S
chr1	2934568	3.0847	8.2286e-04	0.0816	G	C	G	C	S	C	C	G	G	G	G	G	G	G	G	G	G	S	G	G	G	G	G	G	G	G	S	S	C	C	C	G	C	S	S	G	S	G	C	G	G	S	G	C	S
chr1	2934592	3.0374	9.1759e-04	0.0802	C	T	C	T	Y	T	T	C	C	C	C	C	C	C	C	C	C	Y	C	C	C	C	C	C	C	C	Y	Y	T	T	T	Y	T	Y	Y	C	Y	C	T	C	C	Y	C	T	Y
chr1	2936563	3.2289	5.9027e-04	0.0859	C	T	C	T	T	T	T	C	C	C	C	C	C	C	C	C	C	T	C	C	C	C	T	C	C	C	T	Y	Y	T	T	T	T	Y	Y	C	Y	Y	T	C	C	Y	C	T	Y
chr1	2936807	3.0185	9.5833e-04	0.0796	C	G	C	S	G	G	G	C	C	C	C	C	C	C	C	C	C	G	C	C	C	C	S	S	C	S	G	G	S	G	G	G	G	S	S	C	S	S	G	C	C	S	C	G	G
chr1	2936989	3.0651	8.6076e-04	0.0810	A	G	A	R	G	G	G	-	A	A	A	A	A	A	A	A	A	G	A	A	A	A	R	R	A	R	G	G	R	G	G	G	G	-	R	A	R	R	G	A	A	R	A	G	R
chr1	2937491	3.1318	7.3828e-04	0.0830	A	G	A	A	G	G	G	A	A	A	A	A	A	A	A	A	A	A	A	A	A	A	A	A	A	-	A	R	R	G	G	R	G	G	A	A	R	-	R	A	A	A	A	R	R
chr1	2945479	3.3413	4.5569e-04	0.0893	T	C	Y	Y	C	C	C	Y	T	Y	Y	Y	Y	Y	Y	T	T	C	Y	T	T	T	C	-	Y	C	C	C	C	C	C	C	C	Y	Y	T	Y	Y	C	T	T	Y	Y	C	C
chr1	2945780	3.2078	6.1970e-04	0.0853	C	T	C	T	T	T	T	C	C	C	C	C	C	C	C	C	C	C	C	C	C	C	-	-	C	T	C	T	T	T	Y	T	T	Y	Y	C	Y	Y	T	C	C	Y	C	T	-
chr1	2950110	3.0934	8.0641e-04	0.0819	A	G	A	G	G	G	G	A	A	A	A	A	A	A	A	A	A	G	A	A	A	A	G	G	A	G	G	G	G	G	G	-	G	R	R	R	G	R	G	A	R	R	A	G	-
chr1	2952876	5.8037	1.5716e-06	0.1610	G	C	G	G	C	C	C	G	G	G	G	G	G	G	G	G	G	G	G	G	G	G	S	S	G	S	G	G	S	C	G	G	S	S	G	G	G	G	C	G	G	G	G	C	S
chr1	2957136	3.0919	8.0937e-04	0.0818	G	A	R	A	A	A	A	-	G	R	G	R	R	R	R	G	G	A	R	G	G	G	A	A	R	A	A	A	A	A	A	A	-	A	R	R	-	R	A	G	R	R	G	A	A
chr1	2957169	3.4252	3.7563e-04	0.0918	T	C	T	C	C	C	C	T	T	T	T	T	T	T	T	T	T	C	T	T	T	T	C	C	T	C	C	C	C	C	C	C	-	Y	Y	T	Y	Y	C	-	-	Y	T	C	Y
chr1	2958244	3.1168	7.6411e-04	0.0826	G	A	G	A	A	A	A	G	G	G	G	G	G	G	G	G	G	A	G	G	G	G	A	-	G	A	A	A	A	A	A	A	-	R	R	G	R	R	A	G	G	R	G	A	R
chr1	2958531	3.0371	9.1802e-04	0.0802	G	A	G	A	A	A	A	G	G	G	G	G	G	G	G	G	G	A	G	G	G	G	A	A	G	A	A	A	A	A	A	A	A	-	R	G	R	R	A	G	G	R	G	A	A
chr1	2958557	3.1172	7.6356e-04	0.0826	C	G	C	G	G	G	G	C	C	C	C	C	C	C	C	C	C	S	C	C	C	C	G	G	C	G	S	G	G	G	G	G	G	S	S	C	S	S	G	C	C	S	C	G	S
chr1	2958669	3.0539	8.8329e-04	0.0807	C	A	C	A	A	A	A	C	C	C	C	C	C	C	C	C	C	A	C	C	C	C	A	A	C	A	A	A	A	A	A	A	A	A	M	C	M	-	A	C	C	M	C	A	M
chr1	2958670	3.0617	8.6753e-04	0.0809	T	C	T	C	C	C	C	T	T	T	T	T	T	T	T	T	T	C	T	T	T	T	C	C	T	C	C	C	C	C	C	C	C	C	Y	T	Y	-	C	T	T	Y	T	C	Y
chr1	2958785	3.6469	2.2548e-04	0.0984	T	C	T	C	C	C	C	T	T	T	T	T	T	T	T	T	T	C	T	T	T	T	C	-	T	C	C	C	C	C	C	C	C	C	Y	T	Y	Y	C	T	T	Y	T	C	C
chr1	2958843	3.4255	3.7542e-04	0.0918	T	C	T	C	C	C	C	T	T	T	T	T	T	T	T	T	T	C	T	T	T	T	C	-	T	C	C	C	C	C	C	C	C	C	Y	T	Y	Y	C	T	T	Y	T	C	-
chr1	2958894	3.3345	4.6289e-04	0.0891	C	T	C	T	T	T	T	C	C	C	C	C	C	C	C	C	C	T	C	C	C	C	T	-	C	T	T	T	T	T	T	T	T	T	Y	C	Y	Y	T	C	C	Y	C	T	-
chr1	2958898	3.6533	2.2219e-04	0.0986	G	C	G	C	C	C	C	G	G	G	G	G	G	G	G	G	G	C	G	G	G	G	C	S	G	C	C	C	C	C	C	C	C	C	S	G	S	S	C	G	G	S	G	C	-
chr1	2958909	3.6902	2.0407e-04	0.0997	G	T	G	T	T	T	T	G	G	G	G	G	G	G	G	G	G	T	G	G	G	G	T	-	G	T	T	T	T	T	T	T	T	T	K	G	K	K	T	G	G	K	G	T	-
chr1	2958964	3.8127	1.5394e-04	0.1033	T	C	T	C	C	C	C	T	T	T	T	T	T	T	T	T	T	C	T	T	T	T	C	Y	T	C	C	C	C	C	C	C	C	C	Y	Y	Y	Y	C	T	T	Y	T	C	C
chr1	2959665	3.1585	6.9417e-04	0.0838	C	G	C	G	G	G	G	C	C	C	C	C	C	C	C	C	C	G	C	C	C	C	S	-	C	G	G	G	G	G	G	G	G	-	S	C	S	S	G	C	C	S	C	G	G
chr1	2959697	3.3919	4.0561e-04	0.0908	C	T	C	Y	Y	T	T	C	C	C	C	C	C	C	C	C	C	T	C	C	C	C	Y	T	C	T	T	T	T	Y	Y	Y	Y	Y	C	C	Y	Y	T	C	C	C	C	T	Y
chr1	2959931	3.8541	1.3992e-04	0.1045	T	C	T	C	C	C	C	T	T	T	T	T	T	T	T	T	T	-	T	T	T	T	C	-	T	C	C	C	C	C	C	C	C	Y	Y	T	Y	Y	C	T	T	Y	T	C	Y
chr1	2960300	3.4775	3.3302e-04	0.0933	T	C	T	C	C	C	C	T	T	T	T	T	T	T	T	T	T	C	T	T	T	T	C	-	T	C	C	C	C	C	C	C	C	Y	Y	T	Y	Y	C	T	T	Y	T	C	Y
chr1	2960314	3.4735	3.3615e-04	0.0932	T	C	T	C	C	C	C	T	T	T	T	T	T	T	T	T	T	C	T	T	T	T	C	-	T	C	C	C	C	C	C	C	C	Y	Y	T	Y	Y	C	T	T	Y	T	C	Y
chr1	2960321	3.4735	3.3615e-04	0.0932	C	T	C	T	T	T	T	C	C	C	C	C	C	C	C	C	C	T	C	C	C	C	T	-	C	T	T	T	T	T	T	T	T	Y	Y	C	Y	Y	T	C	C	Y	C	T	Y
chr1	2960391	3.3436	4.5332e-04	0.0893	A	C	A	C	C	C	C	A	A	A	A	A	A	A	A	A	A	C	A	A	A	A	C	-	A	C	C	C	C	C	C	C	C	M	M	A	M	M	C	A	A	M	A	C	M
chr1	2963524	3.0452	9.0113e-04	0.0804	C	G	C	G	C	S	S	C	C	C	C	C	C	C	C	C	C	C	C	C	C	C	G	S	C	S	C	S	G	G	G	C	G	G	S	C	S	S	C	C	C	S	C	C	S
chr1	2963640	3.1731	6.7122e-04	0.0843	C	G	C	G	G	G	G	C	C	C	C	C	C	C	C	C	C	G	C	C	C	C	G	G	C	G	G	G	G	G	G	G	G	S	S	C	S	S	G	C	C	S	C	G	S
chr1	2963780	3.2670	5.4078e-04	0.0871	C	G	C	G	G	G	G	C	C	C	C	C	C	C	C	C	C	G	C	C	C	C	G	G	C	G	G	G	G	G	G	G	G	G	S	C	S	S	G	C	C	S	C	G	S
chr1	2964079	4.0275	9.3860e-05	0.1096	T	C	T	Y	T	C	C	T	T	T	T	T	T	T	T	T	T	Y	T	T	T	T	Y	T	T	T	Y	C	Y	C	Y	C	Y	C	Y	T	T	Y	Y	T	T	Y	T	Y	Y
chr1	2966026	3.0046	9.8940e-04	0.0792	T	C	T	C	C	C	C	T	T	T	T	T	T	T	T	T	T	Y	T	T	T	T	C	C	T	C	Y	C	C	C	C	-	C	Y	Y	-	Y	Y	C	T	T	Y	T	C	-
chr1	2966563	4.0934	8.0656e-05	0.1116	G	C	G	C	S	C	C	G	G	G	G	G	G	G	G	G	G	S	G	G	G	G	C	S	G	S	S	C	C	C	S	C	S	S	S	G	S	S	S	G	G	S	G	S	S
chr1	2966861	4.0113	9.7429e-05	0.1092	A	G	A	G	G	G	G	A	A	A	A	A	A	A	A	A	A	G	A	A	A	A	G	-	A	G	G	G	G	G	G	G	G	R	R	A	R	R	G	A	A	R	A	G	G
chr1	2969127	3.6785	2.0966e-04	0.0993	A	G	A	G	G	G	G	A	A	A	A	A	A	A	A	A	A	R	A	A	A	A	G	R	A	R	R	-	G	G	G	G	R	R	R	A	R	R	G	A	A	R	A	G	R
chr1	2969636	3.4740	3.3572e-04	0.0932	C	G	C	S	G	G	G	C	C	C	C	C	C	C	C	C	C	S	C	C	C	C	G	S	C	S	S	S	S	G	G	S	G	S	S	C	S	S	G	C	C	S	C	G	S
chr1	2971318	4.1742	6.6951e-05	0.1140	G	A	G	R	A	A	A	G	G	G	G	G	G	G	G	G	G	A	G	G	G	G	A	R	G	R	A	A	R	A	A	A	A	R	R	G	R	R	A	G	G	R	G	A	R
chr1	2971366	3.8752	1.3329e-04	0.1051	G	A	G	R	A	A	A	G	G	G	G	G	G	G	G	G	G	A	G	G	G	G	A	R	G	R	A	A	R	A	A	A	A	R	R	G	R	R	A	G	G	R	G	A	R
chr1	2972820	3.0833	8.2542e-04	0.0816	A	T	A	T	T	T	T	A	A	A	A	A	A	A	A	A	A	T	A	A	A	A	T	T	A	T	T	W	T	T	T	T	T	W	W	A	-	W	T	A	A	W	A	T	W
chr1	2973007	3.0171	9.6141e-04	0.0796	C	G	C	G	G	G	G	C	C	C	C	C	C	C	C	C	C	S	C	C	C	C	G	G	C	G	S	S	G	G	G	G	G	S	S	C	-	S	G	C	C	S	C	G	G
chr1	2973024	3.2016	6.2866e-04	0.0851	A	T	A	T	T	T	T	A	A	A	A	A	A	A	A	A	A	W	A	A	A	A	T	T	A	T	W	W	T	T	T	T	T	W	W	A	W	W	T	A	A	W	A	T	T
chr1	2977574	4.2340	5.8344e-05	0.1157	C	T	C	T	T	T	T	C	C	C	C	C	C	C	C	C	C	Y	C	C	C	C	Y	Y	C	Y	Y	T	C	T	T	T	-	Y	Y	C	Y	C	Y	C	C	Y	C	Y	Y
chr1	2977590	4.1933	6.4074e-05	0.1145	C	T	C	T	T	T	T	C	C	C	C	C	C	C	C	C	C	Y	C	C	C	C	Y	Y	C	Y	Y	T	C	T	T	T	T	Y	Y	Y	Y	C	Y	C	C	Y	C	Y	Y
chr1	2977918	3.0601	8.7069e-04	0.0809	A	G	A	R	R	G	G	A	A	A	A	A	A	A	A	A	A	R	A	A	A	A	R	R	A	R	R	G	G	G	G	-	G	R	R	R	R	R	G	A	A	R	A	G	R
chr1	2978451	3.0801	8.3149e-04	0.0815	G	A	G	A	A	A	A	G	G	G	G	G	G	G	G	G	G	A	G	G	G	G	R	A	G	A	A	A	R	A	A	R	A	R	R	G	R	G	R	G	G	R	G	R	R
chr1	2978464	3.1872	6.4979e-04	0.0847	T	G	T	G	G	G	G	T	T	T	T	T	T	T	T	T	T	G	T	T	T	T	K	G	T	G	G	G	K	G	G	K	G	K	K	T	K	T	K	T	T	K	T	K	K
chr1	2982588	4.2778	5.2747e-05	0.1170	C	T	C	Y	T	T	T	C	C	C	C	C	C	C	C	C	C	Y	C	C	C	C	Y	-	C	Y	Y	Y	T	T	Y	T	T	C	C	C	Y	Y	Y	C	C	C	C	Y	C
chr1	2985055	3.2921	5.1042e-04	0.0878	G	A	G	A	A	A	A	G	G	G	G	G	G	G	G	G	G	A	G	G	G	G	A	A	G	A	A	A	A	A	A	A	A	R	R	G	R	R	A	G	R	R	R	A	R
chr1	2985886	3.7452	1.7980e-04	0.1013	C	T	C	T	T	T	T	C	C	C	C	C	C	C	C	C	C	T	C	C	C	C	Y	-	C	T	T	T	T	T	T	T	T	Y	Y	C	Y	Y	T	C	C	Y	C	T	Y
chr1	2986006	3.1751	6.6812e-04	0.0843	T	C	Y	C	C	C	C	Y	T	Y	Y	Y	Y	Y	Y	T	T	C	Y	T	T	T	C	C	Y	C	C	C	C	C	C	C	C	Y	Y	T	Y	Y	C	T	T	Y	T	C	Y
chr1	2986105	3.5554	2.7837e-04	0.0956	G	A	G	A	A	A	A	G	G	G	G	G	G	G	G	G	G	A	G	G	G	G	A	-	G	A	A	A	A	A	A	A	A	R	R	G	R	G	A	G	G	R	G	A	R
chr1	2986206	3.1417	7.2156e-04	0.0833	C	G	C	G	G	G	G	C	C	C	C	C	C	C	C	C	C	G	C	C	C	C	G	G	C	G	G	G	G	G	G	G	G	S	S	C	S	S	G	C	C	S	C	G	S
chr1	2986676	3.8626	1.3722e-04	0.1048	G	A	R	A	A	A	A	R	G	R	G	R	R	R	R	G	G	A	R	G	G	G	A	-	R	A	A	A	A	A	A	A	A	A	R	G	R	R	A	G	R	R	G	A	-
chr1	2986691	3.6598	2.1888e-04	0.0988	G	A	G	A	A	A	A	G	G	G	G	G	G	G	G	G	G	A	G	G	G	G	A	-	G	A	A	A	A	A	A	A	A	R	R	G	R	R	A	G	G	R	G	A	R
chr1	2986692	3.6598	2.1888e-04	0.0988	T	C	T	C	C	C	C	T	T	T	T	T	T	T	T	T	T	C	T	T	T	T	C	-	T	C	C	C	C	C	C	C	C	Y	Y	T	Y	Y	C	T	T	Y	T	C	Y
chr1	2986718	3.1734	6.7087e-04	0.0843	A	C	A	C	C	C	C	A	A	A	A	A	A	A	A	A	A	C	A	A	A	A	C	C	A	C	C	C	C	C	C	C	C	M	M	A	M	M	C	A	A	M	A	C	M
chr1	2986895	3.3447	4.5215e-04	0.0894	C	T	C	T	T	T	T	C	C	C	C	C	C	C	C	C	C	T	C	C	C	C	T	-	C	T	T	T	T	T	T	T	-	Y	Y	C	Y	Y	T	C	C	Y	C	T	Y
chr1	2987165	3.6316	2.3355e-04	0.0979	C	T	C	T	T	T	T	C	C	C	C	C	C	C	C	-	C	T	C	C	C	C	T	T	C	T	T	T	T	T	T	T	T	Y	Y	C	Y	Y	T	C	C	Y	C	T	Y
chr1	2989325	3.7340	1.8449e-04	0.1010	A	C	A	C	C	C	C	A	A	A	-	A	A	-	A	A	A	C	A	A	A	A	C	-	A	C	C	C	C	C	C	C	C	M	M	-	M	A	M	A	A	M	A	M	M
chr1	2989543	3.3716	4.2504e-04	0.0902	G	A	G	A	A	A	A	G	G	G	G	G	G	G	G	G	G	A	G	G	G	G	A	A	G	A	A	A	A	A	A	A	A	A	R	G	R	R	A	G	G	R	R	A	-
chr1	2989568	3.3954	4.0238e-04	0.0909	A	G	A	G	G	G	G	A	A	A	A	A	A	A	A	A	A	G	A	A	A	A	G	G	A	G	G	G	G	G	G	G	G	R	R	A	R	A	G	A	A	R	A	G	R
chr1	2989925	3.3004	5.0070e-04	0.0881	C	T	C	T	T	T	T	C	C	C	C	C	C	C	C	C	C	T	C	C	C	C	T	T	C	T	T	T	T	T	T	T	T	Y	Y	C	Y	C	T	C	C	Y	C	T	Y
chr1	2990113	3.0567	8.7768e-04	0.0808	G	A	G	A	A	A	A	G	G	G	G	G	G	G	G	G	G	A	G	G	G	G	R	A	G	A	A	A	A	A	A	A	A	R	R	G	R	G	A	G	G	R	R	A	R
chr1	2990155	3.1465	7.1361e-04	0.0835	A	G	A	G	G	G	G	A	A	A	A	A	A	A	A	A	A	G	A	A	A	A	G	G	A	G	G	G	G	G	G	G	G	R	R	A	R	R	G	A	A	R	R	G	-
chr1	2990399	3.1284	7.4407e-04	0.0829	G	A	A	G	G	G	G	A	R	A	A	A	A	A	A	R	R	G	A	R	R	R	G	-	A	G	G	G	G	G	G	G	-	-	R	A	R	R	G	A	A	R	A	G	R
chr1	2990690	3.0887	8.1527e-04	0.0817	C	T	C	T	T	T	T	C	C	C	C	C	C	C	C	C	C	T	C	C	C	C	T	T	C	T	T	T	T	T	T	T	T	-	Y	C	Y	C	T	C	C	Y	C	T	Y
chr1	2991299	3.1049	7.8543e-04	0.0822	T	C	T	C	C	C	C	T	T	T	T	T	T	T	T	T	T	Y	T	T	T	T	C	-	T	C	Y	C	C	C	C	C	C	-	Y	T	Y	Y	C	C	T	-	Y	C	Y
chr1	2991608	3.2197	6.0301e-04	0.0857	C	T	C	T	T	T	T	C	Y	C	C	C	C	C	C	Y	Y	T	C	Y	Y	Y	T	-	C	T	T	T	T	T	T	T	-	Y	Y	C	T	-	T	Y	Y	T	Y	T	Y
chr1	2991818	3.4203	3.7993e-04	0.0916	A	G	A	A	G	G	G	A	A	A	A	A	A	A	A	A	A	G	A	A	A	A	G	G	A	G	G	G	G	G	G	G	G	R	A	A	G	R	R	A	A	A	R	R	R
chr1	2993598	3.2399	5.7555e-04	0.0863	A	G	A	R	G	G	G	A	A	A	R	A	A	A	A	A	A	G	A	A	A	A	G	G	A	G	G	G	R	G	G	G	G	R	R	R	R	A	G	A	A	R	A	G	R
chr1	2994239	3.7217	1.8980e-04	0.1006	G	A	R	A	R	A	A	R	G	R	R	R	R	R	R	G	G	A	R	G	G	G	R	A	R	A	A	A	A	A	A	A	A	R	R	G	R	R	A	G	G	R	G	A	R
chr1	2995072	4.5580	2.7668e-05	0.1252	G	A	G	G	G	R	R	G	G	G	G	G	G	G	G	G	G	G	G	G	G	G	R	-	G	G	G	R	G	R	R	R	R	G	G	-	G	G	A	G	G	G	R	A	G
chr1	3000358	3.7336	1.8469e-04	0.1009	C	G	C	G	G	G	G	C	C	C	C	C	C	C	C	C	C	S	C	C	C	C	G	-	C	G	S	G	G	G	G	G	G	-	S	C	S	S	G	C	C	S	C	G	-
chr1	3000410	3.2677	5.3985e-04	0.0871	T	C	T	C	C	C	C	T	T	T	T	T	T	T	T	T	T	Y	T	T	T	T	C	C	T	C	Y	C	C	C	C	C	C	Y	Y	T	Y	Y	C	T	T	Y	T	C	Y
chr1	3001065	3.3657	4.3078e-04	0.0900	G	C	G	C	C	C	C	G	G	G	G	G	G	G	G	G	G	C	G	G	G	G	C	C	G	C	C	C	C	C	C	C	C	-	S	G	S	S	C	G	G	S	S	C	C
chr1	3001072	3.2405	5.7477e-04	0.0863	C	T	C	T	T	T	T	C	C	C	C	C	C	C	C	C	C	T	C	C	C	C	T	T	C	T	T	T	T	T	T	T	T	-	Y	C	Y	Y	T	C	C	Y	Y	T	T
chr1	3001164	3.9655	1.0827e-04	0.1078	T	C	T	C	C	C	C	T	T	T	T	T	T	T	T	T	T	C	T	T	T	T	C	-	T	C	C	C	C	C	C	C	C	C	Y	T	Y	T	C	T	T	Y	Y	C	Y
chr1	3004796	3.5503	2.8164e-04	0.0955	T	C	T	C	C	C	C	T	T	T	T	T	T	T	T	T	T	C	T	T	T	T	C	C	T	C	C	C	C	Y	C	C	C	Y	Y	T	Y	Y	C	T	T	Y	Y	C	Y
chr1	3005236	3.2049	6.2388e-04	0.0852	C	T	C	Y	T	T	T	C	C	C	C	C	C	C	C	C	C	T	C	C	C	C	T	T	C	T	T	T	T	T	T	T	T	T	C	C	Y	Y	T	C	C	C	C	T	T
chr1	3005242	3.2049	6.2388e-04	0.0852	T	G	T	K	G	G	G	T	T	T	T	T	T	T	T	T	T	G	T	T	T	T	G	G	T	G	G	G	G	G	G	G	G	G	T	T	K	K	G	T	T	T	T	G	G
chr1	3006167	3.9393	1.1500e-04	0.1070	G	T	G	T	T	T	T	G	G	G	G	G	G	G	G	G	G	K	G	G	G	G	K	T	G	T	K	T	T	T	T	-	T	-	K	K	K	K	T	G	G	K	G	T	K
chr1	3007781	5.5467	2.8398e-06	0.1537	C	G	C	C	S	G	G	C	C	C	C	C	C	C	C	C	C	C	C	C	C	C	S	C	C	C	C	S	S	G	S	C	S	C	C	C	S	S	S	C	C	C	C	S	C
chr1	3008044	3.3638	4.3273e-04	0.0899	T	C	T	Y	C	C	C	T	T	T	T	T	T	T	T	T	T	C	T	T	T	T	C	C	T	C	C	C	C	C	C	C	C	Y	Y	T	Y	Y	C	T	T	Y	T	C	-
chr1	3011844	4.7876	1.6309e-05	0.1319	T	C	T	Y	C	C	C	T	T	T	T	T	T	T	T	T	T	C	T	T	T	T	C	-	T	C	C	C	C	C	C	C	C	Y	Y	Y	Y	T	C	T	-	T	Y	C	C
chr1	3012068	3.5995	2.5145e-04	0.0970	A	G	A	A	A	G	G	A	A	A	A	A	A	A	A	A	A	R	A	A	A	A	A	R	A	R	R	G	R	R	G	G	A	R	A	A	R	A	G	A	A	A	A	G	R
chr1	3013033	4.0191	9.5707e-05	0.1094	C	T	C	T	Y	T	T	C	C	C	C	C	C	C	C	C	C	T	C	C	C	C	Y	-	C	C	T	T	T	Y	T	T	T	T	Y	C	Y	C	T	C	C	Y	C	T	Y
chr1	3013273	3.1075	7.8077e-04	0.0823	C	T	C	C	C	C	C	C	C	C	C	C	C	C	C	C	C	C	C	C	C	C	C	T	C	Y	C	C	C	C	C	C	C	C	C	C	Y	C	C	C	C	C	Y	C	C
chr1	3013285	3.7418	1.8122e-04	0.1012	C	T	C	T	T	T	T	C	C	C	C	C	C	C	C	C	C	T	C	C	C	C	T	C	C	Y	T	T	T	T	T	T	T	Y	Y	C	Y	-	T	C	C	Y	C	T	Y
chr1	3013472	3.2871	5.1633e-04	0.0877	C	T	C	T	Y	T	T	C	C	C	C	C	C	C	C	C	C	Y	C	C	C	C	Y	Y	C	Y	Y	T	T	T	T	Y	T	-	Y	C	Y	Y	Y	C	C	Y	C	Y	Y
chr1	3014339	4.2837	5.2039e-05	0.1172	C	G	C	S	S	G	G	C	C	C	C	C	C	C	C	C	C	S	C	C	C	C	G	G	C	G	S	G	G	G	S	G	G	-	S	C	S	C	G	C	C	S	C	G	S
chr1	3014838	3.5723	2.6774e-04	0.0962	T	C	T	Y	Y	C	C	T	T	T	T	T	T	T	T	T	T	Y	T	T	T	T	C	C	T	C	Y	C	C	C	Y	C	-	Y	Y	T	Y	T	C	T	T	Y	T	C	-
chr1	3015008	3.8356	1.4601e-04	0.1040	C	G	C	S	S	G	G	C	C	C	C	C	C	C	C	C	C	S	C	C	C	C	G	G	C	G	S	G	G	G	S	G	-	G	S	C	S	C	G	C	C	S	C	G	G
chr1	3015009	3.3256	4.7255e-04	0.0888	G	A	G	R	R	A	A	G	G	G	G	G	G	G	G	G	G	R	G	G	G	G	A	A	G	A	R	A	A	A	R	A	-	A	R	G	R	R	A	G	G	R	G	A	-
chr1	3015010	3.0796	8.3260e-04	0.0815	T	C	T	T	Y	Y	Y	T	T	T	T	T	T	T	T	T	T	Y	T	T	T	T	C	Y	T	Y	Y	Y	Y	Y	T	Y	Y	T	T	T	Y	Y	C	T	T	T	T	C	T
chr1	3015278	3.4900	3.2359e-04	0.0937	A	G	A	R	R	G	G	A	A	A	A	A	A	A	A	A	A	R	A	A	A	A	G	-	A	G	R	G	G	G	R	G	G	-	R	A	R	A	G	A	A	R	A	G	R
chr1	3017844	3.4849	3.2741e-04	0.0936	A	G	A	R	R	G	G	A	A	A	A	A	A	A	A	A	A	R	A	A	A	A	G	R	A	R	R	G	R	G	R	R	G	R	R	A	R	R	G	A	A	R	A	G	-
chr1	3018350	3.1905	6.4497e-04	0.0848	C	T	C	Y	Y	T	T	C	C	C	C	C	C	C	C	C	C	Y	C	C	C	C	T	Y	C	Y	Y	Y	Y	T	Y	C	T	Y	Y	C	Y	C	T	C	C	Y	C	T	Y
chr1	3027369	3.8336	1.4668e-04	0.1039	G	T	G	T	K	K	K	G	G	G	G	G	G	G	G	G	G	T	G	G	G	G	T	K	G	K	T	T	T	T	T	T	K	T	K	G	K	K	T	G	-	K	G	T	-
chr1	3028148	3.6654	2.1608e-04	0.0989	A	T	A	T	W	T	T	A	A	A	A	A	A	A	A	A	A	T	A	A	A	A	T	T	A	T	T	T	T	T	T	T	T	T	W	A	W	W	T	A	A	W	A	T	T
chr1	3031963	3.3344	4.6305e-04	0.0891	A	G	A	G	G	G	G	A	A	A	A	A	A	A	A	A	A	R	A	A	A	A	G	R	A	R	R	G	R	G	G	R	G	G	R	A	R	A	G	A	A	R	A	G	-
chr1	3032321	3.9408	1.1461e-04	0.1071	G	C	G	S	S	S	S	G	G	G	G	G	G	G	G	G	G	G	G	G	G	G	S	G	G	G	G	C	S	C	S	S	S	C	G	G	S	S	C	G	G	G	G	C	-
chr1	3032680	3.3134	4.8594e-04	0.0884	A	C	A	C	M	C	C	A	A	A	A	A	A	A	A	A	A	M	A	-	A	A	C	M	A	M	M	C	C	C	C	C	-	-	M	A	M	M	C	A	A	M	A	C	M
chr1	3043603	3.6475	2.2519e-04	0.0984	C	A	C	C	C	C	C	C	C	C	C	C	C	C	C	C	C	M	C	C	C	C	M	C	C	C	M	M	C	C	M	C	M	C	C	C	C	C	M	C	C	C	C	M	C
chr1	3044173	3.4611	3.4586e-04	0.0928	A	G	A	G	R	G	G	A	A	A	A	A	A	A	A	A	A	G	A	A	A	A	R	G	A	G	G	G	-	G	G	G	G	R	R	A	R	R	R	-	A	R	A	R	R
chr1	3044328	3.8375	1.4538e-04	0.1040	C	A	C	A	M	A	A	C	C	C	C	C	C	C	C	C	C	A	C	C	C	C	M	M	C	M	A	A	A	A	A	A	A	M	M	C	M	M	M	C	C	M	M	M	M
chr1	3044855	3.7753	1.6778e-04	0.1022	T	G	T	G	G	G	G	T	T	T	T	T	T	T	T	T	T	G	T	T	T	T	K	-	T	G	G	K	G	G	G	G	-	K	K	T	G	G	G	T	T	K	T	G	K
chr1	3045175	3.3209	4.7759e-04	0.0887	C	T	C	T	T	T	T	C	C	C	C	C	C	C	C	C	C	T	C	C	C	C	T	Y	C	T	T	C	C	T	T	T	T	Y	Y	C	Y	Y	T	C	-	Y	C	T	Y
chr1	3064172	3.2970	5.0470e-04	0.0880	A	G	A	G	G	G	G	A	A	A	A	A	A	A	A	A	A	G	A	A	A	A	G	G	A	G	G	G	R	G	R	G	-	R	R	A	R	R	G	A	A	R	A	G	G
chr1	3064908	3.1535	7.0230e-04	0.0837	C	G	C	G	G	G	G	C	C	C	C	C	C	C	C	C	C	G	C	C	C	C	G	G	C	G	G	G	G	G	G	G	G	S	S	C	S	S	G	C	C	-	S	G	S
chr1	3064911	3.1353	7.3224e-04	0.0831	G	C	G	C	C	C	C	G	G	G	G	G	G	G	G	G	G	C	G	G	G	G	C	C	G	C	C	C	C	C	S	C	C	S	S	G	S	S	C	G	G	-	G	C	S
chr1	3065085	3.3652	4.3135e-04	0.0900	G	A	G	A	A	A	A	G	G	G	G	G	G	G	G	G	G	A	G	G	G	G	A	A	G	A	A	A	A	A	R	R	A	-	R	G	R	R	A	G	G	R	G	A	R
chr1	3065088	3.6309	2.3394e-04	0.0979	C	T	C	T	T	T	T	C	C	C	C	C	C	C	C	C	C	T	C	C	C	C	T	T	C	T	T	T	T	T	Y	Y	T	-	Y	C	Y	Y	T	C	C	Y	C	T	Y
chr1	3065174	3.4148	3.8480e-04	0.0915	C	G	C	G	G	G	G	C	C	C	C	C	C	C	C	C	C	G	C	C	C	C	G	G	C	G	G	G	G	G	S	G	G	S	S	C	S	S	G	C	C	S	C	G	S
chr1	3065752	3.1578	6.9540e-04	0.0838	G	A	G	G	G	G	G	G	G	G	G	G	G	G	G	G	G	R	G	G	G	G	R	G	G	-	R	G	G	R	G	G	G	G	G	G	G	G	R	G	G	G	G	R	G
chr1	3066848	3.0130	9.7053e-04	0.0795	T	A	T	A	A	A	A	T	T	T	T	T	T	T	T	T	T	A	T	T	T	T	A	A	T	A	A	A	W	A	W	A	A	W	W	T	W	W	A	T	T	W	T	A	-
chr1	3066927	3.1702	6.7583e-04	0.0842	C	T	C	T	T	T	T	C	C	C	C	C	C	C	C	C	C	T	C	C	C	C	T	T	C	T	T	T	Y	T	Y	Y	T	Y	Y	C	Y	Y	T	C	C	Y	C	T	-
chr1	3069536	3.1545	7.0063e-04	0.0837	A	G	A	G	G	G	G	A	A	A	A	A	A	A	A	A	A	G	A	A	A	A	G	R	A	G	G	G	G	G	G	G	G	R	R	A	R	R	G	A	A	R	A	G	-
chr1	3069582	3.4441	3.5964e-04	0.0923	A	G	A	G	G	R	R	A	A	A	A	A	A	A	A	A	A	G	A	A	A	A	G	-	A	G	G	G	G	G	G	G	G	-	R	A	R	R	G	A	A	R	A	G	R
chr1	3069588	3.6447	2.2664e-04	0.0983	A	G	A	G	G	G	G	A	A	A	A	A	A	A	A	A	A	G	A	A	A	A	G	-	A	G	G	G	G	G	G	G	G	-	R	R	R	R	G	A	A	R	R	G	R
chr1	3069669	3.0696	8.5190e-04	0.0812	A	T	A	T	T	T	T	A	A	A	A	A	A	A	A	A	A	T	A	A	A	A	T	T	A	T	T	T	T	T	T	T	T	T	W	W	W	W	T	A	A	W	W	T	W
chr1	3069727	3.2705	5.3636e-04	0.0872	A	G	A	G	G	G	G	A	A	A	A	A	A	A	A	A	A	G	A	A	A	A	G	G	A	G	G	G	G	G	G	-	G	R	R	A	R	R	G	A	A	R	A	G	-
chr1	3069837	3.2877	5.1558e-04	0.0877	A	G	A	R	G	G	G	A	R	A	R	A	A	A	A	R	R	G	A	R	R	R	G	-	A	G	G	G	G	G	G	G	G	-	R	R	R	R	G	R	R	G	R	G	-
chr1	3070447	3.0596	8.7167e-04	0.0809	T	C	T	Y	C	C	C	T	T	T	T	T	T	T	T	T	T	C	T	T	T	T	C	C	T	C	C	C	C	C	C	C	C	Y	Y	Y	Y	Y	C	T	Y	Y	Y	C	Y
chr1	3070450	3.4700	3.3884e-04	0.0931	G	T	G	K	T	T	T	G	G	G	G	G	G	G	G	G	G	T	G	G	G	G	T	T	G	T	T	T	T	K	T	K	T	K	K	G	K	K	T	G	G	K	G	T	K
chr1	3070566	3.2207	6.0161e-04	0.0857	G	C	G	S	C	C	C	G	G	G	G	G	G	G	G	G	G	C	G	G	G	G	C	C	G	C	C	C	C	S	C	S	-	S	S	G	S	S	C	G	G	S	G	C	S
chr1	3071654	3.3392	4.5796e-04	0.0892	C	T	C	Y	T	T	T	C	C	C	C	C	C	C	C	C	C	T	C	C	C	C	Y	-	C	T	T	Y	T	T	Y	T	-	Y	Y	C	Y	Y	T	C	C	Y	-	T	Y
chr1	3072355	3.7515	1.7720e-04	0.1015	G	A	G	R	A	A	A	G	G	G	G	G	G	G	G	G	G	A	G	G	G	G	A	-	G	A	A	A	A	A	R	A	-	A	R	G	R	R	A	G	G	R	G	A	-
chr1	3072876	3.1098	7.7652e-04	0.0824	C	G	C	S	G	G	G	C	C	C	C	C	C	C	C	C	C	G	C	C	C	C	G	G	C	G	G	G	G	G	S	G	-	S	S	C	S	S	G	C	C	S	C	G	G
chr1	3084352	3.6499	2.2392e-04	0.0985	T	G	T	K	T	G	G	T	T	T	T	T	T	T	T	T	T	G	T	T	T	T	K	K	T	K	G	G	G	G	T	K	G	K	K	T	K	K	G	T	T	K	T	G	-
chr1	3084555	3.7005	1.9932e-04	0.1000	C	T	C	T	T	T	T	C	C	C	C	C	C	C	C	C	C	T	C	C	C	C	T	T	C	T	T	T	T	T	T	T	T	Y	Y	Y	Y	Y	T	C	C	Y	C	T	Y
chr1	3084691	3.4771	3.3337e-04	0.0933	T	C	T	C	Y	Y	Y	T	T	T	T	T	T	T	T	T	T	C	T	T	T	T	Y	C	T	C	C	C	C	C	C	C	C	-	Y	Y	Y	Y	C	-	T	Y	T	C	Y
chr1	3084740	3.4968	3.1857e-04	0.0939	G	C	G	C	C	C	C	G	G	G	G	G	G	G	G	G	G	C	G	G	G	G	C	C	G	C	C	C	C	C	C	C	C	S	S	S	S	S	C	G	G	S	G	C	S
chr1	3085238	3.5547	2.7879e-04	0.0956	G	A	G	A	A	A	A	G	G	G	G	G	G	G	G	G	G	A	G	G	G	G	A	-	G	R	A	-	R	A	A	A	A	R	R	G	R	-	A	G	G	R	G	A	R
chr1	3085367	3.9822	1.0419e-04	0.1083	G	A	G	A	A	A	A	G	G	G	G	G	G	G	G	G	G	A	G	G	G	G	A	-	G	A	A	A	A	A	A	A	A	R	R	G	R	R	A	G	G	R	R	A	R
chr1	3085371	4.1828	6.5639e-05	0.1142	T	C	T	C	C	C	C	T	T	T	T	T	T	T	T	T	T	C	T	T	T	T	C	-	T	C	C	C	C	C	C	C	C	Y	Y	T	Y	Y	C	T	T	Y	T	C	Y
chr1	3085414	4.0650	8.6097e-05	0.1107	T	A	T	A	A	A	A	T	T	T	T	T	T	T	T	T	T	A	T	T	T	T	A	-	T	A	A	A	A	A	A	A	A	W	W	T	W	W	A	T	T	-	T	A	W
chr1	3085492	3.6579	2.1986e-04	0.0987	C	G	C	G	G	G	G	C	C	C	C	C	C	C	C	C	C	G	C	C	C	C	G	G	C	G	G	G	G	G	G	G	G	S	S	C	S	S	G	C	C	S	S	G	S
chr1	3085617	3.3184	4.8038e-04	0.0886	C	T	C	T	T	T	T	C	C	C	C	C	C	C	C	C	C	T	C	C	C	C	T	T	C	T	T	T	T	T	T	T	T	-	Y	C	Y	Y	T	C	C	Y	Y	T	T
chr1	3085627	3.3224	4.7598e-04	0.0887	C	G	C	G	G	G	G	C	C	C	C	C	C	C	C	C	C	G	C	C	C	C	G	G	C	G	G	G	G	G	G	G	G	S	S	C	S	S	G	C	C	S	S	G	S
chr1	3085836	3.3120	4.8751e-04	0.0884	C	A	M	A	A	A	A	M	C	M	C	M	M	M	M	C	C	A	M	C	C	C	A	A	M	A	A	A	A	A	A	A	A	M	M	C	M	M	A	C	M	M	M	A	M
chr1	3085849	3.2548	5.5617e-04	0.0867	A	G	A	G	G	G	G	A	A	A	A	A	A	A	A	A	A	G	A	A	A	A	G	G	A	G	G	G	G	G	G	G	G	R	R	A	R	R	G	A	A	R	A	G	-
chr1	3085875	3.4937	3.2088e-04	0.0938	A	G	A	G	G	G	G	A	A	A	A	A	A	A	A	A	A	G	A	A	A	A	G	G	A	G	G	G	G	G	G	G	G	R	R	A	R	R	G	A	A	R	-	G	-
chr1	3087470	4.9219	1.1971e-05	0.1358	A	G	R	G	G	R	R	R	A	R	R	R	R	R	R	A	A	G	R	A	A	A	G	-	R	G	G	G	G	G	R	G	G	G	R	R	R	R	G	A	G	R	G	G	G
chr1	3089923	3.3868	4.1042e-04	0.0906	G	T	K	T	T	T	T	K	G	K	K	K	K	K	K	G	G	T	K	G	G	G	T	-	K	T	T	T	T	T	T	T	T	-	K	G	T	G	T	K	G	K	T	T	T
chr1	3090389	3.4416	3.6170e-04	0.0923	G	A	-	A	A	A	A	G	G	G	G	G	G	G	G	G	G	G	G	G	G	G	A	A	G	A	G	A	A	A	A	A	A	A	R	R	R	R	A	G	G	R	G	A	A
chr1	3090402	4.2849	5.1894e-05	0.1172	T	C	Y	C	C	C	C	Y	T	Y	Y	Y	Y	Y	Y	T	T	C	Y	T	T	T	C	-	Y	C	C	C	C	C	C	C	C	Y	Y	T	-	Y	C	T	Y	Y	C	C	Y
chr1	3090404	4.4223	3.7814e-05	0.1212	A	T	W	T	T	T	T	W	A	W	W	W	W	W	W	A	A	T	W	A	A	A	T	-	W	T	T	T	T	T	T	T	T	T	W	A	-	W	T	A	W	W	T	T	T
chr1	3091312	3.1719	6.7312e-04	0.0842	G	T	G	T	T	T	T	G	G	G	G	G	G	G	G	G	G	T	G	G	G	G	T	T	G	T	T	T	T	T	T	T	-	-	K	G	K	-	T	G	G	K	G	T	K
chr1	3091437	3.4218	3.7858e-04	0.0917	C	G	C	G	G	G	G	C	C	C	C	C	C	C	C	C	C	G	C	C	C	C	G	G	C	G	G	G	G	G	G	G	-	S	S	C	S	S	G	C	C	S	C	G	S
chr1	3091686	3.0653	8.6032e-04	0.0810	C	A	C	A	A	A	A	C	C	C	C	C	C	C	C	C	C	M	C	C	C	C	A	A	C	A	M	A	A	A	A	A	-	M	M	C	M	M	A	C	C	M	C	A	M
chr1	3091891	3.2447	5.6923e-04	0.0864	C	G	C	G	G	G	G	C	C	C	C	C	C	C	C	C	C	S	C	C	C	C	G	G	C	G	S	G	G	G	G	G	G	S	S	C	S	S	G	C	C	S	C	G	S
chr1	3091964	3.2783	5.2686e-04	0.0874	T	C	T	C	C	C	C	T	T	T	T	T	T	T	T	T	T	C	T	T	T	T	C	C	T	C	C	C	C	C	C	C	C	Y	Y	T	Y	Y	Y	T	Y	Y	T	Y	C
chr1	3092302	3.6629	2.1731e-04	0.0988	C	T	C	T	T	T	T	C	C	C	Y	C	C	C	C	C	C	Y	C	C	C	C	T	T	C	T	Y	T	T	T	T	T	T	Y	Y	C	Y	C	T	C	C	Y	C	T	T
chr1	3092362	3.0471	8.9731e-04	0.0805	C	T	C	T	T	T	T	C	C	C	C	C	C	C	C	C	C	Y	C	C	C	C	T	T	C	T	Y	T	T	T	T	T	T	T	Y	C	Y	Y	T	C	C	Y	C	T	T
chr1	3092384	3.3400	4.5713e-04	0.0892	C	T	C	T	T	T	T	C	C	C	C	C	C	C	C	C	C	Y	C	C	C	C	T	T	C	T	Y	T	T	T	T	T	T	Y	Y	C	Y	C	T	C	-	Y	C	T	Y
chr1	3092461	3.3822	4.1481e-04	0.0905	C	T	C	T	T	T	T	C	C	C	C	C	C	C	C	C	C	T	C	C	C	C	T	T	C	T	T	T	T	T	T	T	T	Y	Y	C	Y	Y	T	C	C	Y	C	T	T
chr1	3092467	3.3070	4.9318e-04	0.0883	G	A	G	A	A	A	A	G	G	G	G	G	G	-	G	G	G	A	G	G	G	G	A	A	G	A	A	A	A	A	A	A	A	R	R	G	R	R	A	G	G	R	G	A	A
chr1	3093284	3.3253	4.7281e-04	0.0888	A	G	R	R	G	G	G	R	A	R	A	R	-	R	R	A	A	G	R	A	A	A	G	G	R	G	G	G	G	G	G	G	G	-	R	A	R	R	G	A	G	R	A	G	R
chr1	3093757	3.9940	1.0139e-04	0.1086	A	G	A	G	G	G	G	A	A	A	A	A	A	A	A	A	A	G	A	A	A	A	G	-	A	G	G	G	G	G	G	G	G	R	-	A	R	R	G	A	A	R	A	G	G
chr1	3093850	3.7803	1.6584e-04	0.1023	A	G	A	G	G	G	G	A	A	A	A	A	A	A	A	A	A	G	A	A	A	A	R	-	A	G	G	G	G	R	G	G	G	R	R	A	R	R	G	A	A	R	A	G	-
chr1	3093985	3.5476	2.8338e-04	0.0954	G	C	-	G	G	G	G	C	S	C	C	C	C	C	C	S	S	G	C	S	S	S	G	-	C	G	G	G	G	G	G	G	G	G	S	C	S	S	G	C	C	S	C	G	G
chr1	3094002	3.5758	2.6559e-04	0.0963	G	T	G	K	T	T	T	G	G	G	G	G	G	G	G	G	G	K	G	G	G	G	T	-	G	T	K	T	K	T	T	T	T	K	K	K	K	G	T	G	G	K	G	T	K
chr1	3094235	3.1258	7.4858e-04	0.0828	C	T	C	T	T	T	T	C	C	C	C	C	C	C	C	C	C	T	C	C	C	C	T	T	C	T	T	T	T	T	T	T	T	Y	Y	C	Y	Y	T	C	C	Y	C	T	T
chr1	3094512	3.3697	4.2684e-04	0.0901	C	G	C	G	G	G	G	C	C	C	C	C	C	C	C	C	C	G	C	C	C	C	G	G	C	G	G	G	G	G	G	G	G	S	S	C	S	S	G	C	C	S	C	G	G
chr1	3094888	3.9194	1.2039e-04	0.1064	A	G	A	G	G	G	G	A	A	A	A	A	A	A	A	A	A	G	A	A	A	A	G	G	A	G	G	G	G	G	G	G	G	R	R	A	R	R	G	A	R	R	A	G	R
chr1	3094952	3.0092	9.7909e-04	0.0794	T	G	T	G	G	G	G	T	T	T	T	T	T	T	T	T	T	G	T	T	T	T	G	G	T	G	G	G	G	G	G	G	G	K	K	T	K	K	G	T	T	K	T	G	-
chr1	3095104	3.6133	2.4361e-04	0.0974	A	G	A	G	G	G	G	A	A	A	A	A	A	A	A	A	A	G	A	A	A	A	G	G	A	G	G	G	G	G	G	G	G	G	R	A	R	R	G	A	A	R	A	G	R
chr1	3095111	3.6352	2.3165e-04	0.0980	T	C	T	C	C	C	C	T	T	T	T	T	T	T	T	T	T	C	T	T	T	T	C	C	T	C	C	C	C	C	C	C	C	Y	Y	T	Y	Y	C	T	T	Y	T	C	Y
chr1	3095210	3.2880	5.1519e-04	0.0877	G	A	G	A	A	A	A	G	G	G	G	G	G	G	G	G	G	A	G	G	G	G	A	A	G	A	A	A	A	A	A	A	A	R	R	G	R	R	A	G	G	R	G	A	-
chr1	3095325	3.1160	7.6555e-04	0.0826	G	A	G	A	A	A	A	G	G	G	G	G	G	G	G	G	G	A	G	G	G	G	A	-	G	A	A	A	A	A	A	A	A	A	R	G	R	R	-	G	G	R	G	A	-
chr1	3095326	3.5892	2.5754e-04	0.0967	T	A	T	A	A	A	A	T	T	T	T	T	T	T	T	T	T	A	T	T	T	T	A	-	T	A	A	A	A	A	A	A	A	A	W	T	W	W	A	T	T	W	T	A	-
chr1	3095338	3.0820	8.2795e-04	0.0815	T	C	C	T	T	T	T	C	Y	C	C	C	C	C	C	Y	Y	T	C	Y	Y	Y	T	-	C	T	T	T	T	T	T	T	T	T	T	C	Y	Y	T	C	C	Y	C	T	T
chr1	3095349	3.6134	2.4354e-04	0.0974	T	G	T	G	G	G	G	T	T	T	T	T	T	T	T	T	T	G	T	T	T	T	G	-	T	G	G	G	G	G	G	G	G	G	K	T	K	K	G	T	T	K	T	G	-
chr1	3095355	3.5274	2.9687e-04	0.0948	C	A	C	A	A	A	A	C	C	C	C	C	C	C	C	C	C	A	C	C	C	C	A	-	C	A	A	A	A	A	A	A	A	A	M	C	M	M	A	C	C	M	C	A	A
chr1	3095361	3.4608	3.4611e-04	0.0928	G	A	G	A	A	A	A	G	G	G	G	G	G	G	G	G	G	A	G	G	G	G	A	-	G	A	A	A	A	A	A	A	A	A	R	G	R	R	A	G	G	R	G	A	A
chr1	3095666	3.2332	5.8447e-04	0.0861	C	T	C	T	T	T	T	C	C	C	C	C	C	C	C	C	C	T	C	C	C	C	T	T	C	T	T	T	T	T	T	T	T	T	Y	C	Y	Y	T	C	C	Y	C	T	Y
chr1	3096119	3.7472	1.7898e-04	0.1013	A	C	A	C	C	M	M	A	A	A	A	A	A	A	A	A	A	C	A	A	A	A	M	-	A	M	C	A	M	C	M	M	-	M	M	A	M	M	C	A	A	M	A	C	C
chr1	3096832	3.5338	2.9252e-04	0.0950	C	T	C	T	T	T	T	C	C	C	C	C	C	C	C	C	C	T	C	C	C	C	T	-	C	T	Y	T	T	T	T	T	T	Y	Y	C	Y	Y	T	C	Y	Y	C	T	Y
chr1	3099627	3.0073	9.8323e-04	0.0793	A	G	A	R	G	G	G	A	A	A	A	A	A	A	A	A	A	G	A	A	A	A	G	G	A	G	G	G	G	G	G	G	G	R	A	A	R	R	G	A	A	A	A	G	R
chr1	3101134	3.3056	4.9473e-04	0.0882	T	G	T	G	G	K	K	T	T	T	T	T	T	T	T	T	T	G	T	T	T	T	K	G	T	G	G	G	G	K	G	G	G	K	K	T	K	K	G	T	T	K	T	G	-
chr1	3101257	3.1399	7.2463e-04	0.0833	G	T	G	T	T	K	K	G	G	G	G	G	G	G	G	G	G	T	G	G	G	G	K	T	G	T	T	T	T	K	T	K	-	-	K	G	K	K	T	G	G	K	G	T	T
chr1	3101427	3.3004	5.0070e-04	0.0881	T	C	T	C	C	Y	Y	T	T	T	T	T	T	T	T	T	T	C	T	T	T	T	Y	C	T	C	C	C	Y	Y	C	Y	Y	C	Y	T	Y	Y	C	T	Y	Y	Y	C	C
chr1	3101646	3.6296	2.3464e-04	0.0979	C	T	C	T	T	T	T	C	C	C	C	C	C	C	C	C	C	T	C	C	C	C	Y	T	C	T	T	T	Y	T	T	T	T	Y	Y	C	Y	Y	Y	C	C	Y	-	Y	Y
chr1	3101774	3.4833	3.2860e-04	0.0935	A	G	A	G	G	G	G	A	A	A	A	A	A	A	A	A	A	G	A	A	A	A	R	-	A	G	G	G	R	R	G	R	A	R	R	A	R	R	R	A	A	R	A	R	R
chr1	3102089	3.0775	8.3656e-04	0.0814	A	G	A	G	G	R	R	A	A	A	A	A	A	A	A	A	A	G	A	A	A	A	R	G	A	G	G	G	R	R	G	R	A	R	R	A	R	R	R	A	A	R	A	R	R
chr1	3103214	3.6978	2.0053e-04	0.0999	T	G	T	K	G	G	G	T	T	T	T	T	T	T	T	T	T	G	T	T	T	T	K	G	T	G	G	G	G	G	G	T	-	G	K	T	K	K	G	K	K	K	K	G	G
chr1	3105413	3.4965	3.1876e-04	0.0939	T	C	T	Y	C	C	C	T	T	T	T	T	T	T	T	T	T	C	T	T	T	T	C	C	T	C	C	C	C	C	C	C	-	C	Y	T	Y	Y	C	T	Y	Y	Y	C	-
chr1	3106423	3.6258	2.3668e-04	0.0977	G	A	G	R	A	A	A	G	G	G	G	G	G	G	G	G	G	A	G	G	G	G	A	-	G	A	A	A	A	A	R	R	A	A	R	G	R	R	G	G	G	R	G	G	-
chr1	3106469	3.5865	2.5911e-04	0.0966	A	C	A	M	C	C	C	A	A	A	A	A	A	A	A	A	A	C	A	A	A	A	C	-	A	C	C	C	C	C	C	C	C	-	M	A	M	M	M	A	A	M	A	M	-
chr1	3108266	3.5190	3.0268e-04	0.0946	C	T	C	Y	C	C	C	C	C	C	C	C	C	C	C	C	C	Y	C	C	C	C	C	C	C	C	Y	C	C	Y	Y	C	C	Y	Y	C	Y	Y	T	C	C	Y	C	T	Y
chr1	3112825	3.3241	4.7408e-04	0.0888	A	G	R	G	R	G	G	R	A	R	A	R	R	R	R	A	A	G	R	A	A	A	G	R	R	R	G	G	G	G	G	G	R	G	R	A	R	R	G	A	A	R	A	G	R
chr1	3113029	3.4497	3.5507e-04	0.0925	G	A	G	A	A	A	A	G	G	G	G	G	G	G	G	G	G	R	G	G	G	G	A	R	G	R	R	A	R	A	A	A	A	A	R	G	R	R	A	G	R	R	G	A	R
chr1	3316984	3.3496	4.4710e-04	0.0895	G	C	G	C	C	C	C	G	G	G	G	G	G	G	G	G	G	C	G	G	G	G	C	C	G	C	C	C	C	C	C	-	C	S	S	G	S	S	S	G	S	S	G	S	S
chr1	3317143	3.4291	3.7230e-04	0.0919	G	C	G	C	C	C	C	G	G	G	G	G	G	G	G	-	G	C	G	G	G	G	C	C	G	C	C	C	C	C	C	C	C	S	S	G	S	S	C	G	G	S	G	C	S
chr1	3317529	4.4561	3.4989e-05	0.1222	A	C	-	C	C	C	C	A	A	A	A	A	A	A	A	A	A	C	A	A	A	A	C	C	A	C	C	C	C	C	C	C	-	M	M	A	M	M	C	A	A	M	A	C	M
chr1	3317622	5.2625	5.4635e-06	0.1456	C	A	C	A	A	A	A	C	C	-	C	-	C	C	C	C	C	A	C	C	C	C	A	A	C	A	A	A	A	M	A	-	A	M	M	-	M	M	A	C	-	M	C	A	M
chr1	3317954	4.3727	4.2396e-05	0.1198	C	G	C	G	G	G	G	C	C	C	C	C	C	C	C	C	C	S	C	C	C	C	G	G	C	G	S	G	G	G	G	G	-	S	S	C	S	S	G	C	C	S	S	G	S
chr1	3322825	4.3088	4.9113e-05	0.1179	C	T	C	T	Y	T	T	C	C	C	C	C	C	C	C	C	C	Y	C	C	C	C	Y	Y	C	Y	Y	T	T	T	T	T	T	Y	Y	C	Y	-	T	C	C	Y	C	T	Y
chr1	3323663	4.0590	8.7288e-05	0.1106	C	T	C	T	Y	T	T	C	C	C	C	C	C	C	C	C	C	C	C	C	C	C	Y	C	C	C	C	T	T	T	T	T	T	Y	Y	Y	Y	C	T	C	C	Y	C	T	Y
chr1	3324001	3.8099	1.5491e-04	0.1032	C	T	C	T	Y	T	T	C	C	C	C	C	C	C	C	C	C	C	C	C	C	C	Y	C	C	C	C	Y	T	T	T	T	T	-	Y	C	Y	C	T	C	C	Y	C	T	-
chr1	3329846	3.0456	9.0030e-04	0.0805	C	T	C	C	Y	T	T	C	C	C	C	C	C	C	C	C	C	T	C	C	C	C	Y	-	C	Y	T	T	T	T	T	-	Y	Y	C	C	C	Y	T	C	C	C	C	T	Y
chr1	3329917	3.9560	1.1066e-04	0.1075	C	A	C	M	M	A	A	C	C	C	C	C	C	C	C	C	C	A	C	C	C	C	C	-	C	M	A	A	A	A	A	-	M	M	M	M	M	-	A	C	C	M	C	A	M
chr1	3331259	3.0924	8.0841e-04	0.0818	G	T	G	T	T	T	T	G	G	G	G	G	G	G	G	G	G	K	G	G	G	-	G	G	G	G	K	T	T	T	T	T	T	-	K	G	K	K	T	G	G	K	G	T	K
chr1	3331949	3.3882	4.0903e-04	0.0907	C	G	C	G	G	S	S	C	C	C	C	C	C	C	C	C	C	C	C	C	C	C	S	G	C	G	C	G	S	G	S	G	G	S	S	C	S	S	G	C	C	S	C	G	S
chr1	3332895	3.1483	7.1072e-04	0.0835	T	A	T	A	A	A	A	T	T	T	T	T	T	T	T	T	T	W	T	T	T	T	W	A	T	A	W	A	A	A	A	A	-	T	W	T	W	W	A	T	T	W	T	A	T
chr1	3333092	3.4241	3.7662e-04	0.0917	G	A	G	A	A	A	A	G	G	G	G	G	G	G	G	G	G	R	G	G	G	G	R	-	G	A	R	A	A	A	A	A	-	R	R	G	R	G	A	G	G	R	G	A	A
chr1	3333743	3.7815	1.6537e-04	0.1024	T	C	Y	C	C	C	C	Y	T	Y	Y	Y	Y	Y	Y	T	T	Y	Y	T	T	T	C	C	Y	C	Y	C	C	C	C	C	C	C	Y	T	Y	Y	C	T	C	-	Y	C	C
chr1	3335819	3.0427	9.0633e-04	0.0804	T	G	T	G	G	K	K	T	T	T	T	T	T	T	T	T	T	G	T	T	T	T	K	G	T	G	G	K	G	G	G	G	K	K	K	T	K	K	G	T	K	K	K	G	G
chr1	3353642	3.5916	2.5608e-04	0.0967	C	G	C	G	G	G	G	C	C	C	C	C	C	C	C	C	C	S	C	C	C	C	G	-	C	G	S	G	G	G	G	G	G	S	S	C	S	-	G	C	C	S	C	G	S
chr1	3354763	3.1459	7.1466e-04	0.0834	C	T	C	T	T	T	T	C	C	C	C	C	C	C	C	C	C	T	C	C	C	C	T	-	C	T	T	T	T	T	T	T	T	Y	Y	C	Y	Y	T	C	C	Y	C	T	Y
chr1	3354986	3.3582	4.3830e-04	0.0898	T	C	Y	Y	C	C	C	Y	T	Y	Y	Y	Y	Y	Y	T	T	C	Y	T	T	T	C	C	Y	C	C	C	C	C	C	C	C	C	Y	Y	Y	T	C	T	Y	T	T	C	Y
chr1	3358090	5.9594	1.0979e-06	0.1654	A	G	A	A	A	A	A	A	A	A	A	A	A	A	A	A	A	A	A	A	A	A	G	A	A	A	A	R	R	R	R	A	R	R	A	A	R	A	R	A	A	A	A	R	G
chr1	3358636	3.0427	9.0630e-04	0.0804	A	G	A	G	G	G	G	A	A	A	A	A	A	A	A	A	A	G	A	A	A	A	G	G	A	-	G	G	G	G	G	R	G	G	R	R	R	R	R	A	A	R	R	R	G
chr1	3370967	3.1811	6.5897e-04	0.0845	C	G	C	G	G	G	G	C	C	C	C	C	C	C	C	C	C	G	C	C	C	C	G	-	C	G	G	G	G	G	G	G	S	S	S	C	S	C	G	C	C	S	S	G	S
chr1	3370968	3.1811	6.5897e-04	0.0845	C	A	C	A	A	A	A	C	C	C	C	C	C	C	C	C	C	A	C	C	C	C	A	-	C	A	A	A	A	A	A	A	M	M	M	C	M	C	A	C	C	M	M	A	M
chr1	3371379	3.4459	3.5819e-04	0.0924	T	C	T	C	T	C	C	T	T	T	T	T	T	T	T	T	T	C	T	T	T	T	C	C	T	C	C	C	C	C	T	Y	Y	T	Y	T	Y	Y	C	Y	T	Y	Y	C	T
chr1	3373326	3.1582	6.9477e-04	0.0838	A	G	A	G	G	G	G	A	A	A	A	A	A	A	A	A	A	G	A	A	A	A	R	G	A	G	G	G	R	G	G	G	R	R	R	A	R	R	G	A	A	R	A	G	R
chr1	3373955	3.4581	3.4826e-04	0.0928	T	C	T	Y	C	C	C	T	T	T	T	T	T	T	T	T	T	C	T	T	T	T	Y	C	T	C	C	C	C	C	C	C	-	Y	T	T	Y	T	C	T	T	T	T	C	Y
chr1	3374069	3.1155	7.6640e-04	0.0825	G	A	G	R	A	A	A	G	G	G	G	G	G	G	-	G	G	A	G	G	G	G	R	A	G	A	A	R	A	A	A	A	A	R	G	G	R	G	A	G	G	G	G	A	R
chr1	3374564	3.3238	4.7447e-04	0.0888	G	A	G	R	A	A	A	G	G	G	G	G	G	G	G	G	G	A	G	G	G	G	R	-	G	A	A	G	A	A	A	A	A	R	G	G	R	G	A	G	G	G	G	A	R
chr1	3374615	3.3785	4.1832e-04	0.0904	G	A	G	R	A	A	A	G	G	G	G	G	G	G	G	G	G	A	G	G	G	G	A	-	G	A	A	R	A	A	A	A	A	R	G	G	R	R	A	G	G	G	G	A	R
chr1	3374627	3.0118	9.7315e-04	0.0794	G	A	R	R	A	A	A	R	G	R	G	R	R	R	R	G	G	A	R	G	G	G	A	-	R	A	A	R	A	A	A	A	A	R	G	G	R	-	A	G	G	G	G	A	R
chr1	3374663	3.3785	4.1832e-04	0.0904	G	A	G	R	A	A	A	G	G	G	G	G	G	G	G	G	G	A	G	G	G	G	A	-	G	A	A	R	A	A	A	A	A	R	G	G	R	R	A	G	G	G	G	A	R
chr1	3375704	3.2049	6.2391e-04	0.0852	G	A	G	R	A	A	A	G	G	G	G	G	G	G	G	G	G	A	G	G	G	G	R	-	G	A	A	R	A	R	A	A	A	R	G	G	R	G	A	G	G	G	G	A	R
chr1	3375875	3.2208	6.0140e-04	0.0857	C	T	C	Y	T	T	T	C	C	C	C	C	C	C	C	C	C	T	C	C	C	C	Y	-	C	T	T	Y	T	T	T	T	T	Y	C	C	Y	C	T	C	C	C	C	T	Y
chr1	3376325	3.2474	5.6577e-04	0.0865	A	G	A	R	G	G	G	A	A	A	A	A	A	A	A	A	A	G	A	A	A	A	R	-	A	G	G	R	G	G	G	G	G	R	A	A	R	A	G	A	A	A	A	G	R
chr1	3376959	3.4624	3.4479e-04	0.0929	G	A	G	R	A	A	A	G	G	G	G	G	G	G	G	G	G	A	G	G	G	G	R	-	G	A	A	R	A	A	A	A	A	R	G	G	R	G	A	G	G	G	G	A	R
chr1	3377010	3.4962	3.1897e-04	0.0939	T	G	T	K	G	G	G	T	T	T	T	T	T	T	T	T	T	G	T	T	T	T	K	-	T	G	G	K	G	G	G	G	G	K	T	T	K	T	G	T	T	T	T	G	K
chr1	3381471	3.0562	8.7871e-04	0.0808	C	T	C	Y	T	Y	Y	C	C	C	C	C	C	C	C	C	C	Y	C	C	C	C	T	T	C	T	Y	C	Y	T	C	T	Y	Y	C	C	Y	Y	T	C	C	C	C	T	Y
chr1	3381479	3.0562	8.7871e-04	0.0808	G	A	G	R	A	R	R	G	G	G	G	G	G	G	G	G	G	R	G	G	G	G	A	A	G	A	R	G	R	A	G	A	R	R	G	G	R	R	A	G	G	G	G	A	R
chr1	3382638	3.0409	9.1011e-04	0.0803	T	C	T	C	C	Y	Y	T	T	T	T	T	T	T	T	T	T	Y	T	T	T	T	C	-	T	C	-	T	Y	C	C	C	Y	Y	Y	T	Y	Y	C	T	T	Y	T	C	Y
chr1	3382643	3.0409	9.1011e-04	0.0803	A	C	A	C	C	M	M	A	A	A	A	A	A	A	A	A	A	M	A	A	A	A	C	-	A	C	-	A	M	C	C	C	M	M	M	A	M	M	C	A	A	M	A	C	M
chr1	3385214	3.4931	3.2127e-04	0.0938	G	A	G	A	A	R	R	G	G	G	G	G	G	G	G	G	G	R	G	G	G	G	A	-	G	A	R	G	A	A	A	A	R	R	R	G	R	R	A	G	G	R	G	A	R
chr1	3385298	3.1144	7.6834e-04	0.0825	A	G	A	G	G	R	R	A	A	A	A	A	A	A	A	A	A	R	A	A	A	A	G	-	A	G	R	A	G	G	G	G	R	R	R	A	R	R	G	A	A	R	A	G	R
chr1	3385766	3.5248	2.9866e-04	0.0947	G	A	G	A	A	R	R	G	G	G	G	G	G	G	G	G	G	R	G	G	G	G	R	A	G	A	R	G	A	A	A	A	R	R	R	G	R	R	A	G	G	R	G	A	R
chr1	3397149	3.0945	8.0446e-04	0.0819	T	C	T	Y	C	C	C	T	T	T	T	T	T	T	T	T	T	T	T	T	T	T	C	C	T	C	T	C	Y	Y	T	T	Y	-	T	Y	Y	Y	C	T	Y	T	Y	C	C
chr1	3397213	3.7355	1.8388e-04	0.1010	T	A	T	W	A	A	A	T	T	T	T	T	T	T	T	T	T	A	T	T	T	T	A	A	T	A	A	A	W	W	W	T	A	A	T	W	W	W	A	T	W	T	A	A	A
chr1	3397233	3.0711	8.4908e-04	0.0812	G	A	G	R	A	A	A	G	G	G	G	G	G	G	G	G	G	A	G	G	G	G	A	A	G	A	A	A	R	R	R	G	R	R	G	R	R	R	A	G	R	G	A	A	A
chr1	3397605	3.5742	2.6658e-04	0.0962	C	G	C	S	G	G	G	C	C	C	C	C	C	C	C	C	C	C	C	C	C	C	G	-	C	G	C	G	S	S	C	C	-	-	C	C	S	S	G	C	C	C	C	G	S
chr1	3402235	3.9475	1.1286e-04	0.1073	C	T	C	T	Y	T	T	C	C	C	C	C	C	C	C	C	C	Y	C	C	C	C	T	-	C	T	Y	T	Y	T	Y	T	Y	Y	Y	Y	Y	Y	T	C	Y	Y	C	T	Y
chr1	3402256	3.0188	9.5764e-04	0.0797	A	C	A	C	C	C	C	A	A	A	A	A	A	A	A	A	A	C	A	A	A	A	C	C	A	C	C	C	C	C	C	C	C	M	M	A	M	M	C	A	M	M	C	C	C
chr1	3403349	3.0411	9.0964e-04	0.0803	C	A	C	A	A	A	A	C	C	C	C	C	C	C	C	C	C	A	C	C	C	C	A	M	C	M	A	A	A	A	A	A	A	M	M	C	M	M	A	C	M	M	A	A	A
chr1	3403440	3.0545	8.8209e-04	0.0807	C	G	C	G	S	G	G	C	C	C	C	C	C	C	C	C	C	G	C	C	C	C	S	-	C	S	G	G	G	G	G	G	G	S	S	C	S	S	S	C	G	S	G	S	S
chr1	3403441	3.0575	8.7589e-04	0.0808	G	C	G	C	C	C	C	G	G	G	G	G	G	G	G	G	G	C	G	G	G	G	C	-	G	C	C	C	C	C	C	C	C	-	S	G	S	S	C	G	S	S	C	C	S
chr1	3403571	3.1577	6.9557e-04	0.0838	C	A	C	A	M	A	A	C	C	C	C	C	C	C	C	C	C	A	C	C	C	C	M	-	C	M	A	A	A	A	A	A	A	M	M	C	M	M	M	C	M	M	A	M	M
chr1	3403783	3.6736	2.1206e-04	0.0992	G	A	G	R	G	A	A	G	G	G	G	G	G	G	G	G	G	G	G	G	G	G	G	G	G	G	G	R	G	G	R	G	-	G	G	G	G	G	R	G	G	G	G	R	G
chr1	3403824	3.1566	6.9731e-04	0.0838	T	C	T	C	Y	C	C	T	T	T	T	T	T	T	T	T	T	C	T	T	T	T	Y	Y	T	Y	C	C	C	C	C	C	-	Y	Y	T	Y	Y	Y	T	Y	Y	C	Y	Y
chr1	3403977	3.1962	6.3646e-04	0.0850	A	G	A	G	R	G	G	A	A	A	A	A	A	A	A	A	A	-	A	A	A	A	R	R	A	R	G	G	G	G	R	G	G	R	R	-	-	R	R	A	R	R	G	R	R
chr1	3404208	3.2106	6.1571e-04	0.0854	T	G	T	G	K	G	G	T	T	T	T	T	T	T	T	T	T	G	T	T	T	T	K	K	T	K	G	G	G	G	G	G	G	K	K	T	K	K	K	T	-	K	G	K	K
chr1	3404209	3.2067	6.2133e-04	0.0853	G	A	G	A	R	A	A	G	G	G	G	G	G	G	G	G	G	A	G	G	G	G	R	R	G	R	A	A	A	A	A	A	A	R	R	G	R	R	R	G	-	R	A	R	R
chr1	3404979	3.2516	5.6033e-04	0.0866	T	A	T	A	W	A	A	T	T	T	T	T	T	T	T	T	T	-	T	T	T	T	W	T	T	T	-	A	W	A	W	A	A	W	W	T	W	W	W	W	T	W	T	W	W
chr1	3405156	5.1268	7.4674e-06	0.1417	G	C	G	C	S	C	C	G	G	G	G	G	G	G	G	G	G	S	G	G	G	G	S	G	G	G	S	C	C	C	S	C	C	G	S	G	S	S	S	G	G	S	G	S	-
chr1	3405219	4.5034	3.1377e-05	0.1236	A	C	A	C	M	C	C	A	A	A	A	A	A	A	A	A	A	M	A	A	A	A	M	A	A	A	M	C	C	C	M	C	C	A	M	A	M	M	M	M	A	M	A	M	A
chr1	3405311	4.8010	1.5813e-05	0.1323	C	T	C	T	Y	T	T	C	C	C	C	C	C	C	C	C	C	Y	C	C	C	C	Y	C	C	C	Y	T	T	T	Y	T	T	Y	Y	C	Y	Y	Y	C	C	Y	C	C	Y
chr1	3405327	3.7406	1.8173e-04	0.1011	A	G	A	G	R	G	G	A	A	A	A	A	A	A	A	A	A	G	A	A	A	A	R	R	A	R	G	G	G	G	G	G	G	R	R	A	G	R	R	A	R	R	G	-	R
chr1	3405576	4.7203	1.9041e-05	0.1299	C	T	C	T	T	T	T	C	C	C	C	C	C	C	C	C	C	Y	C	C	C	C	Y	C	C	C	Y	T	T	T	Y	T	T	Y	Y	C	Y	Y	Y	C	C	Y	C	Y	Y
chr1	3405578	4.7116	1.9427e-05	0.1297	T	G	T	G	G	G	G	T	T	T	T	T	T	T	T	T	T	K	T	T	T	T	K	T	T	T	K	G	G	G	K	G	G	K	K	T	K	K	K	T	T	K	T	K	K
chr1	3405591	4.4815	3.2996e-05	0.1230	C	G	C	G	G	G	G	C	C	C	C	C	C	C	C	C	C	S	C	C	C	C	S	C	C	C	S	G	G	G	S	G	-	S	S	C	S	S	S	C	C	S	C	S	S
chr1	3405782	3.6478	2.2500e-04	0.0984	G	A	G	A	A	A	A	G	G	G	G	G	G	G	G	G	G	R	G	G	G	G	R	G	G	G	R	A	A	A	R	A	A	R	R	G	R	R	R	G	R	R	G	R	R
chr1	3405804	5.1252	7.4957e-06	0.1416	T	C	T	C	C	C	C	T	T	T	T	T	T	T	T	T	T	Y	T	T	T	T	Y	T	T	T	Y	C	C	C	Y	C	C	Y	Y	T	Y	Y	Y	T	T	Y	T	Y	Y
chr1	3405824	3.7720	1.6906e-04	0.1021	T	C	T	C	C	C	C	T	T	T	T	T	T	T	T	T	T	C	T	T	T	T	Y	Y	T	Y	C	C	C	C	C	C	C	Y	Y	T	Y	Y	Y	T	T	Y	T	Y	Y
chr1	3405845	5.0471	8.9729e-06	0.1394	C	T	C	T	T	T	T	C	C	C	C	C	C	C	C	C	C	Y	C	C	C	C	Y	C	C	C	Y	T	T	T	Y	T	T	Y	Y	C	Y	Y	Y	C	C	Y	C	Y	Y
chr1	3405847	4.7456	1.7964e-05	0.1307	C	A	C	A	A	A	A	C	C	C	C	C	C	C	C	C	C	M	C	C	C	C	M	C	C	C	M	A	A	A	M	A	A	M	M	C	M	M	M	C	C	M	C	M	M
chr1	3405850	5.0414	9.0907e-06	0.1392	C	G	C	G	G	G	G	C	C	C	C	C	C	C	C	C	C	S	C	C	C	C	S	C	C	C	S	G	G	G	S	G	G	S	S	C	S	S	S	C	C	S	C	S	S
chr1	3405853	4.7456	1.7964e-05	0.1307	A	G	A	G	G	G	G	A	A	A	A	A	A	A	A	A	A	R	A	A	A	A	R	A	A	A	R	G	G	G	R	G	G	R	R	A	R	R	R	A	A	R	A	R	R
chr1	3405902	5.2601	5.4944e-06	0.1455	T	C	T	C	Y	C	C	T	T	T	T	T	T	T	T	T	T	Y	T	T	T	T	Y	T	T	T	Y	C	C	C	Y	C	C	Y	Y	T	Y	Y	Y	T	T	Y	T	Y	Y
chr1	3406086	3.7587	1.7430e-04	0.1017	T	G	T	G	K	G	G	T	T	T	T	T	T	T	T	T	T	K	T	T	T	T	K	-	T	T	K	G	G	G	K	G	G	K	K	T	K	K	K	T	K	K	K	K	K
chr1	3406586	5.2195	6.0322e-06	0.1444	C	T	C	T	Y	T	T	C	C	C	C	C	C	C	C	C	C	Y	C	C	C	C	Y	C	C	C	Y	T	Y	T	Y	T	T	Y	Y	C	Y	Y	Y	C	C	Y	C	Y	Y
chr1	3406596	4.1904	6.4512e-05	0.1144	G	C	S	C	C	C	C	S	G	S	S	S	S	S	S	G	G	S	S	G	G	G	C	S	S	S	S	C	S	C	S	C	C	S	S	G	S	S	C	G	G	S	G	C	-
chr1	3406641	4.7009	1.9910e-05	0.1294	G	A	G	A	R	A	A	-	G	G	G	G	G	G	G	G	G	R	G	G	G	G	R	G	G	G	R	A	R	A	R	A	A	G	R	R	R	R	R	G	G	R	G	R	R
chr1	3406658	3.0482	8.9503e-04	0.0805	T	C	T	C	Y	C	C	T	T	T	T	T	T	T	T	T	T	C	T	T	T	T	Y	Y	T	Y	C	C	C	C	C	C	-	Y	Y	T	Y	Y	Y	T	C	Y	C	Y	Y
chr1	3406827	4.8863	1.2992e-05	0.1347	G	A	G	A	R	A	A	G	G	G	G	G	G	G	-	G	G	R	G	G	G	G	R	G	G	G	R	A	R	A	R	A	A	R	R	G	R	R	R	G	G	R	G	R	R
chr1	3406858	4.5615	2.7444e-05	0.1253	C	T	C	T	Y	T	T	C	C	C	C	C	C	C	C	C	C	Y	C	C	C	C	Y	C	C	C	Y	T	Y	T	Y	T	T	Y	Y	C	Y	Y	Y	C	C	Y	C	Y	Y
chr1	3406865	4.4236	3.7708e-05	0.1213	A	G	A	G	G	G	G	A	A	A	A	A	A	A	A	A	A	R	A	A	A	A	G	R	A	R	R	G	R	G	R	G	G	G	R	A	R	R	G	A	G	R	-	G	G
chr1	3406886	4.4452	3.5879e-05	0.1219	T	C	T	C	C	C	C	T	T	T	T	T	T	T	T	T	T	Y	T	T	T	T	C	Y	T	Y	Y	C	Y	C	Y	C	C	C	Y	T	Y	Y	C	T	C	Y	Y	C	C
chr1	3406895	4.2034	6.2603e-05	0.1148	G	T	G	T	T	T	T	G	G	G	G	G	G	G	G	G	G	K	G	G	G	G	T	K	G	K	K	T	K	T	K	T	T	T	K	G	K	K	T	G	T	K	K	T	T
chr1	3406915	4.7824	1.6506e-05	0.1317	T	C	T	C	Y	C	C	T	T	T	T	T	T	T	T	T	T	Y	T	T	T	T	Y	T	T	T	Y	C	Y	C	Y	C	C	Y	Y	T	Y	Y	Y	T	T	Y	T	Y	Y
chr1	3406929	4.6983	2.0029e-05	0.1293	C	A	C	A	M	A	A	C	C	C	C	C	C	C	C	C	C	M	C	C	C	C	M	C	C	C	M	A	M	A	M	A	A	M	M	C	M	M	M	C	A	M	M	M	M
chr1	3406937	5.0620	8.6700e-06	0.1398	C	T	C	T	Y	T	T	C	C	C	C	C	C	C	C	C	C	Y	C	C	C	C	Y	C	C	C	Y	T	Y	T	Y	T	T	Y	Y	C	Y	Y	Y	C	T	Y	Y	Y	Y
chr1	3406941	4.8619	1.3744e-05	0.1340	T	G	T	G	K	G	G	T	T	T	T	T	T	T	T	T	T	K	T	T	T	T	K	T	T	T	K	G	K	G	K	G	G	K	K	T	K	K	K	T	G	K	K	K	K
chr1	3406954	3.0744	8.4251e-04	0.0813	G	C	S	C	C	C	C	S	G	S	S	S	S	S	S	G	G	C	S	G	G	G	C	C	S	C	C	C	C	C	C	C	C	C	S	G	S	S	C	G	C	S	C	C	C
chr1	3406991	4.5629	2.7357e-05	0.1253	A	C	A	C	M	C	C	A	A	A	A	A	A	A	A	A	A	M	A	A	A	A	M	A	A	A	M	C	M	C	M	C	C	M	M	A	M	M	M	A	A	M	A	M	M
chr1	3407000	4.5152	3.0535e-05	0.1239	C	T	C	T	Y	T	T	C	C	C	C	C	C	C	C	C	C	Y	C	C	C	C	Y	C	C	C	Y	T	Y	T	Y	T	T	Y	Y	C	Y	Y	Y	C	T	Y	Y	Y	Y
chr1	3407024	4.6895	2.0441e-05	0.1290	G	T	G	T	K	T	T	G	G	G	G	G	G	G	G	G	G	K	G	G	G	G	K	G	G	G	K	T	K	T	K	-	T	K	K	G	K	K	K	G	G	K	G	K	K
chr1	3407027	4.0718	8.4755e-05	0.1109	A	G	A	G	G	G	G	A	A	A	A	A	A	A	A	A	A	R	A	A	A	A	G	R	A	R	R	G	R	G	R	-	G	G	R	A	R	R	G	A	G	R	R	G	G
chr1	3407255	4.3711	4.2554e-05	0.1197	C	T	C	T	Y	T	T	C	C	C	C	C	C	C	C	C	C	Y	C	C	C	C	Y	C	C	C	Y	T	Y	T	Y	T	T	Y	Y	C	Y	Y	Y	C	C	Y	C	Y	Y
chr1	3407511	4.3918	4.0571e-05	0.1203	G	T	-	T	K	T	T	G	G	G	G	G	G	G	G	G	G	K	G	G	G	G	K	G	G	G	K	T	K	T	K	T	T	K	K	G	K	K	K	G	T	K	K	K	K
chr1	3407532	5.0446	9.0240e-06	0.1393	C	G	C	G	S	G	G	C	C	C	C	C	C	C	C	C	C	S	C	C	C	C	S	C	C	C	S	G	S	G	S	G	G	S	S	C	S	S	S	C	C	S	C	S	S
chr1	3407544	5.1456	7.1511e-06	0.1422	C	T	C	T	Y	T	T	C	C	C	C	C	C	C	C	C	C	Y	C	C	C	C	Y	C	C	C	Y	T	Y	T	Y	T	T	Y	Y	C	Y	Y	Y	C	Y	Y	Y	Y	Y
chr1	3407545	3.9910	1.0208e-04	0.1086	C	T	C	T	T	T	T	C	C	C	C	C	C	C	C	C	C	Y	C	C	C	C	T	Y	C	Y	Y	T	Y	T	Y	T	T	T	Y	C	Y	Y	T	C	T	Y	Y	T	T
chr1	3407565	3.1761	6.6669e-04	0.0843	C	T	C	T	C	T	T	C	C	C	C	C	C	C	C	C	C	C	C	C	C	C	Y	C	C	C	C	T	C	Y	Y	T	T	Y	Y	C	Y	Y	Y	C	Y	Y	C	Y	Y
chr1	3407570	4.1694	6.7702e-05	0.1138	T	C	T	C	C	C	C	T	T	T	T	T	T	T	T	T	T	Y	T	T	T	T	C	Y	T	Y	Y	C	Y	C	Y	C	C	C	Y	T	Y	Y	C	T	C	Y	Y	C	-
chr1	3407616	4.1294	7.4232e-05	0.1126	T	C	T	C	Y	C	C	T	T	T	T	T	T	T	T	T	T	Y	T	T	T	T	Y	T	T	T	Y	C	Y	C	Y	C	C	Y	Y	T	Y	Y	T	T	T	Y	T	T	Y
chr1	3407628	5.1694	6.7694e-06	0.1429	G	T	G	T	K	T	T	G	G	G	G	G	G	G	G	G	G	K	G	G	G	G	K	G	G	G	K	T	K	T	K	T	T	K	K	G	K	K	K	G	G	K	G	K	K
chr1	3407642	4.8661	1.3613e-05	0.1342	G	A	G	A	R	A	A	G	G	G	G	G	G	G	G	G	G	R	G	G	G	G	R	G	G	G	R	A	R	A	R	A	A	R	R	G	R	R	R	G	G	R	G	R	R
chr1	3407667	4.6253	2.3698e-05	0.1272	T	G	T	G	K	G	G	T	T	T	T	T	T	T	T	T	T	K	T	T	T	T	K	T	T	T	K	G	K	G	K	G	G	K	K	T	K	K	K	T	T	K	T	K	K
chr1	3407750	4.8157	1.5285e-05	0.1327	G	C	G	C	S	C	C	G	G	G	G	G	G	G	G	G	G	S	G	G	G	G	S	-	G	G	S	C	S	C	S	-	C	S	S	G	S	S	S	G	G	S	G	S	S
chr1	3407757	4.7097	1.9513e-05	0.1296	A	G	A	G	R	G	G	A	A	A	A	A	A	A	A	A	A	R	A	A	A	A	R	-	A	A	R	G	R	G	R	-	G	R	R	A	R	R	R	A	A	R	A	R	R
chr1	3407764	5.0526	8.8584e-06	0.1396	G	A	G	A	R	A	A	G	G	G	G	G	G	G	G	G	G	R	G	G	G	G	R	-	G	G	R	A	R	A	R	-	A	R	R	G	R	R	R	G	G	R	G	R	R
chr1	3412310	3.6659	2.1584e-04	0.0989	C	T	C	T	C	T	T	C	C	C	C	C	C	C	C	C	C	C	C	C	C	C	T	-	C	C	C	T	C	Y	Y	T	T	Y	Y	Y	T	Y	Y	C	T	Y	T	Y	Y
chr1	3417153	3.5449	2.8515e-04	0.0953	C	T	C	T	Y	T	T	C	C	C	C	C	C	C	C	C	C	C	C	C	C	C	Y	C	C	C	C	T	C	Y	Y	T	T	Y	Y	C	Y	Y	T	C	C	Y	C	T	Y
chr1	3417289	3.0178	9.5975e-04	0.0796	C	T	C	T	C	T	T	C	C	C	C	C	C	C	C	C	C	C	C	C	C	C	Y	C	C	C	C	T	C	Y	Y	T	Y	Y	Y	C	Y	Y	C	C	C	Y	C	C	Y
chr1	3417343	3.1090	7.7808e-04	0.0823	T	C	T	C	C	C	C	T	T	T	T	T	T	T	T	T	T	Y	T	T	T	T	C	Y	T	Y	Y	C	T	C	C	C	-	Y	Y	T	-	Y	C	T	T	Y	T	C	Y
chr1	3417365	3.5220	3.0061e-04	0.0947	T	C	T	C	C	C	C	T	T	T	T	T	T	T	T	T	T	Y	T	T	T	T	C	Y	T	Y	Y	C	T	C	C	C	-	Y	Y	T	C	Y	C	T	Y	Y	Y	C	Y
chr1	3417853	3.5307	2.9466e-04	0.0949	G	A	G	A	A	A	A	G	G	G	G	G	G	G	G	G	G	A	G	G	G	G	R	G	G	G	A	A	G	A	R	A	A	R	R	G	R	R	A	G	G	R	G	A	R
chr1	3418157	3.2060	6.2223e-04	0.0852	T	C	T	C	C	C	C	T	T	T	T	T	T	T	T	T	T	C	T	T	T	T	C	C	T	C	C	C	C	C	Y	C	C	Y	Y	T	Y	Y	C	T	C	Y	Y	C	C
chr1	3418289	3.2464	5.6707e-04	0.0864	C	G	C	G	G	G	G	C	C	C	C	C	C	C	C	C	C	G	C	C	C	C	G	G	C	G	G	G	G	G	G	G	G	G	S	C	G	S	G	C	S	S	S	G	-
chr1	3418559	3.1641	6.8534e-04	0.0840	A	G	A	G	G	G	G	A	A	A	A	A	A	A	A	A	A	G	A	A	A	A	G	G	A	G	G	G	G	G	G	G	G	-	R	A	R	R	G	A	R	R	A	G	R
chr1	3418562	3.0670	8.5695e-04	0.0811	C	T	C	T	T	T	T	C	C	C	C	C	C	C	C	C	C	T	C	C	C	C	T	T	C	T	T	T	T	T	T	T	T	-	Y	C	Y	Y	T	C	Y	Y	Y	T	Y
chr1	3418839	3.0183	9.5872e-04	0.0796	C	T	C	T	T	T	T	C	C	C	C	C	C	C	C	C	C	T	C	C	C	C	T	T	C	T	T	T	T	T	T	T	-	Y	Y	C	Y	Y	T	C	Y	Y	Y	T	T
chr1	3419780	4.0288	9.3594e-05	0.1097	A	G	A	G	R	G	G	A	A	A	A	A	A	A	A	A	A	G	A	A	A	A	R	-	A	G	G	G	G	G	G	G	G	G	R	A	R	R	A	A	R	R	A	A	R
chr1	3419796	3.9827	1.0408e-04	0.1083	C	T	C	T	Y	T	T	C	C	C	C	C	C	C	C	C	C	T	C	C	C	C	Y	-	C	T	T	T	T	T	T	T	T	T	Y	C	Y	Y	C	C	Y	Y	C	C	Y
chr1	3419953	4.0826	8.2672e-05	0.1113	G	C	G	C	C	C	C	G	G	G	G	G	G	G	G	G	G	C	G	G	G	G	C	-	G	C	C	C	C	C	C	C	-	S	S	G	S	S	C	G	S	S	G	C	C
chr1	3419975	4.0821	8.2784e-05	0.1112	G	A	G	A	R	A	A	G	G	G	G	G	G	G	G	G	G	A	G	G	G	G	A	-	G	A	A	A	A	A	A	A	A	R	R	G	R	R	G	G	R	R	G	G	A
chr1	3419980	4.2312	5.8725e-05	0.1156	G	C	G	C	S	C	C	G	G	G	G	G	G	G	G	G	G	C	G	G	G	G	C	-	G	C	C	C	C	C	C	C	C	S	S	G	S	S	G	G	S	S	G	G	C
chr1	3419997	4.5357	2.9125e-05	0.1245	C	G	C	G	S	G	G	C	C	C	C	C	C	C	C	C	C	G	C	C	C	C	G	-	C	G	G	G	G	G	G	G	G	S	S	C	S	S	C	C	G	S	C	C	-
chr1	3420045	3.9597	1.0973e-04	0.1076	G	T	G	T	K	T	T	G	G	G	G	G	G	G	G	G	G	T	G	G	G	G	T	-	G	T	T	T	T	T	T	T	T	K	K	G	K	K	G	G	K	K	G	G	T
chr1	3422238	3.3789	4.1794e-04	0.0904	T	C	T	C	C	C	C	T	T	T	T	T	T	T	T	T	T	C	T	T	T	T	C	C	T	C	C	C	C	C	C	C	C	C	Y	T	Y	Y	C	T	Y	Y	T	C	-
chr1	3422347	3.4097	3.8932e-04	0.0913	A	T	A	T	T	T	T	A	A	A	A	A	A	A	A	A	A	T	A	A	A	A	T	T	A	T	T	T	T	T	T	T	T	T	W	A	W	W	T	A	A	W	A	T	T
chr1	3422411	3.1740	6.6988e-04	0.0843	T	C	T	C	C	C	C	T	T	T	T	T	T	T	T	T	T	C	T	T	T	T	C	C	T	C	C	C	C	C	C	C	C	C	Y	-	Y	Y	C	T	Y	Y	T	C	Y
chr1	3422417	3.0109	9.7515e-04	0.0794	A	G	A	G	G	G	G	A	A	A	A	A	A	A	A	A	A	G	A	A	A	A	G	G	A	G	G	G	G	G	G	G	G	G	R	-	R	R	G	A	A	R	A	G	R
chr1	3422514	3.4902	3.2343e-04	0.0937	G	T	G	T	T	T	T	G	G	G	G	G	G	G	G	G	G	T	G	G	G	G	T	T	G	T	T	T	T	T	T	T	-	T	K	G	K	K	T	G	K	K	G	T	K
chr1	3422554	3.3228	4.7555e-04	0.0887	C	T	C	T	T	T	T	C	C	C	C	C	C	C	C	C	C	T	C	C	C	C	T	T	C	T	T	T	T	T	T	T	T	T	Y	C	Y	Y	T	C	Y	Y	C	T	-
chr1	3422706	3.4088	3.9009e-04	0.0913	A	G	A	G	G	G	G	A	A	A	A	A	A	A	A	A	A	G	A	A	A	A	G	G	A	G	G	G	G	G	G	G	G	-	R	A	R	R	G	A	A	R	A	G	R
chr1	3422734	3.5780	2.6422e-04	0.0963	G	T	G	T	T	T	T	G	G	G	G	G	G	G	G	G	G	T	G	G	G	G	T	-	G	T	T	T	T	T	T	T	T	T	K	G	K	K	T	G	G	K	G	T	K
chr1	3422768	3.6731	2.1227e-04	0.0991	A	T	A	T	T	T	T	A	A	A	A	A	A	A	A	A	A	T	A	A	A	A	T	-	A	T	T	T	T	T	T	T	T	T	W	A	W	W	T	A	A	W	A	T	W
chr1	3422891	3.3471	4.4968e-04	0.0895	C	T	C	T	T	T	T	C	C	C	C	C	C	C	C	C	C	T	C	C	C	C	T	-	C	T	T	T	T	T	T	T	T	Y	Y	C	Y	Y	T	C	C	Y	C	T	Y
chr1	3422903	3.1630	6.8701e-04	0.0840	A	G	A	G	G	G	G	A	A	A	A	A	A	-	A	A	A	G	A	A	A	A	G	-	A	G	G	G	G	G	G	G	G	R	R	A	R	R	G	A	A	R	A	G	R
chr1	3423128	3.2036	6.2580e-04	0.0852	C	G	C	G	G	G	G	C	C	C	C	C	C	C	C	C	C	G	C	C	C	C	G	G	C	G	G	G	G	G	G	G	G	S	S	C	S	S	G	C	C	S	C	G	-
chr1	3423140	3.3441	4.5276e-04	0.0894	T	C	T	C	C	C	C	T	T	T	T	T	T	T	T	T	T	C	T	T	T	T	C	C	T	C	C	C	C	C	C	C	C	Y	Y	T	Y	Y	C	T	T	Y	T	C	-
chr1	3423350	3.4453	3.5867e-04	0.0924	C	T	C	T	T	T	T	C	C	C	C	C	C	C	C	C	C	T	C	C	C	C	T	-	C	T	T	T	T	T	T	T	T	T	Y	C	Y	Y	T	C	C	Y	Y	T	-
chr1	3423361	3.4753	3.3470e-04	0.0933	C	T	C	T	T	T	T	C	C	C	C	C	C	C	C	C	C	T	C	C	C	C	T	-	C	T	T	T	T	T	T	T	T	T	Y	C	Y	Y	T	C	C	Y	C	T	-
chr1	3423890	3.2129	6.1250e-04	0.0854	T	A	T	A	A	A	A	T	T	T	T	T	T	T	T	T	T	A	T	T	T	T	A	-	T	A	A	A	A	A	A	A	-	-	W	T	W	W	A	T	T	W	T	A	W
chr1	3424498	3.5594	2.7580e-04	0.0958	T	C	Y	C	C	C	C	Y	T	Y	Y	Y	Y	Y	Y	T	T	C	Y	T	T	T	C	Y	Y	Y	C	C	C	C	C	C	C	-	Y	T	Y	Y	C	T	T	Y	T	C	Y
chr1	3424520	3.0111	9.7482e-04	0.0794	T	A	W	A	A	A	A	W	T	W	W	W	W	W	W	T	T	A	W	T	T	T	A	A	W	A	A	A	A	-	A	-	-	-	W	T	W	W	A	T	T	W	T	A	W
chr1	3424628	4.8330	1.4688e-05	0.1332	G	C	G	C	G	C	C	G	G	G	G	G	G	G	G	G	G	S	G	G	G	G	C	G	G	G	S	C	C	C	C	C	C	-	S	G	S	S	G	G	G	S	G	G	G
chr1	3429562	3.3009	5.0011e-04	0.0881	G	A	R	A	A	A	A	R	G	R	R	R	R	R	R	G	G	A	R	G	G	G	A	A	R	A	A	A	A	A	A	A	A	-	R	G	-	R	A	G	G	R	G	A	A
chr1	3429693	3.4055	3.9309e-04	0.0912	C	A	-	A	A	A	A	M	C	M	M	M	M	M	M	C	C	A	M	C	C	C	A	A	M	A	A	A	A	A	A	A	A	-	M	C	M	M	A	C	C	M	C	A	M
chr1	3429697	3.3028	4.9791e-04	0.0881	G	T	-	T	T	T	T	K	G	K	K	K	K	K	K	G	G	T	K	G	G	G	T	T	K	T	T	T	T	T	T	T	T	-	K	G	K	K	T	G	G	K	G	T	K
chr1	3430754	3.0482	8.9504e-04	0.0805	C	G	S	G	G	G	G	S	C	S	S	S	S	S	S	C	C	G	S	C	C	C	G	-	S	G	G	G	G	G	G	G	G	G	S	C	G	S	G	C	C	S	C	G	G
chr1	3430755	3.7492	1.7815e-04	0.1014	C	T	Y	T	T	T	T	Y	C	Y	Y	Y	Y	Y	Y	C	C	T	Y	C	C	C	T	-	Y	T	T	T	T	T	T	T	T	Y	Y	C	Y	Y	T	C	C	Y	C	T	Y
chr1	3430786	3.6837	2.0718e-04	0.0995	T	C	Y	C	C	C	C	Y	T	Y	Y	Y	Y	Y	Y	T	T	C	Y	T	T	T	C	-	Y	C	C	C	C	C	C	C	C	Y	Y	T	Y	Y	C	T	T	Y	T	C	Y
chr1	3431155	3.7430	1.8074e-04	0.1012	G	A	R	A	A	A	A	R	G	R	R	R	R	R	R	G	G	A	R	G	G	G	A	-	R	A	A	A	A	A	A	A	A	A	R	G	R	R	A	G	G	R	G	A	R
chr1	3432744	3.2673	5.4038e-04	0.0871	C	T	Y	T	T	T	T	Y	C	Y	Y	Y	Y	Y	Y	C	C	T	Y	C	C	C	Y	T	Y	T	T	T	T	T	T	T	T	Y	Y	C	Y	Y	T	C	C	Y	C	T	-
chr1	3434560	3.7980	1.5923e-04	0.1028	T	C	Y	C	C	C	C	Y	T	Y	Y	Y	Y	Y	Y	T	T	C	Y	T	T	T	C	C	Y	C	C	-	C	C	C	-	C	Y	Y	T	Y	Y	C	T	T	Y	T	C	C
chr1	3434583	4.2707	5.3619e-05	0.1168	C	T	Y	T	T	T	T	Y	C	Y	Y	Y	Y	Y	Y	C	C	T	Y	C	C	C	T	T	Y	T	T	-	T	T	T	-	T	Y	Y	C	Y	Y	T	C	C	Y	C	T	-
chr1	3434584	4.1259	7.4837e-05	0.1125	A	G	R	G	G	G	G	R	A	R	R	R	R	R	R	A	A	G	R	A	A	A	G	G	R	G	G	-	G	G	G	-	G	R	R	A	R	R	G	A	A	R	A	G	-
chr1	3434803	4.0990	7.9616e-05	0.1117	A	C	M	C	C	C	C	M	A	M	M	M	M	M	M	A	A	C	M	A	A	A	C	-	M	C	C	C	C	C	C	C	C	M	M	A	M	M	C	M	A	M	A	C	-
chr1	3434875	4.0486	8.9420e-05	0.1103	C	T	Y	T	T	T	T	Y	C	Y	Y	Y	Y	Y	Y	C	C	T	Y	C	C	C	T	T	Y	T	T	T	T	T	T	T	T	Y	Y	C	Y	Y	T	Y	C	Y	C	T	T
chr1	3435103	3.2150	6.0952e-04	0.0855	G	A	G	A	A	A	A	G	G	G	G	G	G	G	G	G	G	A	G	G	G	G	A	A	G	A	A	A	A	A	A	A	A	R	R	G	R	R	A	R	G	R	G	A	A
chr1	3435847	4.0049	9.8870e-05	0.1090	C	T	C	Y	Y	T	T	C	C	C	C	C	C	C	C	C	C	T	C	C	C	C	T	T	C	T	T	T	T	T	T	T	Y	Y	C	C	Y	C	T	C	C	C	C	T	Y
chr1	3435890	3.7136	1.9337e-04	0.1003	C	G	C	S	S	G	G	C	C	C	C	C	C	C	C	C	C	G	C	C	C	C	G	G	C	G	G	G	G	G	G	G	S	S	C	C	S	C	G	C	C	C	C	G	S
chr1	3436412	3.0047	9.8934e-04	0.0792	C	G	C	S	S	G	G	C	C	C	C	C	C	C	C	C	C	G	C	C	C	C	G	-	C	G	G	G	G	G	G	G	S	S	C	C	S	C	G	C	C	C	C	G	S
chr1	3437157	3.4663	3.4176e-04	0.0930	G	A	G	R	R	A	A	G	G	G	G	G	G	G	G	G	G	A	G	G	G	G	A	A	G	A	A	A	A	R	A	A	R	R	G	G	R	G	A	G	G	G	G	A	R
chr1	3437518	3.9018	1.2536e-04	0.1059	A	T	A	W	W	T	T	A	A	A	A	A	A	A	A	A	A	T	A	A	A	A	T	T	A	T	T	T	T	T	T	T	-	W	A	A	W	A	T	A	A	A	A	T	W
chr1	3437619	4.3997	3.9840e-05	0.1206	A	G	A	A	R	G	G	A	A	A	A	A	A	A	A	A	A	G	A	A	A	A	G	G	A	G	G	G	G	G	G	G	R	R	A	A	R	A	A	A	A	A	A	A	R
chr1	3437695	4.5903	2.5684e-05	0.1261	C	T	C	C	Y	T	T	C	C	C	C	C	C	C	C	C	C	T	C	C	C	C	T	T	C	T	T	T	T	T	T	T	Y	Y	C	C	Y	C	C	C	Y	C	C	C	Y
chr1	3437702	4.3997	3.9840e-05	0.1206	G	A	G	G	R	A	A	G	G	G	G	G	G	G	G	G	G	A	G	G	G	G	A	A	G	A	A	A	A	A	A	A	R	R	G	G	R	G	G	G	G	G	G	G	R
chr1	3437755	4.3608	4.3567e-05	0.1194	G	C	G	G	S	C	C	G	G	G	G	G	G	G	G	G	G	C	G	G	G	G	C	C	G	C	C	C	C	C	C	C	S	S	G	G	S	G	G	G	G	G	G	G	S
chr1	3437815	4.2803	5.2449e-05	0.1171	C	G	C	C	S	G	G	C	C	C	C	C	C	C	C	C	C	G	C	C	C	C	G	G	C	G	G	G	G	G	G	G	S	S	C	C	S	C	C	C	C	C	C	C	S
chr1	3437836	4.0545	8.8210e-05	0.1104	T	C	T	T	Y	C	C	T	T	T	T	T	T	T	T	T	T	C	T	T	T	T	C	C	T	C	C	C	C	C	C	C	Y	Y	T	T	Y	T	T	Y	T	T	T	T	Y
chr1	3437838	4.2803	5.2449e-05	0.1171	A	G	A	A	R	G	G	A	A	A	A	A	A	A	A	A	A	G	A	A	A	A	G	G	A	G	G	G	G	G	G	G	R	R	A	A	R	A	A	A	A	A	A	A	R
chr1	3438192	3.7343	1.8439e-04	0.1010	C	A	C	C	M	A	A	C	C	C	C	C	C	C	C	C	C	A	C	C	C	C	A	A	C	A	A	A	-	A	A	A	M	M	C	C	M	C	C	C	C	C	C	C	M
chr1	3438563	4.0260	9.4188e-05	0.1096	T	C	T	T	Y	C	C	T	T	T	T	T	T	T	T	T	T	C	T	T	T	T	C	-	T	C	C	C	C	C	C	C	-	Y	T	T	Y	T	T	T	T	T	T	T	Y
chr1	3438791	4.3997	3.9840e-05	0.1206	C	T	C	C	Y	T	T	C	C	C	C	C	C	C	C	C	C	T	C	C	C	C	T	T	C	T	T	T	T	T	T	T	Y	Y	C	C	Y	C	C	C	C	C	C	C	Y
chr1	3438839	4.4946	3.2018e-05	0.1233	C	T	C	C	Y	T	T	C	C	C	C	C	C	C	C	C	C	T	C	C	C	C	T	T	C	T	T	T	T	T	T	T	Y	Y	C	C	Y	C	C	C	C	C	C	C	Y
chr1	3438854	4.5228	3.0005e-05	0.1242	G	T	G	G	K	T	T	G	G	G	-	G	G	G	G	G	G	T	G	G	G	G	T	T	G	T	-	T	T	T	T	T	K	K	G	G	K	G	G	G	G	G	G	G	K
chr1	3439794	4.2584	5.5153e-05	0.1164	C	G	C	C	S	G	G	C	C	C	C	C	C	C	C	C	C	G	C	C	C	C	G	G	C	G	G	G	G	G	G	G	S	S	C	C	S	C	C	C	C	C	C	C	S
chr1	3439807	3.7410	1.8155e-04	0.1012	C	G	C	C	S	G	G	C	C	C	C	C	C	C	C	C	C	G	C	C	C	C	G	G	C	G	G	G	G	G	G	G	S	S	C	C	S	C	C	C	C	C	C	C	S
chr1	3440019	4.2313	5.8707e-05	0.1156	C	T	C	Y	Y	T	T	C	C	C	C	C	C	C	C	C	C	T	C	C	C	C	T	-	C	T	T	T	T	T	T	T	Y	Y	C	C	Y	C	T	C	C	C	C	T	Y
chr1	3440178	3.2037	6.2567e-04	0.0852	A	G	A	R	R	G	G	A	A	A	A	A	A	A	A	A	A	G	A	A	A	A	G	G	A	G	G	G	G	G	G	G	R	R	A	A	R	A	G	A	A	A	A	G	R
chr1	3440307	3.0975	7.9883e-04	0.0820	T	C	T	Y	T	T	T	T	T	T	T	T	T	T	T	T	T	T	T	T	T	T	T	T	T	T	T	T	T	T	T	T	T	T	T	T	T	T	-	T	T	T	T	C	T
chr1	3440612	4.3967	4.0115e-05	0.1205	G	C	G	G	S	C	C	G	G	G	G	G	G	G	G	G	G	C	G	G	G	G	C	C	G	C	C	C	C	C	C	C	S	S	G	G	S	G	G	G	G	G	G	G	S
chr1	3440785	4.6470	2.2540e-05	0.1278	C	G	C	C	S	G	G	C	C	C	C	C	C	C	C	C	C	G	C	C	C	C	G	-	C	G	G	G	G	G	G	G	-	S	C	C	S	C	C	C	C	C	C	C	S
chr1	3440885	4.3546	4.4196e-05	0.1192	G	A	G	G	R	A	A	G	G	G	G	G	G	G	G	G	G	A	G	G	G	G	A	A	G	A	A	A	A	A	A	A	R	R	G	G	R	G	G	G	G	G	G	G	R
chr1	3440920	3.9649	1.0842e-04	0.1078	G	A	G	G	R	A	A	G	G	G	G	G	G	G	G	G	G	A	G	G	G	G	A	A	G	A	A	A	A	A	A	A	R	R	G	G	R	G	G	G	G	G	G	G	R
chr1	3441115	4.3997	3.9840e-05	0.1206	C	G	C	C	S	G	G	C	C	C	C	C	C	C	C	C	C	G	C	C	C	C	G	G	C	G	G	G	G	G	G	G	S	S	C	C	S	C	C	C	C	C	C	C	S
chr1	3441130	4.3997	3.9840e-05	0.1206	G	A	G	G	R	A	A	G	G	G	G	G	G	G	G	G	G	A	G	G	G	G	A	A	G	A	A	A	A	A	A	A	R	R	G	G	R	G	G	G	G	G	G	G	R
chr1	3441230	4.3997	3.9840e-05	0.1206	T	C	T	T	Y	C	C	T	T	T	T	T	T	T	T	T	T	C	T	T	T	T	C	C	T	C	C	C	C	C	C	C	Y	Y	T	T	Y	T	T	T	T	T	T	T	Y
chr1	3441325	4.2803	5.2449e-05	0.1171	A	G	A	A	R	G	G	A	A	A	A	A	A	A	A	A	A	G	A	A	A	A	G	G	A	G	G	G	G	G	G	G	R	R	A	A	R	A	A	A	A	A	A	A	R
chr1	3441374	4.2803	5.2449e-05	0.1171	C	A	C	C	M	A	A	C	C	C	C	C	C	C	C	C	C	A	C	C	C	C	A	A	C	A	A	A	A	A	A	A	M	M	C	C	M	C	C	C	C	C	C	C	M
chr1	3441394	4.2803	5.2449e-05	0.1171	C	T	C	C	Y	T	T	C	C	C	C	C	C	C	C	C	C	T	C	C	C	C	T	T	C	T	T	T	T	T	T	T	Y	Y	C	C	Y	C	C	C	C	C	C	C	Y
chr1	3441430	4.3997	3.9840e-05	0.1206	T	C	T	T	Y	C	C	T	T	T	T	T	T	T	T	T	T	C	T	T	T	T	C	C	T	C	C	C	C	C	C	C	Y	Y	T	T	Y	T	T	T	T	T	T	T	Y
chr1	3441671	4.2108	6.1547e-05	0.1150	T	C	T	T	Y	C	C	T	T	T	T	T	T	T	T	T	T	C	T	T	T	T	C	C	T	C	C	C	C	C	C	C	Y	Y	T	T	Y	T	T	T	T	T	T	T	Y
chr1	3442041	3.9923	1.0178e-04	0.1086	C	G	C	C	S	G	G	C	C	C	C	C	C	C	C	C	C	G	C	C	C	C	G	G	C	G	G	G	G	G	G	G	S	S	C	C	S	C	C	C	C	C	C	C	S
chr1	3442202	4.0232	9.4802e-05	0.1095	C	A	C	C	M	A	A	C	C	C	C	C	C	C	C	C	C	A	C	C	C	C	A	A	C	A	A	M	A	A	A	A	M	M	C	C	M	C	C	C	C	C	C	C	M
chr1	3442343	4.1098	7.7664e-05	0.1121	G	C	G	G	S	C	C	G	G	G	G	G	G	G	G	G	G	C	G	G	G	G	C	C	G	C	C	S	C	C	C	C	S	S	G	G	S	G	G	G	G	G	G	G	S
chr1	3442349	4.3690	4.2755e-05	0.1197	G	A	G	G	R	A	A	G	G	G	G	G	G	G	G	G	G	A	G	G	G	G	A	A	G	A	A	R	A	A	A	A	R	R	G	G	R	G	G	G	G	-	G	G	R
chr1	3442628	3.7516	1.7719e-04	0.1015	G	A	G	G	R	A	A	G	G	G	G	G	G	G	G	G	G	A	G	G	G	G	A	-	G	A	A	R	A	A	A	A	-	R	G	G	R	G	G	G	G	G	G	G	R
chr1	3442677	3.8195	1.5153e-04	0.1035	T	G	T	T	K	G	G	T	T	T	T	T	T	T	T	T	T	G	T	T	T	T	G	-	T	G	G	K	G	-	G	G	-	K	T	T	K	T	T	T	T	T	T	T	K
chr1	3442899	3.8854	1.3020e-04	0.1054	A	T	A	A	W	T	T	A	A	A	A	A	A	A	A	A	A	T	A	A	A	A	T	T	A	T	T	W	T	T	T	T	W	W	A	A	W	A	A	A	A	A	A	A	W
chr1	3442946	3.7474	1.7891e-04	0.1013	G	C	G	G	S	C	C	G	G	G	G	G	G	G	G	G	G	C	G	G	G	G	C	C	G	C	C	S	C	C	C	C	S	S	G	G	S	G	G	G	G	G	G	G	S
chr1	3442985	3.8182	1.5198e-04	0.1034	C	G	C	C	S	G	G	C	C	C	C	C	C	C	C	C	C	G	C	C	C	C	G	G	C	G	G	S	G	G	G	G	S	S	C	C	S	C	C	C	C	C	C	C	S
chr1	3443057	3.9013	1.2551e-04	0.1059	G	A	G	G	R	A	A	G	G	G	G	G	G	G	G	G	G	A	G	G	G	G	A	A	G	A	A	R	A	A	A	A	R	R	G	G	R	G	G	G	G	G	G	G	R
chr1	3443069	3.7856	1.6384e-04	0.1025	C	G	C	C	S	G	G	C	C	C	C	C	C	C	C	C	C	G	C	C	C	C	G	G	C	G	G	S	G	G	G	G	S	S	C	C	S	C	C	C	C	C	C	C	S
chr1	3443070	3.7856	1.6384e-04	0.1025	T	C	T	T	Y	C	C	T	T	T	T	T	T	T	T	T	T	C	T	T	T	T	C	C	T	C	C	Y	C	C	C	C	Y	Y	T	T	Y	T	T	T	T	T	T	T	Y
chr1	3444009	3.3174	4.8146e-04	0.0886	C	A	C	M	M	A	A	C	C	C	C	C	C	C	C	C	C	A	C	C	C	C	A	A	C	A	A	A	A	A	A	A	M	M	C	C	M	M	A	C	C	C	C	A	M
chr1	3444017	3.4401	3.6295e-04	0.0922	A	G	A	G	G	G	G	A	A	A	A	A	A	A	A	A	A	G	A	A	A	A	G	G	A	G	G	G	G	G	G	G	G	G	R	R	R	G	G	A	A	R	A	G	-
chr1	3444049	3.4171	3.8276e-04	0.0915	G	A	G	R	R	A	A	G	G	G	G	G	G	G	G	G	G	A	G	G	G	G	A	A	G	A	A	A	A	A	A	A	R	R	G	G	R	-	A	G	G	G	G	A	R
chr1	3444128	3.1334	7.3552e-04	0.0831	T	C	T	Y	Y	C	C	T	T	T	T	T	T	T	T	T	T	C	T	T	T	T	C	C	T	C	C	C	C	C	C	C	Y	Y	T	T	Y	T	C	Y	T	T	T	C	Y
chr1	3444297	3.9406	1.1465e-04	0.1071	C	G	C	S	S	G	G	C	C	C	C	C	C	C	C	C	C	G	C	C	C	C	G	-	C	G	G	G	G	G	G	G	S	S	C	C	S	S	G	C	C	C	C	G	S
chr1	3444303	3.9406	1.1465e-04	0.1071	G	A	G	R	R	A	A	G	G	G	G	G	G	G	G	G	G	A	G	G	G	G	A	-	G	A	A	A	A	A	A	A	R	R	G	G	R	R	A	G	G	G	G	A	R
chr1	3444347	4.0627	8.6559e-05	0.1107	C	T	C	Y	Y	T	T	C	C	C	C	C	C	C	C	C	C	T	C	C	C	C	T	T	C	T	T	T	T	T	T	T	Y	Y	C	C	Y	Y	T	C	C	C	C	T	Y
chr1	3444377	3.6626	2.1747e-04	0.0988	C	T	Y	Y	Y	T	T	Y	C	Y	Y	Y	Y	Y	Y	C	C	T	Y	C	C	C	T	T	Y	T	T	T	T	T	T	T	Y	Y	C	C	Y	Y	T	C	C	C	C	T	Y
chr1	3444463	3.4776	3.3297e-04	0.0933	G	C	G	S	S	C	C	G	G	G	G	G	G	G	G	G	G	C	G	G	G	G	C	C	G	C	C	C	C	C	C	C	-	S	G	G	S	S	C	G	G	G	G	C	S
chr1	3445356	3.2353	5.8166e-04	0.0861	T	C	T	Y	Y	C	C	T	T	T	T	T	T	T	T	T	T	C	T	T	T	T	C	C	T	C	C	C	C	C	C	C	Y	Y	T	T	Y	T	C	T	T	T	T	C	Y
chr1	3445797	3.2269	5.9310e-04	0.0859	T	A	T	W	W	A	A	T	T	T	T	T	T	T	T	T	T	A	T	T	T	T	A	A	T	A	A	A	A	A	A	A	T	W	T	T	W	T	A	T	T	T	T	A	W
chr1	3453886	3.3606	4.3589e-04	0.0899	C	T	C	Y	Y	T	T	C	C	C	C	C	C	C	C	C	C	T	C	C	C	C	T	T	C	T	T	T	T	T	T	T	T	Y	C	C	Y	Y	T	C	C	C	Y	T	Y
chr1	3454580	3.2342	5.8314e-04	0.0861	C	T	C	T	C	T	T	C	C	C	C	C	C	C	C	C	C	Y	C	C	C	C	T	Y	C	Y	Y	C	C	T	Y	T	-	Y	Y	C	C	Y	C	C	C	Y	C	C	Y
chr1	3454984	3.6985	2.0022e-04	0.0999	T	A	T	A	A	A	A	T	T	T	T	T	T	T	T	T	T	A	T	T	T	T	A	-	T	A	A	A	A	A	A	A	A	-	W	T	W	W	W	T	W	W	W	W	A
chr1	3455037	3.7264	1.8778e-04	0.1007	A	C	A	C	C	C	C	A	A	A	A	A	A	A	A	A	A	C	A	A	A	A	C	-	A	C	C	C	C	C	C	C	-	C	M	A	M	M	M	A	M	M	M	M	-
chr1	3455304	4.5050	3.1261e-05	0.1236	C	G	C	G	S	S	S	C	C	C	C	C	C	C	C	C	C	G	C	C	C	C	G	S	C	S	G	G	G	G	G	G	-	G	S	C	S	S	G	C	S	S	S	G	G
chr1	3455750	3.0955	8.0257e-04	0.0819	A	T	W	T	T	T	T	W	A	W	W	W	W	W	W	A	A	T	W	A	A	A	T	T	W	T	T	T	T	T	T	T	T	T	W	W	T	W	T	A	T	W	T	T	W
chr1	3460754	3.0053	9.8790e-04	0.0792	T	C	T	C	C	C	C	T	T	T	T	T	T	T	T	T	T	C	T	T	T	T	C	C	T	C	C	C	C	C	C	C	C	C	Y	T	Y	Y	C	T	T	Y	T	C	-
chr1	3461094	3.2209	6.0131e-04	0.0857	C	T	C	T	T	T	T	C	C	C	C	C	C	C	C	C	C	T	C	C	C	C	T	T	C	T	T	T	T	T	T	T	-	T	Y	C	Y	Y	T	C	-	Y	Y	T	T
chr1	3461422	3.6238	2.3779e-04	0.0977	G	A	G	A	A	A	A	G	G	G	G	G	G	G	G	G	G	A	G	G	G	G	A	R	G	R	A	A	A	R	R	G	A	R	R	G	A	R	A	G	R	R	G	A	-
chr1	3533731	3.0327	9.2749e-04	0.0801	A	T	A	T	W	W	W	A	A	A	A	A	A	A	A	A	A	-	A	A	A	A	W	A	A	A	W	A	W	A	W	A	A	W	W	A	W	A	W	A	A	W	A	W	W
chr1	3539770	3.1080	7.7982e-04	0.0823	C	T	C	C	T	Y	Y	C	C	C	C	C	C	C	C	C	C	Y	C	C	C	C	Y	C	C	C	Y	T	C	T	T	-	T	Y	C	C	Y	C	Y	C	C	C	C	Y	Y
chr1	3539803	4.4660	3.4196e-05	0.1225	C	G	C	C	G	S	S	C	C	C	C	C	C	C	C	C	C	S	C	C	C	C	S	C	C	C	S	G	S	G	G	G	G	S	C	C	S	C	G	C	C	C	C	G	S
chr1	3539896	3.9976	1.0055e-04	0.1087	G	A	G	G	A	R	R	G	G	G	G	G	G	G	G	G	G	R	G	G	G	G	R	-	G	G	R	A	R	A	A	A	A	R	G	G	R	G	A	G	G	G	G	A	R
chr1	3539903	4.6076	2.4682e-05	0.1266	G	A	G	G	A	R	R	G	G	G	G	G	G	G	G	G	G	R	G	G	G	G	R	-	G	G	R	A	R	A	A	A	-	R	G	G	R	G	A	G	R	G	G	A	R
chr1	3540192	4.6070	2.4720e-05	0.1266	A	G	A	R	R	R	R	A	A	A	A	A	A	A	A	A	A	R	A	A	A	A	R	A	A	-	R	G	R	G	G	A	A	A	A	A	R	A	R	A	A	A	A	R	A
chr1	3540277	4.7257	1.8807e-05	0.1301	G	T	G	K	K	G	G	G	G	G	G	G	G	G	G	G	G	T	G	G	G	G	T	-	G	G	T	K	K	K	T	G	K	K	G	G	K	G	T	G	G	G	G	T	K
chr1	3540419	4.3070	4.9317e-05	0.1179	C	A	C	M	A	A	A	C	C	C	C	C	C	C	C	C	C	A	C	C	C	C	A	-	C	C	A	A	M	A	A	C	M	M	C	C	M	M	A	C	C	C	C	A	M
chr1	3540838	5.2554	5.5540e-06	0.1454	T	C	T	Y	C	Y	Y	T	T	T	T	T	T	T	T	T	T	Y	T	T	T	T	Y	T	T	T	Y	Y	Y	C	C	C	-	Y	T	T	Y	T	C	T	T	T	T	C	Y
chr1	3540906	5.1958	6.3709e-06	0.1437	A	G	A	R	G	R	R	A	A	A	A	A	A	A	A	A	A	A	A	A	A	A	-	-	A	A	A	R	R	G	G	G	G	R	A	A	R	A	G	A	A	A	A	G	R
chr1	3540909	3.7471	1.7901e-04	0.1013	G	A	G	A	A	A	A	G	G	G	G	G	G	G	G	G	G	A	G	G	G	G	A	-	G	A	A	A	A	A	A	A	A	-	R	A	R	-	A	G	A	R	G	A	R
chr1	3541103	4.3018	4.9909e-05	0.1177	G	A	G	R	A	R	R	G	G	G	G	G	G	G	G	G	G	R	G	G	G	G	R	-	G	G	R	R	R	A	A	A	A	R	G	G	R	G	A	G	G	G	G	A	R
chr1	3541164	3.1850	6.5309e-04	0.0846	C	A	C	A	A	A	A	C	C	C	C	C	C	C	C	C	C	A	C	C	C	C	A	A	C	A	A	A	M	A	A	A	A	M	M	C	M	M	A	C	C	M	C	A	M
chr1	3541187	4.9853	1.0343e-05	0.1376	A	G	A	R	G	R	R	A	A	A	A	A	A	A	A	A	A	R	A	A	A	A	R	A	A	A	R	R	R	G	G	G	G	R	A	A	R	A	G	A	A	A	A	G	R
chr1	3541226	4.8132	1.5375e-05	0.1326	A	G	A	R	G	R	R	A	A	A	A	A	A	A	A	A	A	R	A	A	A	A	R	A	A	A	R	R	R	G	G	G	G	R	A	A	R	A	G	A	A	A	A	G	R
chr1	3541260	4.9853	1.0343e-05	0.1376	T	A	T	W	A	W	W	T	T	T	T	T	T	T	T	T	T	W	T	T	T	T	W	T	T	T	W	W	W	A	A	A	A	W	T	T	W	T	A	T	T	T	T	A	W
chr1	3541270	5.5273	2.9699e-06	0.1532	C	T	C	Y	T	Y	Y	C	C	C	C	C	C	C	C	C	C	Y	C	C	C	C	Y	C	C	C	Y	Y	Y	T	T	T	T	Y	C	C	Y	C	T	C	C	C	C	T	Y
chr1	3541278	4.9853	1.0343e-05	0.1376	G	A	G	R	A	R	R	G	G	G	G	G	G	G	G	G	G	R	G	G	G	G	R	G	G	G	R	R	R	A	A	A	A	R	G	G	R	G	A	G	G	G	G	A	R
chr1	3541280	5.4408	3.6237e-06	0.1507	T	C	T	Y	C	Y	Y	T	T	T	T	T	T	T	T	T	T	Y	T	T	T	T	Y	T	T	T	Y	Y	Y	C	C	-	C	Y	T	T	Y	T	C	T	T	T	T	C	Y
chr1	3541355	4.1535	7.0224e-05	0.1133	G	A	G	R	A	R	R	G	G	G	G	G	G	G	G	G	G	R	G	G	G	G	R	R	G	R	R	R	R	A	A	A	A	R	G	G	R	G	A	G	G	G	G	A	R
chr1	3541372	4.6686	2.1447e-05	0.1284	A	G	A	R	G	R	R	A	A	A	A	A	A	A	A	A	A	R	A	A	A	A	R	R	A	R	R	R	R	G	G	G	G	R	A	A	R	A	G	A	A	A	A	G	R
chr1	3541406	4.0312	9.3067e-05	0.1097	T	A	T	T	A	W	W	T	T	T	T	T	T	T	T	T	T	W	T	T	T	T	T	W	T	W	W	W	T	W	W	A	W	W	T	T	W	T	A	T	T	T	T	A	W
chr1	3541452	4.0285	9.3644e-05	0.1097	C	T	C	Y	T	Y	Y	C	C	C	C	C	C	C	C	C	C	Y	C	C	C	C	Y	Y	C	Y	Y	Y	T	T	T	T	T	Y	C	C	Y	C	T	C	C	C	C	T	Y
chr1	3541474	4.2266	5.9350e-05	0.1155	C	G	C	S	G	S	S	C	C	C	C	C	C	C	C	C	C	S	C	C	C	C	S	S	C	S	S	S	G	G	G	G	-	S	C	C	S	C	G	C	C	C	C	G	S
chr1	3541482	3.4605	3.4634e-04	0.0928	C	T	C	T	T	T	T	C	C	C	C	C	C	C	C	C	C	T	C	C	C	C	T	T	C	T	T	T	T	T	T	T	T	Y	Y	C	Y	Y	T	C	C	Y	C	T	Y
chr1	3541558	3.9987	1.0030e-04	0.1088	C	T	C	Y	T	Y	Y	C	C	C	C	C	C	C	C	C	C	Y	C	C	C	C	Y	Y	C	Y	Y	Y	T	T	T	T	T	Y	C	C	Y	C	T	C	C	C	C	T	Y
chr1	3541564	3.4314	3.7030e-04	0.0920	G	A	G	A	A	A	A	G	G	G	G	G	G	G	G	G	G	A	G	G	G	G	A	A	G	A	A	A	A	A	A	A	A	R	R	G	R	R	A	G	G	R	G	A	R
chr1	3541570	3.2609	5.4842e-04	0.0869	A	G	R	G	G	G	G	R	A	R	A	R	R	R	R	A	A	G	R	A	A	A	G	G	R	G	G	G	G	G	G	G	G	R	R	A	R	R	G	A	A	R	A	G	R
chr1	3541680	3.8248	1.4971e-04	0.1036	A	G	A	R	G	R	R	A	A	A	A	A	A	A	A	A	A	R	A	A	A	A	R	R	A	R	R	G	G	R	G	G	R	R	A	A	R	A	G	A	A	A	A	G	R
chr1	3541851	4.6121	2.4430e-05	0.1268	A	G	A	R	R	R	R	A	A	A	A	A	A	A	A	A	A	R	A	A	A	A	R	R	A	R	R	G	R	G	G	G	G	R	R	A	R	A	G	A	A	A	A	G	R
chr1	3541954	5.1279	7.4497e-06	0.1417	G	A	G	R	R	R	R	G	G	G	G	G	G	G	G	G	G	R	G	G	G	G	R	R	G	R	R	A	R	A	A	A	R	R	G	G	R	G	A	G	G	G	G	A	R
chr1	3541987	3.9382	1.1531e-04	0.1070	G	A	G	R	A	R	R	G	G	G	G	G	G	G	G	G	G	R	G	G	G	G	R	R	G	R	R	A	A	A	A	A	A	R	G	G	R	G	A	G	G	G	G	A	R
chr1	3542155	3.0626	8.6578e-04	0.0810	G	A	G	A	A	A	A	G	G	G	G	G	G	G	G	G	G	A	G	G	G	G	A	A	G	A	A	A	A	A	R	A	A	R	R	G	R	R	A	G	G	R	G	A	R
chr1	3542197	5.1664	6.8175e-06	0.1428	T	G	T	K	G	K	K	T	T	T	T	T	T	T	T	T	T	K	T	T	T	T	K	K	T	K	K	G	K	G	K	G	K	K	T	T	K	T	G	T	T	T	T	G	K
chr1	3542485	3.7080	1.9590e-04	0.1002	T	C	T	C	C	C	C	T	T	T	T	T	T	T	T	T	T	C	T	T	T	T	Y	C	T	C	C	C	Y	C	Y	Y	Y	Y	Y	T	Y	Y	C	T	T	Y	T	C	Y
chr1	3542522	5.3310	4.6661e-06	0.1476	T	C	T	Y	C	Y	Y	T	T	T	T	T	T	T	T	T	T	Y	T	T	T	T	Y	T	T	T	Y	Y	Y	C	Y	Y	Y	Y	T	T	Y	T	C	T	T	T	T	C	Y
chr1	3542531	5.1009	7.9274e-06	0.1409	C	T	C	Y	Y	Y	Y	C	C	C	C	C	C	C	C	C	C	Y	C	C	C	C	Y	C	C	C	Y	C	C	T	Y	Y	Y	Y	C	C	Y	C	T	C	C	C	C	T	Y
chr1	3542599	4.7116	1.9427e-05	0.1297	G	A	G	R	A	R	R	G	G	G	G	G	G	G	G	G	G	R	G	G	G	G	A	R	G	R	R	A	A	A	R	R	R	R	G	G	R	G	A	G	G	G	G	A	R
chr1	3542891	3.3462	4.5062e-04	0.0894	G	A	G	A	A	A	A	G	G	G	G	G	G	G	G	G	G	A	G	G	G	G	A	A	G	A	A	A	A	A	A	A	A	R	R	-	R	R	A	G	G	R	G	A	R
chr1	3543010	3.2597	5.4998e-04	0.0868	G	T	G	T	T	T	T	G	G	G	G	G	G	G	G	G	G	T	G	G	G	G	T	T	G	T	T	T	T	T	K	K	K	K	K	G	K	K	T	G	G	K	G	T	K
chr1	3543241	5.6590	2.1929e-06	0.1569	G	A	G	R	A	R	R	G	G	G	G	G	G	G	G	G	G	R	G	G	G	G	R	R	G	R	R	A	A	A	R	R	R	R	G	G	R	G	A	G	G	G	G	A	R
chr1	3543274	5.6966	2.0110e-06	0.1580	C	T	C	Y	T	Y	Y	C	C	C	C	C	C	C	C	C	C	Y	C	C	C	C	Y	Y	C	Y	Y	T	Y	T	Y	Y	Y	Y	C	C	Y	C	T	C	C	C	C	T	Y
chr1	3543457	5.3056	4.9482e-06	0.1468	G	A	G	R	A	R	R	G	G	G	G	G	G	G	G	G	G	R	G	G	G	G	R	R	G	R	R	A	A	A	A	-	R	R	G	G	R	G	A	G	G	G	G	A	R
chr1	3543481	4.3733	4.2340e-05	0.1198	G	A	G	R	A	R	R	G	G	G	G	G	G	G	G	G	G	R	G	G	G	G	R	R	G	R	R	A	A	A	A	-	R	R	G	G	R	G	A	G	G	G	G	A	R
chr1	3543677	3.2397	5.7586e-04	0.0862	A	G	A	G	G	G	G	A	A	A	A	A	A	A	A	A	A	G	A	A	A	A	G	G	A	G	G	G	G	-	G	G	G	R	R	A	R	R	G	A	A	R	A	G	R
chr1	3543832	3.0385	9.1510e-04	0.0802	G	T	G	T	T	T	T	G	G	G	G	G	G	G	G	-	G	T	G	G	-	-	T	T	G	T	T	T	T	T	T	T	T	K	K	G	K	K	T	G	G	K	G	T	K
chr1	3544002	3.3442	4.5270e-04	0.0894	C	G	C	G	G	G	G	C	C	C	C	C	C	C	C	C	C	G	C	C	C	C	G	G	C	G	G	G	G	G	G	S	S	S	S	C	S	S	G	C	C	S	C	G	S
chr1	3544014	3.4074	3.9141e-04	0.0912	T	C	T	C	C	C	C	-	T	T	T	T	T	T	T	T	T	C	T	T	T	T	C	C	T	C	C	C	C	C	C	Y	Y	Y	Y	T	Y	Y	C	T	T	Y	T	C	Y
chr1	3544021	3.2968	5.0486e-04	0.0880	A	G	A	G	G	G	G	A	A	A	A	A	A	A	A	A	A	G	A	A	A	A	G	G	A	G	G	G	R	G	G	G	-	R	R	A	R	R	G	A	A	R	A	G	R
chr1	3544041	3.2442	5.6992e-04	0.0864	C	T	C	T	T	T	T	C	C	C	C	C	C	C	C	C	C	T	C	C	C	C	T	T	C	T	T	T	T	T	T	T	T	Y	Y	C	Y	Y	T	C	C	Y	C	T	Y
chr1	3544118	3.2597	5.4998e-04	0.0868	G	T	G	T	T	T	T	G	G	G	G	G	G	G	G	G	G	T	G	G	G	G	T	T	G	T	T	T	T	T	K	K	K	K	K	G	K	K	T	G	G	K	G	T	K
chr1	3544179	3.3584	4.3813e-04	0.0898	T	C	T	C	C	C	C	T	T	T	T	T	T	T	T	T	T	C	T	T	T	T	C	C	T	C	C	C	C	C	C	C	C	Y	Y	T	Y	Y	C	T	T	Y	T	C	Y
chr1	3544197	3.8640	1.3677e-04	0.1048	G	A	R	A	A	A	A	R	G	R	R	R	R	R	R	G	G	A	R	G	G	G	A	A	R	A	A	A	A	A	A	R	A	R	R	R	R	R	A	G	R	R	G	A	R
chr1	3544898	3.3071	4.9305e-04	0.0883	G	A	G	R	A	R	R	G	G	G	G	G	G	G	G	G	G	A	G	G	G	G	R	R	G	R	A	A	R	A	R	R	R	R	G	G	R	G	A	G	G	G	G	A	R
chr1	3546684	5.8939	1.2768e-06	0.1636	C	G	C	S	G	S	S	C	C	C	C	C	C	C	C	C	C	S	C	C	C	C	S	S	C	S	S	G	G	G	G	C	S	C	C	C	S	C	G	C	C	C	C	G	C
chr1	3546685	3.6701	2.1374e-04	0.0991	T	C	T	C	C	C	C	T	T	T	T	T	T	T	T	T	T	C	T	T	T	T	C	C	T	C	C	C	C	C	C	T	C	Y	Y	T	Y	Y	C	T	T	Y	T	C	Y
chr1	3546697	5.2071	6.2072e-06	0.1440	A	G	A	R	G	R	R	A	A	A	A	A	A	A	A	A	A	R	A	A	A	A	R	R	A	R	R	G	G	G	G	G	R	A	A	A	R	A	G	A	A	A	A	G	A
chr1	3546729	6.0799	8.3202e-07	0.1688	C	T	C	Y	T	Y	Y	C	C	C	C	C	C	C	C	C	C	T	C	C	C	C	Y	Y	C	Y	T	T	T	T	T	C	Y	C	C	C	Y	C	T	C	C	C	C	T	C
chr1	3555183	9.4281	3.7321e-10	0.2585	G	A	G	R	R	-	R	G	G	G	G	G	G	G	G	G	G	G	G	G	G	G	G	G	G	G	G	R	R	R	A	G	G	G	G	G	-	G	R	G	G	G	G	R	G
chr1	3555184	7.7025	1.9836e-08	0.2134	C	T	C	Y	T	-	Y	C	C	C	C	C	C	C	C	C	C	C	C	C	C	C	T	C	C	C	C	Y	Y	Y	T	C	Y	C	C	C	-	C	Y	C	C	C	C	Y	C
chr1	3556652	3.7696	1.6998e-04	0.1020	G	A	G	A	A	A	A	G	G	G	G	G	G	G	G	G	G	R	G	G	G	G	A	R	G	R	R	A	A	A	A	A	R	A	R	G	R	R	A	G	R	R	G	A	R
chr1	3556692	3.4792	3.3171e-04	0.0934	A	C	A	C	C	C	C	A	A	A	A	A	A	A	A	A	A	M	A	A	A	A	C	M	A	M	M	C	C	C	-	C	M	C	M	A	M	M	C	A	A	M	A	C	C
chr1	3556704	3.4478	3.5659e-04	0.0925	G	A	G	A	A	A	A	G	G	G	G	G	G	G	G	G	G	R	G	G	G	G	A	R	G	R	R	A	A	A	-	A	R	-	R	G	R	R	A	G	G	R	G	A	A
chr1	3557222	3.4552	3.5061e-04	0.0927	A	G	A	G	G	G	G	A	A	A	A	A	A	A	A	A	A	R	A	A	A	A	G	R	A	R	R	G	G	G	G	G	R	G	R	A	R	R	G	A	A	R	A	G	R
chr1	3557401	3.8026	1.5755e-04	0.1030	C	T	C	T	T	T	T	C	C	C	C	C	C	C	C	C	C	Y	C	C	C	C	T	Y	C	Y	Y	T	T	T	T	T	T	-	Y	C	Y	Y	T	C	Y	Y	C	T	Y
chr1	3557423	3.9117	1.2254e-04	0.1062	A	G	A	G	G	G	G	A	A	A	A	A	A	A	A	A	A	R	A	A	A	A	G	R	A	R	R	G	G	G	G	G	-	R	R	A	R	R	G	A	A	R	A	G	R
chr1	3557431	3.5455	2.8477e-04	0.0954	G	A	G	A	A	A	A	G	G	G	G	G	G	G	G	G	G	R	G	G	G	G	A	R	G	R	R	A	A	A	A	A	-	R	R	G	R	R	A	G	G	R	G	A	R
chr1	3557434	3.4890	3.2434e-04	0.0937	G	A	G	A	A	A	A	G	G	G	G	G	G	G	G	G	G	R	G	G	G	G	A	R	G	R	R	A	A	A	A	A	R	R	R	G	R	R	A	G	G	R	G	A	R
chr1	3557813	3.4792	3.3178e-04	0.0934	A	G	G	A	A	A	A	G	R	G	G	G	G	G	G	R	R	R	G	R	R	R	A	R	-	R	R	A	A	A	A	A	R	R	-	G	R	R	A	R	-	R	G	A	R
chr1	3557825	3.3460	4.5079e-04	0.0894	G	A	G	A	A	A	A	G	G	G	G	G	G	G	G	G	G	R	G	R	G	G	A	R	G	R	R	A	A	A	A	A	R	-	R	G	R	R	A	R	-	R	G	A	R
chr1	3557830	3.5294	2.9552e-04	0.0949	C	A	C	A	A	A	A	C	C	C	C	C	C	C	C	C	C	M	C	C	C	C	A	M	C	M	M	A	A	A	A	A	M	-	M	C	M	M	A	M	-	M	C	A	M
chr1	3557855	3.3538	4.4283e-04	0.0896	C	T	C	T	T	T	T	C	C	C	C	C	C	C	C	C	C	Y	C	C	C	C	T	Y	C	Y	Y	T	T	T	T	T	Y	-	Y	C	Y	Y	T	Y	C	Y	C	T	Y
chr1	3557942	3.1219	7.5527e-04	0.0827	T	C	T	C	C	C	C	T	T	T	T	T	T	T	T	T	T	Y	T	T	T	T	C	Y	T	Y	Y	C	C	C	C	C	Y	-	Y	T	Y	Y	C	Y	-	Y	T	C	Y
chr1	3558487	3.1061	7.8326e-04	0.0823	A	G	G	A	A	A	A	G	R	G	G	G	G	G	G	R	R	R	G	R	R	R	A	R	G	R	R	A	A	A	A	A	R	-	-	G	R	R	A	R	G	R	G	A	R
chr1	3558505	3.1560	6.9818e-04	0.0838	G	A	G	A	A	A	A	G	G	G	G	G	G	G	G	G	G	R	G	G	G	G	A	R	G	R	R	A	A	A	A	A	R	R	R	G	R	R	A	R	G	R	G	A	A
chr1	3558646	3.3370	4.6024e-04	0.0891	T	C	T	Y	C	C	C	T	T	T	T	T	T	T	T	T	T	Y	T	T	T	T	C	Y	T	Y	Y	C	C	C	C	C	Y	Y	Y	T	Y	C	Y	T	T	Y	T	Y	Y
chr1	3559313	3.8889	1.2916e-04	0.1055	T	G	T	G	G	G	G	T	T	T	T	T	T	T	T	T	T	K	T	T	T	T	G	K	T	K	K	G	G	G	G	G	K	K	K	T	K	K	G	K	T	K	T	G	K
chr1	3559391	3.5358	2.9122e-04	0.0951	G	C	C	G	G	G	G	-	S	C	S	C	C	C	C	S	S	S	C	S	S	S	G	S	C	S	S	G	G	G	G	G	S	-	S	C	G	G	G	S	C	S	C	-	-
chr1	3559393	4.1829	6.5624e-05	0.1142	G	A	G	A	A	A	A	-	G	G	G	G	G	G	G	G	G	-	G	G	G	G	A	R	G	R	R	A	A	A	A	A	R	R	R	G	R	R	A	R	G	R	G	-	R
chr1	3559437	4.1134	7.7017e-05	0.1122	T	C	T	C	C	C	C	T	T	T	Y	T	T	T	T	T	T	Y	T	T	T	T	C	Y	T	Y	Y	C	C	C	C	C	-	-	Y	T	Y	C	C	Y	T	Y	T	-	C
chr1	3559859	3.4301	3.7141e-04	0.0919	C	T	C	Y	Y	T	T	C	C	C	Y	C	C	C	C	C	C	Y	C	C	C	C	T	Y	C	Y	Y	T	Y	Y	T	T	Y	T	Y	C	Y	Y	T	C	C	Y	C	T	T
chr1	3560436	3.1439	7.1799e-04	0.0834	C	T	Y	T	T	T	T	Y	C	Y	T	Y	Y	Y	Y	C	C	Y	Y	C	C	C	T	Y	Y	Y	Y	T	T	T	T	T	Y	C	Y	T	T	T	Y	Y	C	Y	Y	Y	-
chr1	3580587	3.5924	2.5561e-04	0.0968	G	A	G	A	R	G	G	G	G	G	G	G	G	G	G	G	G	G	G	G	G	G	A	R	G	R	G	R	A	A	R	G	A	R	R	G	R	R	A	G	G	R	G	A	R
chr1	3581010	3.9445	1.1364e-04	0.1072	A	C	A	C	C	C	C	A	A	A	M	A	A	A	A	A	A	M	A	A	A	A	C	M	A	M	M	C	C	C	C	C	M	C	M	A	M	M	C	A	M	M	A	C	M
chr1	3581015	3.9445	1.1364e-04	0.1072	C	T	C	T	T	T	T	C	C	C	Y	C	C	C	C	C	C	Y	C	C	C	C	T	Y	C	Y	Y	T	T	T	T	T	Y	T	Y	C	Y	Y	T	C	Y	Y	C	T	Y
chr1	3581028	3.9291	1.1773e-04	0.1067	G	A	G	A	A	A	A	G	G	G	R	G	G	G	G	G	G	R	G	G	G	G	A	R	G	R	R	A	A	A	A	A	R	A	R	G	R	R	A	G	R	R	G	A	R
chr1	3581060	3.8932	1.2789e-04	0.1057	G	C	G	C	C	C	C	G	G	G	S	G	G	G	G	G	G	S	G	G	G	G	C	S	G	S	S	C	C	C	C	C	S	C	S	S	S	S	C	G	S	S	G	C	-
chr1	3581075	3.4369	3.6570e-04	0.0921	T	C	C	T	T	T	T	C	Y	C	Y	C	C	C	C	Y	Y	Y	C	Y	Y	Y	T	Y	C	Y	Y	T	T	T	T	T	Y	T	Y	Y	T	Y	T	C	Y	Y	C	T	Y
chr1	3581123	3.3587	4.3786e-04	0.0898	A	G	G	A	A	A	A	G	R	G	R	G	G	G	G	R	R	R	G	R	R	R	A	R	G	R	R	A	A	A	A	A	R	-	R	R	A	R	A	G	R	R	G	A	R
chr1	3583203	3.8718	1.3432e-04	0.1050	C	T	C	C	Y	Y	Y	C	C	C	Y	C	C	C	C	C	C	C	C	C	C	C	C	C	C	C	C	T	Y	T	C	T	T	C	C	C	C	Y	Y	C	C	C	C	Y	C
chr1	3583212	3.5002	3.1611e-04	0.0940	G	A	G	R	A	A	A	G	G	G	G	G	G	G	G	G	G	R	G	G	G	G	A	R	G	R	R	A	R	A	A	A	A	A	R	G	R	R	A	G	G	R	G	A	A
chr1	3610870	3.1319	7.3802e-04	0.0830	A	C	A	A	A	A	A	A	A	A	A	A	A	A	A	A	A	A	A	A	A	A	A	A	A	A	A	A	M	A	M	A	A	A	A	A	A	A	M	A	A	A	A	M	A
chr1	3614963	3.0602	8.7051e-04	0.0809	A	G	A	G	R	G	G	A	A	A	A	A	A	A	A	A	A	G	A	A	A	A	G	G	A	G	G	G	G	G	G	G	G	R	R	A	R	R	R	A	A	R	A	R	R
chr1	3616817	3.0409	9.1015e-04	0.0803	G	A	G	R	R	R	R	G	G	G	G	G	G	G	G	G	G	A	G	G	G	G	A	-	G	R	A	A	R	A	A	G	G	A	-	G	R	R	A	G	G	R	G	A	-
chr1	3617140	4.7824	1.6504e-05	0.1317	G	T	G	T	T	K	K	G	G	G	G	G	G	G	G	G	G	T	G	G	G	G	K	G	G	G	T	T	T	T	T	G	G	T	K	G	K	K	T	G	G	K	G	T	K
chr1	3617246	3.8945	1.2750e-04	0.1057	G	T	G	T	T	K	K	G	G	G	G	G	G	G	G	G	G	T	G	G	G	G	-	G	G	G	T	T	T	T	K	G	G	K	K	G	K	G	T	G	G	K	G	T	K
chr1	3617380	3.4213	3.7902e-04	0.0917	G	A	G	A	A	R	R	G	G	G	G	G	G	G	G	G	G	A	G	G	G	G	R	-	G	G	A	A	A	A	A	G	G	R	R	G	-	R	A	G	G	R	G	A	R
chr1	3617523	4.5820	2.6182e-05	0.1259	C	T	C	T	T	Y	Y	C	C	C	C	C	C	C	C	C	C	T	C	C	C	C	Y	C	C	C	T	T	T	T	T	C	C	Y	Y	C	Y	Y	T	C	C	Y	C	T	Y
chr1	3617896	3.5611	2.7470e-04	0.0958	A	G	A	G	G	R	R	A	A	A	A	A	A	A	A	A	R	G	A	A	A	A	R	-	A	A	G	G	G	G	G	A	A	R	R	A	G	R	G	A	A	R	A	G	R
chr1	3618035	3.0725	8.4628e-04	0.0813	G	A	G	R	A	R	R	G	G	G	G	G	G	G	G	G	G	A	G	G	G	G	R	-	G	G	A	A	A	A	A	-	G	R	G	G	-	R	A	G	G	G	G	A	R
chr1	3618342	3.8520	1.4060e-04	0.1044	C	T	C	T	T	Y	Y	C	C	C	C	C	C	C	C	C	C	T	C	C	C	C	Y	-	C	C	T	T	T	T	T	C	C	Y	Y	C	Y	Y	T	C	C	Y	C	T	Y
chr1	3621356	4.6115	2.4460e-05	0.1268	T	C	T	T	C	Y	Y	T	T	T	T	T	T	T	T	T	T	Y	T	T	T	T	Y	T	T	T	Y	Y	Y	Y	T	T	Y	Y	T	T	Y	T	C	T	T	T	T	C	Y
chr1	3621537	3.0341	9.2441e-04	0.0801	G	A	G	G	A	G	G	G	G	G	G	G	G	G	G	G	G	G	G	G	G	G	R	-	G	G	G	A	R	G	G	G	R	G	G	-	R	G	A	G	G	G	G	A	G
chr1	3621552	3.0249	9.4429e-04	0.0798	C	A	C	C	A	C	C	C	C	C	C	C	C	C	C	C	C	C	C	C	C	C	M	-	C	C	C	A	M	C	C	C	M	C	C	-	M	C	A	C	C	C	C	A	C
chr1	3621573	4.7541	1.7616e-05	0.1309	A	G	A	A	G	A	A	A	A	A	A	A	A	A	A	A	A	A	A	A	A	A	R	-	A	A	A	G	R	A	A	A	R	A	A	-	R	A	G	A	A	A	A	G	A
chr1	3622635	3.3084	4.9158e-04	0.0883	G	A	R	A	A	A	A	R	G	R	G	R	R	R	R	G	G	R	R	G	G	G	A	-	R	A	R	A	A	G	R	G	A	R	R	A	R	R	A	G	A	R	R	A	A
chr1	3632817	3.3010	5.0004e-04	0.0881	T	C	T	C	C	C	C	T	T	T	T	T	T	T	T	T	T	C	T	T	T	T	C	C	T	C	C	C	C	Y	C	C	C	-	Y	T	Y	Y	C	T	T	Y	T	C	Y
chr1	3632995	3.1036	7.8783e-04	0.0822	G	A	G	A	A	A	A	G	G	G	G	G	G	G	G	G	G	A	G	G	G	G	A	A	G	-	A	A	A	R	A	A	A	R	R	G	R	R	A	G	G	R	G	A	R
chr1	3633029	3.0073	9.8341e-04	0.0793	A	G	A	G	G	G	G	A	A	A	A	A	A	A	A	A	A	G	A	A	A	A	G	G	A	-	G	G	G	R	G	G	G	R	R	A	R	R	G	A	A	R	A	G	R
chr1	3633102	3.2322	5.8587e-04	0.0860	T	C	T	C	C	C	C	T	T	T	T	T	T	T	T	T	T	C	T	T	T	T	C	C	T	C	C	C	C	Y	C	C	C	Y	Y	T	Y	Y	C	T	T	Y	T	C	-
chr1	3633103	3.1951	6.3811e-04	0.0849	A	C	A	C	C	C	C	A	A	A	A	A	A	A	A	A	A	C	A	A	A	A	C	C	A	C	C	C	C	M	C	C	C	M	M	A	M	M	C	A	A	M	A	C	-
chr1	3633183	3.2210	6.0120e-04	0.0857	A	G	A	G	G	G	G	A	A	A	A	A	A	A	A	A	A	G	A	A	A	A	G	G	A	G	G	G	G	R	G	G	G	R	R	A	R	R	G	A	A	R	A	G	R
chr1	3633229	3.0925	8.0818e-04	0.0819	T	C	T	C	C	C	C	T	T	T	T	T	T	T	T	T	T	C	T	T	T	T	C	C	T	C	C	C	C	Y	C	C	C	Y	Y	T	Y	Y	C	T	T	Y	T	C	Y
chr1	3633625	3.2344	5.8291e-04	0.0861	G	A	G	A	A	A	A	G	G	G	G	G	G	G	G	-	G	A	G	G	G	G	A	-	G	A	A	A	A	R	A	A	A	R	R	G	-	R	A	G	G	R	G	A	R
chr1	3633800	3.1433	7.1889e-04	0.0834	A	T	A	T	W	T	T	A	A	A	A	A	A	A	A	A	A	T	A	A	A	A	T	-	A	T	T	T	T	W	T	T	T	W	W	A	W	W	T	A	A	W	A	T	W
chr1	3634119	3.3992	3.9887e-04	0.0910	T	C	T	C	Y	C	C	T	T	T	T	T	T	T	T	T	T	C	T	T	T	T	C	-	T	C	C	C	C	Y	C	C	C	Y	Y	T	Y	Y	C	T	T	Y	T	C	Y
chr1	3634126	3.0457	9.0012e-04	0.0805	G	A	G	A	R	A	A	G	G	G	G	G	G	G	G	G	G	A	G	G	G	G	A	-	G	A	A	A	A	R	A	A	A	R	R	G	R	R	A	G	G	R	G	A	A
chr1	3635877	3.5171	3.0398e-04	0.0945	G	A	G	A	A	A	A	-	G	G	G	G	G	G	G	G	G	A	G	G	G	G	-	R	G	A	A	A	A	A	A	R	A	A	R	G	R	R	A	R	R	R	G	A	R
chr1	3635895	3.2116	6.1430e-04	0.0854	C	T	C	T	Y	T	T	-	C	C	C	C	C	C	C	C	C	T	C	C	C	C	Y	Y	C	T	T	T	T	Y	T	Y	T	T	Y	C	Y	Y	T	C	C	Y	C	T	Y
chr1	3648465	3.1592	6.9303e-04	0.0838	C	T	C	C	C	C	C	C	C	C	C	C	C	C	C	C	C	C	C	C	C	C	C	C	C	C	C	C	C	Y	C	T	-	C	C	C	C	C	Y	C	C	C	C	Y	C
chr1	3662823	3.1147	7.6797e-04	0.0825	A	G	A	R	A	G	G	A	A	A	A	A	A	A	A	A	A	G	A	A	A	A	G	G	A	G	G	G	G	G	G	G	G	G	R	A	R	R	R	A	A	R	A	R	G
chr1	3663224	3.2924	5.1000e-04	0.0878	G	A	G	R	G	A	A	G	G	G	G	G	G	G	G	G	G	A	G	G	G	G	R	A	G	A	A	A	A	A	A	A	A	A	R	G	R	R	R	G	G	R	G	R	R
chr1	3663287	3.3786	4.1819e-04	0.0904	G	A	G	R	G	A	A	G	G	G	G	G	G	G	G	G	G	A	G	G	G	G	R	A	G	A	A	A	A	A	A	A	A	A	R	G	R	R	R	G	G	R	G	R	-
chr1	3663320	3.1607	6.9072e-04	0.0839	A	G	A	G	A	G	G	A	A	A	A	A	A	A	A	A	A	G	A	A	A	A	R	G	A	G	G	G	G	G	G	G	G	-	R	A	R	R	R	A	A	R	A	R	G
chr1	3663465	3.8536	1.4008e-04	0.1045	A	G	A	R	A	G	G	A	A	A	A	A	A	A	A	A	A	G	A	A	A	A	R	-	A	G	G	G	G	G	G	G	G	G	R	A	R	R	G	A	A	R	A	G	-
chr1	3663659	3.2194	6.0346e-04	0.0856	C	A	C	M	C	A	A	C	C	C	C	C	C	C	C	C	C	A	C	C	C	C	M	-	C	A	A	A	A	A	A	A	A	A	M	C	M	M	M	C	C	M	C	M	A
chr1	3663691	3.0602	8.7063e-04	0.0809	C	T	C	Y	C	T	T	C	C	C	C	C	C	C	C	C	C	T	C	C	C	C	Y	-	C	T	T	T	T	T	T	T	T	T	Y	C	Y	Y	Y	C	C	Y	C	Y	T
chr1	3666665	5.3161	4.8295e-06	0.1471	A	G	A	R	A	R	R	A	A	A	A	A	A	A	A	A	A	A	A	A	A	A	R	-	A	-	A	R	R	R	R	A	A	A	R	A	R	R	G	A	A	R	A	G	A
chr1	3666711	5.8804	1.3172e-06	0.1632	C	G	C	S	C	S	S	C	C	C	C	C	C	C	C	C	C	C	C	C	C	C	S	-	C	-	C	S	S	S	S	C	C	C	S	C	S	S	G	C	C	S	C	G	C
chr1	3666783	5.1729	6.7162e-06	0.1430	A	G	A	A	A	R	R	A	A	A	A	A	A	A	A	A	A	A	A	A	A	A	A	-	A	-	A	R	R	R	R	A	-	A	A	A	A	R	R	A	A	A	A	R	A
chr1	3666913	6.2946	5.0743e-07	0.1748	G	A	G	R	G	R	R	G	G	G	G	G	G	G	G	G	G	G	G	G	G	G	R	G	G	G	G	R	R	R	R	G	G	G	R	G	R	R	A	G	G	R	G	A	G
chr1	3667126	3.9066	1.2400e-04	0.1061	C	T	-	Y	C	Y	Y	C	C	C	C	C	C	C	C	C	C	C	C	C	C	C	Y	C	C	C	C	Y	Y	Y	Y	T	C	C	Y	C	Y	Y	Y	C	C	Y	C	Y	C
chr1	3667132	4.4408	3.6242e-05	0.1218	C	T	C	Y	C	Y	Y	C	C	C	C	C	C	C	C	C	C	C	C	C	C	C	Y	C	C	C	C	Y	Y	Y	Y	T	C	C	Y	C	C	Y	Y	C	C	Y	C	Y	C
chr1	3670927	3.0791	8.3351e-04	0.0815	G	C	G	C	S	C	C	G	G	G	G	G	G	G	G	G	G	C	G	G	G	G	C	C	G	C	C	C	C	C	C	C	C	S	S	G	S	C	C	G	G	S	G	C	S
chr1	3680271	3.0751	8.4112e-04	0.0813	C	T	C	T	T	T	T	C	C	C	C	C	C	C	C	C	C	T	C	C	C	C	T	Y	C	Y	T	T	T	T	T	T	T	T	Y	C	Y	Y	T	C	C	Y	C	T	Y
chr1	3684079	3.0847	8.2280e-04	0.0816	G	A	G	R	A	A	A	G	G	G	G	G	G	G	G	G	G	A	G	G	G	G	A	R	G	R	A	A	A	A	A	A	-	R	R	G	R	R	A	G	G	G	G	A	R
chr1	3691557	3.2874	5.1590e-04	0.0877	G	C	G	S	C	C	C	G	G	G	S	G	G	G	G	G	G	C	G	G	G	G	C	S	G	S	C	S	S	S	C	S	C	C	S	G	S	S	C	G	G	S	G	C	S
chr1	3700693	3.2155	6.0885e-04	0.0855	C	T	C	C	Y	Y	Y	C	C	C	C	C	C	C	C	C	C	Y	C	C	C	C	Y	C	C	C	Y	C	C	Y	Y	-	C	Y	C	C	Y	C	T	C	C	C	Y	T	Y
chr1	3707425	3.2571	5.5320e-04	0.0868	A	G	A	G	G	G	G	A	A	A	A	A	A	A	A	A	A	G	A	A	A	A	G	G	A	G	G	R	G	G	G	G	G	-	R	A	R	R	G	A	A	R	A	G	R
chr1	3707523	3.0422	9.0739e-04	0.0804	T	A	-	A	A	A	A	T	T	T	T	T	T	T	T	T	T	A	T	T	T	T	A	-	T	A	A	W	A	A	A	A	A	W	W	T	W	W	A	T	T	W	T	A	W
chr1	3719337	3.4906	3.2313e-04	0.0937	T	C	T	Y	C	Y	Y	T	T	T	T	T	T	T	T	T	T	-	T	T	T	T	T	T	T	T	T	C	C	C	C	T	C	T	Y	T	T	T	Y	T	T	Y	T	Y	T
chr1	3719404	3.4371	3.6549e-04	0.0921	A	C	A	C	C	C	C	A	A	A	A	A	A	A	A	A	A	M	A	A	A	A	A	M	A	M	M	M	C	C	C	A	C	M	M	A	M	C	C	M	A	M	M	C	M
chr1	3719537	4.1738	6.7021e-05	0.1139	C	T	C	Y	T	T	T	C	C	C	C	C	C	C	C	C	C	T	C	C	C	C	C	Y	C	Y	T	Y	T	T	T	C	T	Y	Y	C	C	Y	T	C	C	Y	C	T	Y
chr1	3719547	4.5466	2.8407e-05	0.1249	C	A	C	M	A	A	A	C	C	C	C	C	C	C	C	C	C	M	C	C	C	C	C	C	C	C	M	M	A	A	A	C	A	C	M	C	C	C	M	C	C	M	C	M	C
chr1	3719560	4.6791	2.0937e-05	0.1287	T	C	T	C	C	C	C	T	T	T	Y	T	T	T	T	T	T	C	T	T	T	T	T	Y	T	Y	C	Y	C	C	C	T	C	Y	Y	C	T	Y	C	T	Y	Y	Y	C	Y
chr1	3719568	4.2975	5.0408e-05	0.1176	C	A	C	A	A	A	A	C	C	C	M	C	C	C	C	C	C	A	C	C	C	C	C	M	C	M	A	M	A	A	A	C	A	M	M	A	C	M	A	C	M	M	M	A	M
chr1	3721815	3.4146	3.8496e-04	0.0915	C	A	C	C	A	M	M	C	C	C	C	C	C	C	C	C	C	M	C	C	C	C	C	-	C	M	M	A	M	A	M	C	C	M	C	C	C	C	A	C	C	C	C	A	M
chr1	3721822	3.5694	2.6954e-04	0.0961	G	A	G	G	A	A	A	G	G	G	G	G	G	G	G	G	G	R	G	G	G	G	G	-	G	R	R	A	R	A	A	G	G	R	G	G	G	G	A	G	G	G	G	A	R
chr1	3782358	3.3187	4.8011e-04	0.0886	C	T	C	C	Y	C	C	C	C	C	C	C	C	C	C	C	C	Y	C	C	C	C	C	-	C	C	Y	Y	C	C	C	C	Y	Y	C	C	C	C	C	T	C	C	C	C	Y
chr1	3801951	3.0181	9.5912e-04	0.0796	C	A	C	C	M	M	M	C	C	C	C	C	C	C	C	C	C	M	C	C	C	C	A	C	C	C	M	A	M	M	M	C	C	M	C	C	C	M	M	C	C	C	M	M	M
chr1	3847803	3.3038	4.9680e-04	0.0882	C	A	C	A	M	A	A	C	C	C	C	C	C	C	C	C	C	A	C	C	C	C	C	C	C	C	A	A	A	C	A	A	M	M	M	A	M	M	M	C	C	M	M	M	M
chr1	3848130	3.3246	4.7358e-04	0.0888	T	C	T	C	C	C	C	T	T	T	T	T	T	T	T	T	T	C	T	T	T	T	T	T	T	T	C	C	C	T	Y	C	-	Y	Y	T	Y	Y	Y	T	T	Y	T	Y	Y
chr1	3848833	3.6062	2.4766e-04	0.0972	T	C	T	C	C	C	C	T	T	T	T	T	T	T	T	T	T	Y	T	T	T	T	T	T	T	T	Y	C	C	T	Y	C	Y	Y	Y	T	Y	Y	Y	T	T	Y	T	Y	Y
chr1	3900393	3.2507	5.6147e-04	0.0866	G	T	G	K	G	K	K	G	G	G	G	G	G	G	G	G	G	G	G	G	G	G	G	-	G	G	G	K	K	K	G	G	K	G	K	G	G	G	G	G	G	K	G	G	G
chr1	3902803	3.3912	4.0624e-04	0.0908	G	C	G	S	C	C	C	G	G	G	G	G	G	G	G	G	G	S	G	G	G	G	C	C	G	C	S	S	S	S	C	C	S	-	S	G	S	S	C	G	G	S	G	C	S
chr1	3903667	3.4636	3.4391e-04	0.0929	G	A	G	R	A	R	R	G	G	G	G	G	G	G	G	G	G	A	G	G	G	G	A	-	G	A	A	R	A	R	A	A	R	R	R	G	R	R	A	G	G	R	G	A	R
chr1	3907836	3.2624	5.4657e-04	0.0869	T	C	T	Y	C	C	C	T	T	T	T	T	T	T	T	T	T	C	T	T	T	T	C	C	T	C	C	C	C	Y	C	C	Y	C	Y	C	Y	Y	C	T	Y	Y	T	C	Y
chr1	3907844	3.3457	4.5117e-04	0.0894	A	C	A	M	C	C	C	A	A	A	A	A	A	A	A	A	A	C	A	A	A	A	M	C	A	C	C	C	C	M	C	C	M	C	M	A	M	M	C	A	A	M	A	C	M
chr1	3907850	3.3457	4.5117e-04	0.0894	A	T	A	W	T	T	T	A	A	A	A	A	A	A	A	A	A	T	A	A	A	A	W	T	A	T	T	T	T	W	T	T	W	T	W	A	W	W	T	A	A	W	A	T	W
chr1	3908208	4.0492	8.9288e-05	0.1103	T	C	T	Y	C	C	C	T	T	T	Y	T	T	T	T	T	T	C	T	T	T	T	Y	-	T	C	C	C	C	Y	C	C	C	C	Y	C	Y	Y	C	T	Y	Y	T	C	C
chr1	3908396	3.0333	9.2627e-04	0.0801	C	G	C	S	G	G	G	C	C	C	C	C	C	C	C	C	C	G	C	C	C	C	S	G	C	G	G	G	G	S	G	G	S	-	S	C	S	S	G	C	C	S	C	G	-
chr1	3908551	3.9301	1.1747e-04	0.1068	G	A	G	R	A	A	A	G	G	G	R	G	G	G	G	G	G	A	G	G	G	G	R	-	G	A	A	A	A	R	R	A	A	A	R	G	R	R	A	G	R	R	G	A	R
chr1	3908648	3.0382	9.1576e-04	0.0802	C	T	C	Y	T	T	T	C	C	C	Y	C	C	C	C	C	C	T	C	C	C	C	T	-	C	T	T	T	T	Y	T	T	-	T	Y	T	Y	Y	T	C	C	Y	C	T	T
chr1	3908902	3.1185	7.6112e-04	0.0826	G	C	G	S	C	C	C	-	G	G	G	G	G	G	G	G	G	S	G	G	G	G	S	C	G	C	S	C	C	S	S	C	C	S	S	G	S	S	C	G	G	S	G	C	S
chr1	3912384	3.3342	4.6323e-04	0.0891	C	T	C	T	T	T	T	C	C	C	C	C	C	C	C	C	C	T	C	C	C	C	Y	T	C	T	T	T	T	Y	Y	C	T	C	Y	C	Y	-	T	C	C	Y	C	T	-
chr1	3955554	3.8892	1.2908e-04	0.1055	C	T	C	T	Y	T	T	C	C	C	C	C	C	C	C	C	C	C	C	C	C	C	Y	-	C	T	C	T	Y	T	T	T	-	C	Y	Y	Y	Y	T	C	C	Y	C	T	C
chr1	3958960	5.3930	4.0455e-06	0.1493	G	A	G	R	R	A	A	G	G	G	G	G	G	G	G	G	G	R	G	G	G	G	R	R	G	R	R	A	R	A	A	G	A	G	G	G	R	R	R	G	G	G	G	R	-
chr1	3959035	6.2384	5.7763e-07	0.1733	G	A	G	R	R	A	A	G	G	G	G	G	G	G	G	G	G	R	G	G	G	G	R	-	G	R	R	A	R	A	A	G	A	G	G	G	R	R	R	G	G	G	G	R	G
chr1	3959306	3.6450	2.2648e-04	0.0983	C	T	C	Y	T	T	T	C	C	C	C	C	C	C	C	C	C	Y	C	C	C	C	Y	T	C	T	Y	T	Y	T	T	T	T	Y	C	C	Y	Y	Y	C	C	C	C	Y	Y
chr1	3959408	3.4462	3.5792e-04	0.0924	C	T	C	Y	T	T	T	C	C	C	C	C	C	C	C	C	C	Y	C	C	C	C	Y	T	C	T	Y	T	Y	T	T	T	T	Y	C	C	Y	Y	Y	C	C	C	C	Y	-
chr1	3959449	3.6309	2.3392e-04	0.0979	A	G	A	R	G	G	G	A	A	A	A	A	A	A	A	A	A	R	A	A	A	A	R	G	A	G	R	G	R	G	G	G	G	R	A	A	R	R	R	A	A	A	A	R	-
chr1	3959493	3.2061	6.2218e-04	0.0852	G	T	G	K	T	T	T	G	G	G	G	G	G	G	G	G	G	K	G	G	G	G	K	T	G	T	K	T	K	T	T	T	T	K	G	G	K	K	K	G	G	G	G	K	-
chr1	3959937	3.2875	5.1579e-04	0.0877	G	C	G	C	C	C	C	G	G	G	G	G	G	G	G	G	G	G	G	G	G	G	S	C	G	C	G	C	S	C	C	C	C	G	S	G	S	S	S	G	G	S	G	S	G
chr1	3960082	3.7347	1.8422e-04	0.1010	G	A	G	A	A	A	A	G	G	G	G	G	G	G	G	G	G	G	G	G	G	G	R	-	G	A	G	A	R	A	A	A	-	G	R	G	R	R	R	G	G	R	G	R	G
chr1	3960271	3.0859	8.2053e-04	0.0817	G	T	G	T	T	T	T	G	G	G	G	G	G	G	G	G	G	K	G	G	G	G	K	-	G	T	K	T	K	T	T	T	T	G	K	G	K	K	K	G	G	K	G	K	-
chr1	3960337	3.2511	5.6096e-04	0.0866	C	T	C	T	T	T	T	C	C	C	C	C	C	C	C	C	C	C	C	C	C	C	Y	-	C	T	C	T	Y	T	T	T	T	C	Y	C	Y	Y	Y	C	C	Y	C	Y	-
chr1	3960498	3.2727	5.3370e-04	0.0872	A	C	A	C	C	C	C	A	A	A	A	A	A	A	A	A	A	A	A	A	A	A	M	C	A	C	A	C	M	C	C	C	C	A	M	A	M	M	M	A	-	M	A	M	A
chr1	3960708	3.0666	8.5781e-04	0.0811	G	A	G	A	A	A	A	G	G	G	G	G	G	G	G	G	G	R	G	G	G	G	R	A	G	A	R	A	R	A	A	A	A	R	R	G	R	R	R	G	G	R	G	R	G
chr1	3968532	3.8090	1.5525e-04	0.1032	C	T	C	T	Y	T	T	C	C	C	C	C	C	C	C	C	C	C	C	C	C	C	C	-	C	Y	C	T	C	T	T	C	-	C	Y	C	Y	-	C	C	C	Y	C	C	C
chr1	3968693	3.2039	6.2525e-04	0.0852	A	T	A	A	A	W	W	A	A	A	A	A	A	A	A	A	A	A	A	A	A	A	A	-	A	W	A	W	A	T	W	A	W	A	A	A	A	W	A	A	A	A	A	A	A
chr1	4015636	3.3002	5.0098e-04	0.0881	G	A	G	R	R	R	R	G	G	G	G	G	G	G	G	G	G	R	G	G	G	G	R	-	G	R	R	G	R	G	G	G	R	G	G	G	R	G	G	G	G	G	G	G	G
chr1	4018843	3.3799	4.1695e-04	0.0904	T	G	T	K	K	G	G	T	T	T	T	T	T	T	T	T	T	G	T	T	T	T	G	G	T	G	G	G	T	G	G	T	G	G	K	T	K	K	G	K	K	T	T	G	G
chr1	4023928	3.6040	2.4889e-04	0.0971	C	A	C	C	C	M	M	C	C	C	C	C	C	C	C	C	C	C	C	C	C	C	C	M	C	M	C	C	C	C	C	C	M	M	C	C	M	C	M	C	C	C	C	M	M
chr1	4023985	3.5571	2.7729e-04	0.0957	C	G	C	C	C	S	S	C	C	C	C	C	C	C	C	C	C	C	C	C	C	C	C	S	C	S	C	C	C	C	C	C	S	S	C	C	S	C	S	C	C	C	C	S	S
chr1	4024156	3.5435	2.8607e-04	0.0953	A	G	A	A	A	R	R	A	A	A	A	A	A	A	A	A	A	A	A	A	A	A	A	R	A	R	A	A	A	A	A	A	R	R	A	A	R	A	R	A	A	A	A	R	R
chr1	4024927	3.7538	1.7626e-04	0.1015	C	T	C	C	C	Y	Y	C	C	C	C	C	C	C	C	C	C	C	C	C	C	C	C	Y	C	Y	C	C	C	-	C	C	Y	Y	C	C	Y	C	Y	C	C	C	C	Y	Y
chr1	4025138	3.4060	3.9268e-04	0.0912	A	C	A	A	A	M	M	A	A	A	A	A	A	A	A	A	A	A	A	A	A	A	A	M	A	M	A	A	A	A	A	A	A	M	A	A	A	A	M	A	A	A	A	M	M
chr1	4025209	3.5261	2.9775e-04	0.0948	G	A	G	G	G	R	R	G	G	G	G	G	G	G	G	G	G	G	G	G	G	G	G	R	G	R	G	G	R	G	G	G	R	R	G	G	R	G	R	G	G	G	G	R	R
chr1	4025276	3.6040	2.4889e-04	0.0971	C	G	C	C	C	S	S	C	C	C	C	C	C	C	C	C	C	C	C	C	C	C	C	S	C	S	C	C	C	C	C	C	S	S	C	C	S	C	S	C	C	C	C	S	S
chr1	4025398	4.1021	7.9058e-05	0.1118	T	C	T	T	T	Y	Y	T	T	T	T	T	T	T	T	T	T	T	T	T	T	T	T	Y	T	Y	T	T	Y	T	T	T	Y	Y	T	T	Y	T	Y	T	T	T	T	Y	Y
chr1	4025485	4.5273	2.9694e-05	0.1243	T	C	T	T	T	Y	Y	T	T	T	T	T	T	T	T	T	T	T	T	T	T	T	T	Y	T	Y	T	T	T	T	T	T	Y	Y	T	T	Y	T	Y	T	T	T	T	Y	Y
chr1	4025582	5.1211	7.5670e-06	0.1415	T	C	T	T	T	Y	Y	T	T	T	T	T	T	T	T	T	T	T	T	T	T	T	T	Y	T	Y	T	T	T	Y	T	T	Y	Y	T	T	Y	T	Y	T	T	T	T	Y	Y
chr1	4025737	4.4238	3.7688e-05	0.1213	C	A	C	C	C	M	M	C	C	C	C	C	C	C	C	C	C	C	C	C	C	C	C	-	C	M	C	C	C	C	C	C	M	M	C	C	M	C	M	C	C	C	C	M	M
chr1	4025888	3.2774	5.2792e-04	0.0874	G	A	G	G	G	R	R	G	G	G	G	G	G	G	G	G	G	G	G	G	G	G	G	R	G	R	G	G	G	G	G	G	-	R	G	G	R	G	R	G	G	G	G	R	R
chr1	4025906	3.3048	4.9565e-04	0.0882	G	T	G	G	G	K	K	G	G	G	G	G	G	G	G	G	G	G	G	G	G	G	G	K	G	K	G	G	G	G	G	G	-	K	G	G	K	G	K	G	G	G	G	K	K
chr1	4038088	4.1593	6.9301e-05	0.1135	G	A	G	R	R	R	R	G	G	G	G	G	G	G	G	G	G	G	G	G	G	G	G	R	G	R	G	-	G	G	G	G	R	R	G	G	R	G	R	G	G	G	G	R	R
chr1	4038096	3.4238	3.7691e-04	0.0917	C	T	C	T	Y	Y	Y	C	C	C	C	C	C	C	C	C	C	C	C	C	C	C	C	Y	C	Y	C	-	C	C	C	C	Y	Y	Y	C	Y	C	Y	C	C	Y	C	Y	Y
chr1	4085373	3.2363	5.8036e-04	0.0861	T	C	T	Y	T	Y	Y	T	T	T	T	T	T	T	T	T	T	T	T	T	T	T	T	Y	T	Y	T	T	T	Y	Y	T	Y	T	T	T	T	T	Y	T	T	-	T	Y	T
chr1	4086741	5.5298	2.9525e-06	0.1532	G	A	G	R	R	A	A	G	G	G	G	G	G	G	G	G	G	R	G	G	G	G	G	G	G	G	R	A	A	A	A	G	A	R	R	G	-	G	R	G	G	R	G	R	G
chr1	4087109	4.1054	7.8456e-05	0.1119	G	A	G	R	R	A	A	G	G	G	G	G	G	G	G	G	G	R	G	G	G	G	G	R	G	R	R	A	A	A	A	G	A	R	R	G	R	G	A	G	G	R	G	A	R
chr1	4092188	5.8486	1.4172e-06	0.1623	C	T	C	Y	Y	T	T	C	C	C	C	C	C	C	C	C	C	Y	C	C	C	C	C	C	C	C	Y	T	T	T	T	C	T	Y	Y	C	Y	C	Y	C	C	Y	C	Y	Y
chr1	4092776	3.7126	1.9380e-04	0.1003	G	A	G	R	G	-	R	G	G	G	G	G	G	G	G	G	G	R	G	G	G	G	G	-	G	G	R	A	A	A	G	G	R	R	R	G	G	G	G	G	G	R	G	G	R
chr1	4092851	4.4601	3.4666e-05	0.1223	C	T	C	Y	Y	T	T	C	C	C	C	C	C	C	C	C	C	Y	C	C	C	C	C	-	C	C	Y	T	C	T	T	C	-	Y	Y	C	Y	C	C	C	C	Y	C	C	Y
chr1	4102414	3.0252	9.4357e-04	0.0798	C	A	C	C	C	C	C	C	C	C	C	C	C	C	C	C	C	-	C	C	C	C	C	-	C	C	-	C	C	C	C	C	C	C	C	C	C	C	M	C	C	C	C	M	C
chr1	4115155	3.0986	7.9689e-04	0.0820	C	T	C	Y	C	C	C	C	C	C	C	C	C	C	C	C	C	C	C	C	C	C	C	C	C	C	C	Y	-	Y	C	C	Y	C	C	C	C	C	Y	C	C	C	Y	Y	C
chr1	4138510	3.7721	1.6899e-04	0.1021	G	A	G	A	G	G	R	G	G	G	G	G	G	G	G	G	G	G	G	G	G	G	-	R	G	R	G	R	A	G	G	R	G	R	R	G	G	G	R	G	G	R	G	R	R
chr1	4337342	3.1020	7.9076e-04	0.0821	G	A	G	R	R	A	A	G	G	G	G	G	G	G	G	G	G	R	G	G	G	G	R	R	G	R	R	A	A	A	A	R	A	A	G	G	R	R	R	G	G	R	G	R	R
chr1	4338406	3.3843	4.1277e-04	0.0906	A	G	A	G	G	G	G	A	A	A	A	A	A	A	A	A	A	R	A	A	A	A	G	G	A	G	R	G	G	G	G	G	G	R	R	A	R	R	G	A	R	R	A	G	R
chr1	4346794	4.0213	9.5224e-05	0.1094	C	A	C	C	M	M	M	C	C	C	C	C	C	C	-	C	C	C	C	C	C	C	C	C	C	C	C	C	C	C	C	C	M	M	C	C	M	C	M	C	C	C	M	M	M
chr1	4616313	3.7402	1.8190e-04	0.1011	A	G	A	A	A	A	A	A	A	A	A	A	A	A	A	A	A	A	A	A	A	A	A	-	A	A	A	-	A	A	A	A	A	A	A	A	A	A	R	A	A	-	A	R	A
chr2	123028	4.4766	3.3374e-05	0.1228	G	C	G	C	S	C	C	G	G	G	G	G	G	G	G	G	G	S	G	G	G	G	S	G	G	G	S	C	C	C	C	C	S	S	G	G	S	C	C	S	G	C	G	C	S
chr2	123645	3.3475	4.4931e-04	0.0895	G	C	G	C	C	C	C	G	G	G	G	G	G	-	G	G	G	S	G	G	G	G	S	S	G	S	S	C	C	C	C	C	C	S	G	G	S	C	S	-	G	C	G	S	S
chr2	124459	3.3731	4.2351e-04	0.0902	T	C	T	C	C	C	C	T	T	T	T	T	T	T	T	T	T	Y	T	T	T	T	T	Y	T	Y	Y	C	C	C	C	C	C	C	T	T	Y	C	Y	T	T	C	T	Y	C
chr2	126204	4.0917	8.0958e-05	0.1115	T	C	T	C	C	C	C	-	T	T	T	T	T	T	T	T	T	C	T	T	T	T	T	Y	T	Y	C	C	-	C	C	Y	Y	C	T	-	Y	-	Y	T	T	C	T	Y	C
chr2	126585	3.9263	1.1849e-04	0.1066	G	A	G	A	A	A	A	G	G	G	G	G	G	G	G	G	G	A	G	G	G	G	G	R	G	R	A	A	A	A	A	A	R	R	G	G	R	R	R	G	-	A	G	R	A
chr2	126589	4.0585	8.7401e-05	0.1105	C	G	C	G	G	G	G	C	C	C	C	C	C	C	C	C	C	G	C	C	C	C	C	S	C	S	G	G	G	G	G	G	S	S	C	C	S	S	S	C	-	G	C	S	G
chr2	126631	3.4702	3.3866e-04	0.0931	T	C	T	C	C	C	C	T	T	T	T	T	T	T	T	T	T	C	T	T	T	T	T	Y	T	Y	C	C	C	C	C	C	Y	Y	T	T	Y	Y	Y	T	T	C	T	Y	C
chr2	127107	3.5825	2.6153e-04	0.0965	G	A	G	A	A	A	A	G	G	G	G	G	G	G	G	G	G	A	G	G	G	G	G	R	G	R	A	A	A	A	A	A	R	R	G	G	R	R	R	G	G	A	G	R	R
chr2	127129	4.1937	6.4020e-05	0.1145	C	T	C	T	T	T	T	C	C	C	C	C	C	C	C	C	C	T	C	C	C	C	C	Y	C	Y	T	T	T	T	T	T	Y	Y	C	C	Y	Y	Y	C	C	-	C	Y	-
chr2	127169	3.7983	1.5911e-04	0.1029	A	C	A	C	-	C	C	A	A	A	A	A	A	A	A	A	A	C	A	A	A	A	A	M	A	M	C	C	C	C	C	C	M	M	A	A	M	M	M	A	A	C	A	M	M
chr2	127235	3.3343	4.6314e-04	0.0891	G	A	G	A	A	R	R	G	G	G	G	G	G	G	G	G	G	A	G	G	G	G	G	R	G	R	A	A	A	A	A	A	R	R	G	G	R	R	R	G	G	A	G	-	R
chr2	127280	3.1039	7.8724e-04	0.0822	T	C	T	C	C	C	C	T	T	T	T	T	T	-	T	T	T	C	T	T	T	T	T	Y	T	Y	C	C	C	C	C	C	Y	-	-	T	Y	Y	Y	T	T	C	T	Y	Y
chr2	225478	3.3543	4.4230e-04	0.0897	G	C	G	S	G	G	G	G	G	G	G	G	G	G	G	G	G	G	G	G	G	G	S	G	G	G	G	G	G	S	G	G	S	G	G	G	S	G	G	G	G	S	G	G	G
chr2	225479	3.2628	5.4600e-04	0.0869	C	T	-	Y	C	C	C	C	C	C	C	C	C	C	C	C	C	C	-	C	C	C	Y	C	C	C	C	C	C	Y	C	C	Y	C	C	C	Y	C	C	C	C	Y	C	C	C
chr2	252498	3.1811	6.5896e-04	0.0845	G	A	G	G	G	G	G	G	G	G	G	G	G	G	G	G	G	G	G	G	G	G	G	G	G	G	G	G	G	G	G	A	G	G	G	G	G	G	G	G	G	G	G	G	G
chr2	286335	3.5769	2.6489e-04	0.0963	T	C	T	T	T	T	T	T	T	T	T	T	T	T	T	T	T	T	T	T	T	T	T	T	T	T	T	T	T	Y	T	-	T	T	T	T	T	T	Y	T	T	T	T	Y	T
chr2	316104	3.4608	3.4608e-04	0.0928	C	T	T	C	T	T	T	T	C	T	T	T	T	T	T	C	C	Y	T	C	C	C	T	T	T	T	Y	C	Y	C	Y	T	Y	Y	Y	T	Y	Y	C	T	Y	C	T	C	Y
chr2	316157	3.2035	6.2583e-04	0.0852	T	G	T	T	T	T	T	T	T	T	T	T	T	T	T	T	T	T	T	T	T	T	T	T	T	T	T	T	T	T	T	T	T	T	T	T	T	T	K	T	T	T	T	K	T
chr2	531698	3.1534	7.0242e-04	0.0837	C	T	C	C	C	C	C	C	C	C	C	C	C	C	C	C	C	C	C	C	C	C	C	C	C	C	C	Y	Y	C	C	C	C	C	C	C	Y	C	Y	C	C	C	Y	Y	C
chr2	735914	3.9744	1.0607e-04	0.1081	C	A	C	C	C	M	M	C	C	C	C	C	C	C	C	C	C	C	C	C	C	C	C	C	C	C	C	C	C	C	C	C	C	C	C	C	C	C	C	C	C	C	C	C	C
chr2	842027	3.2504	5.6186e-04	0.0866	G	T	G	K	T	T	T	G	G	G	G	G	G	G	G	G	G	T	G	G	G	G	G	-	G	T	T	T	K	T	T	G	K	K	K	K	K	K	K	K	K	K	G	K	K
chr2	1028251	3.4235	3.7713e-04	0.0917	C	A	C	A	A	M	M	C	C	C	C	C	C	C	C	C	C	A	C	C	C	C	A	-	C	A	A	M	M	M	A	C	-	M	C	M	M	M	A	C	C	A	C	A	M
chr2	1039329	3.2815	5.2296e-04	0.0875	C	T	C	T	T	T	T	C	C	C	C	C	C	C	C	C	C	Y	C	C	C	C	Y	T	C	T	Y	T	T	T	T	T	Y	Y	C	C	Y	C	Y	C	C	T	C	Y	Y
[truncated: 70,493 more rows]
[truncated: 94 more columns]
