# Supplementary material for: Investigating the Genetic and Molecular Basis of Melanin and Edible Quality in Auricularia cornea
Source: J Fungi (Basel). 2026 May 23;12(6):381. doi: 10.3390/jof12060381 (PMC13301874; doi:10.3390/jof12060381)
Supplement: Supplementary file 1 [file jof-12-00381-s001.zip › File S2/Hardness.significant.gene-qtl.xls]

CHROM	POS	LOD	Pvalue	PVE	REF	ALT	ACP001	ACP004	ACP005	ACP006	ACP007	ACP008	ACP010	ACP012	ACP014	ACP015	ACP017	ACP018	ACP019	ACP020	ACP021	ACP022	ACP024	ACP027	ACP029	ACP030	ACP034	ACP035	ACP036	ACP037	ACP038	ACP040	ACP041	ACP042	ACP044	ACP047	ACP048	ACP049	ACP050	ACP051	ACP055	ACP059	ACP060	ACP062	ACP063	ACP064	ACP067	ACP068	ACP069
chr1	232801	3.1534	7.0248e-04	0.0837	C	T	C	C	C	Y	Y	C	C	C	C	C	C	C	C	C	C	C	C	C	C	C	C	C	C	-	C	Y	Y	Y	Y	Y	C	Y	C	C	Y	C	Y	C	C	C	C	Y	Y
chr1	242974	3.3544	4.4219e-04	0.0897	C	G	C	C	C	G	G	C	C	C	C	C	C	C	C	C	C	C	C	C	C	C	C	S	C	S	C	S	S	C	G	S	G	C	C	C	S	C	G	C	C	C	C	G	C
chr1	267354	3.0851	8.2213e-04	0.0816	G	A	G	A	A	A	A	G	G	G	G	G	G	G	G	G	G	R	G	-	G	-	A	A	G	A	R	A	R	A	R	A	-	R	R	G	R	-	A	G	G	A	G	A	R
chr1	296926	4.5326	2.9336e-05	0.1245	A	G	A	R	G	R	R	A	A	A	A	A	A	A	A	A	A	A	A	A	A	A	R	-	A	R	A	R	A	R	A	A	-	A	A	A	R	A	R	A	A	A	A	R	A
chr1	336499	3.5676	2.7062e-04	0.0960	T	C	T	T	Y	C	C	T	T	T	T	T	T	T	T	T	T	T	T	T	T	T	T	Y	T	Y	T	Y	T	Y	T	Y	Y	T	T	T	Y	Y	Y	T	T	T	Y	Y	T
chr1	352324	3.6575	2.2002e-04	0.0987	G	A	G	A	R	A	A	G	G	G	G	G	G	G	G	G	G	A	G	G	G	G	A	R	G	R	A	R	A	R	A	G	R	R	R	G	G	G	R	G	G	R	G	R	R
chr1	352327	3.2650	5.4321e-04	0.0870	A	G	A	G	R	G	G	A	A	A	A	A	A	A	A	A	A	G	A	A	A	A	G	R	A	R	G	R	G	R	G	A	R	R	R	A	A	A	R	A	A	R	A	R	R
chr1	379099	3.6620	2.1778e-04	0.0988	A	G	A	A	A	A	A	A	A	A	A	A	A	-	A	A	A	A	A	A	A	A	A	A	A	A	A	R	R	A	A	A	-	A	A	A	A	A	R	A	A	A	A	R	A
chr1	379164	3.1727	6.7185e-04	0.0842	T	C	T	T	Y	T	T	T	T	T	T	T	T	T	T	T	T	T	T	T	T	T	T	T	T	T	T	Y	Y	T	T	T	T	T	T	T	-	T	Y	T	T	T	T	Y	T
chr1	386839	3.0199	9.5519e-04	0.0797	C	T	C	C	Y	Y	Y	C	C	C	C	C	C	C	C	C	C	C	C	C	C	C	C	C	C	Y	C	Y	C	C	C	C	Y	C	C	C	C	C	Y	C	C	C	Y	Y	Y
chr1	646338	3.2582	5.5183e-04	0.0868	G	A	G	G	G	G	G	G	G	G	G	G	G	G	G	G	G	G	G	G	G	G	R	G	G	G	G	R	G	R	G	G	G	R	G	G	G	G	G	G	G	G	G	G	R
chr1	714825	3.0037	9.9142e-04	0.0792	A	G	A	R	G	R	R	A	A	A	A	A	A	A	A	A	A	G	A	A	A	A	G	G	A	G	G	G	R	G	G	-	R	-	A	R	R	R	G	A	A	A	A	G	-
chr1	731064	3.3145	4.8474e-04	0.0885	G	A	G	G	G	R	R	G	G	G	G	G	G	G	G	G	G	R	G	G	G	G	R	-	G	R	R	R	G	R	R	R	G	G	G	G	R	R	R	G	G	G	G	R	G
chr1	731156	3.5698	2.6927e-04	0.0961	T	C	T	T	T	Y	Y	T	T	T	T	T	T	T	T	T	T	Y	T	T	T	T	Y	Y	T	Y	Y	Y	T	Y	Y	-	T	T	T	T	Y	T	Y	T	T	T	T	Y	T
chr1	731268	3.2796	5.2530e-04	0.0874	G	A	G	G	G	R	R	G	G	G	G	G	G	G	G	G	G	R	G	G	G	G	R	R	G	R	R	R	G	R	R	R	G	-	G	G	R	G	R	G	G	G	G	R	G
chr1	731270	3.2796	5.2530e-04	0.0874	G	C	G	G	G	S	S	G	G	G	G	G	G	G	G	G	G	S	G	G	G	G	S	S	G	S	S	S	G	S	S	S	G	-	G	G	S	G	S	G	G	G	G	S	G
chr1	731295	3.2551	5.5575e-04	0.0867	A	G	A	A	A	R	R	A	A	A	A	A	A	A	A	A	A	R	A	A	A	A	R	G	A	G	R	R	A	R	R	R	A	A	A	A	A	-	R	A	A	A	A	R	A
chr1	731296	3.2743	5.3170e-04	0.0873	C	T	C	C	C	Y	Y	C	C	C	C	C	C	C	C	C	C	Y	C	C	C	C	Y	Y	C	Y	Y	Y	C	Y	Y	Y	C	C	C	C	Y	-	Y	C	C	C	C	Y	C
chr1	731421	3.0447	9.0210e-04	0.0804	C	A	C	C	C	M	M	C	C	C	C	C	C	C	C	C	C	M	C	C	C	C	M	M	C	-	M	M	C	M	M	M	C	C	C	C	M	C	M	C	C	C	C	M	C
chr1	731737	3.5786	2.6388e-04	0.0963	A	G	A	A	A	R	R	A	A	A	A	A	A	A	A	A	A	R	A	A	A	A	R	R	A	R	R	R	A	R	R	R	A	A	A	A	R	R	R	A	A	A	A	R	A
chr1	731841	4.4403	3.6284e-05	0.1218	T	C	T	T	T	Y	Y	T	T	T	T	T	T	T	T	T	T	Y	T	T	T	T	Y	-	T	T	Y	Y	T	T	T	T	T	T	T	T	Y	T	Y	T	T	T	T	Y	T
chr1	731876	3.2558	5.5488e-04	0.0867	A	G	A	A	A	R	R	A	A	A	A	A	A	A	A	A	A	R	A	A	A	A	R	-	A	R	R	R	A	R	-	R	A	A	A	A	R	R	R	A	-	A	A	R	A
chr1	732182	3.9071	1.2386e-04	0.1061	C	A	C	C	C	M	M	C	C	C	C	C	C	C	C	C	C	M	C	C	C	C	M	C	C	M	M	C	C	C	C	M	-	C	C	C	M	C	M	C	C	C	C	M	C
chr1	742760	3.2524	5.5930e-04	0.0866	A	G	A	A	G	R	R	A	A	A	A	A	A	A	A	A	A	R	A	A	A	A	R	G	A	G	R	G	A	G	R	G	-	R	A	A	R	R	R	A	A	A	A	R	R
chr1	742782	3.1944	6.3921e-04	0.0849	T	C	T	T	C	Y	Y	T	T	T	T	T	T	T	T	T	T	Y	T	T	T	T	Y	C	T	C	Y	C	T	C	Y	C	-	Y	T	Y	Y	Y	Y	T	T	T	T	Y	Y
chr1	742789	3.1772	6.6501e-04	0.0844	A	G	A	A	G	R	R	A	A	A	A	A	A	A	A	A	A	R	A	A	A	A	-	G	A	G	R	G	A	G	R	G	-	R	A	R	R	R	R	A	A	A	A	R	R
chr1	742908	3.3078	4.9223e-04	0.0883	A	C	A	A	C	A	A	A	A	A	A	A	A	A	A	A	A	M	A	A	A	A	-	C	A	C	M	C	A	C	M	C	M	M	A	A	M	M	M	A	A	A	A	M	M
chr1	743104	3.1318	7.3831e-04	0.0830	C	A	C	M	A	M	M	C	C	C	C	C	C	C	C	C	C	A	C	C	C	C	C	A	C	A	A	M	C	A	A	A	M	M	C	C	M	M	M	C	C	C	C	M	M
chr1	758005	4.9782	1.0514e-05	0.1374	G	A	G	G	G	G	G	G	G	G	G	G	G	G	G	G	G	G	G	G	G	G	R	G	G	G	G	R	G	R	R	G	G	G	G	G	R	G	R	G	G	G	G	R	G
chr1	761653	3.1966	6.3588e-04	0.0850	C	T	-	C	C	C	C	C	Y	C	Y	C	C	C	C	Y	Y	C	C	Y	Y	Y	C	C	C	C	C	C	C	C	C	-	C	C	C	C	Y	C	C	T	C	Y	Y	C	C
chr1	764625	3.2008	6.2973e-04	0.0851	T	C	T	C	C	C	C	T	T	T	T	T	T	T	T	T	T	C	T	T	T	T	C	C	T	C	C	C	C	C	C	C	Y	Y	Y	T	Y	Y	C	T	T	Y	T	C	Y
chr1	764741	3.2993	5.0203e-04	0.0880	A	G	A	G	G	G	G	A	A	A	A	A	A	A	A	A	A	G	A	A	A	A	G	G	A	G	G	G	G	G	G	G	R	R	R	A	R	R	G	A	A	R	A	G	-
chr1	765034	3.1742	6.6957e-04	0.0843	C	A	C	M	A	M	M	C	C	C	C	C	C	C	C	C	C	A	C	C	C	C	A	A	C	A	A	A	M	A	A	A	C	M	C	C	M	-	A	C	C	C	C	A	M
chr1	765194	3.1957	6.3718e-04	0.0849	G	A	G	R	A	R	R	G	G	G	G	G	G	G	G	G	G	A	G	G	G	G	A	-	G	A	A	A	R	A	A	A	G	R	G	G	R	R	A	G	G	G	G	A	R
chr1	765562	3.3439	4.5297e-04	0.0894	G	A	G	R	A	R	R	G	G	G	G	G	G	G	G	G	G	A	G	G	G	G	A	-	G	A	A	A	R	A	A	A	G	R	G	G	R	R	A	G	G	G	G	A	R
chr1	771689	3.0197	9.5569e-04	0.0797	T	C	T	T	Y	Y	Y	T	T	T	T	T	T	T	T	T	T	C	T	T	T	T	C	-	T	C	C	Y	Y	Y	C	Y	T	Y	T	T	T	Y	C	T	T	T	T	C	Y
chr1	772016	3.0873	8.1783e-04	0.0817	G	A	G	R	A	R	R	G	G	G	G	G	G	G	G	G	G	A	G	G	G	G	A	A	G	-	A	A	R	A	A	-	G	R	G	G	R	R	A	G	G	G	G	-	R
chr1	772553	3.0297	9.3390e-04	0.0800	T	C	T	C	C	C	C	T	T	T	T	T	T	T	T	T	T	C	T	T	T	T	C	C	T	C	C	C	C	C	C	C	Y	Y	Y	T	Y	Y	C	T	T	Y	T	C	C
chr1	772554	3.0297	9.3390e-04	0.0800	C	A	C	A	A	A	A	C	C	C	C	C	C	C	C	C	C	A	C	C	C	C	A	A	C	A	A	A	A	A	A	A	M	M	M	C	M	M	A	C	C	M	C	A	A
chr1	772562	3.0914	8.1026e-04	0.0818	A	G	A	G	G	G	G	A	A	A	A	A	A	A	A	A	A	G	A	A	A	A	G	G	A	G	G	G	G	G	G	G	R	R	R	A	R	R	G	A	A	R	A	G	G
chr1	778262	4.7945	1.6051e-05	0.1321	G	A	G	R	R	A	A	G	G	G	G	G	G	G	G	G	G	A	G	G	G	G	G	R	G	R	A	A	R	R	A	R	R	R	G	G	R	G	A	R	G	G	G	A	R
chr1	778413	4.3909	4.0651e-05	0.1203	A	G	A	R	R	G	G	A	A	A	A	A	A	A	A	A	A	G	A	A	A	A	R	R	A	R	G	G	A	R	A	R	A	R	A	A	R	A	G	A	A	A	-	G	R
chr1	782031	3.6125	2.4409e-04	0.0973	C	T	C	C	Y	Y	Y	C	C	C	C	C	C	C	C	C	C	Y	C	C	C	C	C	C	C	C	Y	Y	C	T	C	C	-	Y	C	C	Y	C	C	C	C	C	C	C	Y
chr1	783535	4.0225	9.4946e-05	0.1095	G	A	G	R	R	A	A	G	G	G	G	G	G	G	G	G	G	R	G	G	G	G	A	A	G	A	R	A	A	A	A	R	A	R	G	G	R	R	R	G	G	G	G	R	A
chr1	783950	3.1154	7.6660e-04	0.0825	C	A	C	A	A	A	A	C	C	C	C	C	C	C	C	C	C	M	C	C	C	C	A	A	C	A	M	A	M	A	A	A	-	M	M	C	M	M	A	C	C	M	C	A	A
chr1	784294	3.0187	9.5796e-04	0.0796	A	G	A	G	G	G	G	A	A	A	A	A	A	A	A	A	A	G	A	A	A	A	G	G	A	G	G	G	R	G	G	G	G	R	R	A	R	R	G	A	A	R	A	G	R
chr1	785320	3.5666	2.7126e-04	0.0960	G	T	G	T	K	T	T	G	G	G	G	G	G	G	G	G	G	K	G	G	G	G	T	-	G	T	K	T	K	T	T	T	T	K	K	G	K	K	T	G	G	K	G	T	-
chr1	785333	3.6370	2.3069e-04	0.0981	C	T	C	T	Y	T	T	C	C	C	C	C	C	C	C	C	C	Y	C	C	C	C	T	-	C	T	Y	T	Y	T	Y	T	T	Y	Y	C	Y	Y	T	C	C	Y	C	T	-
chr1	796447	3.4642	3.4339e-04	0.0929	C	T	C	C	Y	C	C	C	C	C	C	C	C	C	C	C	C	Y	C	C	C	C	T	C	C	C	Y	Y	Y	Y	C	C	Y	Y	C	C	C	C	T	C	C	C	C	T	Y
chr1	813311	3.0395	9.1308e-04	0.0803	T	G	T	T	T	T	T	T	T	T	T	T	T	T	T	T	T	K	T	T	T	T	T	T	T	T	K	K	T	G	T	T	K	K	T	T	T	T	K	T	T	T	T	K	K
chr1	861874	3.7274	1.8733e-04	0.1008	A	C	A	A	A	M	M	A	A	A	A	A	A	A	A	A	A	A	A	A	A	A	A	M	A	M	A	M	A	A	A	A	C	A	A	A	A	A	M	A	A	A	A	M	A
chr1	915383	4.0471	8.9713e-05	0.1102	G	T	G	K	G	K	K	G	G	G	G	G	G	G	G	G	G	K	G	G	G	G	K	G	G	G	K	K	G	G	G	G	G	G	G	G	G	G	G	G	G	G	G	G	G
chr1	939455	3.5022	3.1460e-04	0.0941	C	G	C	S	C	S	S	C	C	C	C	C	C	C	C	C	C	C	C	C	C	C	C	C	C	C	C	C	S	C	C	C	S	C	C	C	C	-	S	C	C	C	C	S	C
chr1	980865	3.5532	2.7977e-04	0.0956	C	T	C	C	C	-	T	C	C	C	C	C	C	C	C	C	C	C	C	C	C	C	C	C	C	C	C	C	C	C	C	C	Y	C	C	-	C	C	Y	C	C	C	C	Y	C
chr1	986121	3.0784	8.3491e-04	0.0814	G	C	G	S	S	S	S	G	G	G	G	G	G	G	G	G	G	C	G	G	G	G	C	S	G	S	C	C	C	G	G	G	S	S	G	G	G	G	S	G	G	G	G	S	S
chr1	1001111	3.0246	9.4491e-04	0.0798	G	A	G	A	G	R	R	G	G	G	G	G	G	G	G	G	G	R	G	G	G	G	A	A	G	A	R	A	A	A	R	G	R	R	R	-	G	R	R	G	G	R	R	R	R
chr1	1001939	3.1047	7.8576e-04	0.0822	A	G	A	G	A	R	R	A	A	A	A	A	A	A	A	A	A	R	A	A	A	A	R	G	A	G	R	G	R	G	R	A	A	R	R	A	A	R	R	A	A	R	R	R	R
chr1	1002276	3.0082	9.8119e-04	0.0793	A	G	A	G	A	R	R	A	A	A	A	A	A	A	A	A	A	R	A	A	A	A	G	G	A	G	R	G	G	G	R	A	A	A	R	A	A	R	R	A	A	R	R	R	R
chr1	1006697	4.6408	2.2869e-05	0.1276	A	G	A	G	A	G	G	A	A	A	A	A	A	A	A	A	A	R	A	A	A	A	R	G	A	G	R	G	G	G	R	A	R	R	R	R	A	R	G	A	A	R	R	G	R
chr1	1008748	3.6738	2.1192e-04	0.0992	C	T	C	C	C	C	C	C	C	C	C	C	C	C	C	C	-	Y	C	C	C	C	Y	Y	C	Y	Y	Y	T	T	Y	C	-	C	C	Y	C	Y	Y	C	C	C	-	Y	C
chr1	1015169	4.4433	3.6034e-05	0.1218	T	C	T	C	-	Y	Y	T	T	T	T	T	T	T	T	T	T	Y	T	T	T	T	C	C	T	C	Y	C	C	C	Y	T	T	Y	Y	T	T	Y	Y	T	T	Y	T	Y	-
chr1	1015598	3.2123	6.1330e-04	0.0854	A	T	-	A	A	W	W	A	A	A	A	A	A	A	A	A	A	A	A	A	A	A	W	A	A	A	A	T	T	A	A	A	A	A	A	A	A	A	A	A	A	A	A	A	A
chr1	1015869	3.5384	2.8947e-04	0.0951	G	C	G	C	S	S	S	G	G	G	G	G	G	G	G	G	G	C	G	G	G	G	C	C	G	C	C	C	C	C	S	G	G	G	S	G	G	-	S	G	G	S	G	S	G
chr1	1018551	3.0017	9.9600e-04	0.0791	T	C	T	C	T	C	C	T	T	T	T	T	T	T	T	T	T	C	T	T	T	T	C	-	T	C	C	C	C	Y	Y	Y	C	Y	Y	T	T	Y	C	T	T	Y	T	C	Y
chr1	1018554	3.2822	5.2219e-04	0.0875	T	C	T	C	T	C	C	T	T	T	T	T	T	T	T	T	T	C	T	T	T	T	C	-	T	C	C	C	C	Y	Y	Y	C	Y	Y	T	T	Y	C	T	T	Y	T	C	Y
chr1	1019139	3.0291	9.3523e-04	0.0800	C	T	C	T	C	Y	Y	C	C	C	C	C	C	C	C	C	C	Y	C	C	C	C	T	T	C	T	Y	T	T	Y	Y	C	C	C	Y	C	C	Y	Y	C	C	Y	C	Y	C
chr1	1021222	3.0172	9.6108e-04	0.0796	G	A	G	A	G	R	R	G	G	G	G	G	G	G	G	G	G	R	G	G	G	G	A	-	G	A	R	A	A	R	R	G	G	R	R	G	G	R	R	G	G	R	G	R	R
chr1	1021351	3.0367	9.1895e-04	0.0802	G	T	G	G	G	K	K	G	G	G	G	G	G	G	G	G	G	G	G	G	G	G	K	-	G	K	G	T	K	K	G	G	G	K	G	G	G	G	K	G	G	G	G	K	K
chr1	1021983	3.5147	3.0568e-04	0.0944	T	G	T	G	T	K	K	T	T	T	T	T	T	T	T	T	T	K	T	T	T	T	G	-	T	G	K	G	G	G	K	T	-	K	K	-	T	K	K	T	T	K	T	K	K
chr1	1053485	4.2108	6.1540e-05	0.1150	C	G	C	G	C	S	S	C	C	C	C	C	C	C	C	C	C	C	C	C	C	C	C	C	C	C	C	S	S	S	C	S	G	C	S	C	S	S	S	C	C	S	S	S	C
chr1	1070910	4.0776	8.3628e-05	0.1111	C	T	C	T	C	C	C	C	C	C	C	C	C	C	C	C	C	C	C	C	C	C	C	C	C	C	C	T	C	Y	Y	C	C	Y	Y	C	C	C	Y	Y	-	Y	C	Y	Y
chr1	1071134	4.5354	2.9145e-05	0.1245	A	C	A	C	A	A	A	A	A	A	A	A	A	A	A	A	A	A	A	A	A	A	A	A	A	A	A	C	A	M	M	A	A	M	M	A	M	A	M	A	-	M	A	M	M
chr1	1071291	3.1428	7.1984e-04	0.0834	T	C	T	C	T	T	T	T	T	T	T	T	T	T	T	T	T	T	T	T	T	T	T	T	T	T	T	Y	T	Y	T	T	T	Y	Y	T	T	T	Y	T	T	Y	T	Y	Y
chr1	1072514	4.2085	6.1869e-05	0.1150	C	T	C	Y	C	C	C	C	C	C	C	C	C	C	C	C	C	C	C	C	C	C	C	C	C	C	C	Y	C	Y	C	C	C	Y	C	C	C	C	Y	C	C	C	C	Y	Y
chr1	1083844	3.1255	7.4897e-04	0.0828	G	A	G	G	G	R	R	G	G	G	G	G	G	G	G	G	G	R	G	G	G	G	R	G	G	G	R	R	G	G	R	G	A	R	G	G	R	G	A	G	G	G	G	A	R
chr1	1153995	3.6747	2.1149e-04	0.0992	C	G	C	C	G	S	S	C	C	C	C	C	C	C	C	C	C	C	C	C	C	C	S	G	C	G	C	G	C	G	S	S	S	C	C	C	C	S	S	C	C	C	C	S	C
chr1	1156418	4.8896	1.2893e-05	0.1348	C	T	-	C	C	C	C	C	C	C	C	C	C	C	C	C	C	C	C	C	C	C	C	C	C	C	C	Y	C	C	C	C	Y	C	C	C	C	C	Y	Y	C	C	C	Y	C
chr1	1156507	4.5717	2.6809e-05	0.1256	A	C	A	A	A	A	A	A	A	A	A	A	A	A	A	A	A	A	A	A	A	A	A	A	A	A	A	M	A	A	A	-	M	A	A	A	A	A	M	M	A	A	A	M	A
chr1	1158914	3.1716	6.7360e-04	0.0842	A	G	A	R	R	G	G	A	A	A	A	A	A	A	A	A	A	A	A	A	A	A	R	G	A	G	A	R	R	G	R	R	R	A	A	A	R	R	R	A	A	A	A	R	A
chr1	1158992	3.4086	3.9027e-04	0.0913	G	A	G	R	G	G	G	G	G	G	G	G	G	G	G	G	G	G	G	G	G	G	G	-	G	G	G	G	R	A	G	G	G	G	G	G	G	G	G	G	G	G	G	G	G
chr1	1548105	3.4975	3.1808e-04	0.0939	G	A	G	G	G	G	G	G	G	G	G	G	G	G	G	G	G	R	G	G	G	G	G	-	G	G	R	G	R	R	G	G	G	G	G	G	G	G	R	G	G	G	G	R	G
chr1	1548723	5.5667	2.7119e-06	0.1543	C	T	C	C	C	C	C	C	C	C	C	C	C	C	C	C	C	Y	C	C	C	C	C	C	C	C	Y	C	Y	Y	C	C	C	C	C	C	C	C	Y	C	-	C	C	Y	C
chr1	1570364	3.9641	1.0861e-04	0.1078	C	T	C	C	C	Y	Y	-	C	C	C	C	C	C	C	C	C	C	C	C	C	C	C	C	C	C	C	Y	C	C	C	Y	C	Y	C	C	C	C	C	C	Y	C	C	C	Y
chr1	1599343	4.1165	7.6465e-05	0.1123	C	T	C	Y	Y	T	T	C	C	C	C	C	C	C	C	C	C	Y	C	C	C	C	Y	C	C	C	Y	T	Y	C	T	Y	Y	Y	Y	C	C	C	T	C	C	Y	C	T	Y
chr1	1599391	4.5355	2.9144e-05	0.1245	C	T	C	Y	Y	Y	Y	C	C	C	C	C	C	C	C	C	C	Y	C	C	C	C	C	C	C	C	Y	Y	Y	Y	T	C	T	Y	Y	C	C	C	T	C	C	Y	C	T	-
chr1	1601339	3.4623	3.4487e-04	0.0929	C	G	C	G	S	G	G	C	C	C	C	C	C	C	C	C	C	C	C	C	C	C	G	S	C	S	C	G	S	G	G	S	G	S	S	C	S	S	S	C	C	S	S	S	S
chr1	1601363	3.8967	1.2686e-04	0.1058	C	T	C	T	Y	T	T	C	C	C	C	C	C	C	C	C	C	C	C	C	C	C	Y	Y	C	Y	C	Y	Y	Y	T	C	T	Y	Y	C	Y	C	Y	C	C	Y	C	Y	Y
chr1	1601426	3.0154	9.6517e-04	0.0795	C	T	C	T	Y	T	T	C	C	C	C	C	C	C	C	C	C	C	C	C	C	C	Y	C	C	C	C	T	Y	Y	Y	Y	C	C	Y	C	C	Y	Y	C	C	Y	C	Y	C
chr1	1602254	3.0394	9.1317e-04	0.0803	C	T	C	C	C	C	C	C	C	C	C	C	C	C	C	C	C	C	C	C	C	C	C	C	C	C	C	Y	C	C	C	C	C	C	C	C	C	C	C	C	C	C	C	C	C
chr1	1615201	3.8696	1.3503e-04	0.1050	T	C	T	C	Y	C	C	T	T	T	T	T	T	T	T	T	T	Y	T	T	T	T	C	Y	T	Y	Y	C	C	Y	C	C	-	T	Y	T	Y	T	C	T	T	Y	T	C	T
chr1	1615556	3.0841	8.2397e-04	0.0816	T	C	T	C	C	C	C	T	T	T	T	T	T	T	T	T	T	C	T	T	T	T	C	C	T	C	C	C	C	Y	C	C	C	Y	Y	T	Y	T	C	Y	Y	Y	Y	C	Y
chr1	1616729	3.0265	9.4090e-04	0.0799	A	G	R	G	G	G	G	R	A	R	R	R	R	R	R	-	A	G	R	A	A	A	G	G	R	G	G	G	G	G	G	G	G	-	R	A	R	A	G	R	R	R	R	G	R
chr1	1616976	3.2637	5.4484e-04	0.0870	A	C	A	C	M	M	M	A	A	A	A	A	A	A	A	A	A	M	A	A	A	A	C	M	A	M	M	C	C	C	C	M	C	A	M	A	M	M	C	A	M	M	M	C	A
chr1	1706707	3.0446	9.0230e-04	0.0804	G	T	G	G	K	G	G	G	G	G	G	G	G	G	G	G	G	G	G	G	G	G	G	K	G	K	G	G	K	G	G	G	G	K	G	G	G	K	T	G	G	G	G	T	K
chr1	1714833	3.4257	3.7520e-04	0.0918	G	A	G	G	R	G	G	G	G	G	G	G	G	G	G	G	G	G	G	G	G	G	R	R	G	R	G	G	R	G	G	G	G	-	G	G	G	R	A	G	G	G	G	A	R
chr1	1735367	3.0071	9.8371e-04	0.0793	C	T	C	C	T	Y	Y	C	C	C	C	C	C	C	C	C	C	C	C	C	C	C	Y	-	C	T	C	C	Y	C	T	C	T	Y	C	C	Y	C	T	C	C	C	C	T	Y
chr1	1739006	3.0671	8.5678e-04	0.0811	A	G	A	R	A	R	R	A	A	A	A	A	A	A	-	-	A	A	A	A	A	A	R	A	A	A	A	A	A	R	G	A	R	R	A	A	A	R	R	A	-	A	A	R	R
chr1	1739262	3.0166	9.6256e-04	0.0796	G	A	G	G	R	G	G	-	G	G	G	G	G	G	-	G	G	G	G	G	G	G	G	G	G	G	G	G	G	G	G	G	R	R	G	G	G	G	G	-	-	G	G	G	R
chr1	1741764	3.9595	1.0976e-04	0.1076	C	T	C	C	Y	C	C	C	C	C	C	C	C	C	C	C	C	C	C	C	C	C	C	Y	C	Y	C	C	C	T	Y	Y	Y	Y	C	C	C	C	T	C	Y	C	C	T	Y
chr1	1741890	3.6020	2.5001e-04	0.0970	T	G	T	T	K	K	K	T	T	T	T	T	T	T	T	T	T	T	T	T	T	T	T	K	T	K	T	T	K	G	K	K	K	K	T	T	K	T	G	T	K	T	T	G	K
chr1	1742336	3.2367	5.7982e-04	0.0862	C	T	C	C	Y	C	C	C	C	C	C	C	C	C	C	C	C	C	C	C	C	C	C	Y	C	-	C	C	C	Y	C	C	Y	C	C	C	C	C	Y	C	Y	C	C	Y	Y
chr1	1742344	3.0678	8.5537e-04	0.0811	T	C	T	T	Y	T	T	T	T	T	T	T	T	T	T	T	T	T	T	T	T	T	T	Y	T	-	T	T	T	Y	T	T	Y	T	T	T	T	T	Y	T	Y	T	T	Y	T
chr1	1742354	3.2367	5.7982e-04	0.0862	C	T	C	C	Y	C	C	C	C	C	C	C	C	C	C	C	C	C	C	C	C	C	C	Y	C	-	C	C	C	Y	C	C	Y	C	C	C	C	C	Y	C	Y	C	C	Y	Y
chr1	1742368	3.5015	3.1514e-04	0.0940	G	T	G	G	K	G	G	G	G	G	G	G	G	G	G	G	G	G	G	G	G	G	G	K	G	-	G	G	G	K	G	G	K	G	G	G	G	G	K	G	K	G	G	K	K
chr1	1742817	3.8631	1.3705e-04	0.1048	G	A	G	G	R	G	G	G	G	G	G	G	G	G	G	-	G	G	G	G	G	G	G	R	G	R	G	G	G	A	R	-	-	R	G	G	G	G	A	G	R	G	G	A	R
chr1	1742852	3.0352	9.2221e-04	0.0801	G	A	G	G	R	G	G	G	G	G	G	G	G	G	G	G	G	G	G	G	G	G	G	R	G	R	G	G	G	A	R	G	G	R	G	G	G	G	A	G	R	G	G	A	R
chr1	1744715	3.8142	1.5338e-04	0.1033	C	G	C	C	G	C	C	C	C	C	C	C	C	C	C	C	C	C	C	C	C	C	C	S	C	S	C	C	C	S	C	C	S	S	C	C	C	C	G	C	S	C	C	G	S
chr1	1745017	3.8952	1.2730e-04	0.1057	T	C	T	T	C	T	T	T	T	T	T	T	T	T	T	T	T	T	T	T	T	T	T	Y	T	Y	T	T	T	Y	T	T	Y	Y	T	T	T	T	C	T	Y	T	T	C	Y
chr1	1745157	3.0326	9.2767e-04	0.0801	G	A	G	G	A	G	G	G	G	G	G	G	G	G	G	G	G	G	G	G	G	G	G	A	G	A	G	G	G	R	G	G	R	R	G	G	G	G	A	G	R	G	G	A	R
chr1	1745323	3.0686	8.5389e-04	0.0811	G	A	G	G	A	G	G	G	G	G	G	G	G	G	G	G	G	G	G	G	G	G	G	G	G	G	G	G	G	R	G	G	R	R	G	G	G	G	G	G	-	G	G	G	R
chr1	1793321	3.1460	7.1445e-04	0.0835	A	T	W	T	T	T	T	W	A	W	W	W	W	W	W	A	A	T	W	A	A	A	T	T	W	T	T	T	T	T	T	T	T	W	W	W	W	W	T	A	W	W	A	T	T
chr1	1811317	4.2652	5.4295e-05	0.1166	A	C	A	M	C	A	A	A	A	A	A	A	A	A	A	A	A	A	A	A	A	A	A	A	A	A	A	M	M	M	M	A	A	A	A	A	M	A	A	A	A	A	A	A	A
chr1	1811344	4.2091	6.1785e-05	0.1150	C	T	C	Y	T	C	C	C	C	C	C	C	C	C	C	C	C	C	C	C	C	C	C	C	C	C	C	Y	Y	Y	Y	C	C	C	C	C	Y	C	C	C	C	C	C	C	C
chr1	1839110	3.4234	3.7723e-04	0.0917	C	G	C	S	C	C	C	C	C	C	C	C	C	C	C	C	C	S	C	C	C	C	C	C	C	C	S	G	S	S	S	C	S	S	C	C	S	C	C	C	C	C	C	C	S
chr1	1841031	3.1490	7.0963e-04	0.0835	A	T	A	A	A	T	T	A	A	A	A	A	A	A	A	A	A	W	A	A	A	A	A	A	A	A	W	W	A	A	W	A	-	A	A	A	W	A	W	A	A	A	A	W	A
chr1	1862857	3.4257	3.7520e-04	0.0918	C	T	C	C	Y	Y	Y	C	C	C	C	C	C	C	C	C	C	Y	C	C	C	C	C	Y	C	Y	Y	Y	T	T	C	C	C	C	C	C	C	C	C	C	C	C	C	C	C
chr1	1863001	3.6076	2.4681e-04	0.0972	G	A	G	G	R	R	R	G	G	G	G	G	G	G	G	G	G	R	G	G	G	G	G	A	G	A	R	R	A	A	G	G	G	G	G	G	G	G	G	G	G	G	G	G	G
chr1	1946001	3.0543	8.8255e-04	0.0807	C	A	C	M	M	M	M	C	C	C	C	C	C	C	C	C	C	M	C	C	C	C	M	-	C	C	M	A	C	M	A	A	M	C	C	C	C	C	A	C	M	C	C	A	C
chr1	1954575	3.2135	6.1171e-04	0.0855	T	C	T	C	C	C	C	T	T	T	T	T	T	T	T	T	T	C	T	T	T	T	C	C	T	C	C	C	C	C	C	C	C	Y	Y	T	Y	Y	C	T	T	Y	T	C	Y
chr1	1976724	3.1833	6.5575e-04	0.0846	T	C	T	T	T	Y	Y	T	T	T	T	T	T	T	T	T	T	Y	T	T	T	T	Y	T	T	T	Y	C	T	Y	T	Y	T	T	T	T	T	T	T	T	-	T	T	T	T
chr1	1984338	3.1869	6.5027e-04	0.0847	G	C	G	S	S	S	S	G	G	G	G	G	G	G	G	G	G	G	G	G	G	G	S	G	G	G	G	C	C	C	S	S	C	S	S	G	S	S	S	G	G	S	G	-	S
chr1	1984841	6.3504	4.4632e-07	0.1764	T	C	T	T	T	Y	Y	T	T	T	T	T	T	T	T	T	T	T	T	T	T	T	T	T	T	T	T	T	Y	Y	T	T	Y	T	T	T	T	T	Y	T	T	T	T	Y	T
chr1	1993184	3.0707	8.4975e-04	0.0812	G	A	G	A	A	A	A	G	G	G	G	G	G	G	G	G	G	R	G	G	G	G	R	R	G	R	R	A	A	A	A	A	A	R	R	G	R	R	A	G	G	R	G	A	R
chr1	1993971	3.5354	2.9148e-04	0.0951	C	T	C	Y	C	C	C	C	C	C	C	C	C	C	C	C	C	C	C	C	C	C	C	Y	C	Y	C	Y	C	C	C	C	C	C	C	C	C	Y	C	C	C	C	C	C	C
chr1	2002274	3.2594	5.5029e-04	0.0868	G	A	G	A	G	A	A	-	G	G	G	G	G	G	-	G	G	A	G	G	G	G	R	G	G	G	A	A	R	R	G	G	G	G	R	G	G	G	A	G	G	R	G	A	G
chr1	2065549	3.0253	9.4350e-04	0.0798	G	A	G	A	A	R	R	G	G	G	G	G	G	G	G	G	G	A	G	G	G	G	G	R	G	R	A	A	R	A	A	G	-	A	R	G	R	G	G	G	G	R	G	G	A
chr1	2065861	3.0593	8.7241e-04	0.0809	A	G	-	G	G	R	R	A	A	A	A	A	A	A	A	A	A	G	A	A	A	A	A	R	A	R	G	G	R	G	G	A	R	G	R	A	R	A	A	A	A	R	A	A	G
chr1	2065941	3.0726	8.4608e-04	0.0813	G	C	-	C	C	S	S	G	G	G	G	G	G	G	G	G	G	C	G	G	G	G	G	S	G	S	C	C	S	C	C	G	S	-	S	G	S	G	G	G	G	S	G	G	S
chr1	2065959	3.3223	4.7613e-04	0.0887	G	T	G	T	T	K	K	G	G	G	G	G	G	G	G	G	G	T	G	G	G	G	G	K	G	K	T	T	K	T	T	G	K	-	K	G	K	G	G	G	G	K	G	G	K
chr1	2067283	3.3823	4.1465e-04	0.0905	C	A	C	A	A	M	M	C	C	C	C	C	C	C	C	C	C	A	C	C	C	C	C	M	C	M	A	A	M	A	A	C	M	M	M	C	M	C	C	C	C	M	C	C	M
chr1	2067297	3.3478	4.4892e-04	0.0895	G	A	G	A	A	R	R	G	G	G	G	G	G	G	G	G	G	A	G	G	G	G	G	R	G	R	A	A	R	A	A	G	R	R	R	G	R	G	G	G	G	R	G	G	R
chr1	2067306	3.5095	3.0936e-04	0.0943	G	T	G	T	T	K	K	G	G	G	G	G	G	G	G	G	G	T	G	G	G	G	G	K	G	K	T	T	K	T	K	G	K	K	K	G	K	G	G	G	G	K	G	G	K
chr1	2067934	3.2823	5.2202e-04	0.0875	C	T	C	T	T	Y	Y	C	C	C	C	C	C	C	C	C	C	T	C	C	C	C	C	Y	C	Y	T	T	Y	T	T	C	Y	Y	Y	Y	Y	C	C	C	C	Y	C	C	Y
chr1	2068114	3.4421	3.6137e-04	0.0923	G	C	G	C	C	S	S	G	G	G	G	G	G	G	G	G	G	C	G	G	G	G	G	S	G	S	C	C	S	C	C	G	S	S	G	G	S	G	G	G	G	G	G	G	S
chr1	2078654	3.2127	6.1282e-04	0.0854	G	C	G	C	C	S	S	G	G	G	G	G	G	G	G	G	G	C	G	G	G	G	G	S	G	S	C	C	S	C	C	G	-	S	S	G	S	G	G	G	G	S	G	G	C
chr1	2078941	3.3955	4.0229e-04	0.0909	C	T	C	T	T	Y	Y	C	C	C	C	C	C	C	C	C	C	T	C	C	C	C	C	Y	C	Y	T	T	Y	T	T	C	Y	-	Y	C	Y	C	C	C	C	Y	C	C	-
chr1	2079556	3.3450	4.5183e-04	0.0894	T	C	T	C	C	Y	Y	T	T	T	T	T	T	T	T	T	T	C	T	T	T	T	T	Y	T	Y	C	C	Y	C	C	T	Y	-	Y	T	Y	T	T	T	T	Y	T	T	Y
chr1	2080436	3.4932	3.2120e-04	0.0938	C	T	C	T	Y	Y	Y	C	C	C	C	C	C	C	C	C	C	T	C	C	C	C	C	Y	C	Y	T	T	Y	T	T	C	Y	Y	Y	C	Y	C	C	C	C	Y	C	C	Y
chr1	2080732	3.6616	2.1798e-04	0.0988	C	T	C	T	T	Y	Y	C	C	C	C	C	C	C	C	C	C	T	C	C	C	C	Y	Y	C	Y	T	T	T	T	T	T	T	Y	Y	C	Y	C	T	C	C	Y	C	T	Y
chr1	2088198	3.4974	3.1815e-04	0.0939	T	C	T	Y	Y	Y	Y	T	T	T	T	T	T	T	T	T	T	Y	T	T	T	T	T	T	T	T	Y	T	T	Y	T	Y	T	Y	T	T	T	T	T	T	T	T	T	T	Y
chr1	2089738	3.5953	2.5393e-04	0.0968	C	A	C	M	M	M	M	C	C	C	C	C	C	C	C	C	C	C	C	C	C	C	C	C	C	C	C	C	C	C	M	C	M	C	C	C	M	C	M	C	C	C	C	M	C
chr1	2090332	3.4938	3.2080e-04	0.0938	G	A	G	G	G	G	G	G	G	G	G	G	G	G	G	G	G	G	G	G	G	G	R	G	G	-	G	R	G	G	R	G	G	R	G	G	R	G	G	G	G	G	G	G	R
chr1	2090683	3.1706	6.7520e-04	0.0842	G	A	G	R	A	R	R	G	G	G	G	G	G	G	G	G	G	A	G	G	G	G	R	R	G	R	A	A	A	A	A	R	-	R	G	G	R	G	A	G	G	G	G	A	R
chr1	2095433	3.4966	3.1871e-04	0.0939	C	T	C	Y	C	C	C	C	C	C	C	C	C	C	C	C	C	Y	C	C	C	C	C	-	C	-	Y	Y	C	Y	C	C	-	C	C	C	C	C	C	C	C	C	C	C	C
chr1	2101170	3.6479	2.2498e-04	0.0984	G	A	G	G	G	G	G	G	G	G	G	G	G	G	G	G	G	R	G	G	G	G	G	-	G	R	R	R	G	R	R	-	R	R	G	G	G	G	G	G	G	G	G	G	R
chr1	2103662	3.1718	6.7331e-04	0.0842	C	T	C	Y	C	T	T	C	C	C	C	C	C	C	C	C	C	T	C	C	C	C	Y	Y	C	Y	T	Y	Y	T	T	T	T	Y	C	C	Y	-	Y	C	C	C	C	Y	Y
chr1	2103786	3.1580	6.9508e-04	0.0838	T	C	T	C	T	C	C	T	T	T	T	T	T	T	T	T	T	C	T	T	T	T	C	C	T	C	C	C	C	C	C	C	C	Y	Y	T	Y	Y	C	T	T	Y	Y	C	Y
chr1	2152038	3.0751	8.4117e-04	0.0813	G	A	G	R	G	R	R	G	G	G	G	G	G	G	G	G	G	A	G	G	G	G	R	R	G	R	A	R	R	A	A	A	A	R	G	G	R	G	R	G	G	G	G	R	R
chr1	2153958	3.2117	6.1423e-04	0.0854	C	T	C	Y	C	Y	Y	C	C	C	Y	C	C	C	C	C	C	T	C	C	C	C	Y	Y	C	Y	T	Y	Y	T	T	T	T	Y	C	C	Y	Y	T	C	C	C	C	T	Y
chr1	2157225	3.7814	1.6543e-04	0.1024	G	C	G	S	G	G	G	G	G	G	G	G	G	G	G	G	G	G	G	G	G	G	G	S	G	S	G	S	G	G	G	S	G	G	G	G	G	G	S	G	G	G	G	S	G
chr1	2157561	3.0687	8.5361e-04	0.0811	T	C	T	C	Y	C	C	T	T	T	T	T	T	T	T	T	T	C	T	T	T	T	C	C	T	C	C	C	C	C	C	C	C	Y	Y	T	Y	Y	C	T	T	Y	T	C	Y
chr1	2158369	3.0564	8.7822e-04	0.0808	C	A	C	M	M	A	A	C	C	C	C	C	C	C	C	C	C	A	C	C	C	C	A	M	C	M	A	A	A	A	A	A	M	M	C	C	M	M	A	C	-	C	C	A	M
chr1	2159379	4.3265	4.7156e-05	0.1184	T	C	T	C	Y	C	C	T	T	T	T	T	T	T	T	T	T	Y	T	T	T	T	C	C	T	C	Y	C	Y	Y	C	C	C	-	-	T	Y	-	C	T	Y	Y	T	C	C
chr1	2159385	3.2013	6.2900e-04	0.0851	C	G	C	S	S	G	G	C	C	C	C	C	C	C	C	C	C	C	C	C	C	C	S	G	C	G	C	S	S	S	S	S	G	-	C	C	S	C	G	C	S	C	C	G	G
chr1	2160674	3.0759	8.3959e-04	0.0814	C	T	C	T	Y	Y	Y	C	C	C	C	C	C	C	C	C	C	T	C	C	C	C	Y	Y	C	Y	T	T	C	T	T	-	T	Y	Y	C	Y	C	T	C	C	Y	C	T	Y
chr1	2165292	3.2860	5.1762e-04	0.0876	A	G	A	G	G	G	G	A	A	A	A	A	A	A	A	A	A	G	A	A	A	A	G	-	A	G	G	G	R	G	G	R	-	A	R	A	R	R	R	A	A	R	A	R	A
chr1	2173618	3.0383	9.1558e-04	0.0802	C	G	-	G	G	G	G	C	C	C	C	C	C	C	C	C	C	C	C	C	C	C	G	G	C	G	C	G	G	G	G	G	G	S	S	C	S	S	G	C	C	S	S	G	S
chr1	2184793	3.3107	4.8902e-04	0.0884	C	T	C	Y	T	Y	Y	C	C	C	C	C	C	C	C	C	C	T	C	C	C	C	Y	-	C	Y	T	T	C	T	Y	Y	Y	T	C	C	Y	Y	Y	C	C	C	C	Y	Y
chr1	2185135	3.0000	9.9996e-04	0.0791	G	A	G	R	A	R	R	G	G	G	G	G	G	G	G	G	G	A	G	G	G	G	G	R	G	R	A	A	G	A	R	R	R	-	G	R	R	R	R	G	R	G	G	R	R
chr1	2190113	3.1673	6.8037e-04	0.0841	C	T	-	T	T	T	T	C	C	C	C	C	C	C	C	C	C	T	C	C	C	C	T	T	C	T	T	T	Y	T	T	T	T	Y	Y	C	Y	Y	Y	C	C	Y	C	Y	Y
chr1	2192023	3.2020	6.2800e-04	0.0851	G	C	G	C	C	C	C	G	G	G	G	G	G	G	G	G	G	C	G	G	G	G	C	C	G	C	C	C	C	C	C	C	C	-	S	G	S	S	C	G	S	S	-	C	S
chr1	2192026	3.2020	6.2800e-04	0.0851	A	G	A	G	G	G	G	A	A	A	A	A	A	A	A	A	A	G	A	A	A	A	G	G	A	G	G	G	G	G	G	G	G	-	R	A	R	R	G	A	R	R	-	G	R
chr1	2192471	3.2260	5.9431e-04	0.0858	C	T	C	T	T	T	T	C	C	C	C	C	C	C	C	C	C	T	C	C	C	C	Y	T	C	T	T	Y	T	Y	Y	T	Y	Y	Y	C	Y	Y	T	C	Y	Y	Y	T	Y
chr1	2192869	3.1013	7.9186e-04	0.0821	T	C	T	C	C	C	C	T	T	T	T	T	T	T	T	T	T	C	T	T	T	T	Y	C	T	C	C	C	C	C	Y	C	Y	C	Y	T	Y	Y	C	T	Y	Y	Y	C	Y
chr1	2192913	3.1791	6.6199e-04	0.0844	T	C	T	C	C	C	C	T	T	T	T	T	T	T	T	T	T	C	T	T	T	T	Y	-	T	C	C	C	C	C	Y	C	Y	C	Y	T	Y	Y	C	T	T	Y	T	C	Y
chr1	2193415	3.1956	6.3734e-04	0.0849	C	T	C	T	T	T	T	C	C	C	C	C	C	C	C	C	C	T	C	C	C	C	C	T	C	T	-	T	T	T	Y	T	Y	-	Y	C	Y	C	T	C	C	Y	C	T	Y
chr1	2193424	3.2866	5.1684e-04	0.0876	C	T	C	T	T	T	T	C	C	C	C	C	C	C	C	C	C	T	C	C	C	C	Y	T	C	T	-	T	T	T	Y	T	Y	-	Y	C	Y	C	T	C	C	Y	C	T	Y
chr1	2193635	3.0193	9.5658e-04	0.0797	G	A	G	A	A	A	A	G	G	G	G	G	G	G	G	G	G	A	G	G	G	G	R	A	G	A	A	A	A	A	R	A	R	A	R	G	R	R	A	G	G	R	G	A	R
chr1	2210521	3.5468	2.8392e-04	0.0954	C	T	C	Y	C	C	C	C	C	C	C	C	C	C	C	C	C	C	C	C	C	C	C	Y	C	Y	C	Y	Y	Y	Y	C	C	Y	Y	C	C	C	Y	C	C	Y	C	Y	Y
chr1	2210537	3.3461	4.5069e-04	0.0894	A	G	A	R	A	A	A	A	A	A	A	A	A	A	A	A	A	A	A	A	A	A	A	R	A	R	A	R	R	R	R	A	A	R	R	A	A	A	R	A	A	R	A	R	R
chr1	2210907	3.0464	8.9862e-04	0.0805	T	C	T	Y	T	T	T	T	T	T	T	T	T	T	T	T	T	T	T	T	T	T	T	Y	T	Y	T	Y	Y	Y	Y	T	-	Y	Y	T	T	T	Y	T	T	Y	T	Y	Y
chr1	2211713	3.0032	9.9257e-04	0.0792	T	C	Y	C	C	C	C	Y	T	Y	Y	Y	Y	Y	Y	T	T	C	Y	T	T	T	C	-	Y	C	C	C	C	Y	C	C	C	Y	Y	Y	Y	Y	C	T	T	Y	T	C	-
chr1	2215680	4.0720	8.4720e-05	0.1109	T	C	T	Y	Y	T	T	T	T	T	T	T	T	T	T	T	T	Y	T	T	T	T	Y	Y	T	Y	Y	Y	Y	T	T	T	Y	Y	T	T	Y	Y	Y	T	T	T	T	Y	Y
chr1	2216235	5.1510	7.0627e-06	0.1424	C	T	C	C	Y	Y	Y	C	C	C	C	C	C	C	C	C	C	C	C	C	C	C	Y	-	C	T	C	Y	C	Y	Y	C	C	Y	C	C	Y	C	Y	C	C	C	C	Y	C
chr1	2229994	3.7861	1.6363e-04	0.1025	C	T	C	T	T	C	C	C	C	C	C	C	C	C	C	C	C	C	C	C	C	C	Y	C	C	Y	C	T	T	-	C	C	Y	Y	Y	C	Y	C	Y	C	C	Y	C	Y	Y
chr1	2239942	3.6887	2.0481e-04	0.0996	C	A	C	C	C	M	M	C	C	C	C	C	C	C	C	C	C	C	C	C	C	C	M	C	C	C	C	A	C	C	C	C	C	C	C	C	C	C	M	C	C	C	C	M	C
chr1	2242298	3.2095	6.1732e-04	0.0853	A	G	A	G	G	G	G	A	A	A	A	A	A	A	A	A	A	G	A	A	A	A	G	G	A	G	G	G	G	G	G	-	-	R	R	R	R	R	G	A	A	R	A	G	R
chr1	2242465	3.0881	8.1646e-04	0.0817	A	C	A	C	C	C	C	A	A	A	A	A	A	A	A	A	A	C	A	A	A	A	C	C	A	C	C	C	C	C	C	C	-	M	M	A	M	M	C	A	A	M	A	C	M
chr1	2253603	3.2740	5.3208e-04	0.0873	G	A	G	G	G	G	G	G	G	G	G	-	G	G	G	G	G	G	G	G	G	G	G	G	G	G	G	A	G	R	G	G	G	G	G	G	G	G	G	G	-	G	G	G	G
chr1	2254945	3.1853	6.5269e-04	0.0846	G	A	G	R	G	A	A	-	G	G	G	G	G	G	G	G	G	R	G	G	G	G	R	R	G	R	R	A	A	R	G	R	G	G	G	G	G	G	R	G	G	G	G	R	G
chr1	2255006	3.7143	1.9306e-04	0.1004	G	A	G	A	R	A	A	G	G	G	G	G	G	G	G	G	G	R	G	G	G	G	R	R	G	R	R	A	A	R	A	G	R	G	R	G	G	G	R	G	R	R	G	R	G
chr1	2257953	3.2573	5.5296e-04	0.0868	G	A	G	R	A	A	A	G	G	G	G	G	G	G	G	G	G	A	G	G	G	G	R	A	G	A	A	A	A	A	R	A	A	A	R	G	R	G	R	G	G	R	G	R	R
chr1	2257978	4.4732	3.3636e-05	0.1227	T	C	T	T	Y	C	C	T	T	T	T	T	T	T	T	T	T	C	T	T	T	T	Y	T	T	T	C	C	Y	C	Y	T	-	Y	T	T	T	T	Y	T	T	T	T	Y	Y
chr1	2258415	5.6225	2.3851e-06	0.1559	C	T	C	C	C	T	T	C	C	C	C	C	C	C	C	C	C	Y	C	C	C	C	C	-	C	C	Y	Y	C	T	Y	C	-	Y	C	C	C	C	Y	C	C	C	C	Y	Y
chr1	2259019	3.0020	9.9531e-04	0.0791	C	A	C	C	C	M	M	C	C	C	C	C	C	C	C	C	C	A	C	C	C	C	M	-	C	C	A	M	C	A	M	C	C	M	C	-	C	C	M	-	C	C	-	M	M
chr1	2262713	3.3730	4.2369e-04	0.0902	T	C	T	T	Y	Y	Y	T	T	T	T	T	T	T	T	T	T	C	T	T	T	T	T	T	T	T	C	Y	T	C	Y	T	T	Y	T	-	T	T	Y	T	T	T	T	Y	Y
chr1	2262900	3.2661	5.4187e-04	0.0870	C	A	C	C	M	M	M	C	C	C	C	C	C	C	C	C	C	A	C	C	C	C	C	C	C	C	A	M	C	A	M	C	C	M	C	C	C	C	M	C	C	C	C	M	M
chr1	2264994	3.0961	8.0145e-04	0.0820	G	T	G	G	G	K	K	G	G	G	G	G	G	G	G	G	G	G	G	G	G	G	G	G	G	G	G	K	G	K	K	G	G	G	G	G	G	G	G	G	G	G	G	G	G
chr1	2265429	3.8060	1.5633e-04	0.1031	T	C	T	C	C	C	C	T	T	T	T	T	T	T	T	T	T	C	T	T	T	T	C	C	T	C	C	C	Y	C	C	Y	Y	Y	Y	T	Y	Y	Y	T	T	Y	T	Y	-
chr1	2265466	4.1693	6.7710e-05	0.1138	T	G	T	G	G	G	G	T	T	T	T	T	T	T	T	T	T	G	T	T	T	T	G	K	T	K	G	G	K	G	G	K	K	K	K	T	K	K	K	T	T	K	T	K	-
chr1	2265822	3.7493	1.7812e-04	0.1014	T	C	T	C	C	C	C	T	T	T	T	T	T	T	T	T	T	C	T	T	T	T	C	-	T	T	C	C	Y	C	C	Y	Y	Y	Y	T	Y	-	Y	T	T	Y	T	Y	C
chr1	2266020	3.4767	3.3364e-04	0.0933	G	A	G	A	A	A	A	G	G	G	G	G	G	G	G	G	G	A	G	G	G	G	A	A	G	A	A	A	A	A	A	A	A	R	R	G	R	G	A	G	G	R	G	A	R
chr1	2268351	3.3214	4.7705e-04	0.0887	C	T	C	C	T	Y	Y	C	C	C	C	C	C	C	C	C	C	Y	C	C	C	C	-	Y	C	Y	Y	Y	C	C	C	Y	Y	Y	C	C	C	Y	C	C	C	C	C	C	Y
chr1	2272497	3.8503	1.4115e-04	0.1044	C	T	C	C	Y	Y	Y	C	C	C	C	C	C	C	C	C	C	C	C	C	C	C	C	C	C	C	C	Y	C	T	Y	C	Y	C	C	Y	C	Y	T	Y	C	C	C	T	C
chr1	2272751	5.9944	1.0129e-06	0.1664	G	A	G	G	R	R	R	G	G	G	G	G	G	G	G	G	G	G	G	G	G	G	G	-	G	G	G	R	G	A	R	G	G	R	G	G	G	G	A	G	R	G	G	A	R
chr1	2272768	6.2583	5.5168e-07	0.1738	G	C	G	G	S	S	S	G	G	G	G	G	G	G	G	G	G	G	G	G	G	G	G	-	G	G	G	S	G	C	S	G	G	G	G	G	G	G	C	G	G	G	G	C	G
chr1	2272807	6.2848	5.1902e-07	0.1746	C	T	C	C	Y	Y	Y	C	C	C	C	C	C	C	C	C	C	C	C	C	C	C	-	-	C	C	C	Y	C	T	Y	C	C	C	C	C	C	C	T	C	C	C	C	T	C
chr1	2273004	6.5944	2.5445e-07	0.1832	G	C	G	G	S	S	S	G	G	G	G	G	G	G	G	G	G	G	G	G	G	G	G	G	G	G	G	S	G	C	S	G	G	G	G	G	G	G	C	G	G	G	G	C	G
chr1	2273284	6.5731	2.6727e-07	0.1826	T	C	T	T	Y	Y	Y	T	T	T	T	T	T	T	T	T	T	T	T	T	T	T	T	-	T	T	T	Y	T	C	Y	T	T	T	T	T	T	T	C	T	T	T	T	C	T
chr1	2273302	6.6721	2.1275e-07	0.1853	C	T	C	C	Y	Y	Y	C	C	C	C	C	C	C	C	C	C	C	C	C	C	C	C	C	C	C	C	Y	C	T	Y	C	C	C	C	C	C	C	T	C	C	C	C	T	C
chr1	2273306	6.0930	8.0714e-07	0.1692	C	T	C	C	T	Y	Y	C	C	C	C	C	C	C	C	C	C	C	C	C	C	C	C	C	C	C	C	Y	C	T	Y	C	C	C	C	C	C	C	T	C	C	C	C	T	C
chr1	2273725	4.2077	6.1987e-05	0.1149	G	A	G	G	G	G	G	G	G	G	G	G	G	G	G	G	G	G	G	G	G	G	G	G	G	G	G	G	G	R	R	G	-	G	G	G	G	G	R	R	R	G	G	R	G
chr1	2273737	3.0770	8.3755e-04	0.0814	A	T	A	A	W	W	W	A	A	A	A	A	A	A	A	A	A	A	A	A	A	A	A	A	A	A	A	W	A	T	W	A	-	A	A	A	A	A	T	A	A	A	A	T	A
chr1	2274087	6.6721	2.1275e-07	0.1853	T	C	T	T	Y	Y	Y	T	T	T	T	T	T	T	T	T	T	T	T	T	T	T	T	T	T	T	T	Y	T	C	Y	T	T	T	T	T	T	T	C	T	T	T	T	C	T
chr1	2274628	5.1645	6.8468e-06	0.1428	C	T	C	C	Y	Y	Y	C	C	C	C	C	C	C	C	C	C	C	C	C	C	C	C	C	C	C	C	Y	Y	Y	Y	C	C	C	C	C	C	C	T	C	C	C	C	T	C
chr1	2276369	3.0428	9.0619e-04	0.0804	T	A	T	T	W	W	W	T	T	T	T	T	T	T	T	T	T	T	T	T	T	T	T	T	T	T	T	W	T	A	W	T	T	T	T	T	T	T	W	T	T	T	T	W	T
chr1	2277708	3.5167	3.0430e-04	0.0945	G	T	G	G	K	K	K	G	G	G	G	G	G	G	G	G	G	G	G	G	G	G	G	G	G	G	G	K	G	T	K	G	G	G	G	G	G	G	K	G	G	G	G	K	G
chr1	2278583	3.2538	5.5739e-04	0.0867	T	C	T	T	Y	Y	Y	T	T	T	T	T	T	T	T	T	T	T	T	T	T	T	T	-	T	T	T	C	T	Y	Y	T	T	T	T	T	T	T	T	T	T	T	T	T	T
chr1	2278662	3.6019	2.5010e-04	0.0970	G	T	G	G	K	K	K	G	G	G	G	G	G	G	G	G	G	G	G	G	G	G	G	G	G	G	G	T	G	K	K	G	G	G	G	G	G	G	G	G	G	G	G	G	G
chr1	2278673	3.1781	6.6361e-04	0.0844	G	A	G	G	R	R	R	G	G	G	G	G	-	G	G	G	G	G	G	G	G	G	G	G	G	G	G	A	G	R	R	G	G	G	G	G	G	G	G	G	G	G	G	G	G
chr1	2278991	3.2539	5.5728e-04	0.0867	T	C	T	T	Y	Y	Y	T	T	T	T	T	T	T	T	T	T	T	T	T	T	T	T	-	T	T	T	C	T	Y	Y	T	-	T	T	T	T	T	T	T	T	T	T	T	T
chr1	2279007	3.6705	2.1355e-04	0.0991	T	C	T	T	Y	Y	Y	T	T	T	T	T	T	T	T	T	T	T	T	T	T	T	T	T	T	T	T	C	T	Y	Y	T	-	T	T	T	T	T	T	T	T	T	T	T	T
chr1	2279071	3.1974	6.3476e-04	0.0850	C	T	C	C	Y	Y	Y	C	C	C	C	C	C	C	C	C	C	C	C	C	C	C	C	C	C	C	Y	T	C	Y	Y	C	C	C	C	C	C	C	C	C	C	C	C	C	C
chr1	2291574	3.0567	8.7770e-04	0.0808	C	T	Y	T	T	T	T	Y	C	Y	Y	Y	Y	Y	Y	C	C	T	Y	C	C	C	T	T	Y	T	T	T	T	T	T	T	-	-	Y	C	Y	Y	T	C	C	Y	Y	T	Y
chr1	2294254	6.7018	1.9869e-07	0.1861	C	T	C	C	C	C	C	C	C	C	C	C	C	C	C	C	C	C	C	C	C	C	C	C	C	C	C	Y	C	C	C	C	Y	C	C	C	C	C	C	C	C	C	C	C	C
chr1	2294466	3.1340	7.3449e-04	0.0831	T	C	T	Y	Y	T	T	T	T	T	T	T	T	T	T	T	T	C	T	T	T	T	Y	Y	T	Y	C	Y	Y	T	T	T	T	T	Y	T	T	T	Y	T	T	Y	T	Y	T
chr1	2304823	3.4963	3.1893e-04	0.0939	G	C	G	G	S	S	S	G	G	G	G	G	G	G	G	G	G	S	G	G	G	G	G	G	G	S	S	C	G	S	S	C	C	G	G	G	S	G	S	G	G	G	G	S	G
chr1	2305254	3.7023	1.9845e-04	0.1000	C	T	C	Y	Y	T	T	C	C	C	C	C	C	C	C	C	C	T	C	C	C	C	T	Y	C	Y	T	T	T	T	T	Y	T	Y	C	C	Y	Y	T	C	C	C	C	T	Y
chr1	2330024	3.3516	4.4502e-04	0.0896	G	C	G	G	G	G	G	G	G	G	G	G	G	G	G	G	G	G	G	G	G	G	S	G	G	G	G	G	G	S	G	G	G	G	G	G	G	G	S	G	G	G	G	S	G
chr1	2355620	3.0469	8.9774e-04	0.0805	C	T	C	Y	C	T	T	C	C	C	C	C	C	C	C	C	C	Y	C	C	C	C	T	T	C	T	Y	T	T	T	Y	C	-	-	C	C	Y	Y	T	C	C	C	C	T	T
chr1	2361840	3.2021	6.2786e-04	0.0851	T	C	T	C	C	C	C	T	T	T	T	T	T	T	-	T	T	C	T	T	T	T	C	C	-	C	C	Y	-	C	C	C	-	Y	Y	Y	Y	Y	C	T	T	Y	T	C	C
chr1	2361950	3.0626	8.6583e-04	0.0810	C	T	C	C	C	C	C	C	C	C	C	C	C	C	C	C	C	C	C	C	C	C	C	Y	C	Y	C	C	C	Y	Y	C	-	C	C	C	C	C	Y	C	C	C	C	Y	C
chr1	2361967	3.0128	9.7099e-04	0.0795	C	T	C	C	C	C	C	C	C	C	C	C	C	C	C	C	C	C	C	C	C	C	C	Y	C	Y	C	C	C	C	C	C	-	C	C	C	C	C	Y	C	C	C	C	Y	C
chr1	2374735	3.1425	7.2029e-04	0.0833	G	C	G	S	C	C	C	G	G	G	G	G	G	G	G	G	G	S	G	G	G	G	C	C	G	C	S	C	G	G	C	S	C	S	G	G	S	S	C	G	G	G	G	C	S
chr1	2385123	3.8028	1.5748e-04	0.1030	G	A	G	G	G	A	A	G	G	G	G	G	G	G	G	G	G	G	G	G	G	G	R	R	G	R	G	R	R	A	R	G	-	R	G	G	R	R	R	G	G	G	G	R	R
chr1	2385729	3.0025	9.9437e-04	0.0792	A	G	A	G	G	G	G	-	A	A	A	A	A	A	A	A	A	G	-	A	A	A	G	G	A	G	G	G	R	G	G	R	R	-	R	A	R	R	R	A	A	R	A	R	-
chr1	2386326	3.9266	1.1841e-04	0.1067	G	C	G	G	C	S	S	G	G	G	G	G	G	G	G	G	G	G	G	G	G	G	S	C	G	C	G	S	C	C	G	S	S	S	G	G	S	S	C	G	G	G	G	C	S
chr1	2386780	3.1421	7.2099e-04	0.0833	A	G	A	G	G	G	G	A	A	A	A	A	A	A	A	A	A	G	A	A	A	A	R	G	A	G	G	G	G	G	G	R	G	R	R	A	R	R	G	A	A	R	A	G	R
chr1	2386814	3.1320	7.3798e-04	0.0830	C	A	C	A	A	A	A	C	C	C	C	C	C	C	C	C	C	A	C	C	C	C	A	A	C	A	A	A	A	A	A	A	M	M	M	C	M	M	A	C	C	M	C	A	M
chr1	2386824	3.1823	6.5724e-04	0.0845	G	T	K	T	T	T	T	K	G	K	K	K	K	K	K	G	G	K	K	G	G	G	T	T	K	T	K	T	T	T	T	T	-	K	K	G	K	K	T	G	G	K	K	T	K
chr1	2390843	3.3556	4.4093e-04	0.0897	C	T	Y	T	T	T	T	Y	C	Y	Y	Y	Y	Y	Y	C	C	T	Y	C	C	C	Y	-	Y	T	T	T	T	T	T	T	T	-	Y	C	Y	Y	T	C	C	Y	C	T	Y
chr1	2391047	3.0201	9.5487e-04	0.0797	A	G	R	G	G	G	G	R	A	R	R	R	R	R	R	A	A	G	R	A	A	A	G	G	R	G	G	G	G	G	G	G	G	R	R	A	R	R	G	A	A	R	A	G	G
chr1	2393530	3.3560	4.4058e-04	0.0897	C	T	C	T	T	T	T	C	C	C	C	C	C	C	C	C	C	Y	C	C	C	C	C	Y	C	Y	Y	Y	T	C	T	T	T	Y	Y	C	-	Y	C	Y	C	Y	C	C	Y
chr1	2393533	4.3336	4.6385e-05	0.1186	A	G	A	A	G	R	R	A	A	A	A	A	A	A	A	A	A	R	A	A	A	A	A	R	A	R	R	R	R	A	G	G	G	A	A	A	R	R	A	R	A	A	A	A	A
chr1	2393945	4.9560	1.1066e-05	0.1368	C	T	C	C	Y	Y	Y	C	C	C	C	C	C	C	C	C	C	Y	C	C	C	C	C	Y	C	Y	Y	C	Y	C	T	T	T	C	C	C	Y	-	C	C	C	C	C	C	C
chr1	2393980	4.7575	1.7479e-05	0.1310	C	T	C	C	Y	Y	Y	C	C	C	C	C	C	C	C	C	C	Y	C	C	C	C	C	Y	C	Y	Y	C	Y	C	T	T	T	C	C	C	Y	Y	C	C	C	C	C	C	C
chr1	2394132	3.3397	4.5745e-04	0.0892	G	A	G	G	R	G	G	G	G	G	G	G	G	G	G	G	G	R	G	G	G	G	G	R	G	R	R	G	G	G	R	R	R	G	G	G	R	R	G	G	G	G	G	G	G
chr1	2394674	3.0792	8.3332e-04	0.0815	A	C	A	C	A	M	M	A	A	A	A	A	A	A	A	A	A	A	A	A	A	A	A	A	A	A	A	C	M	A	A	A	A	M	M	A	A	M	A	A	A	M	A	A	M
chr1	2394862	3.9785	1.0507e-04	0.1082	C	T	C	T	C	Y	Y	C	C	C	C	C	C	C	C	C	C	Y	C	C	C	C	C	Y	C	Y	Y	Y	Y	C	C	C	C	Y	Y	C	C	C	C	C	C	Y	C	C	T
chr1	2394985	3.8772	1.3266e-04	0.1052	G	A	G	G	R	R	R	G	G	G	G	G	G	G	G	G	G	R	G	G	G	G	G	R	G	R	R	G	R	G	A	R	R	G	G	G	R	-	G	G	G	G	G	G	G
chr1	2395219	3.5987	2.5191e-04	0.0969	G	T	G	T	K	K	K	G	G	G	G	G	G	G	G	G	G	G	G	G	G	G	T	G	G	G	G	K	K	G	G	K	K	K	K	G	G	K	T	G	G	K	G	T	K
chr1	2395453	4.1347	7.3330e-05	0.1128	C	T	C	C	Y	Y	Y	C	C	C	C	C	C	C	C	C	C	Y	C	C	C	C	C	Y	C	Y	Y	C	Y	C	T	Y	Y	C	C	C	Y	Y	C	C	C	C	C	C	C
chr1	2398046	3.0759	8.3971e-04	0.0814	T	G	T	K	T	T	T	T	T	T	T	T	T	T	T	T	T	K	T	T	T	T	K	K	T	K	K	T	K	T	K	K	K	T	K	T	T	T	T	T	T	K	T	T	T
chr1	2402213	3.7827	1.6494e-04	0.1024	C	T	C	C	C	C	C	C	C	C	C	C	C	C	C	C	C	C	C	C	C	C	Y	C	C	C	C	C	C	C	C	C	C	C	C	C	C	C	Y	C	C	C	C	Y	C
chr1	2402461	3.4116	3.8759e-04	0.0914	G	T	G	G	G	G	G	G	G	G	G	G	G	G	G	G	G	G	G	G	G	G	K	G	G	G	G	G	G	G	G	G	G	G	G	G	G	G	K	G	G	G	G	K	G
chr1	2408668	4.2548	5.5615e-05	0.1163	C	T	C	T	Y	T	T	C	C	C	C	C	C	C	C	C	C	Y	C	C	C	C	-	Y	C	Y	Y	T	Y	Y	Y	Y	Y	Y	Y	C	Y	C	T	C	C	Y	C	T	Y
chr1	2410313	3.6409	2.2860e-04	0.0982	C	T	C	Y	C	T	T	C	C	C	C	C	C	C	C	C	C	C	C	C	C	C	C	C	C	C	C	Y	Y	C	C	C	Y	Y	C	C	C	C	C	C	C	C	C	C	Y
chr1	2416650	3.7267	1.8764e-04	0.1007	C	T	C	C	C	C	C	C	C	C	C	C	C	C	C	C	C	C	C	C	C	C	Y	Y	C	Y	C	C	C	Y	C	C	Y	C	C	C	Y	Y	Y	C	C	C	C	Y	C
chr1	2419052	3.6190	2.4043e-04	0.0975	A	G	A	A	A	A	A	A	A	A	A	A	A	A	A	A	A	A	A	A	A	A	R	-	A	G	A	A	A	R	A	A	R	A	A	A	A	R	R	A	A	A	A	R	A
chr1	2419259	3.6331	2.3274e-04	0.0980	C	T	C	C	C	C	C	C	C	C	C	C	C	C	C	C	C	C	C	C	C	C	Y	Y	C	Y	C	C	C	Y	C	C	Y	C	C	C	C	Y	Y	C	C	C	C	Y	C
chr1	2419654	3.2239	5.9723e-04	0.0858	C	T	C	C	C	C	C	C	C	C	C	C	C	C	C	C	C	C	C	C	C	C	Y	-	C	Y	C	C	C	Y	C	C	Y	C	C	C	C	Y	Y	C	C	C	C	Y	C
chr1	2419675	3.7590	1.7418e-04	0.1017	G	A	G	G	G	G	G	G	G	G	G	G	G	G	G	G	G	G	G	G	G	G	R	-	G	R	G	G	G	R	G	G	R	G	G	G	G	R	R	G	G	G	G	R	G
chr1	2419813	3.0331	9.2654e-04	0.0801	G	A	R	A	A	A	A	R	G	R	R	R	R	R	R	G	G	A	R	G	G	G	A	A	R	A	A	A	A	A	A	A	A	-	R	G	R	R	A	G	G	R	R	A	A
chr1	2419995	3.1267	7.4697e-04	0.0829	A	G	R	G	G	G	G	R	A	R	R	R	R	R	R	A	A	G	R	A	A	A	G	-	R	G	G	G	G	G	G	G	G	-	R	R	R	R	G	A	A	R	A	G	R
chr1	2421101	3.5120	3.0764e-04	0.0944	G	C	G	G	G	G	G	G	G	G	G	G	G	G	G	G	G	G	G	G	G	G	G	G	G	G	G	G	S	S	S	G	S	G	G	G	G	G	S	G	G	G	G	S	G
chr1	2421821	4.1754	6.6779e-05	0.1140	G	A	G	G	G	G	G	G	G	G	G	G	G	G	G	G	G	G	G	G	G	G	R	R	G	R	G	G	R	A	R	G	A	G	G	G	G	R	A	G	G	G	R	A	G
chr1	2425512	3.0765	8.3845e-04	0.0814	G	A	G	A	A	A	A	G	G	G	G	G	G	G	G	G	G	A	G	G	G	G	A	-	G	A	A	A	A	A	A	A	G	A	R	G	R	R	A	G	R	R	G	A	R
chr1	2426384	3.3375	4.5972e-04	0.0892	T	A	T	W	W	A	A	T	T	T	T	T	T	T	T	T	T	A	T	T	T	T	T	T	T	T	A	A	W	A	A	T	W	W	T	T	W	T	W	T	W	T	T	W	W
chr1	2428743	3.9042	1.2468e-04	0.1060	T	C	T	C	C	T	T	T	T	T	T	T	T	T	T	T	T	C	T	T	T	T	Y	T	T	T	C	C	C	C	Y	T	-	Y	Y	T	Y	T	C	T	-	Y	T	C	Y
chr1	2428890	4.7671	1.7096e-05	0.1313	G	A	G	R	R	G	G	G	G	G	G	G	G	G	G	G	G	A	G	G	G	G	G	R	G	R	A	A	A	A	R	G	A	R	G	G	R	R	R	G	G	G	G	R	R
chr1	2429089	3.5114	3.0804e-04	0.0943	T	C	T	Y	C	C	C	T	T	T	T	T	T	T	T	T	T	C	T	T	T	T	Y	C	T	C	C	Y	C	C	Y	Y	C	Y	T	T	Y	Y	C	T	T	T	T	C	C
chr1	2430571	3.2017	6.2853e-04	0.0851	G	A	G	R	G	G	G	G	G	G	G	G	G	G	G	G	G	A	G	G	G	G	G	G	G	G	A	R	A	A	R	G	R	G	G	G	G	G	G	G	-	G	G	G	G
chr1	2435763	3.2319	5.8627e-04	0.0860	A	T	W	T	T	T	T	W	A	W	W	W	W	W	W	A	A	T	W	A	A	A	T	W	W	W	T	T	T	T	T	T	T	T	W	A	W	T	T	A	T	W	A	T	-
chr1	2435795	4.1586	6.9403e-05	0.1135	A	G	A	R	A	A	A	A	A	A	A	A	A	A	A	A	A	-	A	A	A	A	A	A	A	A	-	R	R	R	R	A	A	A	A	A	A	A	A	A	A	A	A	A	A
chr1	2438593	3.0368	9.1873e-04	0.0802	G	A	G	A	A	A	A	-	G	G	G	G	G	G	G	G	G	A	G	G	G	G	A	A	G	A	A	A	A	A	A	A	A	A	R	G	R	A	A	G	-	R	G	A	R
chr1	2438789	3.1472	7.1253e-04	0.0835	T	G	T	K	T	K	K	T	T	T	T	T	T	T	T	T	T	G	T	T	T	T	T	T	T	T	G	K	G	G	K	T	-	T	T	T	T	T	T	T	T	T	T	T	T
chr1	2440337	3.1392	7.2576e-04	0.0832	G	A	G	A	R	G	G	G	G	G	G	G	G	G	G	G	G	A	G	G	G	G	A	R	G	R	A	R	A	A	R	A	R	R	R	G	R	R	R	G	G	R	G	R	R
chr1	2445758	4.0868	8.1878e-05	0.1114	A	C	A	M	A	-	M	A	A	A	A	A	A	A	A	A	A	M	A	A	A	A	A	A	A	A	M	M	M	C	A	A	M	A	A	A	A	A	A	A	A	A	A	A	A
chr1	2457037	3.3146	4.8467e-04	0.0885	A	G	A	A	A	A	A	A	A	A	A	A	A	A	A	A	A	G	A	A	A	A	A	-	A	A	G	G	G	G	G	A	-	R	A	A	A	A	A	A	A	A	A	A	R
chr1	2461994	3.0719	8.4746e-04	0.0812	G	A	G	R	R	R	R	G	G	G	G	G	G	G	G	G	G	A	G	G	G	G	A	A	G	A	A	A	A	A	A	A	-	R	G	G	R	R	A	G	G	-	G	A	R
chr1	2462204	3.2970	5.0466e-04	0.0880	C	G	C	G	G	G	G	C	C	C	C	C	C	C	C	C	C	S	C	C	C	-	G	G	C	G	S	G	S	G	G	G	G	S	S	C	S	S	G	C	C	S	C	G	S
chr1	2462444	5.2592	5.5052e-06	0.1455	G	C	G	S	G	S	S	G	G	G	G	G	G	G	G	G	G	S	G	G	G	G	C	G	G	G	S	C	C	S	S	S	S	S	G	G	S	S	S	G	G	G	G	S	S
chr1	2463700	3.4798	3.3130e-04	0.0934	G	T	G	K	G	G	G	G	G	G	G	G	G	G	G	G	G	K	G	G	G	G	G	G	G	G	K	K	T	T	K	G	G	G	G	G	G	G	G	G	G	G	G	G	G
chr1	2463710	3.0051	9.8837e-04	0.0792	A	C	A	M	A	A	A	A	A	A	A	A	A	A	A	A	A	M	A	A	A	A	A	A	A	A	M	M	C	C	M	A	A	A	A	A	A	A	A	A	A	A	A	-	A
chr1	2463787	3.8751	1.3332e-04	0.1051	G	A	G	R	G	G	G	G	G	G	G	G	G	G	G	G	G	-	G	G	G	G	G	G	G	G	R	R	A	A	R	G	G	G	G	G	G	G	G	G	G	G	G	G	G
chr1	2464120	3.4083	3.9059e-04	0.0913	G	A	G	G	G	G	G	G	G	G	G	G	G	G	G	G	G	R	G	G	G	G	G	-	G	G	R	R	A	A	R	G	G	G	G	G	G	-	G	G	G	G	G	G	G
chr1	2464183	3.4778	3.3283e-04	0.0933	T	C	T	Y	T	T	T	T	T	T	T	T	T	T	T	T	T	C	T	T	T	T	T	-	T	T	Y	Y	C	C	Y	T	T	T	T	T	T	T	T	T	T	T	T	T	T
chr1	2482059	3.0599	8.7126e-04	0.0809	C	A	C	M	C	C	C	C	C	C	C	C	C	C	C	C	C	M	C	C	C	C	C	C	C	C	M	M	A	A	M	C	C	C	C	C	C	C	C	C	C	C	C	C	C
chr1	2483747	3.6736	2.1202e-04	0.0992	C	G	C	G	G	G	G	C	C	C	C	C	C	C	C	C	C	S	C	C	C	C	S	G	C	G	S	G	C	G	S	G	G	G	S	C	S	S	G	C	C	S	C	G	S
chr1	2491139	3.1234	7.5258e-04	0.0828	C	T	C	T	Y	T	T	C	C	C	C	C	C	C	C	C	C	T	C	C	C	C	Y	T	C	T	T	T	T	T	T	Y	T	T	Y	C	Y	Y	T	C	Y	Y	C	T	-
chr1	2491839	3.4384	3.6438e-04	0.0922	G	A	G	A	R	R	R	G	G	G	G	R	G	G	G	G	G	A	G	G	G	G	A	A	G	A	A	A	A	A	A	R	R	R	R	G	G	R	A	G	G	R	G	A	R
chr1	2491887	3.6126	2.4398e-04	0.0974	C	T	C	T	Y	Y	Y	C	C	C	C	C	C	C	C	C	C	T	C	C	C	C	T	T	C	T	T	T	T	T	Y	Y	Y	C	Y	C	C	Y	T	C	C	Y	C	T	C
chr1	2491974	4.0654	8.6021e-05	0.1107	G	A	G	A	R	R	R	G	G	G	G	G	G	G	G	G	G	R	G	G	G	G	A	A	G	A	R	A	A	R	A	R	-	R	R	G	G	R	A	G	G	R	G	A	R
chr1	2492250	3.0234	9.4749e-04	0.0798	G	A	G	R	R	R	R	G	G	G	G	G	G	G	G	G	G	A	G	G	G	G	A	A	G	A	A	A	A	A	A	R	R	G	R	G	G	R	A	G	G	R	G	A	G
chr1	2492276	3.1863	6.5116e-04	0.0847	C	A	C	M	M	M	M	C	C	C	C	C	C	C	C	C	C	A	C	C	C	C	A	A	C	A	A	A	A	A	A	M	M	C	M	C	C	M	A	C	C	M	C	A	C
chr1	2492316	3.0234	9.4749e-04	0.0798	C	T	C	Y	Y	Y	Y	C	C	C	C	C	C	C	C	C	C	T	C	C	C	C	T	T	C	T	T	T	T	T	T	Y	Y	C	Y	C	C	Y	T	C	C	Y	C	T	C
chr1	2493702	3.2090	6.1797e-04	0.0853	T	G	T	T	K	T	T	T	T	T	T	T	T	T	T	T	T	K	T	T	T	T	K	K	T	K	K	G	G	K	K	T	T	T	T	T	K	T	K	T	T	T	T	K	T
chr1	2493817	3.0958	8.0210e-04	0.0820	A	G	A	G	A	A	A	A	A	A	A	A	A	A	A	A	A	G	A	A	A	A	R	R	A	R	G	G	G	G	G	A	R	A	R	A	R	R	R	A	A	R	A	R	A
chr1	2494579	3.4141	3.8543e-04	0.0914	C	A	C	A	M	A	A	C	C	C	C	C	C	C	C	C	C	A	C	C	C	C	A	C	C	C	A	A	A	A	A	M	M	A	M	M	M	M	A	C	C	M	M	A	M
chr1	2497675	3.6994	1.9979e-04	0.0999	A	C	A	C	M	M	M	A	A	A	A	A	A	A	A	A	A	C	A	A	A	A	M	C	A	C	C	C	C	C	C	M	C	M	A	A	M	M	C	A	A	M	A	C	M
chr1	2503499	3.5114	3.0802e-04	0.0943	A	G	A	G	R	R	R	A	A	A	A	A	A	A	A	A	A	R	A	A	A	A	G	G	A	G	R	G	G	G	G	R	R	R	R	A	A	R	G	A	R	R	A	G	R
chr1	2503927	3.1056	7.8410e-04	0.0822	A	G	A	G	G	R	R	A	A	A	A	A	A	A	A	A	A	R	A	A	A	A	G	R	A	R	G	R	G	G	G	R	R	R	R	A	R	R	G	A	R	R	A	G	G
chr1	2505281	4.5847	2.6021e-05	0.1260	C	T	C	C	C	Y	Y	C	C	C	C	C	C	C	C	C	C	C	C	C	C	C	C	C	C	C	C	Y	C	C	C	C	C	C	C	C	Y	C	Y	C	C	C	C	C	C
chr1	2505880	4.1040	7.8700e-05	0.1119	G	A	G	G	R	G	G	G	G	G	G	G	G	G	G	G	G	G	G	G	G	G	G	R	G	R	G	R	G	R	G	R	R	G	G	G	G	R	R	G	G	G	G	-	G
chr1	2506824	3.9218	1.1972e-04	0.1065	C	T	C	C	Y	C	C	C	C	C	C	C	C	C	C	C	C	C	C	C	C	C	C	C	C	C	C	Y	C	Y	Y	Y	Y	C	C	C	C	Y	Y	C	C	C	C	-	C
chr1	2514449	3.6043	2.4874e-04	0.0971	A	G	A	R	R	A	A	A	A	A	A	A	A	A	A	A	A	R	A	A	A	A	A	A	A	A	R	A	A	A	A	A	R	A	A	A	A	A	R	A	A	A	A	R	A
chr1	2515702	3.0565	8.7803e-04	0.0808	C	G	C	C	C	S	S	C	C	C	C	C	C	C	C	C	C	C	C	C	C	C	S	C	C	C	C	C	C	S	C	S	S	C	C	C	S	C	G	C	C	C	C	G	C
chr1	2530648	3.4575	3.4874e-04	0.0927	C	T	C	C	Y	Y	Y	C	C	C	C	C	C	C	C	C	C	C	C	C	C	C	C	C	C	C	C	Y	C	C	C	C	Y	Y	C	C	C	C	Y	C	C	C	C	Y	Y
chr1	2532223	3.3169	4.8209e-04	0.0885	G	A	G	A	R	A	A	G	G	G	G	G	G	G	G	G	G	A	G	G	G	G	A	R	G	R	A	A	A	A	A	G	R	A	R	G	R	R	R	G	G	R	G	R	R
chr1	2538766	3.4254	3.7549e-04	0.0918	C	A	C	A	A	A	A	C	C	C	C	C	C	C	C	C	C	M	C	C	C	C	A	A	C	A	M	A	A	M	A	A	-	M	M	C	M	-	A	C	C	-	C	A	M
chr1	2539611	4.3510	4.4570e-05	0.1191	T	G	T	K	G	K	K	T	T	T	T	T	T	T	T	T	T	K	T	T	T	T	K	G	T	G	K	K	K	G	T	T	T	T	T	T	T	-	G	T	T	T	T	G	T
chr1	2545181	3.0485	8.9428e-04	0.0805	C	T	C	T	-	-	T	C	C	C	C	C	C	C	C	C	C	Y	C	C	C	C	T	T	C	T	Y	T	T	T	T	Y	T	Y	Y	-	Y	Y	Y	C	C	Y	C	Y	T
chr1	2546772	3.2633	5.4533e-04	0.0870	A	G	A	G	G	G	G	A	A	A	A	A	A	A	A	-	A	R	A	A	A	A	G	G	A	G	R	G	G	G	G	G	G	R	R	A	R	R	G	A	A	R	G	G	R
chr1	2547714	3.3038	4.9680e-04	0.0882	G	A	G	A	A	R	R	G	G	G	G	G	G	G	G	G	G	R	G	G	G	G	A	R	G	R	R	A	R	A	G	R	R	R	R	G	R	R	A	G	G	R	G	A	R
chr1	2547847	3.0970	7.9980e-04	0.0820	A	T	A	T	T	T	T	-	A	A	A	A	A	A	A	A	A	T	A	A	A	A	T	-	A	T	T	T	T	T	T	T	T	W	W	A	W	W	T	A	A	W	A	T	W
chr1	2547947	3.8617	1.3749e-04	0.1047	C	A	C	M	M	C	C	C	C	C	C	C	C	C	C	C	C	C	C	C	C	C	M	C	C	C	C	M	C	M	C	C	M	C	M	C	M	M	M	C	C	M	C	M	C
chr1	2551308	3.0172	9.6109e-04	0.0796	C	G	C	S	G	S	S	C	C	C	C	C	C	C	C	C	C	C	C	C	-	C	C	-	C	G	C	S	S	G	G	S	G	S	C	C	S	S	G	C	C	C	C	G	S
chr1	2556958	3.6355	2.3145e-04	0.0980	C	T	C	Y	Y	T	T	C	C	C	C	C	C	C	C	C	C	C	C	C	C	C	T	Y	C	Y	C	T	Y	T	C	C	Y	-	C	C	C	Y	Y	C	C	C	C	Y	Y
chr1	2558869	3.2150	6.0947e-04	0.0855	A	G	A	G	G	G	G	A	A	A	A	A	A	A	A	A	A	G	A	A	A	A	G	G	A	G	G	G	G	G	G	R	G	-	R	A	R	R	G	A	A	R	A	-	R
chr1	2576758	3.4554	3.5044e-04	0.0927	G	A	G	R	A	R	R	G	G	G	G	G	G	G	G	G	G	A	G	G	G	G	R	A	G	A	A	A	G	A	R	R	-	R	G	G	R	G	A	G	G	G	G	A	R
chr1	2583948	3.4067	3.9206e-04	0.0912	C	A	C	A	C	A	A	C	C	C	C	C	C	C	C	C	C	M	C	C	C	C	A	A	C	A	M	A	A	C	M	C	A	M	M	C	M	M	M	C	C	M	C	M	M
chr1	2586375	3.5321	2.9371e-04	0.0950	T	G	T	K	K	G	G	T	T	T	T	T	T	T	T	T	T	-	T	T	T	T	G	G	T	G	G	K	K	G	G	K	G	K	K	-	K	K	G	T	T	K	T	G	K
chr1	2605462	3.1939	6.3984e-04	0.0849	T	G	T	T	T	T	T	T	T	T	T	T	T	T	T	T	T	K	T	T	T	T	T	T	T	T	K	T	T	T	T	G	-	T	T	T	T	K	T	T	T	T	T	T	T
chr1	2606875	3.1104	7.7545e-04	0.0824	G	A	G	A	A	A	A	G	G	G	G	G	G	G	G	G	G	A	G	G	G	G	A	A	G	A	A	A	A	A	A	A	A	R	R	G	R	R	A	G	G	R	G	A	A
chr1	2612013	3.3879	4.0932e-04	0.0907	A	G	A	G	G	G	G	A	A	A	A	A	A	A	A	A	A	G	A	A	A	A	G	G	A	G	G	G	G	G	G	G	G	R	R	A	R	R	G	A	A	R	A	G	R
chr1	2612838	3.0334	9.2608e-04	0.0801	G	A	G	A	A	A	A	G	R	G	G	G	G	G	G	R	R	A	G	R	R	R	A	A	G	A	A	A	A	A	A	-	A	R	R	G	R	R	A	G	G	A	G	A	R
chr1	2614684	3.1568	6.9691e-04	0.0838	T	C	T	C	C	C	C	T	T	T	T	T	T	T	T	T	T	C	T	T	T	T	C	C	T	C	C	C	C	C	C	C	C	Y	Y	T	Y	Y	C	T	T	Y	T	C	C
chr1	2614899	3.0990	7.9615e-04	0.0820	C	A	C	A	A	A	A	C	C	C	C	C	C	C	C	C	C	A	C	C	C	C	A	A	C	A	A	A	A	A	A	A	A	M	M	C	M	M	A	C	C	M	C	A	A
chr1	2615017	3.2053	6.2326e-04	0.0852	G	A	G	A	A	A	A	G	G	G	G	G	G	G	G	G	G	A	G	G	G	G	A	A	G	A	A	A	A	A	A	A	A	R	R	G	R	R	A	G	G	R	G	A	R
chr1	2617416	3.0591	8.7273e-04	0.0809	G	A	G	A	A	A	A	G	G	G	G	G	G	G	G	G	G	A	G	G	G	G	A	A	G	A	A	A	A	A	A	A	A	R	R	G	R	R	A	G	G	R	G	A	R
chr1	2672979	3.6251	2.3710e-04	0.0977	G	A	G	G	G	G	G	G	G	G	G	G	G	G	G	G	G	G	G	G	G	G	R	R	G	R	G	G	R	R	G	R	A	G	G	G	G	G	G	G	G	G	G	G	G
chr1	2675382	3.1061	7.8325e-04	0.0823	C	T	C	C	Y	Y	Y	C	C	C	C	C	C	C	C	C	C	C	C	C	C	C	C	C	C	C	C	Y	C	Y	Y	Y	C	C	C	C	C	C	T	C	C	C	C	T	C
chr1	2688880	3.0868	8.1890e-04	0.0817	C	T	C	Y	C	C	C	C	C	C	C	C	C	C	C	C	C	C	C	-	C	C	Y	C	C	C	C	T	Y	C	C	C	C	C	C	C	C	C	C	C	C	C	C	C	C
chr1	2689423	3.6593	2.1915e-04	0.0987	C	T	C	T	Y	T	T	C	C	C	C	C	C	C	C	C	C	Y	C	C	C	C	Y	T	C	T	Y	T	Y	T	T	Y	T	T	Y	C	Y	-	T	C	C	Y	C	T	Y
chr1	2690374	3.2390	5.7672e-04	0.0862	C	G	C	G	G	G	G	C	C	C	C	C	C	C	C	C	C	S	C	C	C	C	G	G	C	G	S	G	S	G	G	G	S	S	S	C	S	-	G	C	C	S	C	G	S
chr1	2690657	3.4564	3.4966e-04	0.0927	C	T	C	T	T	Y	Y	C	C	C	C	C	C	C	C	C	C	Y	C	C	C	C	T	Y	C	Y	Y	Y	C	T	T	T	Y	T	Y	C	Y	Y	T	C	C	Y	C	T	Y
chr1	2698075	3.1979	6.3406e-04	0.0850	C	G	C	S	G	G	G	C	C	C	C	C	C	C	C	C	C	S	C	C	C	C	G	-	C	G	S	G	G	G	G	S	-	S	C	S	S	S	G	C	S	C	G	G	S
chr1	2698832	5.3861	4.1108e-06	0.1491	C	G	C	S	G	S	S	C	C	C	C	C	C	C	C	C	C	C	C	C	C	C	S	G	C	G	C	G	G	G	G	G	S	S	C	C	C	-	G	C	C	C	C	-	S
chr1	2698856	5.0183	9.5879e-06	0.1386	C	T	C	Y	T	Y	Y	C	C	C	C	C	C	C	C	C	C	Y	C	C	C	C	Y	T	C	T	Y	T	T	T	T	T	Y	Y	C	C	C	C	T	C	C	C	C	T	Y
chr1	2699063	5.3000	5.0121e-06	0.1467	A	G	A	R	G	R	R	A	A	A	A	A	A	A	A	A	A	R	A	A	A	A	R	G	A	G	R	G	G	G	G	G	R	R	A	A	A	R	G	A	A	A	A	-	R
chr1	2699586	3.8499	1.4128e-04	0.1044	A	G	A	R	R	A	A	A	A	A	A	A	A	A	A	A	A	R	A	A	A	A	R	G	A	G	R	R	R	G	R	G	R	R	A	A	A	R	G	A	A	A	A	G	R
chr1	2700518	4.1601	6.9162e-05	0.1135	T	C	T	Y	Y	Y	Y	T	T	T	T	T	T	T	T	T	T	Y	T	T	T	T	Y	T	T	T	Y	Y	C	Y	C	C	Y	T	T	T	T	-	C	T	T	T	T	C	T
chr1	2700563	3.2390	5.7673e-04	0.0862	C	T	C	Y	Y	C	C	C	C	C	C	C	C	C	C	C	C	Y	C	C	C	C	Y	Y	C	Y	Y	Y	T	C	T	T	Y	C	C	C	C	Y	T	C	C	C	C	T	C
chr1	2700627	3.8382	1.4515e-04	0.1040	A	G	A	R	G	G	G	A	A	A	A	A	A	A	A	A	A	G	A	A	A	A	R	G	A	G	G	G	G	G	G	G	G	R	A	A	R	R	G	A	A	A	A	G	R
chr1	2701375	4.8691	1.3516e-05	0.1342	G	A	G	R	A	R	R	G	G	G	G	G	G	G	G	G	G	R	G	G	G	G	R	R	G	R	R	A	A	A	A	A	R	G	G	G	G	R	A	G	G	G	G	A	G
chr1	2701397	4.8468	1.4229e-05	0.1336	T	A	T	W	A	W	W	T	T	T	T	T	T	T	T	T	T	W	T	T	T	T	W	W	T	W	W	A	A	A	A	A	W	T	T	T	T	W	A	T	T	T	T	A	T
chr1	2702314	3.1172	7.6356e-04	0.0826	C	T	C	T	Y	T	T	C	C	C	C	C	C	C	C	C	C	T	C	C	C	C	Y	-	C	T	T	T	T	T	Y	T	T	-	Y	C	Y	Y	T	C	C	Y	C	T	Y
chr1	2784693	3.1047	7.8575e-04	0.0822	C	T	C	C	C	Y	Y	C	C	C	C	C	C	C	C	C	C	C	C	C	C	C	Y	Y	C	Y	C	Y	C	C	C	Y	Y	C	C	C	Y	C	C	C	C	C	C	C	C
chr1	2787744	3.4461	3.5802e-04	0.0924	C	T	C	C	Y	Y	Y	C	C	C	C	C	C	C	C	C	C	C	C	C	C	C	Y	C	C	C	C	Y	C	Y	C	Y	Y	C	C	C	C	C	C	C	C	C	C	C	C
chr1	2787802	3.8539	1.3999e-04	0.1045	A	G	A	R	A	R	R	A	A	A	A	A	A	A	A	A	A	R	A	A	A	A	A	R	A	R	R	R	R	R	A	-	-	A	A	R	R	A	R	A	R	A	A	R	A
chr1	2789521	3.2856	5.1810e-04	0.0876	A	G	A	A	-	R	R	A	A	A	A	A	A	A	A	A	A	A	A	A	A	A	A	-	A	A	A	R	A	R	A	-	A	R	A	A	A	-	A	A	A	A	A	A	R
chr1	2789533	3.5008	3.1562e-04	0.0940	G	T	G	G	-	K	K	G	G	G	G	G	G	G	G	G	G	G	G	G	G	G	T	-	G	-	G	K	G	K	G	-	G	K	G	G	G	G	G	G	G	G	G	G	K
chr1	2793608	3.2489	5.6379e-04	0.0865	A	G	A	A	A	R	R	A	A	A	A	A	A	A	A	A	A	A	A	A	A	A	A	-	A	R	A	A	R	A	A	A	R	A	A	R	R	A	R	A	A	A	A	R	A
chr1	2838291	3.1259	7.4831e-04	0.0829	T	A	T	T	A	W	W	T	T	T	T	T	T	T	T	T	T	A	T	T	T	T	W	W	T	W	A	A	T	A	W	W	W	T	T	T	W	T	T	T	T	T	T	T	T
chr1	2854144	4.1708	6.7492e-05	0.1138	A	G	A	R	G	G	G	A	A	A	A	A	A	A	A	A	A	G	A	A	A	A	G	G	A	G	G	G	R	G	G	R	G	R	R	A	R	R	G	A	A	R	A	G	R
chr1	2855784	3.1543	7.0099e-04	0.0837	A	C	A	C	C	C	C	A	A	A	A	A	A	A	A	A	A	C	A	A	A	A	C	M	A	M	C	M	C	C	C	M	C	C	M	A	M	M	C	A	A	M	A	C	C
chr1	2864907	3.4781	3.3257e-04	0.0934	G	A	G	A	R	R	R	G	G	G	G	G	G	G	G	G	G	R	G	G	G	G	A	-	G	A	R	A	G	R	R	A	A	R	R	G	R	G	A	G	G	R	G	A	R
chr1	2865568	3.0890	8.1469e-04	0.0817	C	T	C	T	Y	Y	Y	C	C	C	C	C	C	C	C	C	C	Y	C	C	C	C	T	-	C	T	Y	T	C	Y	T	Y	T	Y	Y	C	Y	C	T	C	C	Y	C	T	Y
chr1	2895384	4.3600	4.3654e-05	0.1194	C	G	C	C	C	G	G	C	C	C	C	C	C	C	C	C	C	C	C	C	C	C	C	-	C	G	C	G	S	C	S	G	S	S	C	C	-	-	G	C	C	C	C	G	S
chr1	2952876	4.5389	2.8910e-05	0.1246	G	C	G	G	C	C	C	G	G	G	G	G	G	G	G	G	G	G	G	G	G	G	S	S	G	S	G	G	S	C	G	G	S	S	G	G	G	G	C	G	G	G	G	C	S
chr1	2966563	3.0072	9.8363e-04	0.0793	G	C	G	C	S	C	C	G	G	G	G	G	G	G	G	G	G	S	G	G	G	G	C	S	G	S	S	C	C	C	S	C	S	S	S	G	S	S	S	G	G	S	G	S	S
chr1	2971318	3.0755	8.4047e-04	0.0813	G	A	G	R	A	A	A	G	G	G	G	G	G	G	G	G	G	A	G	G	G	G	A	R	G	R	A	A	R	A	A	A	A	R	R	G	R	R	A	G	G	R	G	A	R
chr1	2977574	3.0596	8.7179e-04	0.0809	C	T	C	T	T	T	T	C	C	C	C	C	C	C	C	C	C	Y	C	C	C	C	Y	Y	C	Y	Y	T	C	T	T	T	-	Y	Y	C	Y	C	Y	C	C	Y	C	Y	Y
chr1	2977590	3.0984	7.9728e-04	0.0820	C	T	C	T	T	T	T	C	C	C	C	C	C	C	C	C	C	Y	C	C	C	C	Y	Y	C	Y	Y	T	C	T	T	T	T	Y	Y	Y	Y	C	Y	C	C	Y	C	Y	Y
chr1	2982588	3.1473	7.1233e-04	0.0835	C	T	C	Y	T	T	T	C	C	C	C	C	C	C	C	C	C	Y	C	C	C	C	Y	-	C	Y	Y	Y	T	T	Y	T	T	C	C	C	Y	Y	Y	C	C	C	C	Y	C
chr1	2995072	3.8000	1.5851e-04	0.1029	G	A	G	G	G	R	R	G	G	G	G	G	G	G	G	G	G	G	G	G	G	G	R	-	G	G	G	R	G	R	R	R	R	G	G	-	G	G	A	G	G	G	R	A	G
chr1	3005004	3.4105	3.8857e-04	0.0913	C	T	C	C	C	Y	Y	C	C	C	C	C	C	C	C	C	C	C	C	C	C	C	Y	Y	C	Y	C	T	C	C	Y	C	T	T	C	Y	C	-	C	C	C	C	Y	C	Y
chr1	3006167	3.2326	5.8536e-04	0.0860	G	T	G	T	T	T	T	G	G	G	G	G	G	G	G	G	G	K	G	G	G	G	K	T	G	T	K	T	T	T	T	-	T	-	K	K	K	K	T	G	G	K	G	T	K
chr1	3007781	4.7659	1.7145e-05	0.1312	C	G	C	C	S	G	G	C	C	C	C	C	C	C	C	C	C	C	C	C	C	C	S	C	C	C	C	S	S	G	S	C	S	C	C	C	S	S	S	C	C	C	C	S	C
chr1	3011844	3.6126	2.4402e-04	0.0973	T	C	T	Y	C	C	C	T	T	T	T	T	T	T	T	T	T	C	T	T	T	T	C	-	T	C	C	C	C	C	C	C	C	Y	Y	Y	Y	T	C	T	-	T	Y	C	C
chr1	3014339	3.8795	1.3197e-04	0.1053	C	G	C	S	S	G	G	C	C	C	C	C	C	C	C	C	C	S	C	C	C	C	G	G	C	G	S	G	G	G	S	G	G	-	S	C	S	C	G	C	C	S	C	G	S
chr1	3014838	3.1694	6.7705e-04	0.0841	T	C	T	Y	Y	C	C	T	T	T	T	T	T	T	T	T	T	Y	T	T	T	T	C	C	T	C	Y	C	C	C	Y	C	-	Y	Y	T	Y	T	C	T	T	Y	T	C	-
chr1	3015008	3.4988	3.1708e-04	0.0940	C	G	C	S	S	G	G	C	C	C	C	C	C	C	C	C	C	S	C	C	C	C	G	G	C	G	S	G	G	G	S	G	-	G	S	C	S	C	G	C	C	S	C	G	G
chr1	3045168	3.1649	6.8404e-04	0.0840	C	T	C	T	Y	T	T	C	C	C	C	C	C	C	C	C	C	T	C	C	C	C	Y	Y	C	Y	T	C	C	T	C	Y	Y	Y	Y	Y	Y	Y	C	C	-	Y	C	C	Y
chr1	3073080	3.1595	6.9255e-04	0.0839	G	A	G	G	G	G	G	G	G	G	G	G	G	G	G	G	G	G	G	G	G	G	G	G	G	G	G	G	G	R	G	G	G	R	G	G	G	G	R	G	G	G	G	R	R
chr1	3087470	3.1099	7.7642e-04	0.0824	A	G	R	G	G	R	R	R	A	R	R	R	R	R	R	A	A	G	R	A	A	A	G	-	R	G	G	G	G	G	R	G	G	G	R	R	R	R	G	A	G	R	G	G	G
chr1	3090402	3.0655	8.6000e-04	0.0810	T	C	Y	C	C	C	C	Y	T	Y	Y	Y	Y	Y	Y	T	T	C	Y	T	T	T	C	-	Y	C	C	C	C	C	C	C	C	Y	Y	T	-	Y	C	T	Y	Y	C	C	Y
chr1	3090404	3.1140	7.6912e-04	0.0825	A	T	W	T	T	T	T	W	A	W	W	W	W	W	W	A	A	T	W	A	A	A	T	-	W	T	T	T	T	T	T	T	T	T	W	A	-	W	T	A	W	W	T	T	T
chr1	3094888	3.3593	4.3717e-04	0.0898	A	G	A	G	G	G	G	A	A	A	A	A	A	A	A	A	A	G	A	A	A	A	G	G	A	G	G	G	G	G	G	G	G	R	R	A	R	R	G	A	R	R	A	G	R
chr1	3103214	3.0980	7.9799e-04	0.0820	T	G	T	K	G	G	G	T	T	T	T	T	T	T	T	T	T	G	T	T	T	T	K	G	T	G	G	G	G	G	G	T	-	G	K	T	K	K	G	K	K	K	K	G	G
chr1	3108266	3.8009	1.5815e-04	0.1029	C	T	C	Y	C	C	C	C	C	C	C	C	C	C	C	C	C	Y	C	C	C	C	C	C	C	C	Y	C	C	Y	Y	C	C	Y	Y	C	Y	Y	T	C	C	Y	C	T	Y
chr1	3317529	3.2538	5.5750e-04	0.0867	A	C	-	C	C	C	C	A	A	A	A	A	A	A	A	A	A	C	A	A	A	A	C	C	A	C	C	C	C	C	C	C	-	M	M	A	M	M	C	A	A	M	A	C	M
chr1	3317622	3.9635	1.0877e-04	0.1077	C	A	C	A	A	A	A	C	C	-	C	-	C	C	C	C	C	A	C	C	C	C	A	A	C	A	A	A	A	M	A	-	A	M	M	-	M	M	A	C	-	M	C	A	M
chr1	3317954	3.3566	4.3999e-04	0.0897	C	G	C	G	G	G	G	C	C	C	C	C	C	C	C	C	C	S	C	C	C	C	G	G	C	G	S	G	G	G	G	G	-	S	S	C	S	S	G	C	C	S	S	G	S
chr1	3322825	3.1682	6.7896e-04	0.0841	C	T	C	T	Y	T	T	C	C	C	C	C	C	C	C	C	C	Y	C	C	C	C	Y	Y	C	Y	Y	T	T	T	T	T	T	Y	Y	C	Y	-	T	C	C	Y	C	T	Y
chr1	3323663	3.4016	3.9660e-04	0.0911	C	T	C	T	Y	T	T	C	C	C	C	C	C	C	C	C	C	C	C	C	C	C	Y	C	C	C	C	T	T	T	T	T	T	Y	Y	Y	Y	C	T	C	C	Y	C	T	Y
chr1	3329917	3.3573	4.3928e-04	0.0898	C	A	C	M	M	A	A	C	C	C	C	C	C	C	C	C	C	A	C	C	C	C	C	-	C	M	A	A	A	A	A	-	M	M	M	M	M	-	A	C	C	M	C	A	M
chr1	3358090	5.1868	6.5041e-06	0.1434	A	G	A	A	A	A	A	A	A	A	A	A	A	A	A	A	A	A	A	A	A	A	G	A	A	A	A	R	R	R	R	A	R	R	A	A	R	A	R	A	A	A	A	R	G
chr1	3397213	3.0193	9.5664e-04	0.0797	T	A	T	W	A	A	A	T	T	T	T	T	T	T	T	T	T	A	T	T	T	T	A	A	T	A	A	A	W	W	W	T	A	A	T	W	W	W	A	T	W	T	A	A	A
chr1	3397605	3.1259	7.4832e-04	0.0829	C	G	C	S	G	G	G	C	C	C	C	C	C	C	C	C	C	C	C	C	C	C	G	-	C	G	C	G	S	S	C	C	-	-	C	C	S	S	G	C	C	C	C	G	S
chr1	3402235	3.1655	6.8308e-04	0.0840	C	T	C	T	Y	T	T	C	C	C	C	C	C	C	C	C	C	Y	C	C	C	C	T	-	C	T	Y	T	Y	T	Y	T	Y	Y	Y	Y	Y	Y	T	C	Y	Y	C	T	Y
chr1	3403783	3.7948	1.6039e-04	0.1028	G	A	G	R	G	A	A	G	G	G	G	G	G	G	G	G	G	G	G	G	G	G	G	G	G	G	G	R	G	G	R	G	-	G	G	G	G	G	R	G	G	G	G	R	G
chr1	3405156	3.8597	1.3812e-04	0.1047	G	C	G	C	S	C	C	G	G	G	G	G	G	G	G	G	G	S	G	G	G	G	S	G	G	G	S	C	C	C	S	C	C	G	S	G	S	S	S	G	G	S	G	S	-
chr1	3405311	3.0551	8.8078e-04	0.0807	C	T	C	T	Y	T	T	C	C	C	C	C	C	C	C	C	C	Y	C	C	C	C	Y	C	C	C	Y	T	T	T	Y	T	T	Y	Y	C	Y	Y	Y	C	C	Y	C	C	Y
chr1	3405327	3.2998	5.0137e-04	0.0880	A	G	A	G	R	G	G	A	A	A	A	A	A	A	A	A	A	G	A	A	A	A	R	R	A	R	G	G	G	G	G	G	G	R	R	A	G	R	R	A	R	R	G	-	R
chr1	3405576	3.1885	6.4794e-04	0.0847	C	T	C	T	T	T	T	C	C	C	C	C	C	C	C	C	C	Y	C	C	C	C	Y	C	C	C	Y	T	T	T	Y	T	T	Y	Y	C	Y	Y	Y	C	C	Y	C	Y	Y
chr1	3405578	3.1753	6.6786e-04	0.0843	T	G	T	G	G	G	G	T	T	T	T	T	T	T	T	T	T	K	T	T	T	T	K	T	T	T	K	G	G	G	K	G	G	K	K	T	K	K	K	T	T	K	T	K	K
chr1	3405591	3.0171	9.6142e-04	0.0796	C	G	C	G	G	G	G	C	C	C	C	C	C	C	C	C	C	S	C	C	C	C	S	C	C	C	S	G	G	G	S	G	-	S	S	C	S	S	S	C	C	S	C	S	S
chr1	3405804	3.6361	2.3116e-04	0.0980	T	C	T	C	C	C	C	T	T	T	T	T	T	T	T	T	T	Y	T	T	T	T	Y	T	T	T	Y	C	C	C	Y	C	C	Y	Y	T	Y	Y	Y	T	T	Y	T	Y	Y
chr1	3405845	3.3382	4.5896e-04	0.0892	C	T	C	T	T	T	T	C	C	C	C	C	C	C	C	C	C	Y	C	C	C	C	Y	C	C	C	Y	T	T	T	Y	T	T	Y	Y	C	Y	Y	Y	C	C	Y	C	Y	Y
chr1	3405847	3.1297	7.4178e-04	0.0830	C	A	C	A	A	A	A	C	C	C	C	C	C	C	C	C	C	M	C	C	C	C	M	C	C	C	M	A	A	A	M	A	A	M	M	C	M	M	M	C	C	M	C	M	M
chr1	3405850	3.3991	3.9895e-04	0.0910	C	G	C	G	G	G	G	C	C	C	C	C	C	C	C	C	C	S	C	C	C	C	S	C	C	C	S	G	G	G	S	G	G	S	S	C	S	S	S	C	C	S	C	S	S
chr1	3405853	3.1297	7.4178e-04	0.0830	A	G	A	G	G	G	G	A	A	A	A	A	A	A	A	A	A	R	A	A	A	A	R	A	A	A	R	G	G	G	R	G	G	R	R	A	R	R	R	A	A	R	A	R	R
chr1	3405902	3.4115	3.8770e-04	0.0914	T	C	T	C	Y	C	C	T	T	T	T	T	T	T	T	T	T	Y	T	T	T	T	Y	T	T	T	Y	C	C	C	Y	C	C	Y	Y	T	Y	Y	Y	T	T	Y	T	Y	Y
chr1	3406086	3.1303	7.4084e-04	0.0830	T	G	T	G	K	G	G	T	T	T	T	T	T	T	T	T	T	K	T	T	T	T	K	-	T	T	K	G	G	G	K	G	G	K	K	T	K	K	K	T	K	K	K	K	K
chr1	3406586	3.7351	1.8402e-04	0.1010	C	T	C	T	Y	T	T	C	C	C	C	C	C	C	C	C	C	Y	C	C	C	C	Y	C	C	C	Y	T	Y	T	Y	T	T	Y	Y	C	Y	Y	Y	C	C	Y	C	Y	Y
chr1	3406596	3.0363	9.1984e-04	0.0802	G	C	S	C	C	C	C	S	G	S	S	S	S	S	S	G	G	S	S	G	G	G	C	S	S	S	S	C	S	C	S	C	C	S	S	G	S	S	C	G	G	S	G	C	-
chr1	3406641	3.3622	4.3432e-04	0.0899	G	A	G	A	R	A	A	-	G	G	G	G	G	G	G	G	G	R	G	G	G	G	R	G	G	G	R	A	R	A	R	A	A	G	R	R	R	R	R	G	G	R	G	R	R
chr1	3406827	3.6001	2.5111e-04	0.0970	G	A	G	A	R	A	A	G	G	G	G	G	G	G	-	G	G	R	G	G	G	G	R	G	G	G	R	A	R	A	R	A	A	R	R	G	R	R	R	G	G	R	G	R	R
chr1	3406858	3.2767	5.2881e-04	0.0874	C	T	C	T	Y	T	T	C	C	C	C	C	C	C	C	C	C	Y	C	C	C	C	Y	C	C	C	Y	T	Y	T	Y	T	T	Y	Y	C	Y	Y	Y	C	C	Y	C	Y	Y
chr1	3406865	3.3919	4.0564e-04	0.0908	A	G	A	G	G	G	G	A	A	A	A	A	A	A	A	A	A	R	A	A	A	A	G	R	A	R	R	G	R	G	R	G	G	G	R	A	R	R	G	A	G	R	-	G	G
chr1	3406886	3.4090	3.8996e-04	0.0913	T	C	T	C	C	C	C	T	T	T	T	T	T	T	T	T	T	Y	T	T	T	T	C	Y	T	Y	Y	C	Y	C	Y	C	C	C	Y	T	Y	Y	C	T	C	Y	Y	C	C
chr1	3406895	3.3122	4.8731e-04	0.0884	G	T	G	T	T	T	T	G	G	G	G	G	G	G	G	G	G	K	G	G	G	G	T	K	G	K	K	T	K	T	K	T	T	T	K	G	K	K	T	G	T	K	K	T	T
chr1	3406915	3.3042	4.9634e-04	0.0882	T	C	T	C	Y	C	C	T	T	T	T	T	T	T	T	T	T	Y	T	T	T	T	Y	T	T	T	Y	C	Y	C	Y	C	C	Y	Y	T	Y	Y	Y	T	T	Y	T	Y	Y
chr1	3406929	4.0302	9.3276e-05	0.1097	C	A	C	A	M	A	A	C	C	C	C	C	C	C	C	C	C	M	C	C	C	C	M	C	C	C	M	A	M	A	M	A	A	M	M	C	M	M	M	C	A	M	M	M	M
chr1	3406937	4.1815	6.5848e-05	0.1142	C	T	C	T	Y	T	T	C	C	C	C	C	C	C	C	C	C	Y	C	C	C	C	Y	C	C	C	Y	T	Y	T	Y	T	T	Y	Y	C	Y	Y	Y	C	T	Y	Y	Y	Y
chr1	3406941	3.9831	1.0396e-04	0.1083	T	G	T	G	K	G	G	T	T	T	T	T	T	T	T	T	T	K	T	T	T	T	K	T	T	T	K	G	K	G	K	G	G	K	K	T	K	K	K	T	G	K	K	K	K
chr1	3406991	3.1130	7.7090e-04	0.0825	A	C	A	C	M	C	C	A	A	A	A	A	A	A	A	A	A	M	A	A	A	A	M	A	A	A	M	C	M	C	M	C	C	M	M	A	M	M	M	A	A	M	A	M	M
chr1	3407000	3.8412	1.4414e-04	0.1041	C	T	C	T	Y	T	T	C	C	C	C	C	C	C	C	C	C	Y	C	C	C	C	Y	C	C	C	Y	T	Y	T	Y	T	T	Y	Y	C	Y	Y	Y	C	T	Y	Y	Y	Y
chr1	3407024	3.1553	6.9939e-04	0.0837	G	T	G	T	K	T	T	G	G	G	G	G	G	G	G	G	G	K	G	G	G	G	K	G	G	G	K	T	K	T	K	-	T	K	K	G	K	K	K	G	G	K	G	K	K
chr1	3407027	3.3381	4.5909e-04	0.0892	A	G	A	G	G	G	G	A	A	A	A	A	A	A	A	A	A	R	A	A	A	A	G	R	A	R	R	G	R	G	R	-	G	G	R	A	R	R	G	A	G	R	R	G	G
chr1	3407511	3.7351	1.8402e-04	0.1010	G	T	-	T	K	T	T	G	G	G	G	G	G	G	G	G	G	K	G	G	G	G	K	G	G	G	K	T	K	T	K	T	T	K	K	G	K	K	K	G	T	K	K	K	K
chr1	3407532	3.4925	3.2176e-04	0.0938	C	G	C	G	S	G	G	C	C	C	C	C	C	C	C	C	C	S	C	C	C	C	S	C	C	C	S	G	S	G	S	G	G	S	S	C	S	S	S	C	C	S	C	S	S
chr1	3407544	4.1836	6.5531e-05	0.1142	C	T	C	T	Y	T	T	C	C	C	C	C	C	C	C	C	C	Y	C	C	C	C	Y	C	C	C	Y	T	Y	T	Y	T	T	Y	Y	C	Y	Y	Y	C	Y	Y	Y	Y	Y
chr1	3407545	3.2905	5.1224e-04	0.0878	C	T	C	T	T	T	T	C	C	C	C	C	C	C	C	C	C	Y	C	C	C	C	T	Y	C	Y	Y	T	Y	T	Y	T	T	T	Y	C	Y	Y	T	C	T	Y	Y	T	T
chr1	3407570	3.4302	3.7140e-04	0.0919	T	C	T	C	C	C	C	T	T	T	T	T	T	T	T	T	T	Y	T	T	T	T	C	Y	T	Y	Y	C	Y	C	Y	C	C	C	Y	T	Y	Y	C	T	C	Y	Y	C	-
chr1	3407628	3.6888	2.0473e-04	0.0996	G	T	G	T	K	T	T	G	G	G	G	G	G	G	G	G	G	K	G	G	G	G	K	G	G	G	K	T	K	T	K	T	T	K	K	G	K	K	K	G	G	K	G	K	K
chr1	3407642	3.4009	3.9731e-04	0.0911	G	A	G	A	R	A	A	G	G	G	G	G	G	G	G	G	G	R	G	G	G	G	R	G	G	G	R	A	R	A	R	A	A	R	R	G	R	R	R	G	G	R	G	R	R
chr1	3407667	3.2597	5.4991e-04	0.0868	T	G	T	G	K	G	G	T	T	T	T	T	T	T	T	T	T	K	T	T	T	T	K	T	T	T	K	G	K	G	K	G	G	K	K	T	K	K	K	T	T	K	T	K	K
chr1	3407750	3.6564	2.2062e-04	0.0986	G	C	G	C	S	C	C	G	G	G	G	G	G	G	G	G	G	S	G	G	G	G	S	-	G	G	S	C	S	C	S	-	C	S	S	G	S	S	S	G	G	S	G	S	S
chr1	3407757	3.6151	2.4263e-04	0.0974	A	G	A	G	R	G	G	A	A	A	A	A	A	A	A	A	A	R	A	A	A	A	R	-	A	A	R	G	R	G	R	-	G	R	R	A	R	R	R	A	A	R	A	R	R
chr1	3407764	3.7411	1.8149e-04	0.1012	G	A	G	A	R	A	A	G	G	G	G	G	G	G	G	G	G	R	G	G	G	G	R	-	G	G	R	A	R	A	R	-	A	R	R	G	R	R	R	G	G	R	G	R	R
chr1	3419997	3.1208	7.5720e-04	0.0827	C	G	C	G	S	G	G	C	C	C	C	C	C	C	C	C	C	G	C	C	C	C	G	-	C	G	G	G	G	G	G	G	G	S	S	C	S	S	C	C	G	S	C	C	-
chr1	3424628	3.6863	2.0592e-04	0.0995	G	C	G	C	G	C	C	G	G	G	G	G	G	G	G	G	G	S	G	G	G	G	C	G	G	G	S	C	C	C	C	C	C	-	S	G	S	S	G	G	G	S	G	G	G
chr1	3433611	3.0539	8.8331e-04	0.0807	C	T	-	C	C	C	C	C	Y	C	Y	C	C	C	C	Y	Y	C	C	Y	Y	Y	C	C	C	C	C	C	C	C	C	C	C	Y	C	Y	C	Y	C	T	C	Y	Y	C	C
chr1	3434560	3.1576	6.9564e-04	0.0838	T	C	Y	C	C	C	C	Y	T	Y	Y	Y	Y	Y	Y	T	T	C	Y	T	T	T	C	C	Y	C	C	-	C	C	C	-	C	Y	Y	T	Y	Y	C	T	T	Y	T	C	C
chr1	3434583	3.4457	3.5837e-04	0.0924	C	T	Y	T	T	T	T	Y	C	Y	Y	Y	Y	Y	Y	C	C	T	Y	C	C	C	T	T	Y	T	T	-	T	T	T	-	T	Y	Y	C	Y	Y	T	C	C	Y	C	T	-
chr1	3434584	3.2299	5.8901e-04	0.0860	A	G	R	G	G	G	G	R	A	R	R	R	R	R	R	A	A	G	R	A	A	A	G	G	R	G	G	-	G	G	G	-	G	R	R	A	R	R	G	A	A	R	A	G	-
chr1	3434803	3.3102	4.8958e-04	0.0883	A	C	M	C	C	C	C	M	A	M	M	M	M	M	M	A	A	C	M	A	A	A	C	-	M	C	C	C	C	C	C	C	C	M	M	A	M	M	C	M	A	M	A	C	-
chr1	3434875	3.2452	5.6853e-04	0.0864	C	T	Y	T	T	T	T	Y	C	Y	Y	Y	Y	Y	Y	C	C	T	Y	C	C	C	T	T	Y	T	T	T	T	T	T	T	T	Y	Y	C	Y	Y	T	Y	C	Y	C	T	T
chr1	3435847	3.4033	3.9510e-04	0.0911	C	T	C	Y	Y	T	T	C	C	C	C	C	C	C	C	C	C	T	C	C	C	C	T	T	C	T	T	T	T	T	T	T	Y	Y	C	C	Y	C	T	C	C	C	C	T	Y
chr1	3435890	3.2332	5.8447e-04	0.0861	C	G	C	S	S	G	G	C	C	C	C	C	C	C	C	C	C	G	C	C	C	C	G	G	C	G	G	G	G	G	G	G	S	S	C	C	S	C	G	C	C	C	C	G	S
chr1	3437157	3.0571	8.7686e-04	0.0808	G	A	G	R	R	A	A	G	G	G	G	G	G	G	G	G	G	A	G	G	G	G	A	A	G	A	A	A	A	R	A	A	R	R	G	G	R	G	A	G	G	G	G	A	R
chr1	3437518	3.3137	4.8562e-04	0.0885	A	T	A	W	W	T	T	A	A	A	A	A	A	A	A	A	A	T	A	A	A	A	T	T	A	T	T	T	T	T	T	T	-	W	A	A	W	A	T	A	A	A	A	T	W
chr1	3437619	3.8529	1.4033e-04	0.1045	A	G	A	A	R	G	G	A	A	A	A	A	A	A	A	A	A	G	A	A	A	A	G	G	A	G	G	G	G	G	G	G	R	R	A	A	R	A	A	A	A	A	A	A	R
chr1	3437695	4.0317	9.2953e-05	0.1098	C	T	C	C	Y	T	T	C	C	C	C	C	C	C	C	C	C	T	C	C	C	C	T	T	C	T	T	T	T	T	T	T	Y	Y	C	C	Y	C	C	C	Y	C	C	C	Y
chr1	3437702	3.8529	1.4033e-04	0.1045	G	A	G	G	R	A	A	G	G	G	G	G	G	G	G	G	G	A	G	G	G	G	A	A	G	A	A	A	A	A	A	A	R	R	G	G	R	G	G	G	G	G	G	G	R
chr1	3437755	3.6996	1.9970e-04	0.0999	G	C	G	G	S	C	C	G	G	G	G	G	G	G	G	G	G	C	G	G	G	G	C	C	G	C	C	C	C	C	C	C	S	S	G	G	S	G	G	G	G	G	G	G	S
chr1	3437815	3.6487	2.2456e-04	0.0984	C	G	C	C	S	G	G	C	C	C	C	C	C	C	C	C	C	G	C	C	C	C	G	G	C	G	G	G	G	G	G	G	S	S	C	C	S	C	C	C	C	C	C	C	S
chr1	3437836	3.4312	3.7048e-04	0.0920	T	C	T	T	Y	C	C	T	T	T	T	T	T	T	T	T	T	C	T	T	T	T	C	C	T	C	C	C	C	C	C	C	Y	Y	T	T	Y	T	T	Y	T	T	T	T	Y
chr1	3437838	3.6487	2.2456e-04	0.0984	A	G	A	A	R	G	G	A	A	A	A	A	A	A	A	A	A	G	A	A	A	A	G	G	A	G	G	G	G	G	G	G	R	R	A	A	R	A	A	A	A	A	A	A	R
chr1	3438192	3.3779	4.1891e-04	0.0904	C	A	C	C	M	A	A	C	C	C	C	C	C	C	C	C	C	A	C	C	C	C	A	A	C	A	A	A	-	A	A	A	M	M	C	C	M	C	C	C	C	C	C	C	M
chr1	3438563	3.4349	3.6738e-04	0.0921	T	C	T	T	Y	C	C	T	T	T	T	T	T	T	T	T	T	C	T	T	T	T	C	-	T	C	C	C	C	C	C	C	-	Y	T	T	Y	T	T	T	T	T	T	T	Y
chr1	3438791	3.8529	1.4033e-04	0.1045	C	T	C	C	Y	T	T	C	C	C	C	C	C	C	C	C	C	T	C	C	C	C	T	T	C	T	T	T	T	T	T	T	Y	Y	C	C	Y	C	C	C	C	C	C	C	Y
chr1	3438839	3.9631	1.0886e-04	0.1077	C	T	C	C	Y	T	T	C	C	C	C	C	C	C	C	C	C	T	C	C	C	C	T	T	C	T	T	T	T	T	T	T	Y	Y	C	C	Y	C	C	C	C	C	C	C	Y
chr1	3438854	3.9581	1.1012e-04	0.1076	G	T	G	G	K	T	T	G	G	G	-	G	G	G	G	G	G	T	G	G	G	G	T	T	G	T	-	T	T	T	T	T	K	K	G	G	K	G	G	G	G	G	G	G	K
chr1	3439794	3.9103	1.2295e-04	0.1062	C	G	C	C	S	G	G	C	C	C	C	C	C	C	C	C	C	G	C	C	C	C	G	G	C	G	G	G	G	G	G	G	S	S	C	C	S	C	C	C	C	C	C	C	S
chr1	3439807	3.5483	2.8292e-04	0.0954	C	G	C	C	S	G	G	C	C	C	C	C	C	C	C	C	C	G	C	C	C	C	G	G	C	G	G	G	G	G	G	G	S	S	C	C	S	C	C	C	C	C	C	C	S
chr1	3440019	3.0416	9.0857e-04	0.0803	C	T	C	Y	Y	T	T	C	C	C	C	C	C	C	C	C	C	T	C	C	C	C	T	-	C	T	T	T	T	T	T	T	Y	Y	C	C	Y	C	T	C	C	C	C	T	Y
chr1	3440307	3.1695	6.7694e-04	0.0842	T	C	T	Y	T	T	T	T	T	T	T	T	T	T	T	T	T	T	T	T	T	T	T	T	T	T	T	T	T	T	T	T	T	T	T	T	T	T	-	T	T	T	T	C	T
chr1	3440612	3.8364	1.4574e-04	0.1040	G	C	G	G	S	C	C	G	G	G	G	G	G	G	G	G	G	C	G	G	G	G	C	C	G	C	C	C	C	C	C	C	S	S	G	G	S	G	G	G	G	G	G	G	S
chr1	3440785	3.8439	1.4324e-04	0.1042	C	G	C	C	S	G	G	C	C	C	C	C	C	C	C	C	C	G	C	C	C	C	G	-	C	G	G	G	G	G	G	G	-	S	C	C	S	C	C	C	C	C	C	C	S
chr1	3440885	3.9294	1.1767e-04	0.1067	G	A	G	G	R	A	A	G	G	G	G	G	G	G	G	G	G	A	G	G	G	G	A	A	G	A	A	A	A	A	A	A	R	R	G	G	R	G	G	G	G	G	G	G	R
chr1	3440920	3.6213	2.3916e-04	0.0976	G	A	G	G	R	A	A	G	G	G	G	G	G	G	G	G	G	A	G	G	G	G	A	A	G	A	A	A	A	A	A	A	R	R	G	G	R	G	G	G	G	G	G	G	R
chr1	3441115	3.8529	1.4033e-04	0.1045	C	G	C	C	S	G	G	C	C	C	C	C	C	C	C	C	C	G	C	C	C	C	G	G	C	G	G	G	G	G	G	G	S	S	C	C	S	C	C	C	C	C	C	C	S
chr1	3441130	3.8529	1.4033e-04	0.1045	G	A	G	G	R	A	A	G	G	G	G	G	G	G	G	G	G	A	G	G	G	G	A	A	G	A	A	A	A	A	A	A	R	R	G	G	R	G	G	G	G	G	G	G	R
chr1	3441230	3.8529	1.4033e-04	0.1045	T	C	T	T	Y	C	C	T	T	T	T	T	T	T	T	T	T	C	T	T	T	T	C	C	T	C	C	C	C	C	C	C	Y	Y	T	T	Y	T	T	T	T	T	T	T	Y
chr1	3441325	3.6487	2.2456e-04	0.0984	A	G	A	A	R	G	G	A	A	A	A	A	A	A	A	A	A	G	A	A	A	A	G	G	A	G	G	G	G	G	G	G	R	R	A	A	R	A	A	A	A	A	A	A	R
chr1	3441374	3.6487	2.2456e-04	0.0984	C	A	C	C	M	A	A	C	C	C	C	C	C	C	C	C	C	A	C	C	C	C	A	A	C	A	A	A	A	A	A	A	M	M	C	C	M	C	C	C	C	C	C	C	M
chr1	3441394	3.6487	2.2456e-04	0.0984	C	T	C	C	Y	T	T	C	C	C	C	C	C	C	C	C	C	T	C	C	C	C	T	T	C	T	T	T	T	T	T	T	Y	Y	C	C	Y	C	C	C	C	C	C	C	Y
chr1	3441430	3.8529	1.4033e-04	0.1045	T	C	T	T	Y	C	C	T	T	T	T	T	T	T	T	T	T	C	T	T	T	T	C	C	T	C	C	C	C	C	C	C	Y	Y	T	T	Y	T	T	T	T	T	T	T	Y
chr1	3441671	3.5327	2.9329e-04	0.0950	T	C	T	T	Y	C	C	T	T	T	T	T	T	T	T	T	T	C	T	T	T	T	C	C	T	C	C	C	C	C	C	C	Y	Y	T	T	Y	T	T	T	T	T	T	T	Y
chr1	3442041	3.5730	2.6729e-04	0.0962	C	G	C	C	S	G	G	C	C	C	C	C	C	C	C	C	C	G	C	C	C	C	G	G	C	G	G	G	G	G	G	G	S	S	C	C	S	C	C	C	C	C	C	C	S
chr1	3442202	3.6575	2.2006e-04	0.0987	C	A	C	C	M	A	A	C	C	C	C	C	C	C	C	C	C	A	C	C	C	C	A	A	C	A	A	M	A	A	A	A	M	M	C	C	M	C	C	C	C	C	C	C	M
chr1	3442343	3.6943	2.0218e-04	0.0998	G	C	G	G	S	C	C	G	G	G	G	G	G	G	G	G	G	C	G	G	G	G	C	C	G	C	C	S	C	C	C	C	S	S	G	G	S	G	G	G	G	G	G	G	S
chr1	3442349	3.7582	1.7449e-04	0.1017	G	A	G	G	R	A	A	G	G	G	G	G	G	G	G	G	G	A	G	G	G	G	A	A	G	A	A	R	A	A	A	A	R	R	G	G	R	G	G	G	G	-	G	G	R
chr1	3442628	3.0331	9.2663e-04	0.0801	G	A	G	G	R	A	A	G	G	G	G	G	G	G	G	G	G	A	G	G	G	G	A	-	G	A	A	R	A	A	A	A	-	R	G	G	R	G	G	G	G	G	G	G	R
chr1	3442677	3.0689	8.5336e-04	0.0811	T	G	T	T	K	G	G	T	T	T	T	T	T	T	T	T	T	G	T	T	T	T	G	-	T	G	G	K	G	-	G	G	-	K	T	T	K	T	T	T	T	T	T	T	K
chr1	3442899	3.3817	4.1527e-04	0.0905	A	T	A	A	W	T	T	A	A	A	A	A	A	A	A	A	A	T	A	A	A	A	T	T	A	T	T	W	T	T	T	T	W	W	A	A	W	A	A	A	A	A	A	A	W
chr1	3442946	3.1263	7.4773e-04	0.0829	G	C	G	G	S	C	C	G	G	G	G	G	G	G	G	G	G	C	G	G	G	G	C	C	G	C	C	S	C	C	C	C	S	S	G	G	S	G	G	G	G	G	G	G	S
chr1	3442985	3.1257	7.4861e-04	0.0828	C	G	C	C	S	G	G	C	C	C	C	C	C	C	C	C	C	G	C	C	C	C	G	G	C	G	G	S	G	G	G	G	S	S	C	C	S	C	C	C	C	C	C	C	S
chr1	3443057	3.5984	2.5211e-04	0.0969	G	A	G	G	R	A	A	G	G	G	G	G	G	G	G	G	G	A	G	G	G	G	A	A	G	A	A	R	A	A	A	A	R	R	G	G	R	G	G	G	G	G	G	G	R
chr1	3443069	3.5657	2.7185e-04	0.0960	C	G	C	C	S	G	G	C	C	C	C	C	C	C	C	C	C	G	C	C	C	C	G	G	C	G	G	S	G	G	G	G	S	S	C	C	S	C	C	C	C	C	C	C	S
chr1	3443070	3.5657	2.7185e-04	0.0960	T	C	T	T	Y	C	C	T	T	T	T	T	T	T	T	T	T	C	T	T	T	T	C	C	T	C	C	Y	C	C	C	C	Y	Y	T	T	Y	T	T	T	T	T	T	T	Y
chr1	3444347	3.2209	6.0134e-04	0.0857	C	T	C	Y	Y	T	T	C	C	C	C	C	C	C	C	C	C	T	C	C	C	C	T	T	C	T	T	T	T	T	T	T	Y	Y	C	C	Y	Y	T	C	C	C	C	T	Y
chr1	3447590	3.3106	4.8911e-04	0.0884	G	C	G	G	G	S	S	G	G	G	G	G	G	G	G	G	G	S	G	G	G	G	G	S	G	S	S	G	S	G	G	G	S	G	G	G	G	G	S	G	G	G	G	S	G
chr1	3461422	3.0628	8.6546e-04	0.0810	G	A	G	A	A	A	A	G	G	G	G	G	G	G	G	G	G	A	G	G	G	G	A	R	G	R	A	A	A	R	R	G	A	R	R	G	A	R	A	G	R	R	G	A	-
chr1	3533720	3.2492	5.6343e-04	0.0865	A	T	A	T	W	W	W	A	A	A	A	A	A	A	A	A	A	W	A	A	A	A	W	A	A	A	W	A	W	A	W	A	A	W	W	A	W	A	W	A	A	W	A	W	W
chr1	3533721	3.2492	5.6343e-04	0.0865	C	A	C	A	M	M	M	C	C	C	C	C	C	C	C	C	C	M	C	C	C	C	M	C	C	C	M	C	M	C	M	C	C	M	M	C	M	C	M	C	C	M	C	M	M
chr1	3533731	3.4367	3.6581e-04	0.0921	A	T	A	T	W	W	W	A	A	A	A	A	A	A	A	A	A	-	A	A	A	A	W	A	A	A	W	A	W	A	W	A	A	W	W	A	W	A	W	A	A	W	A	W	W
chr1	3539903	3.3965	4.0134e-04	0.0909	G	A	G	G	A	R	R	G	G	G	G	G	G	G	G	G	G	R	G	G	G	G	R	-	G	G	R	A	R	A	A	A	-	R	G	G	R	G	A	G	R	G	G	A	R
chr1	3540192	4.2252	5.9543e-05	0.1154	A	G	A	R	R	R	R	A	A	A	A	A	A	A	A	A	A	R	A	A	A	A	R	A	A	-	R	G	R	G	G	A	A	A	A	A	R	A	R	A	A	A	A	R	A
chr1	3540277	3.9593	1.0982e-04	0.1076	G	T	G	K	K	G	G	G	G	G	G	G	G	G	G	G	G	T	G	G	G	G	T	-	G	G	T	K	K	K	T	G	K	K	G	G	K	G	T	G	G	G	G	T	K
chr1	3540419	3.0357	9.2111e-04	0.0802	C	A	C	M	A	A	A	C	C	C	C	C	C	C	C	C	C	A	C	C	C	C	A	-	C	C	A	A	M	A	A	C	M	M	C	C	M	M	A	C	C	C	C	A	M
chr1	3540838	3.5221	3.0056e-04	0.0947	T	C	T	Y	C	Y	Y	T	T	T	T	T	T	T	T	T	T	Y	T	T	T	T	Y	T	T	T	Y	Y	Y	C	C	C	-	Y	T	T	Y	T	C	T	T	T	T	C	Y
chr1	3540906	3.5244	2.9897e-04	0.0947	A	G	A	R	G	R	R	A	A	A	A	A	A	A	A	A	A	A	A	A	A	A	-	-	A	A	A	R	R	G	G	G	G	R	A	A	R	A	G	A	A	A	A	G	R
chr1	3541103	3.1497	7.0838e-04	0.0836	G	A	G	R	A	R	R	G	G	G	G	G	G	G	G	G	G	R	G	G	G	G	R	-	G	G	R	R	R	A	A	A	A	R	G	G	R	G	A	G	G	G	G	A	R
chr1	3541187	3.2074	6.2029e-04	0.0853	A	G	A	R	G	R	R	A	A	A	A	A	A	A	A	A	A	R	A	A	A	A	R	A	A	A	R	R	R	G	G	G	G	R	A	A	R	A	G	A	A	A	A	G	R
chr1	3541260	3.2074	6.2029e-04	0.0853	T	A	T	W	A	W	W	T	T	T	T	T	T	T	T	T	T	W	T	T	T	T	W	T	T	T	W	W	W	A	A	A	A	W	T	T	W	T	A	T	T	T	T	A	W
chr1	3541270	3.5166	3.0438e-04	0.0945	C	T	C	Y	T	Y	Y	C	C	C	C	C	C	C	C	C	C	Y	C	C	C	C	Y	C	C	C	Y	Y	Y	T	T	T	T	Y	C	C	Y	C	T	C	C	C	C	T	Y
chr1	3541278	3.2074	6.2029e-04	0.0853	G	A	G	R	A	R	R	G	G	G	G	G	G	G	G	G	G	R	G	G	G	G	R	G	G	G	R	R	R	A	A	A	A	R	G	G	R	G	A	G	G	G	G	A	R
chr1	3541280	3.6151	2.4263e-04	0.0974	T	C	T	Y	C	Y	Y	T	T	T	T	T	T	T	T	T	T	Y	T	T	T	T	Y	T	T	T	Y	Y	Y	C	C	-	C	Y	T	T	Y	T	C	T	T	T	T	C	Y
chr1	3541355	3.0515	8.8809e-04	0.0806	G	A	G	R	A	R	R	G	G	G	G	G	G	G	G	G	G	R	G	G	G	G	R	R	G	R	R	R	R	A	A	A	A	R	G	G	R	G	A	G	G	G	G	A	R
chr1	3541372	3.0811	8.2973e-04	0.0815	A	G	A	R	G	R	R	A	A	A	A	A	A	A	A	A	A	R	A	A	A	A	R	R	A	R	R	R	R	G	G	G	G	R	A	A	R	A	G	A	A	A	A	G	R
chr1	3541406	3.0081	9.8146e-04	0.0793	T	A	T	T	A	W	W	T	T	T	T	T	T	T	T	T	T	W	T	T	T	T	T	W	T	W	W	W	T	W	W	A	W	W	T	T	W	T	A	T	T	T	T	A	W
chr1	3541474	3.1221	7.5484e-04	0.0827	C	G	C	S	G	S	S	C	C	C	C	C	C	C	C	C	C	S	C	C	C	C	S	S	C	S	S	S	G	G	G	G	-	S	C	C	S	C	G	C	C	C	C	G	S
chr1	3541851	3.1278	7.4502e-04	0.0829	A	G	A	R	R	R	R	A	A	A	A	A	A	A	A	A	A	R	A	A	A	A	R	R	A	R	R	G	R	G	G	G	G	R	R	A	R	A	G	A	A	A	A	G	R
chr1	3541954	3.6767	2.1051e-04	0.0993	G	A	G	R	R	R	R	G	G	G	G	G	G	G	G	G	G	R	G	G	G	G	R	R	G	R	R	A	R	A	A	A	R	R	G	G	R	G	A	G	G	G	G	A	R
chr1	3541987	3.2123	6.1332e-04	0.0854	G	A	G	R	A	R	R	G	G	G	G	G	G	G	G	G	G	R	G	G	G	G	R	R	G	R	R	A	A	A	A	A	A	R	G	G	R	G	A	G	G	G	G	A	R
chr1	3542197	3.5130	3.0689e-04	0.0944	T	G	T	K	G	K	K	T	T	T	T	T	T	T	T	T	T	K	T	T	T	T	K	K	T	K	K	G	K	G	K	G	K	K	T	T	K	T	G	T	T	T	T	G	K
chr1	3542522	3.6505	2.2364e-04	0.0985	T	C	T	Y	C	Y	Y	T	T	T	T	T	T	T	T	T	T	Y	T	T	T	T	Y	T	T	T	Y	Y	Y	C	Y	Y	Y	Y	T	T	Y	T	C	T	T	T	T	C	Y
chr1	3542531	3.7659	1.7145e-04	0.1019	C	T	C	Y	Y	Y	Y	C	C	C	C	C	C	C	C	C	C	Y	C	C	C	C	Y	C	C	C	Y	C	C	T	Y	Y	Y	Y	C	C	Y	C	T	C	C	C	C	T	Y
chr1	3542599	3.6085	2.4630e-04	0.0972	G	A	G	R	A	R	R	G	G	G	G	G	G	G	G	G	G	R	G	G	G	G	A	R	G	R	R	A	A	A	R	R	R	R	G	G	R	G	A	G	G	G	G	A	R
chr1	3542978	3.4247	3.7607e-04	0.0918	G	A	G	G	R	G	G	G	G	G	G	G	G	G	G	G	G	G	G	G	G	G	R	R	G	R	G	R	G	R	G	G	R	R	G	G	R	G	R	G	G	G	G	R	R
chr1	3543241	4.4294	3.7201e-05	0.1214	G	A	G	R	A	R	R	G	G	G	G	G	G	G	G	G	G	R	G	G	G	G	R	R	G	R	R	A	A	A	R	R	R	R	G	G	R	G	A	G	G	G	G	A	R
chr1	3543274	4.6477	2.2508e-05	0.1278	C	T	C	Y	T	Y	Y	C	C	C	C	C	C	C	C	C	C	Y	C	C	C	C	Y	Y	C	Y	Y	T	Y	T	Y	Y	Y	Y	C	C	Y	C	T	C	C	C	C	T	Y
chr1	3543457	4.5322	2.9360e-05	0.1244	G	A	G	R	A	R	R	G	G	G	G	G	G	G	G	G	G	R	G	G	G	G	R	R	G	R	R	A	A	A	A	-	R	R	G	G	R	G	A	G	G	G	G	A	R
chr1	3543481	3.5030	3.1407e-04	0.0941	G	A	G	R	A	R	R	G	G	G	G	G	G	G	G	G	G	R	G	G	G	G	R	R	G	R	R	A	A	A	A	-	R	R	G	G	R	G	A	G	G	G	G	A	R
chr1	3544197	3.1849	6.5323e-04	0.0846	G	A	R	A	A	A	A	R	G	R	R	R	R	R	R	G	G	A	R	G	G	G	A	A	R	A	A	A	A	A	A	R	A	R	R	R	R	R	A	G	R	R	G	A	R
chr1	3544898	3.1172	7.6351e-04	0.0826	G	A	G	R	A	R	R	G	G	G	G	G	G	G	G	G	G	A	G	G	G	G	R	R	G	R	A	A	R	A	R	R	R	R	G	G	R	G	A	G	G	G	G	A	R
chr1	3546684	4.9597	1.0974e-05	0.1369	C	G	C	S	G	S	S	C	C	C	C	C	C	C	C	C	C	S	C	C	C	C	S	S	C	S	S	G	G	G	G	C	S	C	C	C	S	C	G	C	C	C	C	G	C
chr1	3546697	4.2122	6.1347e-05	0.1151	A	G	A	R	G	R	R	A	A	A	A	A	A	A	A	A	A	R	A	A	A	A	R	R	A	R	R	G	G	G	G	G	R	A	A	A	R	A	G	A	A	A	A	G	A
chr1	3546729	5.0036	9.9182e-06	0.1381	C	T	C	Y	T	Y	Y	C	C	C	C	C	C	C	C	C	C	T	C	C	C	C	Y	Y	C	Y	T	T	T	T	T	C	Y	C	C	C	Y	C	T	C	C	C	C	T	C
chr1	3555183	8.1201	7.5846e-09	0.2245	G	A	G	R	R	-	R	G	G	G	G	G	G	G	G	G	G	G	G	G	G	G	G	G	G	G	G	R	R	R	A	G	G	G	G	G	-	G	R	G	G	G	G	R	G
chr1	3555184	5.7376	1.8299e-06	0.1591	C	T	C	Y	T	-	Y	C	C	C	C	C	C	C	C	C	C	C	C	C	C	C	T	C	C	C	C	Y	Y	Y	T	C	Y	C	C	C	-	C	Y	C	C	C	C	Y	C
chr1	3583203	3.1618	6.8898e-04	0.0839	C	T	C	C	Y	Y	Y	C	C	C	Y	C	C	C	C	C	C	C	C	C	C	C	C	C	C	C	C	T	Y	T	C	T	T	C	C	C	C	Y	Y	C	C	C	C	Y	C
chr1	3610870	3.3742	4.2246e-04	0.0903	A	C	A	A	A	A	A	A	A	A	A	A	A	A	A	A	A	A	A	A	A	A	A	A	A	A	A	A	M	A	M	A	A	A	A	A	A	A	M	A	A	A	A	M	A
chr1	3617140	3.3839	4.1313e-04	0.0905	G	T	G	T	T	K	K	G	G	G	G	G	G	G	G	G	G	T	G	G	G	G	K	G	G	G	T	T	T	T	T	G	G	T	K	G	K	K	T	G	G	K	G	T	K
chr1	3617202	3.8978	1.2652e-04	0.1058	A	T	A	T	A	A	A	A	A	A	A	A	A	A	A	A	A	W	A	A	A	A	W	A	A	A	W	W	W	A	W	A	A	A	W	A	W	A	A	A	A	W	A	A	A
chr1	3617246	3.0625	8.6601e-04	0.0810	G	T	G	T	T	K	K	G	G	G	G	G	G	G	G	G	G	T	G	G	G	G	-	G	G	G	T	T	T	T	K	G	G	K	K	G	K	G	T	G	G	K	G	T	K
chr1	3617523	3.4769	3.3353e-04	0.0933	C	T	C	T	T	Y	Y	C	C	C	C	C	C	C	C	C	C	T	C	C	C	C	Y	C	C	C	T	T	T	T	T	C	C	Y	Y	C	Y	Y	T	C	C	Y	C	T	Y
chr1	3618342	3.1645	6.8469e-04	0.0840	C	T	C	T	T	Y	Y	C	C	C	C	C	C	C	C	C	C	T	C	C	C	C	Y	-	C	C	T	T	T	T	T	C	C	Y	Y	C	Y	Y	T	C	C	Y	C	T	Y
chr1	3621356	3.4017	3.9654e-04	0.0911	T	C	T	T	C	Y	Y	T	T	T	T	T	T	T	T	T	T	Y	T	T	T	T	Y	T	T	T	Y	Y	Y	Y	T	T	Y	Y	T	T	Y	T	C	T	T	T	T	C	Y
chr1	3621573	4.0338	9.2507e-05	0.1098	A	G	A	A	G	A	A	A	A	A	A	A	A	A	A	A	A	A	A	A	A	A	R	-	A	A	A	G	R	A	A	A	R	A	A	-	R	A	G	A	A	A	A	G	A
chr1	3663465	3.0782	8.3514e-04	0.0814	A	G	A	R	A	G	G	A	A	A	A	A	A	A	A	A	A	G	A	A	A	A	R	-	A	G	G	G	G	G	G	G	G	G	R	A	R	R	G	A	A	R	A	G	-
chr1	3666665	3.3144	4.8489e-04	0.0885	A	G	A	R	A	R	R	A	A	A	A	A	A	A	A	A	A	A	A	A	A	A	R	-	A	-	A	R	R	R	R	A	A	A	R	A	R	R	G	A	A	R	A	G	A
chr1	3666711	4.3096	4.9022e-05	0.1179	C	G	C	S	C	S	S	C	C	C	C	C	C	C	C	C	C	C	C	C	C	C	S	-	C	-	C	S	S	S	S	C	C	C	S	C	S	S	G	C	C	S	C	G	C
chr1	3666783	4.8355	1.4606e-05	0.1333	A	G	A	A	A	R	R	A	A	A	A	A	A	A	A	A	A	A	A	A	A	A	A	-	A	-	A	R	R	R	R	A	-	A	A	A	A	R	R	A	A	A	A	R	A
chr1	3666913	4.4026	3.9573e-05	0.1207	G	A	G	R	G	R	R	G	G	G	G	G	G	G	G	G	G	G	G	G	G	G	R	G	G	G	G	R	R	R	R	G	G	G	R	G	R	R	A	G	G	R	G	A	G
chr1	3686118	3.2641	5.4434e-04	0.0870	A	G	A	A	R	A	A	A	A	A	A	A	A	A	A	A	A	R	A	A	A	A	G	R	A	R	R	R	G	R	A	A	R	A	-	A	A	R	A	A	A	A	A	A	A
chr1	3775046	3.5309	2.9454e-04	0.0949	G	A	G	R	R	R	R	G	G	G	G	G	G	G	G	G	G	G	G	G	G	G	G	R	G	R	G	R	G	R	G	G	G	G	G	G	G	G	G	G	G	G	G	G	G
chr1	3782358	3.3849	4.1220e-04	0.0906	C	T	C	C	Y	C	C	C	C	C	C	C	C	C	C	C	C	Y	C	C	C	C	C	-	C	C	Y	Y	C	C	C	C	Y	Y	C	C	C	C	C	T	C	C	C	C	Y
chr1	3851986	3.2427	5.7186e-04	0.0863	T	C	T	T	T	T	T	T	T	T	T	T	T	T	T	T	T	Y	T	T	T	T	Y	-	T	T	Y	C	T	T	T	T	Y	T	T	T	Y	Y	T	T	T	T	T	T	T
chr1	3880580	3.6151	2.4262e-04	0.0974	C	T	C	C	C	C	C	C	C	C	C	C	C	C	C	C	C	C	C	C	C	C	C	C	C	C	C	Y	C	C	C	C	Y	C	C	C	C	C	Y	C	C	C	C	Y	C
chr1	3891639	4.1042	7.8671e-05	0.1119	G	A	R	G	R	G	G	R	G	R	R	R	R	R	R	G	G	R	R	G	G	G	G	G	R	G	R	A	G	G	G	G	-	G	G	G	G	G	G	G	G	G	G	G	G
chr1	3891672	3.6279	2.3557e-04	0.0978	C	T	Y	C	Y	C	C	Y	C	Y	Y	Y	Y	Y	Y	C	C	Y	Y	C	C	C	C	C	Y	C	Y	T	C	C	C	C	C	C	C	C	C	C	C	C	C	C	C	C	C
chr1	3899390	3.6963	2.0121e-04	0.0998	A	G	A	A	R	R	R	A	A	A	A	A	A	A	A	A	A	A	A	A	A	A	A	A	A	A	A	R	A	A	A	A	A	A	A	A	A	R	A	A	A	A	A	A	A
chr1	3900393	3.7913	1.6168e-04	0.1027	G	T	G	K	G	K	K	G	G	G	G	G	G	G	G	G	G	G	G	G	G	G	G	-	G	G	G	K	K	K	G	G	K	G	K	G	G	G	G	G	G	K	G	G	G
chr1	3955554	3.4517	3.5339e-04	0.0926	C	T	C	T	Y	T	T	C	C	C	C	C	C	C	C	C	C	C	C	C	C	C	Y	-	C	T	C	T	Y	T	T	T	-	C	Y	Y	Y	Y	T	C	C	Y	C	T	C
chr1	3956619	3.0749	8.4153e-04	0.0813	G	T	G	T	K	T	T	G	G	G	G	G	G	G	G	G	G	G	G	G	G	G	K	T	G	T	G	T	G	T	T	G	-	G	K	G	K	K	K	G	G	K	G	K	G
chr1	3958960	5.0489	8.9348e-06	0.1394	G	A	G	R	R	A	A	G	G	G	G	G	G	G	G	G	G	R	G	G	G	G	R	R	G	R	R	A	R	A	A	G	A	G	G	G	R	R	R	G	G	G	G	R	-
chr1	3959035	5.3550	4.4160e-06	0.1482	G	A	G	R	R	A	A	G	G	G	G	G	G	G	G	G	G	R	G	G	G	G	R	-	G	R	R	A	R	A	A	G	A	G	G	G	R	R	R	G	G	G	G	R	G
chr1	3959306	3.3484	4.4832e-04	0.0895	C	T	C	Y	T	T	T	C	C	C	C	C	C	C	C	C	C	Y	C	C	C	C	Y	T	C	T	Y	T	Y	T	T	T	T	Y	C	C	Y	Y	Y	C	C	C	C	Y	Y
chr1	3959334	3.0488	8.9362e-04	0.0805	A	T	A	W	T	T	T	A	A	A	A	A	A	A	A	A	A	A	A	A	A	A	W	T	A	T	A	T	W	T	T	T	-	W	A	A	W	W	W	A	A	A	A	W	W
chr1	3959355	3.0694	8.5230e-04	0.0812	A	G	A	R	G	G	G	A	A	A	A	A	A	A	A	A	A	A	A	A	A	A	R	G	A	G	A	G	R	G	G	G	-	R	A	A	R	R	R	A	A	A	A	R	R
chr1	3959408	3.3184	4.8045e-04	0.0886	C	T	C	Y	T	T	T	C	C	C	C	C	C	C	C	C	C	Y	C	C	C	C	Y	T	C	T	Y	T	Y	T	T	T	T	Y	C	C	Y	Y	Y	C	C	C	C	Y	-
chr1	3959449	3.4715	3.3765e-04	0.0932	A	G	A	R	G	G	G	A	A	A	A	A	A	A	A	A	A	R	A	A	A	A	R	G	A	G	R	G	R	G	G	G	G	R	A	A	R	R	R	A	A	A	A	R	-
chr1	3960082	3.2480	5.6498e-04	0.0865	G	A	G	A	A	A	A	G	G	G	G	G	G	G	G	G	G	G	G	G	G	G	R	-	G	A	G	A	R	A	A	A	-	G	R	G	R	R	R	G	G	R	G	R	G
chr1	3967603	3.1377	7.2826e-04	0.0832	A	G	R	A	A	A	A	R	A	R	R	R	R	R	R	A	A	G	R	A	A	A	A	R	R	R	G	A	A	A	A	A	A	R	-	A	A	R	A	R	A	A	R	A	R
chr1	3968532	3.4068	3.9189e-04	0.0912	C	T	C	T	Y	T	T	C	C	C	C	C	C	C	C	C	C	C	C	C	C	C	C	-	C	Y	C	T	C	T	T	C	-	C	Y	C	Y	-	C	C	C	Y	C	C	C
chr1	3968693	3.7494	1.7806e-04	0.1014	A	T	A	A	A	W	W	A	A	A	A	A	A	A	A	A	A	A	A	A	A	A	A	-	A	W	A	W	A	T	W	A	W	A	A	A	A	W	A	A	A	A	A	A	A
chr1	3968787	3.1227	7.5382e-04	0.0828	C	T	C	C	C	Y	Y	C	C	C	C	C	C	C	C	C	C	C	C	C	C	C	C	Y	C	Y	C	Y	C	T	-	C	Y	C	C	C	C	-	C	C	C	C	C	C	C
chr1	3968791	3.2631	5.4562e-04	0.0869	T	G	T	T	T	K	K	T	T	T	T	T	T	T	T	T	T	T	T	T	T	T	T	K	T	K	T	K	T	G	-	T	K	T	T	T	T	-	T	T	T	T	T	T	T
chr1	3968801	3.1962	6.3655e-04	0.0849	G	T	G	G	G	K	K	G	G	G	G	G	G	G	G	G	G	G	G	G	G	G	G	K	G	K	G	K	G	T	-	G	K	G	G	G	G	-	G	G	G	G	G	G	G
chr1	3968804	3.2631	5.4562e-04	0.0869	G	A	G	G	G	R	R	G	G	G	G	G	G	G	G	G	G	G	G	G	G	G	G	R	G	R	G	R	G	A	-	G	R	G	G	G	G	-	G	G	G	G	G	G	G
chr1	4015706	3.3620	4.3448e-04	0.0899	A	G	A	R	R	R	R	A	A	A	A	A	A	A	A	A	A	-	A	A	A	A	A	-	A	R	R	A	R	A	A	A	R	A	A	A	R	A	A	A	A	A	A	A	A
chr1	4023928	4.6196	2.4012e-05	0.1270	C	A	C	C	C	M	M	C	C	C	C	C	C	C	C	C	C	C	C	C	C	C	C	M	C	M	C	C	C	C	C	C	M	M	C	C	M	C	M	C	C	C	C	M	M
chr1	4023985	4.5579	2.7673e-05	0.1252	C	G	C	C	C	S	S	C	C	C	C	C	C	C	C	C	C	C	C	C	C	C	C	S	C	S	C	C	C	C	C	C	S	S	C	C	S	C	S	C	C	C	C	S	S
chr1	4024156	4.4012	3.9703e-05	0.1206	A	G	A	A	A	R	R	A	A	A	A	A	A	A	A	A	A	A	A	A	A	A	A	R	A	R	A	A	A	A	A	A	R	R	A	A	R	A	R	A	A	A	A	R	R
chr1	4024309	3.3029	4.9784e-04	0.0881	G	A	G	G	G	R	R	G	G	G	G	G	G	G	G	G	G	G	G	G	G	G	G	R	G	R	G	G	G	G	G	G	R	R	G	G	R	G	R	G	G	G	G	R	R
chr1	4024927	4.4708	3.3822e-05	0.1226	C	T	C	C	C	Y	Y	C	C	C	C	C	C	C	C	C	C	C	C	C	C	C	C	Y	C	Y	C	C	C	-	C	C	Y	Y	C	C	Y	C	Y	C	C	C	C	Y	Y
chr1	4024997	4.2556	5.5510e-05	0.1163	A	G	A	A	A	R	R	A	A	A	A	-	A	A	A	A	A	A	A	A	A	A	A	R	A	R	A	A	A	A	A	A	R	R	A	A	R	A	R	A	A	A	A	R	R
chr1	4025138	4.5647	2.7246e-05	0.1254	A	C	A	A	A	M	M	A	A	A	A	A	A	A	A	A	A	A	A	A	A	A	A	M	A	M	A	A	A	A	A	A	A	M	A	A	A	A	M	A	A	A	A	M	M
chr1	4025209	4.2026	6.2719e-05	0.1148	G	A	G	G	G	R	R	G	G	G	G	G	G	G	G	G	G	G	G	G	G	G	G	R	G	R	G	G	R	G	G	G	R	R	G	G	R	G	R	G	G	G	G	R	R
chr1	4025276	4.6196	2.4012e-05	0.1270	C	G	C	C	C	S	S	C	C	C	C	C	C	C	C	C	C	C	C	C	C	C	C	S	C	S	C	C	C	C	C	C	S	S	C	C	S	C	S	C	C	C	C	S	S
chr1	4025398	4.7566	1.7513e-05	0.1310	T	C	T	T	T	Y	Y	T	T	T	T	T	T	T	T	T	T	T	T	T	T	T	T	Y	T	Y	T	T	Y	T	T	T	Y	Y	T	T	Y	T	Y	T	T	T	T	Y	Y
chr1	4025485	4.8917	1.2832e-05	0.1349	T	C	T	T	T	Y	Y	T	T	T	T	T	T	T	T	T	T	T	T	T	T	T	T	Y	T	Y	T	T	T	T	T	T	Y	Y	T	T	Y	T	Y	T	T	T	T	Y	Y
chr1	4025582	4.6253	2.3699e-05	0.1272	T	C	T	T	T	Y	Y	T	T	T	T	T	T	T	T	T	T	T	T	T	T	T	T	Y	T	Y	T	T	T	Y	T	T	Y	Y	T	T	Y	T	Y	T	T	T	T	Y	Y
chr1	4025737	5.0006	9.9858e-06	0.1381	C	A	C	C	C	M	M	C	C	C	C	C	C	C	C	C	C	C	C	C	C	C	C	-	C	M	C	C	C	C	C	C	M	M	C	C	M	C	M	C	C	C	C	M	M
chr1	4025887	3.9389	1.1510e-04	0.1070	T	C	T	T	T	Y	Y	T	T	T	T	T	T	T	T	T	T	T	T	T	T	T	T	Y	T	Y	T	T	T	T	T	T	-	Y	T	T	Y	T	Y	Y	T	T	T	Y	Y
chr1	4025888	4.4300	3.7154e-05	0.1215	G	A	G	G	G	R	R	G	G	G	G	G	G	G	G	G	G	G	G	G	G	G	G	R	G	R	G	G	G	G	G	G	-	R	G	G	R	G	R	G	G	G	G	R	R
chr1	4025906	4.3412	4.5578e-05	0.1189	G	T	G	G	G	K	K	G	G	G	G	G	G	G	G	G	G	G	G	G	G	G	G	K	G	K	G	G	G	G	G	G	-	K	G	G	K	G	K	G	G	G	G	K	K
chr1	4038042	3.0339	9.2500e-04	0.0801	C	T	C	Y	Y	Y	Y	C	C	C	C	C	C	C	C	C	C	C	C	C	C	C	C	T	C	T	C	C	C	Y	C	C	Y	Y	C	C	Y	C	Y	C	C	C	C	Y	Y
chr1	4038088	3.9009	1.2564e-04	0.1059	G	A	G	R	R	R	R	G	G	G	G	G	G	G	G	G	G	G	G	G	G	G	G	R	G	R	G	-	G	G	G	G	R	R	G	G	R	G	R	G	G	G	G	R	R
chr1	4038096	3.5668	2.7114e-04	0.0960	C	T	C	T	Y	Y	Y	C	C	C	C	C	C	C	C	C	C	C	C	C	C	C	C	Y	C	Y	C	-	C	C	C	C	Y	Y	Y	C	Y	C	Y	C	C	Y	C	Y	Y
chr1	4039116	3.2071	6.2070e-04	0.0853	C	T	C	C	C	Y	Y	C	C	C	C	C	C	C	C	C	C	T	C	C	C	C	Y	-	C	Y	T	T	T	Y	C	C	Y	C	C	C	C	Y	C	C	C	C	C	C	C
chr1	4073822	3.0164	9.6299e-04	0.0796	T	C	T	T	Y	T	T	T	T	T	T	T	T	T	T	T	T	T	T	T	T	T	Y	T	T	T	-	Y	Y	C	Y	T	Y	Y	T	T	Y	T	T	T	T	T	T	T	Y
chr1	4073972	3.0371	9.1813e-04	0.0802	C	G	C	S	S	S	S	C	C	C	C	C	C	C	C	C	C	S	C	C	C	C	S	C	C	C	S	S	S	G	G	C	G	S	S	C	S	C	C	C	C	S	C	C	-
chr1	4085373	4.3657	4.3078e-05	0.1196	T	C	T	Y	T	Y	Y	T	T	T	T	T	T	T	T	T	T	T	T	T	T	T	T	Y	T	Y	T	T	T	Y	Y	T	Y	T	T	T	T	T	Y	T	T	-	T	Y	T
chr1	4086741	3.8986	1.2631e-04	0.1058	G	A	G	R	R	A	A	G	G	G	G	G	G	G	G	G	G	R	G	G	G	G	G	G	G	G	R	A	A	A	A	G	A	R	R	G	-	G	R	G	G	R	G	R	G
chr1	4087109	3.0948	8.0380e-04	0.0819	G	A	G	R	R	A	A	G	G	G	G	G	G	G	G	G	G	R	G	G	G	G	G	R	G	R	R	A	A	A	A	G	A	R	R	G	R	G	A	G	G	R	G	A	R
chr1	4092188	4.5105	3.0867e-05	0.1238	C	T	C	Y	Y	T	T	C	C	C	C	C	C	C	C	C	C	Y	C	C	C	C	C	C	C	C	Y	T	T	T	T	C	T	Y	Y	C	Y	C	Y	C	C	Y	C	Y	Y
chr1	4092851	3.6203	2.3974e-04	0.0976	C	T	C	Y	Y	T	T	C	C	C	C	C	C	C	C	C	C	Y	C	C	C	C	C	-	C	C	Y	T	C	T	T	C	-	Y	Y	C	Y	C	C	C	C	Y	C	C	Y
chr1	4102414	3.4913	3.2259e-04	0.0937	C	A	C	C	C	C	C	C	C	C	C	C	C	C	C	C	C	-	C	C	C	C	C	-	C	C	-	C	C	C	C	C	C	C	C	C	C	C	M	C	C	C	C	M	C
chr1	4117539	3.0842	8.2384e-04	0.0816	C	T	C	Y	C	Y	Y	C	C	C	C	C	C	C	C	C	C	C	C	C	C	C	C	C	C	C	C	Y	C	C	-	C	Y	C	C	C	C	C	Y	C	C	C	C	Y	C
chr1	4138510	3.9065	1.2402e-04	0.1061	G	A	G	A	G	G	R	G	G	G	G	G	G	G	G	G	G	G	G	G	G	G	-	R	G	R	G	R	A	G	G	R	G	R	R	G	G	G	R	G	G	R	G	R	R
chr1	4204889	3.2692	5.3801e-04	0.0871	G	A	G	G	R	R	R	G	G	G	G	G	G	G	G	G	G	G	G	G	G	G	G	G	G	G	G	R	G	G	R	G	G	G	G	G	R	G	R	R	G	G	G	R	G
chr1	4346794	4.3103	4.8946e-05	0.1179	C	A	C	C	M	M	M	C	C	C	C	C	C	C	-	C	C	C	C	C	C	C	C	C	C	C	C	C	C	C	C	C	M	M	C	C	M	C	M	C	C	C	M	M	M
chr1	4616313	3.7490	1.7823e-04	0.1014	A	G	A	A	A	A	A	A	A	A	A	A	A	A	A	A	A	A	A	A	A	A	A	-	A	A	A	-	A	A	A	A	A	A	A	A	A	A	R	A	A	-	A	R	A
chr2	153264	3.0058	9.8683e-04	0.0793	T	C	T	Y	T	T	T	T	T	T	T	T	T	T	T	T	T	Y	T	T	T	T	T	Y	T	Y	Y	T	T	T	T	T	T	T	T	T	T	T	T	T	T	Y	T	T	T
chr2	174177	3.4176	3.8225e-04	0.0916	C	T	C	C	C	Y	Y	C	C	C	C	C	C	C	C	C	C	C	C	C	C	C	C	C	C	C	C	C	C	C	C	C	C	C	C	C	C	C	C	C	C	C	C	C	C
chr2	226711	3.6222	2.3869e-04	0.0976	C	T	C	C	C	C	C	C	C	C	C	C	C	C	C	C	C	C	C	C	C	C	Y	Y	C	Y	C	Y	C	C	C	C	C	C	C	C	Y	C	Y	C	C	C	C	Y	C
chr2	226747	3.1786	6.6284e-04	0.0844	A	C	A	A	A	C	C	A	A	A	A	A	A	A	A	A	A	A	A	A	A	A	M	M	A	M	A	M	M	A	C	A	A	A	A	M	A	A	C	A	A	A	A	C	A
chr2	252498	3.7934	1.6091e-04	0.1027	G	A	G	G	G	G	G	G	G	G	G	G	G	G	G	G	G	G	G	G	G	G	G	G	G	G	G	G	G	G	G	A	G	G	G	G	G	G	G	G	G	G	G	G	G
chr2	316087	3.1439	7.1790e-04	0.0834	G	A	G	G	G	G	G	G	G	G	G	G	G	G	G	G	G	G	G	G	G	G	G	G	G	G	G	G	G	G	G	G	G	G	G	G	G	G	R	G	G	G	G	R	G
chr2	316157	3.2358	5.8098e-04	0.0861	T	G	T	T	T	T	T	T	T	T	T	T	T	T	T	T	T	T	T	T	T	T	T	T	T	T	T	T	T	T	T	T	T	T	T	T	T	T	K	T	T	T	T	K	T
chr2	735914	4.0117	9.7337e-05	0.1092	C	A	C	C	C	M	M	C	C	C	C	C	C	C	C	C	C	C	C	C	C	C	C	C	C	C	C	C	C	C	C	C	C	C	C	C	C	C	C	C	C	C	C	C	C
chr2	840075	3.6750	2.1133e-04	0.0992	G	C	G	S	G	C	C	G	G	G	G	G	G	G	G	G	G	G	G	G	G	G	G	C	G	C	G	S	S	G	S	G	-	G	G	G	S	S	S	G	G	S	G	S	G
chr2	951217	3.1589	6.9363e-04	0.0838	C	G	C	S	C	C	C	C	C	C	C	C	C	C	C	C	C	C	C	C	C	C	C	S	C	S	C	G	C	C	C	C	C	C	C	C	C	S	S	C	C	S	C	S	C
chr2	1028883	3.8775	1.3258e-04	0.1052	C	A	C	C	M	M	M	C	C	C	C	C	C	C	C	C	C	M	C	C	C	C	C	-	C	M	M	C	C	M	C	C	M	C	C	C	C	C	M	C	C	C	M	M	C
chr2	1028986	3.7774	1.6695e-04	0.1022	T	C	T	T	Y	Y	Y	T	T	T	T	T	T	T	T	T	T	Y	T	T	T	T	T	Y	T	Y	Y	T	T	Y	T	T	Y	T	T	T	T	T	Y	T	T	T	T	Y	T
chr2	1029053	3.7774	1.6695e-04	0.1022	C	T	C	C	Y	Y	Y	C	C	C	C	C	C	C	C	C	C	Y	C	C	C	C	C	Y	C	Y	Y	C	C	Y	C	C	Y	C	C	C	C	C	Y	C	C	C	C	Y	C
chr2	1039974	3.4807	3.3057e-04	0.0934	G	A	G	G	R	R	R	G	G	G	G	G	G	G	G	G	G	G	G	G	G	G	A	-	G	G	G	R	R	G	R	G	G	R	G	G	G	G	G	G	G	G	G	G	R
chr2	1040027	4.1890	6.4709e-05	0.1144	T	G	T	T	K	K	K	T	T	T	T	T	T	T	T	T	T	T	T	T	T	T	G	-	T	T	T	K	K	T	T	T	T	K	T	T	T	T	T	T	T	T	T	T	K
chr2	1040213	3.7318	1.8543e-04	0.1009	A	G	A	A	R	R	R	A	A	A	A	A	A	A	A	A	A	A	A	A	A	A	G	A	A	A	A	R	R	A	A	A	A	R	A	A	A	A	A	A	A	A	A	A	R
chr2	1040718	3.0521	8.8702e-04	0.0806	G	T	G	K	G	G	G	G	G	G	G	G	G	G	G	G	G	K	G	G	G	G	G	K	G	K	K	K	K	K	T	T	G	G	G	G	G	G	G	G	G	K	G	G	G
chr2	1041657	4.2817	5.2274e-05	0.1171	G	A	G	G	R	R	R	G	G	G	G	G	G	G	G	G	G	G	-	G	G	G	G	G	G	G	G	R	G	G	G	G	G	R	G	G	G	G	R	G	G	G	G	R	R
chr2	1041747	3.7803	1.6583e-04	0.1023	G	A	G	G	R	R	R	G	G	G	G	G	G	G	G	G	G	G	G	G	G	G	G	G	G	G	G	R	G	G	G	G	G	R	G	G	G	R	R	G	G	G	G	R	R
chr2	1043892	3.8134	1.5368e-04	0.1033	C	T	C	C	C	C	C	C	C	C	C	C	C	C	C	C	C	C	C	C	C	C	Y	C	C	C	C	Y	C	C	C	C	Y	C	Y	C	C	-	Y	C	Y	C	C	Y	C
chr2	1053717	3.7263	1.8779e-04	0.1007	A	G	A	R	G	G	G	A	A	A	A	A	A	A	A	A	A	R	A	A	A	A	A	G	A	G	R	G	R	R	G	A	R	R	-	A	-	-	G	A	A	R	A	G	R
chr2	1053763	3.6775	2.1015e-04	0.0993	T	G	T	T	G	G	G	T	T	T	T	T	T	T	T	T	T	K	T	T	T	T	T	G	T	G	K	G	K	K	G	T	K	T	T	T	-	-	G	T	T	T	T	G	T
chr2	1055013	3.8157	1.5287e-04	0.1034	A	G	A	A	R	A	A	A	A	A	A	A	A	A	A	A	A	A	A	A	A	A	A	-	A	G	A	R	R	G	A	A	-	R	A	A	R	A	R	A	A	A	A	R	R
chr2	1078402	3.9207	1.2004e-04	0.1065	A	C	A	A	A	A	A	A	A	A	A	A	A	A	A	A	A	M	A	A	A	A	M	-	A	M	M	M	C	M	A	A	A	M	A	A	M	A	A	A	A	A	A	A	M
chr2	1125531	3.0697	8.5178e-04	0.0812	A	G	A	G	A	R	R	A	A	A	A	-	A	A	A	A	A	R	A	A	A	A	A	A	A	A	R	A	A	A	R	A	-	R	A	A	A	A	R	A	R	G	A	R	R
chr2	1132290	4.3542	4.4235e-05	0.1192	G	A	G	G	G	R	R	G	G	G	G	G	G	G	G	G	G	G	G	G	G	G	G	G	G	G	G	G	G	R	G	G	R	G	G	-	G	G	R	G	R	G	G	R	G
chr2	1137003	3.0736	8.4402e-04	0.0813	C	T	C	C	C	C	C	C	C	C	C	C	C	C	C	C	C	C	C	C	C	C	C	-	C	-	C	C	C	C	C	C	Y	C	C	C	C	C	Y	C	C	C	C	Y	C
chr2	1137121	3.2173	6.0632e-04	0.0856	G	A	G	R	G	A	A	G	G	G	G	G	G	G	G	-	G	G	G	G	G	G	R	-	G	G	G	R	G	R	A	G	R	R	G	G	G	-	R	G	G	R	G	R	R
chr2	1158712	3.8317	1.4732e-04	0.1038	A	G	A	A	A	A	A	A	A	A	A	A	A	A	A	A	A	A	A	A	A	A	R	-	A	R	A	R	A	R	A	A	A	R	A	A	R	A	A	A	A	A	A	A	R
chr2	1158953	3.0511	8.8903e-04	0.0806	T	C	T	T	T	T	T	T	T	T	T	T	T	T	T	T	T	T	T	T	T	T	Y	Y	T	Y	T	T	T	T	T	T	-	Y	T	T	T	T	T	T	T	T	T	T	Y
chr2	1164446	3.4662	3.4186e-04	0.0930	T	C	T	T	T	T	T	T	T	T	T	T	T	T	T	T	T	T	T	T	T	T	Y	Y	T	Y	T	T	T	T	T	T	T	Y	T	T	T	T	Y	T	T	T	T	Y	Y
chr2	1164577	3.2464	5.6700e-04	0.0864	C	T	C	C	C	C	C	C	C	C	C	C	C	C	C	C	C	C	C	C	C	C	Y	-	C	Y	C	C	C	C	C	C	C	Y	C	C	C	C	C	C	C	C	C	C	Y
chr2	1164870	3.7670	1.7100e-04	0.1019	G	A	G	G	G	G	G	G	G	G	G	G	G	-	G	G	G	G	G	G	G	G	R	-	G	R	G	G	G	G	G	G	G	R	G	G	G	G	G	G	G	G	G	G	R
chr2	1165189	3.2921	5.1039e-04	0.0878	T	C	T	T	T	T	T	T	T	T	T	T	T	T	T	T	T	T	T	T	T	T	Y	Y	T	Y	T	T	T	T	T	T	-	Y	T	T	T	T	T	T	T	T	T	T	Y
chr2	1165219	3.2734	5.3287e-04	0.0873	T	C	T	T	T	T	T	T	T	T	T	T	T	T	T	T	T	T	T	T	T	T	Y	Y	T	Y	T	T	T	T	T	T	-	Y	T	T	T	T	T	T	T	T	T	T	Y
chr2	1165231	3.2921	5.1039e-04	0.0878	T	C	T	T	T	T	T	T	T	T	T	T	T	T	T	T	T	T	T	T	T	T	Y	Y	T	Y	T	T	T	T	T	T	-	Y	T	T	T	T	T	T	T	T	T	T	Y
chr2	1165252	3.2349	5.8227e-04	0.0861	A	G	A	A	A	A	A	A	A	A	A	A	A	A	A	A	A	A	A	A	A	A	R	R	A	R	A	A	A	A	A	A	A	R	A	A	A	A	A	A	A	A	A	A	R
chr2	1165486	3.2266	5.9343e-04	0.0859	A	G	A	A	A	A	A	A	A	A	A	A	A	A	A	A	A	A	A	A	A	A	R	R	A	R	A	A	A	A	A	A	A	R	A	A	A	A	A	A	A	A	A	A	R
chr2	1165654	3.2517	5.6016e-04	0.0866	C	T	C	C	C	C	C	C	C	C	C	C	-	C	C	C	C	C	C	C	C	C	Y	Y	C	Y	C	C	C	C	C	C	C	Y	C	C	C	C	C	C	C	C	C	C	Y
chr2	1165754	3.2219	5.9999e-04	0.0857	G	A	G	G	G	G	G	G	G	G	G	G	G	G	G	G	G	G	G	G	G	G	R	R	G	R	G	G	G	G	G	G	G	R	G	G	G	G	G	G	G	G	G	G	R
chr2	1166038	3.7334	1.8477e-04	0.1009	G	A	G	G	G	G	G	G	G	G	G	G	G	G	G	G	G	G	G	G	G	G	R	-	G	R	G	G	R	G	R	G	G	R	G	G	G	R	R	G	G	G	G	R	R
chr2	1178158	3.4112	3.8801e-04	0.0914	G	A	G	G	R	G	G	G	G	G	G	G	G	G	G	G	G	G	G	G	G	G	A	G	G	G	G	R	G	A	G	G	R	R	G	G	R	G	G	G	G	G	G	G	R
chr2	1185829	3.3547	4.4185e-04	0.0897	G	A	G	G	G	G	G	G	G	G	G	G	G	G	G	G	G	G	G	G	G	G	G	G	G	G	G	R	G	G	R	G	R	G	G	G	G	G	R	G	G	G	G	R	G
chr2	1196504	3.0679	8.5533e-04	0.0811	C	T	C	T	T	T	T	C	C	C	C	C	C	C	C	C	C	T	C	C	C	C	T	C	C	C	T	T	T	T	T	T	T	-	Y	Y	Y	Y	T	C	C	T	C	T	Y
chr2	1201037	3.1431	7.1927e-04	0.0834	C	T	C	T	T	T	T	C	C	C	C	C	C	C	C	C	C	Y	C	C	C	C	T	Y	C	Y	Y	T	T	T	Y	T	T	Y	C	C	Y	Y	Y	C	C	T	C	Y	Y
chr2	1214607	3.4515	3.5356e-04	0.0926	C	T	C	C	Y	C	C	C	C	C	C	C	C	C	C	C	C	C	C	C	C	C	T	C	C	C	C	T	C	T	C	C	T	-	C	C	Y	Y	Y	C	C	C	C	Y	-
chr2	1219732	3.3317	4.6593e-04	0.0890	C	T	C	T	Y	T	T	C	C	C	C	C	C	C	C	C	C	Y	C	C	C	C	T	-	C	Y	Y	T	Y	T	Y	C	T	-	C	C	Y	-	T	C	C	T	C	T	Y
chr2	1219890	3.1548	7.0011e-04	0.0837	T	C	T	Y	Y	Y	Y	T	T	T	T	T	T	T	T	T	T	Y	T	T	T	T	Y	-	T	Y	Y	Y	T	C	Y	T	C	Y	T	T	Y	Y	Y	T	T	Y	T	Y	C
chr2	1219910	3.4007	3.9745e-04	0.0910	G	A	G	A	R	A	A	G	G	G	G	G	G	G	G	G	G	R	G	G	G	G	A	R	G	R	R	A	R	A	R	G	A	R	G	G	R	R	A	G	G	A	G	A	R
chr2	1219939	3.1877	6.4901e-04	0.0847	T	C	T	C	Y	C	C	T	T	T	T	T	T	T	T	T	T	Y	T	T	T	T	C	T	T	T	Y	Y	Y	C	Y	T	C	Y	T	T	Y	Y	C	T	T	C	T	C	Y
chr2	1220083	3.2401	5.7529e-04	0.0863	C	T	C	T	Y	T	T	C	C	C	C	C	C	C	C	C	C	Y	C	C	C	C	T	Y	C	Y	Y	T	Y	T	Y	C	T	Y	C	C	Y	Y	T	C	C	T	C	T	Y
chr2	1220244	3.0906	8.1175e-04	0.0818	A	G	A	G	R	G	G	A	A	A	A	A	A	A	A	A	A	R	A	A	A	A	G	R	A	R	R	G	R	G	R	A	G	R	A	A	R	R	G	A	A	G	A	G	G
chr2	1220710	3.1743	6.6946e-04	0.0843	T	C	T	C	Y	C	C	T	T	T	T	T	T	T	T	T	T	Y	T	T	T	T	C	Y	T	Y	Y	C	T	C	Y	T	C	C	T	T	Y	T	Y	T	T	C	T	Y	-
chr2	1220715	3.1585	6.9415e-04	0.0838	T	G	T	G	K	G	G	T	T	T	T	T	T	T	T	T	T	K	T	T	T	T	G	K	T	K	K	G	T	G	K	T	G	G	T	T	K	T	K	T	T	G	T	K	-
chr2	1220729	3.2347	5.8249e-04	0.0861	T	C	T	C	Y	C	C	T	T	T	T	T	T	T	T	T	T	Y	T	T	T	T	C	Y	T	Y	Y	C	T	C	Y	T	C	C	T	T	Y	T	Y	T	T	C	T	Y	-
chr2	1220801	4.0679	8.5532e-05	0.1108	C	T	C	C	C	C	C	C	C	C	C	C	C	C	C	C	C	C	C	C	C	C	C	C	C	C	C	C	C	C	C	C	Y	T	C	C	C	C	Y	C	C	C	C	Y	-
chr2	1220912	3.5274	2.9689e-04	0.0948	G	A	G	A	R	A	A	G	G	G	G	G	G	G	G	G	G	R	G	G	G	G	A	R	G	R	R	A	G	A	R	G	A	-	G	-	R	R	R	G	G	A	G	R	-
chr2	1221160	3.1743	6.6935e-04	0.0843	T	C	T	C	Y	C	C	T	T	T	T	T	T	T	T	T	T	Y	T	T	T	T	C	Y	T	Y	Y	C	T	C	Y	T	C	-	T	T	Y	Y	Y	T	T	C	T	Y	Y
chr2	1230199	3.6521	2.2277e-04	0.0985	G	A	G	G	R	R	R	G	G	G	G	G	G	G	G	G	G	R	G	G	G	G	G	R	G	R	R	G	R	R	G	G	G	R	G	G	G	G	G	G	G	G	G	G	R
chr2	1232767	3.1912	6.4393e-04	0.0848	G	A	G	G	A	A	A	-	G	G	G	G	G	G	G	G	G	A	G	G	G	G	R	R	-	R	A	G	G	A	R	A	A	R	G	R	G	G	A	G	-	G	G	A	R
chr2	1233858	3.3431	4.5388e-04	0.0893	A	G	A	G	G	G	G	A	A	A	A	A	A	A	A	A	A	G	A	A	A	A	R	-	A	R	G	G	R	G	R	G	G	R	A	A	R	A	R	A	A	G	A	R	G
chr2	1280081	3.7016	1.9882e-04	0.1000	T	C	T	Y	Y	C	C	T	T	T	T	T	T	T	T	T	T	Y	T	T	T	T	T	T	T	T	Y	T	T	T	Y	T	-	T	T	T	T	T	Y	T	T	Y	T	Y	T
chr2	1280190	3.6606	2.1848e-04	0.0988	C	A	C	M	M	A	A	C	C	C	C	C	C	C	C	C	C	M	C	C	C	C	C	C	C	C	M	C	C	C	M	C	C	C	C	C	C	C	M	C	C	M	C	M	C
chr2	1294946	3.7759	1.6754e-04	0.1022	A	C	A	A	A	A	A	A	A	A	A	A	A	A	A	A	A	A	A	A	A	A	A	A	A	A	A	M	M	A	A	A	M	A	A	A	A	A	M	A	A	A	A	M	A
chr2	1328241	4.4531	3.5225e-05	0.1221	G	A	G	R	A	G	G	G	G	G	G	G	G	G	G	G	G	G	G	G	G	G	R	R	G	R	G	A	G	G	R	G	R	G	G	G	G	R	R	G	G	R	G	R	G
chr2	1333119	3.2483	5.6460e-04	0.0865	G	C	G	C	S	C	C	G	G	G	G	G	G	G	G	G	G	C	G	G	G	G	C	C	G	C	C	C	C	C	C	C	C	S	G	G	S	S	C	G	G	C	G	C	S
chr2	1333560	3.3245	4.7368e-04	0.0888	C	T	C	Y	Y	T	T	C	C	C	C	C	C	C	C	C	C	C	C	C	C	C	T	T	C	T	C	Y	T	T	Y	T	-	Y	C	C	Y	Y	Y	C	C	Y	C	Y	Y
chr2	1337394	3.5520	2.8053e-04	0.0955	A	G	A	G	R	R	R	A	A	A	A	A	A	A	A	A	A	G	A	A	A	A	A	R	A	R	G	G	G	G	G	-	R	-	A	A	R	R	G	A	A	G	A	G	G
chr2	1337414	3.5893	2.5748e-04	0.0967	C	T	C	T	C	Y	Y	C	C	C	C	C	C	C	C	C	C	Y	C	C	C	C	C	Y	C	Y	Y	T	T	T	T	T	Y	-	C	C	Y	Y	T	C	C	T	C	T	T
chr2	1337717	3.1586	6.9408e-04	0.0838	G	C	G	S	C	C	C	G	G	G	G	G	G	G	G	G	G	C	G	G	G	G	S	-	G	S	C	C	C	S	C	C	C	-	G	G	S	S	C	G	G	S	G	C	-
chr2	1337870	3.3012	4.9985e-04	0.0881	G	C	G	S	C	C	C	G	G	G	G	G	G	G	G	G	G	C	G	G	G	G	S	-	G	C	C	C	C	C	C	C	C	C	G	G	S	S	C	G	G	S	G	C	C
chr2	1337961	3.5356	2.9132e-04	0.0951	C	T	C	Y	T	T	T	C	C	C	C	C	C	C	C	C	C	T	C	C	C	C	Y	-	C	T	T	T	T	T	T	T	T	Y	C	C	Y	Y	T	C	C	Y	C	T	-
chr2	1337984	3.3647	4.3182e-04	0.0900	T	G	T	K	G	G	G	T	T	T	T	T	T	T	T	T	T	G	T	T	T	T	K	-	T	G	G	G	K	G	G	G	-	K	T	T	K	K	G	T	T	K	T	G	K
chr2	1338175	3.5527	2.8009e-04	0.0956	C	T	C	Y	T	T	T	C	C	C	C	C	C	C	C	-	C	T	C	C	C	C	Y	-	C	T	T	T	T	T	T	T	T	-	C	C	Y	Y	T	C	C	Y	C	T	-
chr2	1338210	3.2631	5.4563e-04	0.0869	G	A	G	R	A	A	A	G	G	G	G	G	G	G	G	G	G	A	G	G	G	G	R	A	G	A	A	A	A	A	A	A	A	-	G	G	-	R	A	G	G	R	G	A	R
chr2	1370750	3.1340	7.3458e-04	0.0831	T	C	T	Y	C	C	C	T	T	T	T	T	T	T	T	T	T	C	T	T	T	T	C	-	T	C	C	C	Y	C	C	C	C	Y	T	T	Y	Y	C	T	T	Y	T	C	Y
chr2	1370813	3.6015	2.5032e-04	0.0970	G	A	G	R	A	A	A	G	G	G	G	G	G	G	G	G	G	A	G	G	G	G	A	-	G	A	A	R	R	A	A	A	-	R	G	G	R	R	A	G	G	R	G	A	-
chr2	1370814	3.6015	2.5032e-04	0.0970	A	G	A	R	G	G	G	A	A	A	A	A	A	A	A	A	A	G	A	A	A	A	G	-	A	G	G	R	R	G	G	G	-	R	A	A	R	R	G	A	A	R	A	G	-
chr2	1371097	3.0982	7.9757e-04	0.0820	C	T	C	Y	T	T	T	C	C	C	C	C	C	C	C	C	C	T	C	C	C	C	T	-	C	T	T	Y	Y	T	T	T	T	Y	C	C	Y	Y	T	C	C	Y	C	T	Y
chr2	1391896	3.1771	6.6513e-04	0.0844	G	A	G	R	A	G	G	G	G	G	G	G	G	G	G	G	G	R	G	G	G	G	A	G	G	G	R	R	G	A	A	G	A	G	G	G	R	G	A	G	G	R	G	A	G
chr2	1818832	5.4724	3.3695e-06	0.1516	G	A	G	R	G	R	R	G	G	G	G	G	G	G	G	G	G	R	G	G	G	G	G	G	G	G	R	R	R	R	G	R	R	R	G	G	R	G	A	G	G	R	G	A	R
chr2	1823521	3.0846	8.2307e-04	0.0816	T	C	T	T	T	T	T	T	T	T	T	T	T	T	T	T	T	Y	T	T	T	T	T	T	T	T	Y	Y	T	T	T	T	Y	T	T	T	T	-	C	T	T	T	T	C	T
chr2	1834252	4.1390	7.2617e-05	0.1129	C	T	C	T	C	T	T	C	C	C	C	C	C	C	C	C	C	Y	C	C	C	C	Y	Y	C	Y	Y	T	Y	T	Y	C	-	-	C	C	C	Y	T	C	C	T	C	T	Y
chr2	1860800	3.6033	2.4931e-04	0.0971	G	A	G	G	G	R	R	G	G	G	G	-	G	-	G	G	G	R	G	G	G	G	G	G	G	G	R	G	R	R	R	G	G	G	G	G	R	G	R	G	G	G	G	R	G
chr2	1860812	3.0265	9.4079e-04	0.0799	C	G	C	C	C	C	C	C	C	C	C	-	C	C	C	C	C	S	C	C	C	C	C	C	C	C	S	C	C	S	C	C	C	C	C	C	S	C	S	C	C	C	C	S	C
chr2	1860904	5.2413	5.7367e-06	0.1450	G	A	G	G	G	R	R	G	G	G	G	G	G	G	-	G	G	R	G	G	G	G	G	G	G	G	R	G	R	R	R	G	G	G	G	G	R	G	R	G	G	G	-	R	G
chr2	1886746	3.4315	3.7028e-04	0.0920	G	A	G	G	G	R	R	-	G	G	G	G	G	G	G	G	G	G	-	G	G	G	R	G	G	G	G	A	G	R	R	G	-	G	G	G	G	G	G	G	G	G	G	G	G
chr2	1888257	3.0342	9.2436e-04	0.0801	T	A	T	T	T	T	T	T	T	T	T	T	T	T	T	T	T	T	T	T	T	T	T	-	T	T	T	T	T	T	T	T	T	T	T	T	T	T	T	T	T	T	T	T	T
chr2	1946867	3.0122	9.7230e-04	0.0795	C	T	C	T	T	T	T	C	C	C	C	C	C	C	C	C	C	T	C	C	C	C	T	-	C	T	T	T	Y	T	T	T	Y	-	C	C	Y	Y	T	C	C	T	C	T	Y
chr2	1953492	3.1726	6.7210e-04	0.0842	T	C	T	Y	Y	Y	Y	T	T	T	T	T	T	T	T	T	T	Y	T	T	T	T	C	C	T	C	Y	T	C	T	Y	-	Y	T	T	T	Y	Y	T	T	T	Y	T	T	T
chr2	1953514	3.2221	5.9959e-04	0.0857	G	A	G	R	R	R	R	G	G	G	G	G	G	G	G	G	G	R	G	G	G	G	A	A	G	A	R	G	A	G	R	-	R	G	G	G	R	R	G	G	G	R	G	G	G
chr2	1980025	3.2797	5.2521e-04	0.0874	C	T	C	T	T	Y	Y	C	C	C	C	C	C	C	C	C	C	T	C	C	C	C	T	Y	C	Y	T	T	Y	T	T	T	T	Y	C	C	Y	Y	Y	C	C	T	C	Y	Y
chr2	1991309	3.1877	6.4910e-04	0.0847	C	T	C	C	C	C	C	C	C	C	C	C	C	C	C	C	C	Y	C	C	C	C	Y	C	C	C	Y	C	C	T	C	C	C	C	C	C	C	C	Y	C	C	C	C	Y	C
chr2	2024100	3.0666	8.5779e-04	0.0811	T	G	T	K	G	K	K	T	T	T	T	T	T	T	T	T	T	G	T	T	T	T	K	T	T	T	G	G	G	K	K	G	G	K	T	K	K	K	G	K	T	K	T	G	K
chr2	2024359	4.3691	4.2751e-05	0.1197	A	G	A	R	R	R	R	A	A	A	A	A	A	A	A	A	A	R	A	A	A	A	G	A	A	A	R	R	G	R	R	G	-	A	A	R	R	-	G	A	A	R	A	G	A
chr2	2024364	3.0395	9.1296e-04	0.0803	A	G	A	A	A	R	R	A	A	A	A	A	A	A	A	A	A	R	A	A	A	A	G	A	A	A	R	R	G	R	R	G	-	A	A	R	A	-	R	A	A	A	A	R	A
chr2	2024722	3.3023	4.9858e-04	0.0881	C	T	C	Y	Y	Y	Y	Y	C	C	C	C	C	C	C	C	C	-	C	C	C	C	Y	C	C	C	T	Y	T	Y	-	T	T	C	C	C	C	C	T	C	C	Y	C	T	C
chr2	2024947	3.0068	9.8441e-04	0.0793	C	G	C	S	S	S	S	C	C	C	C	C	C	C	C	C	C	S	C	C	C	C	G	C	C	C	S	S	G	S	G	G	-	C	S	C	C	C	G	C	S	S	C	G	C
chr2	2036644	3.0964	8.0099e-04	0.0820	C	T	C	Y	C	T	T	C	C	C	C	C	C	C	C	C	C	C	C	C	C	C	Y	C	C	C	C	C	C	Y	Y	C	C	-	C	C	C	C	Y	C	C	Y	C	Y	-
chr2	2042094	3.1052	7.8484e-04	0.0822	G	A	G	G	G	G	G	G	G	G	G	G	G	G	G	G	G	R	G	G	G	G	G	G	G	G	R	G	G	G	G	G	-	G	G	G	G	G	A	G	G	G	-	A	G
chr2	2089121	3.8905	1.2868e-04	0.1056	G	A	G	G	G	G	G	G	G	G	G	G	G	G	G	G	G	G	G	G	G	G	G	R	G	R	G	G	R	G	R	G	G	G	G	G	G	G	R	G	G	G	G	R	G
chr2	2089167	4.0443	9.0308e-05	0.1101	G	C	G	G	G	G	G	G	G	G	G	G	G	G	G	G	G	G	G	G	G	G	G	S	G	S	G	G	S	G	S	G	G	G	G	G	G	G	S	G	G	G	S	S	G
chr2	2090354	4.9773	1.0537e-05	0.1374	T	A	-	T	T	T	T	T	T	T	T	T	T	T	T	T	T	W	T	T	T	T	W	W	T	W	W	A	W	T	W	T	T	W	W	T	T	T	W	T	T	T	T	W	W
chr2	2090387	5.0309	9.3131e-06	0.1389	G	C	G	G	G	G	G	G	G	G	G	G	G	G	G	G	G	S	G	G	G	G	S	G	G	G	S	S	G	G	G	G	G	S	-	G	G	G	G	G	G	G	G	G	G
chr2	2092060	3.2430	5.7143e-04	0.0863	G	A	G	G	G	G	G	G	G	G	G	G	G	G	G	G	G	R	G	G	G	G	G	R	G	R	R	A	G	G	G	G	G	G	R	G	R	G	R	G	G	G	G	R	R
chr2	2092353	3.2331	5.8466e-04	0.0861	A	G	A	A	A	A	A	A	A	A	A	A	A	A	A	A	A	A	-	A	A	A	R	-	A	A	A	A	A	A	A	A	A	R	A	A	A	A	R	A	A	A	A	R	R
chr2	2098448	3.2811	5.2351e-04	0.0875	G	A	G	R	A	R	R	G	G	G	G	G	G	G	G	G	G	R	G	G	G	G	R	G	G	G	R	A	A	R	R	G	-	G	G	G	R	R	R	G	G	R	G	R	G
chr2	2098449	3.4451	3.5880e-04	0.0924	C	T	C	Y	T	Y	Y	C	C	C	C	C	C	C	C	C	C	Y	C	C	C	C	Y	C	C	C	Y	T	T	Y	Y	C	-	C	C	C	Y	Y	T	C	C	Y	C	T	C
chr2	2103188	3.2278	5.9179e-04	0.0859	G	A	G	R	R	A	A	G	G	G	G	G	G	G	G	G	G	R	G	G	G	G	G	G	G	G	R	A	R	A	A	A	R	-	G	G	R	G	R	G	G	R	G	R	R
chr2	2103340	3.1030	7.8882e-04	0.0822	T	G	T	K	K	G	G	T	T	T	T	T	T	T	T	T	T	K	T	T	T	T	T	T	T	-	K	G	K	G	G	G	K	K	T	T	K	T	K	T	T	K	T	K	K
chr2	2103551	3.2787	5.2644e-04	0.0874	C	T	C	C	C	Y	Y	C	C	C	C	C	C	C	C	C	C	C	C	C	C	C	C	C	C	C	C	Y	C	T	T	C	C	Y	C	C	Y	C	Y	C	C	C	C	Y	Y
chr2	2104566	3.2328	5.8508e-04	0.0860	C	T	C	Y	Y	T	T	C	C	C	C	C	C	C	C	C	C	Y	C	C	C	C	C	C	C	-	Y	T	Y	T	T	T	Y	Y	C	C	Y	C	Y	C	C	Y	C	Y	Y
chr2	2104578	3.2818	5.2258e-04	0.0875	G	A	G	R	R	A	A	G	G	G	G	G	G	G	G	G	G	R	G	G	G	G	G	G	G	-	R	A	R	A	A	A	R	R	G	G	R	G	R	G	G	R	G	R	R
chr2	2104749	3.0938	8.0567e-04	0.0819	T	C	T	Y	Y	C	C	T	T	T	T	T	T	T	T	T	T	Y	T	T	T	T	T	-	T	T	Y	C	Y	C	C	C	Y	Y	T	T	Y	T	Y	T	T	Y	T	Y	Y
chr2	2105022	3.2505	5.6170e-04	0.0866	C	T	C	C	Y	T	T	C	C	C	C	C	C	C	C	C	C	Y	C	C	C	C	C	-	C	C	Y	Y	C	T	T	C	Y	Y	C	C	Y	C	Y	C	C	C	C	Y	Y
chr2	2105226	3.8583	1.3859e-04	0.1046	C	T	C	C	Y	T	T	C	C	C	C	C	C	C	C	C	C	Y	C	C	C	C	C	C	C	C	Y	Y	C	T	T	C	Y	Y	C	C	Y	C	Y	C	C	C	C	Y	Y
chr2	2105358	3.9350	1.1614e-04	0.1069	C	T	C	C	Y	T	T	C	C	C	C	C	C	C	C	C	C	Y	C	C	C	C	C	C	C	C	Y	Y	C	T	T	C	Y	Y	C	C	Y	C	Y	C	C	C	C	Y	Y
chr2	2105734	4.0553	8.8038e-05	0.1105	C	G	C	C	S	G	G	C	C	C	C	C	C	C	C	C	C	S	C	C	C	C	C	C	C	C	S	S	C	G	G	C	S	S	C	C	S	C	S	C	C	C	C	S	S
chr2	2107045	3.2068	6.2116e-04	0.0853	G	A	G	R	R	A	A	G	G	G	G	G	G	G	G	G	G	R	G	G	G	G	G	G	G	G	R	A	R	A	A	A	R	R	G	G	R	G	R	G	G	R	G	R	R
chr2	2112585	3.3310	4.6671e-04	0.0890	C	G	C	S	S	G	G	C	C	C	C	C	C	C	C	C	C	S	C	C	C	C	C	C	C	C	S	G	S	G	G	G	S	S	C	C	S	C	S	C	C	S	C	S	S
chr2	2112630	3.3420	4.5499e-04	0.0893	T	C	T	Y	Y	C	C	T	T	T	T	T	T	T	T	T	T	T	T	T	T	T	T	T	T	T	T	C	T	C	C	C	Y	Y	T	T	Y	T	Y	T	T	Y	T	Y	Y
chr2	2112732	3.1056	7.8417e-04	0.0822	G	C	G	S	S	C	C	G	G	G	G	G	G	G	G	G	G	S	G	G	G	G	G	G	G	G	S	C	S	C	C	C	S	S	G	G	S	G	S	G	G	S	G	S	S
chr2	2112785	3.7527	1.7675e-04	0.1015	T	C	T	Y	Y	C	C	T	T	T	T	T	T	T	T	T	T	Y	T	T	T	T	T	T	T	T	Y	C	Y	C	C	C	-	Y	T	T	Y	T	Y	T	T	Y	T	Y	-
chr2	2112811	3.6935	2.0255e-04	0.0997	G	A	G	R	R	A	A	G	G	G	G	G	G	G	G	G	G	R	G	G	G	G	G	G	G	G	R	A	R	A	A	A	R	R	G	G	R	G	R	G	G	R	G	R	R
chr2	2113658	3.0958	8.0208e-04	0.0820	A	G	A	R	R	G	G	A	A	A	A	A	A	A	A	A	A	R	A	A	A	A	A	-	A	A	R	G	R	G	G	G	R	R	A	A	R	A	R	A	A	R	A	R	R
chr2	2114004	3.6554	2.2109e-04	0.0986	T	C	T	Y	Y	C	C	T	T	T	T	T	T	T	T	T	T	T	T	T	T	T	T	T	T	T	T	C	T	C	C	C	Y	Y	T	T	Y	T	Y	T	T	Y	T	Y	Y
chr2	2114462	3.6554	2.2109e-04	0.0986	T	C	T	Y	Y	C	C	T	T	T	T	T	T	T	T	T	T	T	T	T	T	T	T	T	T	T	T	C	T	C	C	C	Y	Y	T	T	Y	T	Y	T	T	Y	T	Y	Y
chr2	2114602	3.6554	2.2109e-04	0.0986	T	C	T	Y	Y	C	C	T	T	T	T	T	T	T	T	T	T	T	T	T	T	T	T	T	T	T	T	C	T	C	C	C	Y	Y	T	T	Y	T	Y	T	T	Y	T	Y	Y
chr2	2114725	3.2420	5.7282e-04	0.0863	C	T	C	Y	Y	T	T	C	C	C	C	C	C	C	C	C	C	Y	C	C	C	C	C	C	C	C	Y	T	Y	T	T	T	T	Y	C	C	Y	C	Y	C	C	Y	C	Y	Y
chr2	2114828	3.3185	4.8033e-04	0.0886	G	A	G	R	R	A	A	G	G	G	G	G	G	G	G	G	G	R	G	G	G	G	G	G	G	G	R	A	R	A	A	A	R	R	G	G	R	G	R	G	G	R	G	R	R
chr2	2114884	4.8184	1.5193e-05	0.1328	T	A	T	T	W	A	A	T	T	T	T	T	T	T	T	T	T	T	T	T	T	T	T	T	T	T	T	W	T	A	A	T	W	W	T	T	W	T	W	T	T	T	T	W	W
chr2	2115428	3.0662	8.5858e-04	0.0811	C	T	C	Y	Y	T	T	C	C	C	C	C	C	C	C	C	C	Y	C	C	C	C	C	C	C	C	Y	T	Y	T	T	T	Y	Y	C	C	Y	C	Y	C	C	Y	C	Y	Y
chr2	2120231	3.1811	6.5910e-04	0.0845	A	G	A	A	A	A	A	A	A	A	A	A	A	A	A	A	A	R	A	A	A	A	A	A	A	A	R	G	A	R	A	A	A	A	A	A	A	A	R	A	A	A	A	R	A
chr2	2124802	4.3110	4.8862e-05	0.1180	C	A	C	M	A	M	M	C	C	C	C	C	C	C	C	C	C	M	C	C	C	C	A	M	C	M	M	M	C	A	A	C	M	M	C	C	M	M	A	C	C	M	C	A	M
chr2	2124820	4.3398	4.5728e-05	0.1188	G	T	G	K	T	T	T	G	G	G	G	G	G	G	G	G	G	K	G	G	G	G	T	K	G	K	K	K	K	T	T	G	T	K	G	G	K	K	T	G	G	K	G	T	K
chr2	2125394	3.1800	6.6065e-04	0.0845	G	A	G	A	A	A	A	G	G	G	G	G	G	G	G	G	G	R	G	G	G	G	A	R	G	R	R	A	A	A	A	A	A	R	G	G	R	R	A	G	G	A	G	A	A
chr2	2125937	4.6072	2.4705e-05	0.1266	T	A	T	A	A	A	A	T	T	T	T	T	T	T	T	T	T	T	T	T	T	T	A	T	T	T	T	A	A	A	W	-	W	A	T	T	W	T	A	T	T	A	T	A	A
chr2	2131457	3.0701	8.5092e-04	0.0812	T	G	T	T	K	K	K	T	T	T	T	T	T	T	T	T	T	T	T	T	T	T	G	T	T	T	T	K	K	K	T	T	K	K	T	T	K	T	G	T	T	T	T	G	K
chr2	2143047	3.8936	1.2777e-04	0.1057	T	A	T	W	A	W	W	T	T	T	T	T	T	T	T	T	T	T	T	T	T	T	W	W	T	W	T	W	A	A	T	A	-	T	T	T	W	T	W	T	T	W	T	W	T
chr2	2163372	3.3262	4.7179e-04	0.0888	T	C	T	Y	T	Y	Y	-	T	T	T	T	T	T	T	T	T	T	T	T	T	T	T	T	T	T	T	T	Y	T	T	T	Y	T	T	T	T	T	T	T	T	Y	T	T	T
chr2	2171168	5.1796	6.6133e-06	0.1432	C	T	C	C	C	C	C	C	C	C	C	C	C	C	C	C	C	C	C	C	C	C	C	C	C	C	C	C	C	C	C	C	C	Y	C	C	C	C	Y	C	C	C	C	Y	Y
chr2	2180384	4.9868	1.0308e-05	0.1377	T	C	T	Y	T	T	T	T	T	T	T	T	T	T	T	T	T	T	T	T	T	T	T	T	T	T	T	Y	T	T	T	T	-	T	T	T	T	T	Y	T	T	Y	T	Y	T
chr2	2181382	3.3592	4.3729e-04	0.0898	T	A	T	W	A	T	T	T	T	T	T	T	T	T	T	T	T	A	T	T	T	T	W	W	T	W	A	A	T	A	A	T	A	A	T	T	W	-	W	T	T	W	T	W	W
chr2	2181465	3.1529	7.0319e-04	0.0837	A	G	A	R	G	A	A	A	A	A	A	A	A	A	A	A	A	G	A	A	A	A	R	R	A	R	G	G	A	G	G	A	G	R	-	A	R	R	R	A	A	R	A	R	-
chr2	2181628	3.1175	7.6296e-04	0.0826	G	A	G	R	A	G	G	G	G	G	G	G	G	G	G	G	G	A	G	G	G	G	R	R	G	R	A	A	G	A	A	G	A	R	R	G	R	G	R	G	G	R	G	R	R
chr2	2184545	3.4995	3.1661e-04	0.0940	C	T	C	Y	T	T	T	C	C	C	C	C	C	C	C	C	C	Y	C	C	C	C	T	T	C	T	Y	Y	C	T	T	T	T	T	Y	C	Y	C	Y	C	C	Y	C	Y	T
chr2	2184564	3.0352	9.2211e-04	0.0801	A	G	A	R	G	G	G	A	A	A	A	A	A	A	A	A	A	G	A	A	A	A	G	G	A	G	G	R	A	G	G	G	G	G	R	A	R	A	R	A	A	R	A	R	G
chr2	2184566	3.0363	9.1975e-04	0.0802	G	A	G	R	A	A	A	G	G	G	G	G	G	G	G	G	G	A	G	G	G	G	A	A	G	A	A	R	G	A	A	A	A	A	R	G	R	G	R	G	G	R	G	R	A
chr2	2184644	3.2242	5.9673e-04	0.0858	A	T	A	W	T	T	T	A	A	A	A	A	A	A	A	A	A	T	A	A	A	A	T	-	A	T	T	W	A	T	T	T	T	-	A	A	W	A	W	A	W	W	A	W	T
chr2	2185789	3.9075	1.2375e-04	0.1061	G	A	G	G	G	-	G	G	G	G	G	G	G	G	G	G	G	R	G	G	G	G	G	G	G	G	R	R	G	A	R	G	-	R	G	G	R	G	A	G	G	G	G	A	R
chr2	2187152	3.2843	5.1958e-04	0.0876	G	A	G	R	A	A	A	G	G	G	G	G	G	G	G	G	G	A	G	G	G	G	A	A	G	A	A	A	G	A	A	A	A	G	G	G	R	R	A	G	G	R	G	A	G
chr2	2188868	3.2280	5.9151e-04	0.0859	A	G	A	A	A	R	R	A	A	A	A	A	A	A	A	A	A	R	A	A	A	A	A	A	A	A	R	R	A	R	A	A	A	A	A	A	A	A	A	A	A	A	A	A	A
chr2	2199536	4.5403	2.8820e-05	0.1247	G	A	G	G	G	R	R	G	G	G	G	G	G	G	G	G	G	R	G	G	G	G	G	G	G	G	R	G	G	G	G	G	R	-	G	G	R	G	R	G	G	G	G	R	-
chr2	2225406	3.2060	6.2231e-04	0.0852	T	C	T	C	C	T	T	T	T	T	T	T	T	T	T	T	T	T	T	T	T	T	Y	Y	T	Y	T	Y	Y	Y	C	C	Y	Y	T	T	Y	T	C	T	T	C	T	C	Y
chr2	2226277	3.0657	8.5952e-04	0.0811	G	A	G	A	G	R	R	G	G	G	G	G	G	G	G	G	G	R	G	G	G	G	A	G	G	G	R	A	R	A	-	G	R	G	G	G	G	R	A	G	G	A	G	-	G
chr2	2232243	3.6687	2.1445e-04	0.0990	A	C	A	C	M	C	C	A	A	A	A	A	A	A	A	A	A	M	A	A	A	A	C	M	A	M	M	C	C	A	M	C	M	M	A	A	M	A	C	A	A	C	A	C	M
chr2	2237427	3.8252	1.4956e-04	0.1037	G	A	G	G	A	G	G	G	G	G	G	G	G	G	G	G	G	G	G	G	G	G	G	G	G	G	G	R	G	R	G	G	-	G	G	G	R	G	G	G	G	G	G	G	G
chr2	2242190	3.4894	3.2403e-04	0.0937	G	A	G	G	R	G	G	G	G	G	G	G	G	G	G	G	G	G	G	G	G	G	G	R	G	R	G	R	G	R	R	G	G	G	G	G	R	G	G	G	G	G	G	G	G
chr2	2243275	3.1668	6.8114e-04	0.0841	C	T	C	C	C	Y	Y	C	C	C	C	C	C	C	C	C	C	C	C	C	C	C	C	C	C	C	C	Y	C	C	C	C	C	C	C	C	C	C	C	C	C	C	C	C	C
chr2	2264447	3.5034	3.1380e-04	0.0941	A	G	A	A	A	G	G	A	A	A	A	A	A	A	A	A	A	A	A	A	A	A	R	G	A	R	A	A	A	R	R	A	G	R	A	A	A	A	R	A	R	A	A	R	R
chr2	2271663	3.2046	6.2432e-04	0.0852	G	T	G	G	K	G	G	G	G	G	G	G	G	G	G	G	G	K	G	G	G	G	K	-	G	T	K	K	G	K	T	T	T	K	G	G	K	G	K	G	G	G	G	K	K
chr2	2272508	3.6299	2.3446e-04	0.0979	A	G	A	A	R	R	R	A	A	A	A	A	A	A	A	-	A	R	A	A	A	A	G	G	A	G	R	G	G	R	G	G	G	R	A	A	R	A	R	A	A	A	A	R	R
chr2	2279653	3.0295	9.3439e-04	0.0800	G	A	G	R	G	G	G	G	G	G	G	G	G	G	G	G	G	G	G	G	G	G	R	G	G	G	G	G	R	G	G	G	R	G	G	G	G	G	G	G	G	R	G	G	G
chr2	2282343	3.1243	7.5118e-04	0.0828	G	C	G	S	C	C	C	G	G	G	G	G	G	G	G	G	G	S	G	G	G	G	C	C	G	C	S	C	S	S	C	G	S	S	G	S	S	S	C	G	G	S	G	C	S
chr2	2282347	3.1243	7.5118e-04	0.0828	A	G	A	R	G	G	G	A	A	A	A	A	A	A	A	A	A	R	A	A	A	A	G	G	A	G	R	G	R	R	G	A	R	R	A	R	R	R	G	A	A	R	A	G	R
chr2	2288461	3.9439	1.1378e-04	0.1072	C	G	C	C	G	G	G	C	C	C	C	C	C	C	C	C	C	C	C	C	C	C	S	-	C	C	C	G	S	S	G	C	S	-	C	C	S	C	S	C	C	C	C	S	-
chr2	2288476	3.8599	1.3806e-04	0.1047	G	T	G	G	T	T	T	G	G	G	G	G	G	G	G	G	G	G	G	G	G	G	K	-	G	G	G	T	K	K	T	G	K	-	G	G	K	G	K	G	G	G	G	K	K
chr2	2291195	3.1885	6.4789e-04	0.0847	C	T	C	T	T	T	T	C	C	C	C	C	C	C	C	C	C	Y	C	C	C	C	Y	-	C	-	Y	T	C	Y	T	C	-	Y	C	C	Y	C	T	C	C	T	C	T	Y
chr2	2291450	3.1899	6.4581e-04	0.0848	T	C	T	C	C	C	C	T	T	T	T	T	T	T	T	T	T	Y	T	T	T	T	Y	C	T	C	Y	C	T	T	C	T	C	Y	T	Y	Y	T	C	T	T	C	T	C	-
chr2	2291480	3.3473	4.4943e-04	0.0895	C	T	C	T	T	T	T	C	C	C	C	C	C	C	C	C	C	Y	C	C	C	C	Y	T	C	T	Y	T	C	Y	T	C	T	Y	C	Y	Y	C	T	C	C	T	C	T	-
chr2	2316036	3.1284	7.4409e-04	0.0829	C	T	C	Y	C	Y	Y	C	C	C	C	C	C	C	C	C	C	T	C	C	C	C	Y	Y	C	Y	T	T	Y	Y	T	C	Y	Y	C	C	Y	Y	Y	C	C	Y	C	Y	Y
chr2	2320535	3.0173	9.6102e-04	0.0796	T	G	T	G	G	K	K	T	T	T	T	T	T	T	T	T	T	K	T	T	T	T	G	G	T	G	K	G	G	G	G	G	G	K	T	T	K	-	G	T	T	G	T	G	K
chr2	2324460	3.3454	4.5149e-04	0.0894	G	A	G	G	G	R	R	G	G	G	G	G	G	G	G	G	G	G	G	G	G	G	G	-	G	G	G	G	R	G	G	G	G	G	G	G	G	G	G	G	G	G	G	G	G
chr2	2329136	3.0651	8.6073e-04	0.0810	T	C	T	C	C	C	C	T	T	T	T	T	T	T	T	T	T	C	T	T	T	T	C	C	T	C	C	C	C	C	Y	C	C	Y	T	T	Y	Y	C	T	T	C	T	C	Y
chr2	2330701	3.2486	5.6419e-04	0.0865	T	C	T	C	C	Y	Y	T	T	T	T	T	T	T	T	T	T	Y	T	T	T	T	C	C	T	C	Y	T	C	C	C	T	-	C	T	T	Y	T	C	T	T	-	T	C	Y
chr2	2786778	3.1968	6.3561e-04	0.0850	C	T	C	Y	Y	T	T	C	C	C	C	C	C	C	C	C	C	Y	C	C	C	C	Y	C	C	C	Y	Y	Y	T	T	Y	Y	Y	C	C	Y	Y	T	Y	C	Y	C	T	Y
chr2	2786913	3.5191	3.0263e-04	0.0946	G	A	G	G	R	A	A	G	G	G	G	G	G	G	G	-	G	R	G	G	G	G	R	G	G	G	R	R	A	A	A	R	R	R	G	G	R	G	A	R	G	G	G	A	R
chr2	2786952	3.5028	3.1416e-04	0.0941	G	A	G	R	R	A	A	G	G	G	G	G	G	G	G	G	G	R	G	G	G	G	R	G	G	G	R	R	A	A	A	R	R	R	G	G	R	G	A	R	G	R	G	A	R
chr2	2802835	3.6399	2.2913e-04	0.0982	C	T	C	Y	C	C	C	C	C	C	C	C	C	C	C	C	C	Y	C	C	C	C	C	C	C	C	Y	C	C	C	C	C	C	C	C	C	C	C	C	C	C	Y	C	C	C
chr2	2808107	3.1372	7.2909e-04	0.0832	T	C	T	T	C	Y	Y	T	T	T	T	T	T	T	T	T	T	T	T	T	T	T	Y	T	T	T	T	C	Y	Y	C	Y	C	C	T	T	Y	-	C	T	T	T	T	C	Y
chr2	2808108	3.2205	6.0188e-04	0.0857	G	C	G	G	C	S	S	G	G	G	G	G	G	G	G	G	G	G	G	G	G	G	S	G	G	G	G	C	S	S	C	S	C	C	G	G	S	-	C	G	G	G	G	C	S
chr2	2808117	3.1572	6.9626e-04	0.0838	C	T	C	C	T	Y	Y	C	C	C	C	C	C	C	C	C	C	C	C	C	C	C	Y	C	C	C	C	T	Y	T	T	T	T	T	C	C	Y	Y	T	C	C	C	C	T	Y
chr2	2809176	3.1976	6.3448e-04	0.0850	G	A	G	A	R	A	A	G	G	G	G	G	G	G	G	G	G	R	G	G	G	G	A	G	G	G	R	A	A	A	A	A	A	R	-	G	R	R	A	G	-	A	G	A	R
chr2	2810850	3.0142	9.6792e-04	0.0795	T	C	T	T	T	T	T	T	T	T	T	T	T	T	T	T	T	Y	T	T	T	T	T	T	T	T	Y	T	T	Y	T	Y	Y	T	T	T	T	T	Y	T	T	T	T	Y	T
chr2	2811320	3.0542	8.8264e-04	0.0807	A	C	A	C	A	C	C	A	A	A	A	A	A	A	A	A	A	C	A	A	A	A	M	A	A	A	C	C	M	M	M	M	C	M	A	A	A	M	C	A	A	C	A	C	M
chr2	2811604	3.5911	2.5636e-04	0.0967	A	G	A	G	R	G	G	A	A	A	A	A	A	A	A	A	A	G	A	A	A	A	R	A	A	A	G	G	R	G	R	R	G	R	A	A	A	R	G	A	A	G	A	G	R
chr2	2812239	3.5350	2.9177e-04	0.0950	G	C	G	S	S	C	C	G	G	G	G	G	G	G	G	G	G	C	G	G	G	G	S	G	G	G	C	C	S	C	S	S	S	S	G	G	S	S	C	G	G	S	G	C	S
chr2	2812315	3.4492	3.5550e-04	0.0925	C	T	C	Y	Y	T	T	C	C	C	C	C	C	C	C	C	C	T	C	C	C	C	Y	C	C	C	T	T	Y	T	Y	Y	-	Y	C	C	Y	Y	T	C	C	Y	C	T	Y
chr2	2812342	3.4387	3.6416e-04	0.0922	C	T	C	T	Y	T	T	C	C	C	C	C	C	C	C	C	C	T	C	C	-	C	Y	C	C	C	T	T	Y	T	Y	Y	T	Y	Y	C	Y	Y	T	C	C	Y	C	T	Y
chr2	2812378	3.0856	8.2104e-04	0.0816	G	C	G	S	G	S	S	G	G	G	-	G	G	G	G	G	G	C	G	-	G	G	S	G	G	G	-	C	S	C	S	S	C	S	G	G	S	-	C	G	G	S	G	C	S
chr2	2812402	3.8765	1.3288e-04	0.1052	C	T	C	Y	Y	T	T	C	C	C	C	C	C	C	C	C	C	T	C	C	C	C	Y	C	-	C	T	T	Y	T	Y	Y	T	Y	C	C	Y	-	T	C	C	Y	C	T	Y
chr2	2812931	3.2239	5.9723e-04	0.0858	G	A	G	R	R	R	R	G	G	G	G	G	G	G	G	G	G	R	G	G	G	G	G	R	G	R	R	R	R	G	R	G	G	R	G	G	G	G	A	G	G	R	G	A	R
chr2	2813997	3.0348	9.2302e-04	0.0801	G	T	G	G	G	K	K	G	G	G	G	G	G	G	G	G	G	G	G	G	G	G	G	K	G	K	G	G	K	T	G	G	-	G	G	G	K	G	K	G	G	G	G	K	G
chr2	2814019	3.0499	8.9154e-04	0.0806	G	T	G	G	G	K	K	G	G	G	G	G	G	G	G	G	-	G	G	G	G	G	G	K	G	K	G	G	K	T	G	G	-	G	G	G	K	G	K	G	G	G	G	K	G
chr2	2814158	3.1811	6.5909e-04	0.0845	G	A	G	G	G	R	R	G	G	G	G	G	G	G	G	G	G	G	G	G	G	G	G	R	G	R	G	G	R	A	G	R	G	G	G	G	R	G	R	G	G	G	G	R	G
chr2	2814234	3.1375	7.2867e-04	0.0832	C	T	C	C	C	Y	Y	C	C	C	C	C	C	C	C	C	C	C	C	C	C	C	C	Y	C	Y	C	C	Y	T	C	Y	C	C	C	C	Y	C	Y	C	C	C	C	Y	C
chr2	2814522	3.7640	1.7217e-04	0.1018	T	G	T	T	T	K	K	T	T	T	T	T	T	T	T	T	T	T	T	T	T	T	T	-	T	K	T	T	K	G	T	K	T	T	T	T	K	T	K	T	T	T	T	K	T
chr2	2815743	4.4879	3.2519e-05	0.1231	G	A	G	R	A	A	A	G	G	G	G	G	G	G	G	G	G	A	G	G	G	G	G	-	G	A	A	A	A	-	R	A	R	R	G	G	R	G	A	G	G	R	G	A	R
chr2	2816874	3.0878	8.1703e-04	0.0817	C	T	C	T	T	Y	Y	C	C	C	C	C	C	C	C	C	C	T	C	C	C	C	C	Y	C	Y	T	T	Y	C	Y	Y	C	Y	C	C	C	C	Y	C	C	-	C	Y	Y
chr2	2817991	3.0283	9.3683e-04	0.0799	C	T	C	Y	T	Y	Y	C	C	C	C	C	C	C	C	C	C	T	C	C	C	C	C	Y	C	Y	T	T	Y	C	Y	Y	C	Y	C	C	C	C	Y	C	C	Y	C	Y	Y
chr2	2830030	3.0689	8.5322e-04	0.0811	C	A	C	A	A	A	A	C	C	C	C	C	C	C	C	C	C	A	C	C	C	C	A	-	C	A	A	A	A	A	C	A	A	A	C	C	M	C	A	C	C	A	C	A	M
chr2	2831500	3.2281	5.9147e-04	0.0859	T	C	T	C	C	C	C	T	T	T	T	T	T	T	T	T	T	C	T	T	T	T	C	T	T	Y	C	C	Y	C	C	C	C	Y	T	T	Y	Y	Y	T	Y	C	T	Y	C
chr2	2846364	3.0524	8.8630e-04	0.0807	A	C	A	C	C	C	C	A	A	A	A	A	A	A	A	A	A	C	A	A	A	A	C	-	A	C	C	C	C	C	C	C	C	M	A	A	M	M	C	A	A	C	A	C	M
chr2	2857321	3.2261	5.9412e-04	0.0858	T	G	T	G	G	G	G	T	T	T	T	T	T	T	T	T	T	G	T	T	T	T	G	-	T	G	G	G	K	G	G	K	K	G	T	K	K	T	G	K	T	G	T	G	G
chr2	2858025	4.8908	1.2858e-05	0.1349	A	G	A	A	A	A	A	A	A	A	A	A	A	A	A	A	A	A	A	A	A	A	R	A	A	A	A	R	A	R	A	A	-	A	A	A	R	A	A	A	A	A	A	A	A
chr2	2864877	3.0742	8.4298e-04	0.0813	T	C	T	C	C	C	C	T	T	T	T	T	T	T	T	-	T	T	T	T	T	T	Y	Y	T	Y	T	C	Y	Y	C	Y	C	Y	T	T	T	Y	T	T	T	C	T	T	Y
chr2	2864886	3.4871	3.2577e-04	0.0936	G	T	G	T	T	T	T	G	G	G	G	G	G	G	G	-	G	G	G	G	G	G	K	K	G	K	G	T	T	K	T	K	T	-	G	G	G	K	K	G	G	T	G	K	K
chr2	2871971	3.8617	1.3749e-04	0.1047	T	C	T	Y	C	C	C	T	T	T	T	T	T	T	T	T	T	C	T	T	T	T	C	C	T	C	C	C	C	C	C	C	C	-	T	T	Y	T	C	T	T	Y	T	C	Y
chr2	2872638	3.0950	8.0360e-04	0.0819	G	A	G	A	A	A	A	G	G	G	G	G	G	G	G	G	G	A	G	G	G	G	A	A	G	A	A	A	A	A	A	A	A	R	G	R	R	R	A	R	R	A	G	A	-
chr2	2872829	3.0214	9.5196e-04	0.0797	T	C	T	T	C	T	T	T	T	T	T	T	T	T	T	T	T	C	T	T	T	T	Y	-	T	C	C	C	Y	C	C	C	Y	Y	T	T	Y	Y	C	T	T	T	T	C	Y
chr2	2873450	3.6707	2.1344e-04	0.0991	C	T	C	Y	T	C	C	C	C	C	C	C	C	C	C	C	C	Y	C	C	C	C	Y	Y	C	T	Y	T	C	T	Y	T	C	Y	C	C	Y	Y	Y	C	C	Y	C	Y	Y
chr2	2873537	5.3337	4.6374e-06	0.1476	G	A	G	G	A	R	R	G	G	G	G	G	G	G	G	G	G	G	G	G	G	G	R	G	G	G	G	A	G	A	G	R	G	R	G	G	R	G	G	G	G	G	G	G	R
chr2	2874366	4.1849	6.5331e-05	0.1143	G	A	G	G	A	G	G	G	G	G	G	G	G	G	G	G	G	R	G	G	G	G	R	R	G	R	R	A	G	A	A	A	-	G	G	G	R	G	R	G	R	G	G	R	G
chr2	2874409	4.0676	8.5594e-05	0.1108	G	A	G	G	A	G	G	G	G	G	G	G	G	G	G	G	G	R	G	G	G	G	R	R	G	A	R	A	G	A	A	A	-	G	G	G	R	G	R	G	R	G	G	R	G
chr2	2874641	3.2058	6.2265e-04	0.0852	C	T	C	Y	T	T	T	C	C	C	C	C	C	C	C	C	C	T	C	C	C	C	T	Y	C	Y	T	T	T	T	T	T	T	-	C	C	Y	Y	T	C	C	Y	C	T	Y
chr2	2891568	3.9350	1.1614e-04	0.1069	A	G	A	A	A	R	R	A	A	A	A	A	A	A	A	-	A	G	A	A	A	A	R	R	A	R	G	R	A	A	A	A	-	A	A	A	A	A	G	A	A	A	A	G	A
chr2	2891625	3.3230	4.7535e-04	0.0887	C	T	C	C	Y	T	T	C	C	C	C	C	C	C	C	-	C	Y	C	C	C	C	C	Y	C	Y	Y	Y	C	C	C	C	-	Y	C	C	C	Y	T	C	C	C	C	T	Y
chr2	2897549	3.4661	3.4194e-04	0.0930	C	T	C	C	Y	Y	Y	C	C	C	C	C	C	C	C	C	C	C	C	C	C	C	Y	C	C	C	C	T	Y	T	Y	C	Y	Y	C	C	C	C	Y	C	C	C	C	Y	Y
chr2	2898144	3.1255	7.4896e-04	0.0828	G	C	G	S	C	C	C	G	G	G	G	G	G	G	G	G	G	S	G	G	G	G	C	-	G	C	S	C	C	C	C	C	S	C	G	G	S	S	C	G	G	S	G	C	S
chr2	2898410	3.1460	7.1454e-04	0.0835	T	C	T	Y	C	C	C	T	T	T	T	T	T	T	T	T	T	Y	T	T	T	T	C	C	T	C	Y	C	C	C	C	C	Y	-	T	T	Y	Y	C	T	T	Y	T	C	Y
chr2	2899805	3.4631	3.4429e-04	0.0929	C	G	C	G	G	G	G	C	C	C	C	C	C	C	C	C	C	G	C	C	C	C	G	-	C	G	G	G	S	G	G	S	S	S	C	C	S	-	G	C	C	G	C	G	S
chr2	2899927	3.5354	2.9151e-04	0.0951	C	T	C	T	C	Y	Y	C	C	C	C	C	C	C	C	C	C	Y	C	C	C	C	Y	-	C	C	Y	C	Y	T	Y	C	C	C	C	C	C	Y	T	C	C	T	C	T	C
chr2	2904442	4.1433	7.1902e-05	0.1130	G	T	G	K	T	T	T	-	G	G	G	G	G	G	G	G	G	K	G	G	G	G	T	T	G	T	K	T	T	T	T	-	-	K	G	G	K	K	T	G	G	K	G	T	-
chr2	2904807	3.2550	5.5586e-04	0.0867	T	G	T	G	K	G	G	T	T	T	T	T	T	T	T	T	T	K	T	T	T	T	G	K	T	K	K	G	G	G	G	G	-	K	T	T	K	T	G	K	T	G	T	G	K
chr2	2906376	3.1145	7.6819e-04	0.0825	G	A	G	G	R	G	G	G	G	G	G	G	G	G	G	G	G	G	G	G	G	G	G	R	G	R	G	G	R	R	R	G	R	G	G	G	G	R	R	G	G	G	G	R	G
chr2	2906410	4.7605	1.7357e-05	0.1311	G	T	G	G	K	G	G	G	G	G	G	G	G	G	G	G	G	G	G	G	G	G	G	K	G	K	G	K	G	G	K	G	K	G	G	G	G	G	T	G	G	G	G	T	G
chr2	2906449	3.0006	9.9856e-04	0.0791	A	G	A	A	R	A	A	A	A	A	A	A	A	A	A	A	A	A	A	A	A	A	A	R	A	R	A	R	R	R	G	R	R	A	A	A	A	R	G	A	A	A	A	G	A
chr2	2908278	3.1347	7.3333e-04	0.0831	G	T	G	T	T	T	T	G	G	G	G	G	G	G	G	G	G	T	G	G	G	G	T	T	G	T	T	T	T	T	T	T	-	K	G	G	K	K	T	G	G	T	G	T	K
chr2	2908303	3.0492	8.9297e-04	0.0806	T	C	T	C	C	C	C	T	T	T	T	T	T	T	T	T	T	C	T	T	T	T	C	C	T	C	C	C	C	C	C	C	-	Y	T	T	Y	Y	C	T	T	C	T	C	Y
chr2	2908361	3.3996	3.9846e-04	0.0910	A	G	A	R	G	G	G	A	A	A	A	A	A	A	A	A	A	G	A	A	A	A	G	-	A	G	G	G	G	G	G	G	G	R	A	A	R	R	G	A	A	R	A	G	R
chr2	2908437	3.0135	9.6932e-04	0.0795	C	G	C	G	G	G	G	C	C	C	C	C	C	C	C	C	C	G	C	C	C	C	G	G	C	G	G	G	G	G	G	G	G	S	C	C	S	S	G	C	C	G	C	G	S
chr2	2908509	3.4759	3.3426e-04	0.0933	G	C	G	C	C	C	C	G	G	G	G	G	G	G	G	G	G	C	G	G	G	G	C	-	G	C	C	C	C	-	C	C	C	S	G	G	S	S	C	G	G	C	G	C	S
chr2	2908581	3.1387	7.2661e-04	0.0832	A	G	A	G	G	G	G	A	A	A	A	A	A	A	A	A	A	G	A	A	A	A	G	-	A	G	G	G	G	-	G	G	G	R	A	A	R	R	G	A	A	G	A	G	R
chr2	2909372	3.0076	9.8269e-04	0.0793	C	G	C	G	G	G	G	C	C	C	C	C	C	C	C	C	C	G	C	C	C	C	G	G	C	G	G	G	G	G	G	G	G	S	C	C	S	S	G	C	-	G	C	G	S
chr2	2909616	3.6046	2.4852e-04	0.0971	C	T	C	T	Y	T	T	C	C	C	C	C	C	C	C	C	C	Y	C	C	C	C	T	-	C	T	Y	T	T	Y	Y	Y	T	Y	C	C	Y	Y	T	Y	C	T	C	T	Y
chr2	2911131	4.2317	5.8655e-05	0.1156	C	T	C	C	C	Y	Y	C	C	C	C	C	C	C	C	C	C	C	C	C	C	C	C	Y	C	Y	C	Y	C	Y	C	C	Y	Y	C	C	C	C	Y	C	C	C	C	Y	Y
chr2	2911223	3.3020	4.9886e-04	0.0881	G	A	G	R	G	R	R	G	G	G	G	G	G	G	G	G	G	G	G	G	G	G	R	-	G	A	G	R	G	R	R	R	R	R	G	G	R	G	R	G	G	R	G	R	R
chr2	2913743	4.0098	9.7775e-05	0.1091	C	G	C	S	C	S	S	-	C	C	C	C	C	C	C	C	C	C	C	C	C	C	G	S	C	S	C	G	S	G	C	S	S	S	C	C	S	S	G	C	C	S	C	G	S
chr2	2915929	3.3511	4.4554e-04	0.0896	C	T	C	T	T	T	T	C	C	C	C	C	C	C	C	C	C	C	C	C	C	C	T	Y	C	Y	C	T	T	T	T	T	T	Y	C	C	Y	-	T	C	C	T	C	T	T
chr2	2923486	3.4381	3.6467e-04	0.0922	T	C	T	T	T	T	T	T	T	T	T	T	T	T	T	T	T	T	T	T	T	T	Y	-	T	T	T	C	T	C	T	T	T	T	T	T	T	T	T	T	T	T	T	T	T
chr2	2923661	3.9654	1.0828e-04	0.1078	T	A	T	W	T	W	W	T	T	T	T	T	T	T	T	T	T	T	T	T	T	T	W	W	T	W	T	W	T	A	W	W	T	T	T	T	T	W	W	T	T	W	T	W	T
chr2	2935066	4.2693	5.3792e-05	0.1167	G	T	G	G	G	G	K	G	G	G	G	G	G	G	G	G	G	K	G	G	G	G	K	G	G	G	K	T	G	K	G	G	G	G	G	G	G	G	K	G	G	G	G	K	G
chr2	2937424	3.9150	1.2163e-04	0.1063	G	A	G	G	G	R	R	G	G	G	G	G	G	G	G	G	G	G	G	G	G	G	R	-	G	G	G	A	A	A	G	R	R	G	G	G	G	G	G	G	G	G	G	G	G
chr2	2937436	4.0787	8.3430e-05	0.1111	C	G	C	C	C	S	S	C	C	C	C	C	C	C	C	C	C	C	C	C	C	C	S	-	C	C	C	G	G	G	C	S	S	C	C	C	S	C	C	C	C	C	C	C	C
chr2	2948710	3.4620	3.4516e-04	0.0929	T	C	T	T	T	C	C	T	T	T	T	T	T	T	T	T	T	Y	T	T	T	T	Y	C	T	-	Y	Y	Y	C	C	Y	C	C	T	T	Y	T	C	T	T	T	T	C	Y
chr2	2948861	3.0025	9.9426e-04	0.0792	C	T	C	C	C	T	T	C	C	C	C	C	C	C	C	C	C	Y	C	C	C	C	Y	T	C	T	Y	Y	Y	T	T	Y	T	-	C	C	Y	C	T	C	C	C	C	T	-
chr2	2948905	3.0854	8.2152e-04	0.0816	G	A	G	G	G	A	A	G	G	G	G	G	G	G	G	G	G	R	G	G	G	G	R	A	G	A	R	R	R	A	A	R	A	-	G	R	G	G	A	G	G	G	R	A	A
chr2	2948953	3.1514	7.0560e-04	0.0836	T	A	T	T	-	W	W	T	T	T	T	T	T	T	T	T	T	W	T	T	T	T	W	A	T	A	W	W	T	A	A	W	A	-	T	T	T	T	A	T	T	T	T	A	-
chr2	2949003	3.1967	6.3574e-04	0.0850	T	C	T	T	T	Y	Y	T	T	T	T	T	T	T	T	T	T	T	T	T	T	T	Y	Y	T	Y	T	Y	T	C	C	T	C	Y	T	T	T	T	C	T	T	T	T	C	Y
chr2	2949347	4.0751	8.4127e-05	0.1110	C	A	C	C	C	M	M	C	C	C	C	C	C	C	C	C	C	C	C	C	C	C	M	M	C	M	C	M	C	A	M	C	A	-	C	C	C	C	M	C	C	C	C	M	M
chr2	2949358	4.0751	8.4127e-05	0.1110	G	A	G	G	G	R	R	G	G	G	G	G	G	G	G	G	G	G	G	G	G	G	R	R	G	R	G	R	G	A	R	G	A	-	G	G	G	G	R	G	G	G	G	R	R
chr2	2949470	4.1757	6.6734e-05	0.1140	T	A	T	T	T	W	W	T	T	T	T	T	T	T	T	T	T	T	T	T	T	T	W	W	T	W	T	W	T	A	T	T	T	W	T	T	T	T	W	T	T	T	T	W	W
chr2	2949883	3.0925	8.0814e-04	0.0819	T	C	T	T	T	C	C	T	T	T	T	T	T	T	T	T	T	T	T	T	T	T	Y	Y	T	Y	T	Y	T	C	C	Y	Y	-	T	T	Y	T	C	T	T	T	T	C	C
chr2	2949908	3.3009	5.0009e-04	0.0881	T	C	T	T	T	C	C	T	T	T	T	T	T	T	T	T	T	Y	T	T	T	T	Y	C	T	C	Y	Y	Y	C	C	Y	C	Y	T	T	Y	T	C	T	T	T	T	C	C
chr2	2950001	3.3745	4.2222e-04	0.0903	T	G	T	T	T	G	G	T	T	T	T	T	T	T	T	T	T	T	T	T	T	T	K	G	T	-	T	K	T	G	G	K	K	-	T	T	K	T	G	T	T	T	T	G	G
chr2	2950869	3.3831	4.1389e-04	0.0905	G	C	G	G	G	C	C	G	G	G	G	G	-	G	G	G	G	S	G	G	G	G	S	C	G	C	S	S	S	C	C	S	C	S	G	G	S	G	C	G	G	G	G	C	-
chr2	2952298	3.6541	2.2175e-04	0.0986	C	G	C	S	S	G	G	C	C	C	C	C	C	C	C	C	C	G	C	C	C	C	S	-	C	G	G	S	G	G	G	S	G	S	C	C	S	C	S	C	C	S	C	S	S
chr2	2952299	3.3391	4.5809e-04	0.0892	C	T	C	Y	Y	T	T	C	C	C	C	C	C	C	C	C	C	T	C	C	C	C	Y	-	C	T	T	Y	T	T	T	Y	T	Y	C	C	Y	C	Y	C	C	Y	C	Y	Y
chr2	2952995	3.5256	2.9809e-04	0.0948	A	G	A	R	R	G	G	A	A	A	A	A	A	A	A	A	A	G	A	A	A	A	R	G	A	G	G	R	G	G	G	R	G	-	A	A	R	-	G	A	A	R	A	G	R
chr2	2953953	3.0334	9.2589e-04	0.0801	C	T	C	T	T	T	T	C	C	C	C	C	C	C	C	-	C	T	C	C	C	C	T	T	C	T	T	T	T	T	T	-	T	Y	C	C	Y	Y	T	C	Y	T	C	T	Y
chr2	2953956	3.0173	9.6106e-04	0.0796	A	C	A	C	C	C	C	A	A	A	A	A	A	A	A	A	A	C	A	A	A	A	C	-	A	C	C	C	C	C	C	-	C	M	A	A	M	M	C	A	M	C	A	C	M
chr2	2953986	3.0574	8.7626e-04	0.0808	C	T	C	T	T	T	T	C	C	C	C	C	C	C	C	C	C	Y	C	C	C	C	T	-	C	C	Y	Y	T	Y	Y	T	C	C	C	C	Y	Y	T	C	C	T	C	T	C
chr2	2954506	3.0603	8.7045e-04	0.0809	A	G	A	A	R	A	A	A	A	A	A	A	A	A	A	A	A	A	A	A	A	A	G	R	A	R	A	A	A	A	R	A	R	A	A	A	A	A	A	A	A	A	A	A	A
chr2	2955251	3.9550	1.1092e-04	0.1075	G	A	G	G	G	G	G	-	G	G	G	G	G	G	G	G	-	G	G	G	G	G	R	G	G	G	G	R	-	R	R	R	R	R	G	G	G	R	A	G	-	G	G	R	R
chr2	2961615	3.1274	7.4568e-04	0.0829	G	C	G	S	C	C	C	G	G	G	G	G	G	G	G	G	G	C	G	G	G	G	C	S	G	S	C	S	C	S	C	S	-	S	G	G	S	S	C	G	G	S	G	C	S
chr2	2972681	3.2354	5.8157e-04	0.0861	C	T	C	C	Y	C	C	C	C	C	C	C	C	C	C	C	C	C	C	C	C	C	C	C	C	C	C	T	C	C	C	C	C	Y	C	C	C	C	Y	C	C	C	Y	Y	Y
chr2	2972687	3.4953	3.1967e-04	0.0939	C	T	C	C	Y	C	C	C	C	C	C	C	C	C	C	C	C	C	C	C	C	C	C	C	C	C	C	T	C	C	C	C	C	Y	C	C	C	C	Y	C	C	C	C	Y	Y
chr2	2996024	3.1562	6.9793e-04	0.0838	G	A	G	G	G	R	R	G	G	G	G	G	G	G	G	G	G	G	G	G	G	G	G	G	G	G	G	R	G	G	G	R	R	G	G	G	G	G	R	G	G	G	G	R	G
chr2	3004281	4.0425	9.0681e-05	0.1101	C	T	C	C	Y	C	C	C	C	C	C	C	C	C	C	C	C	C	C	C	C	C	C	C	C	C	C	Y	T	Y	Y	C	C	Y	C	C	Y	C	Y	C	C	C	C	Y	Y
chr2	3005544	3.3400	4.5707e-04	0.0892	C	T	C	T	T	T	T	C	C	C	C	C	C	C	C	C	C	T	C	C	C	C	T	-	C	T	T	T	Y	T	T	T	-	Y	C	C	Y	C	T	C	C	T	C	T	Y
chr2	3005659	4.2634	5.4526e-05	0.1166	C	T	C	C	C	C	C	C	C	C	C	C	C	C	C	C	C	Y	C	C	C	C	C	C	C	C	Y	C	T	C	C	C	-	Y	C	C	Y	C	Y	C	C	C	C	Y	Y
chr2	3005842	3.0778	8.3608e-04	0.0814	A	G	A	G	G	G	G	A	A	A	A	A	A	A	A	A	A	G	A	A	A	A	G	G	A	G	G	G	G	G	G	G	G	G	A	A	R	R	G	A	A	G	A	G	R
chr2	3006083	3.1284	7.4409e-04	0.0829	C	T	C	T	Y	Y	Y	C	C	C	C	C	C	C	C	C	C	T	C	C	C	C	T	Y	C	Y	T	T	Y	T	T	Y	C	Y	C	C	Y	Y	Y	C	C	T	C	Y	Y
chr2	3014052	3.7151	1.9270e-04	0.1004	A	G	A	A	R	R	R	A	A	A	A	A	A	A	A	A	A	A	A	A	A	A	A	R	A	R	A	R	G	R	R	R	A	R	A	A	A	-	G	A	A	A	A	G	R
chr2	3020946	3.0254	9.4329e-04	0.0798	T	C	T	C	C	C	C	T	T	T	T	T	T	T	T	T	T	C	T	T	T	T	C	C	T	C	C	C	C	C	C	C	C	-	T	T	Y	Y	C	T	T	C	T	C	C
chr2	3021518	3.3962	4.0162e-04	0.0909	T	G	T	T	T	T	T	T	T	T	T	T	T	T	T	-	T	T	T	T	T	T	K	T	T	K	T	K	K	T	T	T	T	K	T	T	T	K	K	T	-	T	T	K	K
chr2	3021702	3.1985	6.3316e-04	0.0850	C	T	C	C	C	C	C	C	C	C	C	C	C	C	C	C	C	C	C	C	C	C	Y	-	C	Y	C	Y	Y	C	C	C	C	Y	C	C	C	Y	Y	C	C	C	C	Y	Y
chr2	3021929	3.7406	1.8174e-04	0.1011	T	C	T	T	T	T	T	T	T	T	T	T	T	T	T	T	T	T	T	T	T	T	Y	-	T	Y	T	Y	Y	T	T	T	T	Y	T	T	T	T	Y	T	T	T	T	Y	Y
chr2	3022287	3.9624	1.0905e-04	0.1077	G	A	G	G	G	G	G	G	G	G	G	G	G	G	G	G	G	G	G	G	G	G	R	R	G	R	G	R	R	G	G	G	-	R	G	G	G	R	R	G	G	G	G	R	R
chr2	3022490	3.7431	1.8066e-04	0.1012	C	T	C	C	C	C	C	C	C	C	C	C	C	C	C	C	C	C	C	C	C	C	Y	C	C	Y	C	Y	Y	C	C	C	C	Y	C	C	C	Y	Y	C	C	C	C	Y	Y
chr2	3022854	3.7864	1.6353e-04	0.1025	G	C	G	G	G	G	G	G	G	G	G	G	G	G	G	G	G	G	G	G	G	G	G	G	G	G	G	S	G	G	G	G	-	G	G	G	G	G	S	G	-	G	G	S	G
chr2	3023096	3.7210	1.9011e-04	0.1006	C	T	C	C	C	C	C	C	C	C	C	C	C	C	C	C	C	C	C	C	C	C	Y	C	C	Y	C	Y	Y	C	C	C	-	Y	C	C	C	Y	Y	C	-	C	C	Y	Y
chr2	3025581	3.2748	5.3110e-04	0.0873	T	C	T	C	C	C	C	T	T	T	T	T	T	T	T	T	T	Y	T	T	T	T	C	C	T	C	Y	C	C	C	C	C	C	Y	T	T	Y	-	C	T	T	C	T	-	Y
chr2	3027087	3.6500	2.2390e-04	0.0985	C	T	C	T	Y	T	T	-	C	C	C	C	C	C	C	C	C	T	C	C	C	C	Y	C	C	C	T	T	T	T	T	T	T	Y	Y	C	Y	Y	T	C	C	T	C	T	-
chr2	3027627	3.2920	5.1055e-04	0.0878	T	C	T	Y	T	T	T	T	T	T	T	T	T	T	T	T	T	C	T	T	T	T	Y	T	T	T	C	C	Y	C	Y	Y	Y	T	T	T	Y	T	C	T	T	Y	T	C	T
chr2	3028368	4.6830	2.0749e-05	0.1288	A	C	A	A	M	A	A	A	A	A	A	A	A	A	A	A	A	M	A	A	A	A	C	M	A	M	M	A	A	M	A	A	A	A	A	A	A	A	A	A	A	A	A	A	A
chr2	3038376	3.2425	5.7213e-04	0.0863	A	G	A	R	R	R	R	A	A	A	A	A	A	A	A	A	A	A	A	A	A	A	A	A	A	A	A	A	R	A	R	A	R	A	A	A	A	R	G	A	A	R	A	G	A
chr2	3047977	3.1941	6.3957e-04	0.0849	A	G	A	R	R	G	G	A	A	A	A	A	A	A	A	A	A	R	A	A	A	A	G	G	A	G	R	G	G	G	G	G	R	R	A	A	R	A	R	A	A	R	A	R	R
chr2	3048040	3.6101	2.4542e-04	0.0973	G	A	G	R	R	A	A	G	G	G	G	G	G	G	G	G	G	R	G	G	G	G	A	A	G	A	R	A	A	A	A	A	R	R	G	G	R	G	R	G	G	R	G	R	-
chr2	3048103	3.2955	5.0644e-04	0.0879	T	G	T	K	K	G	G	T	T	T	T	T	T	T	T	T	T	K	T	T	T	T	G	G	T	G	K	G	G	G	G	G	K	K	T	T	K	T	K	T	T	K	T	K	K
chr2	3048174	3.2258	5.9459e-04	0.0858	C	T	C	Y	Y	T	T	C	C	C	C	C	C	C	C	C	C	Y	C	C	C	C	T	T	C	T	Y	T	T	T	T	T	Y	T	C	C	Y	C	Y	C	C	Y	C	Y	Y
chr2	3048179	3.2258	5.9459e-04	0.0858	G	A	G	R	R	A	A	G	G	G	G	G	G	G	G	G	G	R	G	G	G	G	A	A	G	A	R	A	A	A	A	A	R	A	G	G	R	G	R	G	G	R	G	R	R
chr2	3052994	3.9393	1.1500e-04	0.1070	C	G	C	S	C	G	G	C	C	C	C	C	C	C	C	C	C	C	C	C	C	C	S	-	C	G	C	C	S	S	S	C	C	S	C	C	S	C	G	C	C	S	C	G	-
chr2	3054670	5.4134	3.8601e-06	0.1499	T	C	T	T	T	T	T	T	T	T	T	T	T	T	T	T	T	T	T	T	T	T	T	T	T	T	T	Y	T	T	T	T	-	T	T	T	T	T	T	T	T	T	T	T	T
chr2	3054914	3.1595	6.9265e-04	0.0839	G	T	G	T	T	T	T	G	G	G	G	G	G	G	G	G	G	T	G	G	G	G	T	-	G	T	T	T	T	T	T	T	-	K	G	G	K	K	T	G	G	T	G	T	T
chr2	3054946	3.3493	4.4741e-04	0.0895	C	T	C	T	T	T	T	C	C	C	C	C	C	C	C	C	C	T	C	C	C	C	T	T	C	T	T	T	T	T	T	-	T	Y	C	C	Y	Y	T	C	C	T	C	T	T
chr2	3054969	3.0429	9.0585e-04	0.0804	G	A	G	A	A	A	A	G	G	G	G	G	G	G	G	G	G	A	G	G	G	G	A	A	G	A	A	A	A	A	A	A	A	A	G	G	R	R	A	G	G	A	G	A	A
chr2	3054974	3.0429	9.0585e-04	0.0804	A	G	A	G	G	G	G	A	A	A	A	A	A	A	A	A	A	G	A	A	A	A	G	G	A	G	G	G	G	G	G	G	G	G	A	A	R	R	G	A	A	G	A	G	G
chr2	3054983	3.1759	6.6691e-04	0.0843	A	T	A	T	T	T	T	A	A	A	A	A	A	A	A	A	A	T	A	A	A	A	T	T	A	T	T	T	T	T	T	T	T	T	A	A	W	W	T	A	A	T	A	T	T
chr2	3055012	3.0113	9.7425e-04	0.0794	A	C	A	M	A	M	M	A	A	A	A	A	A	A	A	A	A	C	A	A	A	A	A	A	A	A	C	A	M	M	C	M	C	M	A	A	M	-	C	A	A	M	A	C	M
chr2	3055033	3.2203	6.0218e-04	0.0857	G	A	G	A	A	A	A	G	G	G	G	G	G	G	G	G	G	A	G	G	G	G	A	A	G	A	A	A	A	A	A	A	A	R	G	G	R	R	A	G	G	A	G	A	R
chr2	3055038	3.0719	8.4739e-04	0.0812	A	G	A	G	G	G	G	A	A	A	A	A	A	A	A	A	A	G	A	A	A	A	G	G	A	G	G	G	G	G	G	G	G	R	A	A	R	R	G	A	A	G	A	G	R
chr2	3055086	3.2487	5.6398e-04	0.0865	T	A	T	A	A	A	A	T	T	T	T	T	T	T	T	T	T	A	T	T	T	T	A	A	T	A	A	A	A	A	A	A	A	W	T	T	W	W	A	T	T	A	T	A	W
chr2	3055090	3.4132	3.8615e-04	0.0914	C	A	C	A	A	A	A	C	C	C	C	C	C	C	C	C	C	A	C	C	C	C	A	A	C	A	A	A	A	A	A	A	A	M	C	C	M	M	A	C	C	A	C	A	M
chr2	3057988	3.5312	2.9429e-04	0.0949	T	C	T	Y	Y	C	C	T	T	T	T	T	T	T	T	T	T	Y	T	T	T	T	C	Y	T	Y	Y	C	C	C	Y	C	C	Y	T	T	Y	Y	C	T	T	Y	T	C	-
chr2	3058327	3.1780	6.6381e-04	0.0844	A	T	A	T	W	T	T	A	A	A	A	A	A	A	A	A	A	T	A	A	A	A	T	-	A	T	T	T	T	T	W	T	T	W	A	A	W	W	T	A	A	T	A	T	T
chr2	3060760	4.0299	9.3343e-05	0.1097	C	T	C	Y	T	T	T	C	C	C	C	C	C	C	-	C	C	T	C	C	C	C	T	Y	C	Y	T	T	Y	T	T	Y	T	-	C	C	Y	Y	T	C	C	Y	C	T	-
chr2	3062319	3.3606	4.3594e-04	0.0899	C	T	C	Y	Y	Y	Y	C	C	C	C	C	C	C	C	C	C	C	C	C	C	C	Y	-	C	T	C	T	C	C	Y	C	C	Y	C	C	C	C	C	-	C	Y	C	C	Y
chr2	3077901	4.6100	2.4549e-05	0.1267	G	A	G	R	G	G	G	G	G	G	G	G	G	G	G	G	G	G	G	G	G	G	R	G	G	G	G	R	G	G	G	R	R	G	G	G	G	G	G	G	G	R	G	G	G
chr2	3079580	3.0454	9.0068e-04	0.0804	C	T	C	Y	T	T	T	C	C	C	C	C	C	C	C	C	C	T	C	C	C	C	T	Y	C	Y	T	T	T	T	Y	T	-	Y	C	C	Y	Y	C	C	C	Y	C	C	Y
chr2	3079713	4.4573	3.4892e-05	0.1223	A	C	A	A	A	M	M	A	A	A	A	A	A	A	A	A	A	A	A	A	A	A	M	A	A	A	A	A	A	M	M	A	-	A	A	A	A	-	A	A	A	A	A	A	A
chr2	3079725	3.9319	1.1697e-04	0.1068	C	G	C	C	S	S	S	C	C	C	C	C	C	C	C	C	C	C	C	C	C	C	G	C	C	C	C	C	C	S	S	C	-	C	C	C	C	-	C	C	C	C	C	C	C
chr2	3088444	4.1758	6.6717e-05	0.1140	C	T	C	C	C	Y	Y	C	C	C	C	C	C	C	C	C	C	C	C	C	C	C	C	C	C	C	C	C	C	C	C	Y	C	C	C	C	C	C	Y	C	C	C	C	Y	C
chr2	3089017	3.0352	9.2224e-04	0.0801	T	C	T	C	C	C	C	T	T	T	T	T	T	T	T	T	T	C	T	T	T	T	C	-	T	C	C	C	Y	C	C	C	-	Y	T	T	Y	Y	C	T	T	C	T	C	Y
chr2	3092116	3.2074	6.2036e-04	0.0853	G	A	G	A	A	A	A	G	G	G	G	G	G	G	G	G	G	R	G	G	G	G	G	R	G	R	R	A	R	A	A	A	G	R	G	G	G	R	A	G	G	A	G	A	R
chr2	3093438	3.8385	1.4503e-04	0.1040	C	T	C	C	C	C	C	C	C	C	C	C	C	C	C	C	C	C	C	C	C	C	T	Y	C	Y	C	Y	C	Y	Y	C	-	Y	C	C	C	Y	C	C	C	C	C	C	Y
chr2	3094302	3.6863	2.0590e-04	0.0995	A	G	A	R	R	G	G	A	A	A	A	A	A	A	A	A	A	A	A	A	A	A	A	A	A	A	A	R	R	G	G	G	G	R	A	A	R	R	G	A	A	R	A	G	R
chr2	3094675	3.0753	8.4076e-04	0.0813	C	G	C	C	S	G	G	C	C	C	C	C	C	C	C	C	C	C	C	C	C	C	G	C	C	C	C	S	C	G	S	G	C	S	C	C	S	C	S	C	C	C	C	S	S
chr2	3095442	3.6898	2.0429e-04	0.0996	G	A	G	G	G	G	G	G	G	G	G	G	G	G	G	G	G	G	G	G	G	G	G	G	G	G	G	R	G	G	G	R	G	G	G	G	G	G	R	G	G	G	G	R	G
chr2	3096980	3.1979	6.3402e-04	0.0850	G	C	G	C	S	G	G	G	G	G	G	G	G	G	G	G	G	G	G	G	G	G	S	-	G	S	G	S	S	S	S	S	C	S	G	G	G	S	S	G	G	C	G	S	S
chr2	3121709	3.0079	9.8199e-04	0.0793	T	C	T	C	T	Y	Y	T	T	T	T	T	T	T	T	T	T	C	T	T	T	T	Y	C	T	C	C	C	C	Y	C	Y	C	Y	T	T	Y	Y	C	T	T	C	T	C	Y
chr2	3133458	3.8350	1.4620e-04	0.1039	A	G	A	R	A	R	R	A	A	A	A	A	A	A	A	A	A	G	A	A	A	A	R	-	A	R	G	R	A	G	G	A	-	A	A	A	A	A	A	A	A	R	A	A	A
chr2	3135844	5.0527	8.8577e-06	0.1396	C	T	C	C	C	Y	Y	C	C	C	C	C	C	C	C	C	C	C	C	C	C	C	Y	C	C	C	C	C	C	Y	Y	C	-	C	C	C	C	C	Y	C	C	C	C	Y	C
chr2	3135954	3.2067	6.2124e-04	0.0853	G	A	G	G	G	R	R	G	G	G	G	G	G	G	G	G	G	R	G	G	G	G	R	G	G	G	R	G	G	R	R	G	G	G	G	G	G	G	R	G	G	G	G	R	G
chr2	3137400	3.3451	4.5173e-04	0.0894	G	A	G	G	G	R	R	G	G	G	G	G	G	G	G	G	G	G	G	G	G	G	R	G	G	G	G	R	G	G	G	G	G	G	G	G	G	G	G	G	G	G	G	G	G
chr2	3144289	3.7231	1.8918e-04	0.1006	C	T	-	C	Y	C	C	C	C	C	C	C	C	C	C	C	C	C	C	C	C	C	C	C	C	C	C	Y	Y	C	C	C	-	C	C	C	C	C	Y	C	C	C	C	Y	C
chr2	3144299	4.5587	2.7624e-05	0.1252	A	G	A	A	R	A	A	A	A	A	A	A	A	A	A	A	A	A	A	A	A	A	A	A	A	A	A	R	R	A	A	A	-	A	A	A	A	A	R	A	A	A	A	R	A
chr2	3144407	3.5698	2.6928e-04	0.0961	T	C	T	Y	C	C	C	T	T	T	T	T	T	T	T	T	T	C	T	T	T	T	C	-	T	C	C	C	C	C	Y	Y	C	C	T	T	Y	Y	C	T	T	Y	T	C	C
chr2	3148063	3.6549	2.2136e-04	0.0986	C	T	C	C	C	Y	Y	C	C	C	C	C	C	C	C	C	C	C	C	C	C	C	C	-	C	Y	C	Y	Y	Y	Y	Y	C	C	C	C	Y	Y	C	C	C	C	C	C	C
chr2	3149402	3.0539	8.8335e-04	0.0807	C	T	C	Y	Y	T	T	C	C	C	C	C	C	C	C	C	C	T	C	C	C	C	Y	-	C	T	T	Y	T	T	T	Y	T	Y	C	C	Y	Y	T	C	C	Y	C	T	T
chr2	3159447	3.5086	3.1003e-04	0.0943	C	T	C	Y	C	T	T	C	C	C	C	C	C	C	C	C	C	Y	C	C	C	C	Y	-	C	Y	Y	Y	T	T	Y	T	Y	C	C	C	Y	C	Y	C	C	Y	C	Y	C
chr2	3177000	3.0852	8.2184e-04	0.0816	A	G	A	G	G	G	G	A	A	A	A	A	A	A	A	A	A	G	A	A	A	A	G	G	A	G	R	G	G	R	-	G	G	G	A	A	R	R	G	A	A	G	A	G	R
chr2	3190126	3.0358	9.2089e-04	0.0802	G	A	G	A	A	R	R	G	G	G	G	G	G	G	G	G	G	A	G	G	G	G	A	R	G	R	A	A	R	A	R	R	R	R	G	G	R	R	A	G	G	A	G	A	R
chr2	3191983	3.5966	2.5317e-04	0.0969	C	A	C	C	C	C	C	C	C	C	C	C	C	C	C	C	C	C	C	C	C	C	C	-	C	C	C	C	C	C	C	C	C	C	C	C	M	C	C	C	C	C	C	C	C
chr2	3192376	3.1658	6.8261e-04	0.0840	A	G	A	R	G	G	G	A	A	A	A	A	A	A	A	A	A	G	A	A	A	A	G	G	A	G	G	G	G	G	G	G	G	-	A	A	R	R	G	A	A	R	A	G	R
chr2	3196137	3.2880	5.1527e-04	0.0877	A	G	A	R	R	G	G	A	A	A	A	A	A	A	A	A	A	G	A	A	A	A	A	R	A	R	G	G	R	G	G	G	G	R	A	A	R	R	G	A	A	R	A	G	G
chr2	3198624	3.5529	2.7998e-04	0.0956	G	A	G	A	R	A	A	G	G	G	G	G	G	G	G	G	G	R	G	G	G	G	A	A	G	-	R	A	A	A	A	A	A	-	G	G	R	G	R	G	G	A	G	R	R
chr2	3198647	3.4971	3.1833e-04	0.0939	G	A	G	A	R	A	A	G	G	G	G	G	G	G	G	G	G	R	G	G	G	G	A	A	G	A	R	A	A	A	A	A	A	R	G	G	R	-	R	G	G	A	G	R	R
chr2	3219765	3.1596	6.9243e-04	0.0839	G	A	G	G	R	A	A	G	G	G	G	G	G	G	G	G	G	G	G	G	G	G	A	-	G	A	G	A	A	G	R	G	R	R	G	G	R	G	R	G	G	G	G	R	A
chr2	3221283	3.1011	7.9226e-04	0.0821	C	T	C	C	Y	T	T	C	C	C	C	C	C	C	C	C	C	C	C	C	C	C	Y	T	C	T	C	C	C	T	Y	C	C	Y	C	C	C	C	C	C	C	C	C	C	Y
chr2	3223438	5.2902	5.1267e-06	0.1464	T	C	T	T	Y	C	C	T	T	T	T	T	T	T	T	T	T	Y	T	T	T	T	Y	-	T	T	Y	Y	C	Y	T	T	C	T	T	T	Y	Y	Y	T	T	T	T	Y	T
chr2	3224129	3.2286	5.9071e-04	0.0859	C	T	C	Y	Y	T	T	C	C	C	C	C	C	C	C	C	C	T	C	C	C	C	Y	C	C	C	T	Y	Y	C	C	C	T	Y	C	C	Y	Y	T	C	C	Y	C	T	Y
chr2	3236853	4.0438	9.0413e-05	0.1101	G	A	G	R	G	G	G	G	G	G	G	G	G	G	G	G	G	G	G	G	G	G	G	-	G	G	G	G	G	R	G	G	G	G	G	G	G	G	R	G	G	R	G	R	G
chr2	3238629	3.0033	9.9250e-04	0.0792	C	G	C	S	G	G	G	C	C	C	C	C	C	C	C	C	C	S	C	C	C	C	G	S	C	S	S	G	G	G	G	G	C	G	C	C	S	S	G	C	C	S	C	G	S
chr2	3245793	3.4360	3.6646e-04	0.0921	T	C	T	T	Y	Y	Y	T	T	T	T	T	T	T	T	T	T	Y	T	T	T	T	T	T	T	T	Y	Y	T	T	T	C	T	Y	T	T	T	T	T	T	T	T	T	T	Y
chr2	3247416	3.1754	6.6768e-04	0.0843	C	T	C	C	Y	Y	Y	C	C	C	C	C	C	C	C	C	C	Y	C	C	C	C	C	Y	C	Y	Y	Y	C	C	C	T	C	Y	C	C	Y	C	Y	C	C	C	C	Y	Y
chr2	3255990	3.5097	3.0925e-04	0.0943	G	C	G	C	S	C	C	G	G	G	G	G	G	G	G	G	G	S	G	G	G	G	C	C	G	-	S	S	S	C	S	C	-	S	G	G	S	S	C	G	G	-	G	C	S
chr2	3255996	3.5097	3.0925e-04	0.0943	G	T	G	T	K	T	T	G	G	G	G	G	G	G	G	G	G	K	G	G	G	G	T	T	G	-	K	K	K	T	K	T	-	K	G	G	K	K	T	G	G	-	G	T	K
chr2	3256030	3.3515	4.4509e-04	0.0896	G	C	G	C	S	C	C	G	G	G	G	G	G	G	G	G	G	S	G	G	G	G	C	C	G	C	S	S	S	C	S	C	-	S	G	G	S	S	C	G	G	C	G	C	S
chr2	3256185	3.5840	2.6064e-04	0.0965	A	C	A	C	M	C	C	-	A	A	A	A	A	A	-	A	A	C	A	A	A	A	C	C	A	C	C	C	C	C	-	C	-	M	A	A	M	M	C	A	A	C	A	C	M
chr2	3256522	3.1207	7.5736e-04	0.0827	G	A	G	A	R	A	A	G	G	G	G	G	G	G	G	G	G	R	G	G	G	G	A	A	G	A	R	R	R	A	R	A	A	R	G	G	R	R	A	G	G	A	G	A	R
chr2	3256622	3.3602	4.3628e-04	0.0898	C	A	C	A	M	A	A	C	C	C	C	C	C	C	C	C	C	M	C	C	C	C	A	A	C	A	M	M	-	A	M	A	A	M	C	C	M	M	A	C	C	A	C	A	M
chr2	3256682	3.0935	8.0631e-04	0.0819	G	A	G	A	R	A	A	G	G	G	G	G	G	G	G	G	G	A	G	G	G	G	A	A	G	A	A	A	A	A	A	A	A	R	G	G	R	R	A	G	G	A	G	A	R
chr2	3257848	3.4540	3.5159e-04	0.0926	C	G	C	G	S	G	G	C	C	C	C	C	C	C	C	C	C	S	C	C	C	C	G	G	C	G	S	S	S	G	S	G	G	S	C	C	S	S	G	C	C	G	C	G	S
chr2	3261719	3.3288	4.6903e-04	0.0889	C	T	C	T	Y	T	T	C	C	C	C	C	C	C	C	C	C	Y	C	C	C	C	Y	T	C	T	Y	Y	Y	T	T	Y	Y	-	C	C	C	Y	Y	C	C	T	C	Y	Y
chr2	3261956	3.2822	5.2211e-04	0.0875	C	T	C	Y	C	C	C	-	C	C	C	C	C	C	C	C	C	Y	C	C	C	C	Y	Y	C	Y	Y	T	T	C	C	-	C	Y	C	C	C	Y	T	C	C	Y	C	T	Y
chr2	3262140	3.2583	5.5174e-04	0.0868	G	T	G	K	G	G	G	G	G	G	G	G	G	G	G	G	G	K	G	G	G	G	K	K	G	T	K	T	T	G	G	G	G	K	G	G	G	K	T	G	G	K	G	T	K
chr2	3262141	3.3251	4.7300e-04	0.0888	G	T	G	K	G	G	G	G	G	G	G	G	G	G	G	G	G	K	G	G	G	G	K	-	G	T	K	T	T	G	G	G	G	K	G	G	G	K	T	G	G	K	G	T	K
chr2	3262760	3.1197	7.5917e-04	0.0827	G	C	G	S	G	G	G	G	G	G	G	G	G	G	G	G	G	S	G	G	G	G	S	S	G	S	S	C	C	G	G	G	G	S	G	G	G	S	C	G	G	S	G	C	S
chr2	3262763	3.1238	7.5192e-04	0.0828	G	A	G	R	G	G	G	G	G	G	G	G	G	G	G	G	G	R	G	G	G	G	R	R	G	R	R	A	A	G	G	G	G	R	G	G	G	R	A	G	G	R	G	A	R
chr2	3262784	3.0620	8.6702e-04	0.0809	A	T	A	W	A	A	A	A	A	A	A	A	A	A	A	A	A	W	A	A	A	A	W	W	A	W	W	T	T	A	A	A	A	W	A	A	A	W	T	A	A	W	A	T	W
chr2	3262811	3.2437	5.7058e-04	0.0864	G	A	-	R	G	G	G	G	G	G	G	G	G	G	G	G	-	R	G	G	G	G	R	R	G	R	R	A	A	G	G	G	G	R	G	G	G	R	A	G	G	R	G	A	R
chr2	3262925	3.1544	7.0074e-04	0.0837	T	C	T	Y	T	T	T	T	T	T	T	T	T	T	T	T	T	Y	T	T	T	T	Y	-	T	T	Y	C	C	T	T	T	T	Y	T	T	T	Y	C	T	T	Y	T	C	Y
chr2	3262934	3.1544	7.0074e-04	0.0837	C	A	C	M	C	C	C	C	C	C	C	C	C	C	C	C	C	M	C	C	C	C	M	-	C	C	M	A	A	C	C	C	C	M	C	C	C	M	A	C	C	M	C	A	M
chr2	3262945	3.4539	3.5166e-04	0.0926	C	T	C	Y	C	C	C	C	C	C	C	C	C	C	C	C	C	Y	C	C	C	C	Y	-	C	Y	Y	T	T	C	C	C	C	Y	C	C	C	Y	T	C	C	Y	C	T	Y
chr2	3263333	3.0122	9.7232e-04	0.0795	T	G	T	K	T	T	T	T	T	T	T	T	T	T	T	T	T	K	T	T	T	T	K	-	T	K	K	G	G	T	T	T	T	K	T	T	T	-	G	T	T	K	T	G	K
chr2	3263563	3.1101	7.7608e-04	0.0824	A	T	A	W	A	A	A	A	A	A	A	A	A	A	A	A	A	W	A	A	A	A	W	W	A	W	W	T	T	A	A	A	-	W	A	A	A	W	T	A	A	W	A	T	W
chr2	3263588	3.1101	7.7608e-04	0.0824	G	T	G	K	G	G	G	G	G	G	G	G	G	G	G	G	G	K	G	G	G	G	K	K	G	K	K	T	T	G	G	G	-	K	G	G	G	K	T	G	G	K	G	T	K
chr2	3263803	3.1172	7.6346e-04	0.0826	A	G	A	R	A	A	A	A	A	A	A	A	A	A	A	A	A	R	A	A	A	A	R	R	A	R	R	G	G	A	A	A	A	R	A	A	A	R	G	A	A	R	A	G	R
chr2	3265482	3.1081	7.7956e-04	0.0823	G	T	G	G	G	G	G	G	G	G	G	G	-	G	G	G	G	G	G	G	G	G	K	G	G	G	G	K	K	K	G	G	K	G	G	G	K	G	K	G	G	G	G	K	G
chr2	3265895	3.5303	2.9493e-04	0.0949	C	T	C	C	C	C	C	C	C	C	C	C	C	C	C	C	C	C	C	C	C	C	Y	-	C	C	C	Y	Y	C	C	C	C	C	C	C	C	C	Y	C	C	C	C	Y	C
chr2	3269696	5.5229	2.9999e-06	0.1530	G	A	G	R	R	R	R	G	G	G	G	G	G	G	G	G	G	G	G	G	G	G	A	A	G	A	G	A	R	A	R	G	A	R	G	-	R	R	A	G	G	R	G	A	R
chr2	3271928	4.7586	1.7435e-05	0.1310	G	C	G	G	S	G	G	G	G	G	G	G	G	G	G	G	G	G	G	G	G	G	S	-	G	S	G	C	S	C	G	C	G	G	G	G	S	G	S	G	G	G	G	S	G
chr2	3274863	4.1099	7.7640e-05	0.1121	T	C	T	T	C	Y	Y	T	T	T	T	T	T	T	T	T	T	T	T	T	T	T	C	T	T	T	T	C	C	T	T	T	Y	Y	T	T	T	T	Y	T	T	T	T	Y	Y
chr2	3306834	3.5930	2.5526e-04	0.0968	C	T	C	C	Y	T	T	C	C	C	C	C	C	C	C	C	C	C	C	C	C	C	Y	-	C	C	C	Y	C	Y	C	C	T	C	C	C	C	Y	Y	C	C	C	C	Y	C
chr2	3312559	4.5496	2.8209e-05	0.1250	C	T	C	Y	Y	C	C	C	C	C	C	C	C	C	C	C	C	Y	C	C	C	C	Y	C	C	C	Y	C	C	Y	-	C	C	Y	C	C	C	C	Y	C	C	Y	C	Y	-
chr2	3312733	4.3080	4.9202e-05	0.1179	A	T	A	W	A	A	A	A	A	A	A	A	A	A	A	A	A	W	A	A	A	A	W	-	A	A	W	A	A	W	A	A	A	-	A	A	A	A	W	A	A	W	A	W	-
chr2	3314839	3.2356	5.8134e-04	0.0861	C	T	C	T	Y	Y	Y	C	C	C	C	C	C	C	C	C	C	Y	C	C	C	C	Y	C	C	C	Y	T	Y	T	T	Y	C	-	C	C	Y	Y	Y	C	C	T	Y	Y	Y
chr2	3315008	3.5829	2.6129e-04	0.0965	C	T	C	Y	T	C	C	C	C	C	C	C	C	C	C	C	C	C	C	C	C	C	C	C	C	C	C	Y	C	T	Y	Y	-	Y	C	C	Y	C	Y	C	C	Y	C	Y	Y
chr2	3315017	4.9723	1.0658e-05	0.1372	A	C	A	M	M	A	A	A	A	A	A	A	A	A	A	A	A	A	A	A	A	A	A	A	A	A	A	M	A	C	M	M	-	M	A	A	M	A	M	A	A	M	A	M	M
chr2	3315025	4.9723	1.0658e-05	0.1372	C	T	C	Y	Y	C	C	C	C	C	C	C	C	C	C	C	C	C	C	C	C	C	C	C	C	C	C	Y	C	T	Y	Y	-	Y	C	C	Y	C	Y	C	C	Y	C	Y	Y
chr2	3319806	4.5775	2.6456e-05	0.1258	G	T	G	G	G	K	K	G	G	G	G	G	G	G	G	G	G	K	G	G	G	G	G	G	G	G	K	K	G	T	G	G	K	G	G	G	G	G	K	G	G	G	G	K	G
chr2	3320636	3.9026	1.2514e-04	0.1059	G	C	G	S	C	S	S	G	G	G	G	G	G	G	G	G	G	S	G	G	G	G	C	C	G	C	S	C	C	C	C	S	C	C	G	G	G	S	C	G	G	S	S	C	S
chr2	3320902	4.0996	7.9499e-05	0.1118	G	A	G	G	A	R	R	G	G	G	G	G	G	G	G	G	G	A	G	G	G	G	A	-	G	A	A	A	A	R	A	R	-	-	G	G	G	R	A	G	G	G	R	A	A
chr2	3324061	3.1437	7.1827e-04	0.0834	T	C	T	Y	C	Y	Y	T	T	T	T	T	T	T	T	T	T	T	T	T	T	T	C	T	T	T	T	C	Y	C	T	C	C	T	T	T	Y	Y	Y	T	T	Y	T	Y	T
chr2	3326067	6.1936	6.4037e-07	0.1720	C	T	C	C	C	Y	Y	C	C	C	C	C	C	C	C	C	C	Y	C	C	C	C	C	Y	C	Y	Y	Y	C	T	T	C	C	C	C	-	C	Y	Y	C	C	C	C	Y	C
chr2	3326359	4.1544	7.0077e-05	0.1134	C	T	C	C	C	Y	Y	C	C	C	C	C	C	C	C	C	C	T	C	C	C	C	Y	Y	C	Y	T	T	Y	T	T	C	C	Y	C	C	C	Y	Y	C	C	C	Y	Y	Y
chr2	3326909	5.3912	4.0630e-06	0.1493	T	C	T	T	T	Y	Y	T	T	T	T	T	T	T	T	T	T	C	T	T	T	T	Y	-	T	C	C	C	Y	C	C	T	T	Y	T	T	T	Y	Y	T	T	T	Y	Y	Y
chr2	3327092	3.2795	5.2537e-04	0.0874	A	G	A	R	R	G	G	A	A	A	A	A	A	A	A	A	A	R	A	A	A	A	G	G	A	G	R	G	R	G	G	R	-	R	A	A	A	R	R	A	A	R	R	R	-
chr2	3328600	3.0563	8.7836e-04	0.0808	G	T	G	K	T	T	T	G	G	G	G	G	G	G	G	G	G	T	G	G	G	G	T	T	G	T	T	T	T	T	T	K	T	K	G	G	K	K	T	G	G	K	K	T	K
chr2	3331712	3.4609	3.4605e-04	0.0928	A	G	A	R	G	G	G	A	A	A	A	A	A	A	A	A	A	G	A	A	A	A	R	-	A	G	G	G	R	G	G	R	G	R	A	A	R	R	G	A	A	R	A	G	R
chr2	3334109	3.7825	1.6502e-04	0.1024	G	A	G	R	A	A	A	G	G	G	G	G	G	G	G	G	G	R	G	G	G	G	A	A	G	A	R	R	A	A	R	R	R	R	G	G	R	R	A	G	G	R	R	A	R
chr2	3335085	3.8569	1.3903e-04	0.1046	T	C	T	Y	Y	C	C	T	T	T	T	T	T	T	T	T	T	Y	T	T	T	T	T	-	T	T	Y	T	T	-	Y	T	T	T	T	T	Y	T	T	T	T	Y	Y	T	T
chr2	3335280	3.0038	9.9130e-04	0.0792	G	A	G	A	A	A	A	G	G	G	G	G	G	G	G	G	G	A	G	G	G	G	A	-	G	A	A	R	R	R	A	A	R	R	G	G	R	R	A	G	G	A	G	A	R
chr2	3335531	3.4070	3.9176e-04	0.0912	C	T	C	Y	Y	T	T	C	C	C	C	C	C	C	C	C	C	C	C	C	C	C	C	C	C	C	C	C	C	C	Y	C	Y	C	C	C	C	C	C	C	C	Y	C	C	C
chr2	3339320	3.3495	4.4718e-04	0.0895	C	A	C	C	A	A	A	C	C	C	C	C	C	C	C	C	C	A	C	C	C	C	M	A	C	A	A	M	A	M	M	A	-	M	C	C	M	C	M	C	C	C	M	M	M
chr2	3352683	3.0033	9.9241e-04	0.0792	T	C	T	T	Y	Y	Y	T	T	T	T	T	T	T	T	T	T	C	T	T	T	T	Y	-	T	C	C	T	T	C	C	T	-	Y	T	T	Y	Y	Y	T	T	T	Y	Y	Y
chr2	3369356	3.6016	2.5027e-04	0.0970	A	G	A	A	R	R	R	A	A	A	A	A	A	A	A	A	A	G	A	A	A	A	A	G	A	G	G	R	R	G	R	A	R	R	R	A	R	A	R	A	A	A	R	R	R
chr2	3372480	3.2567	5.5377e-04	0.0868	T	C	T	Y	C	Y	Y	T	T	T	Y	T	T	T	T	T	T	C	T	T	T	T	C	-	T	Y	C	Y	T	C	Y	Y	-	T	T	T	Y	T	Y	T	T	Y	Y	Y	T
chr2	3372495	3.2655	5.4265e-04	0.0870	T	A	T	W	A	W	W	T	T	T	W	T	T	T	T	T	T	A	T	T	T	T	A	-	T	W	A	W	T	A	W	W	-	T	T	T	W	T	T	T	T	W	W	T	T
chr2	3374646	3.1091	7.7789e-04	0.0823	G	A	G	R	G	R	R	G	G	G	G	G	G	G	G	G	G	A	G	G	G	G	A	A	G	A	A	R	G	R	R	G	G	G	G	G	R	G	G	G	G	R	R	G	G
chr2	3374709	3.7702	1.6975e-04	0.1020	G	A	G	R	G	R	R	G	G	G	G	G	G	G	G	G	G	R	G	G	G	G	R	A	G	R	R	R	G	R	R	G	G	G	G	G	R	G	G	G	G	R	R	G	G
chr2	3375594	3.1403	7.2397e-04	0.0833	G	T	G	K	T	G	G	G	G	G	K	G	G	G	G	G	G	T	G	G	G	G	T	T	G	T	T	K	G	K	K	G	K	K	G	G	K	K	K	G	G	K	G	K	K
chr2	3376323	3.1506	7.0689e-04	0.0836	C	A	C	M	C	M	M	C	C	C	M	C	C	C	C	C	C	A	C	C	C	C	A	-	C	A	A	M	C	M	M	C	C	C	M	C	M	C	C	C	C	M	M	C	C
chr2	3377925	3.6705	2.1354e-04	0.0991	G	T	G	K	G	K	K	G	G	G	K	G	G	G	G	G	G	T	G	G	G	G	T	T	G	T	T	K	K	T	K	G	G	G	G	G	K	G	G	G	G	K	G	G	G
chr2	3394524	3.2110	6.1524e-04	0.0854	T	C	T	C	C	C	C	T	T	T	T	T	T	T	T	T	T	C	T	T	T	T	C	C	T	C	C	C	Y	C	C	Y	C	C	T	T	Y	Y	C	T	T	C	T	C	Y
chr2	3396157	3.6357	2.3137e-04	0.0980	G	A	G	A	A	R	R	G	G	G	G	G	G	G	G	G	G	R	G	G	G	G	R	R	G	R	R	G	A	G	R	A	-	R	G	G	R	R	R	G	-	A	G	R	A
chr2	3396245	4.2613	5.4788e-05	0.1165	G	A	G	G	G	G	G	G	G	G	G	G	G	G	-	-	G	G	G	G	G	G	R	G	G	G	G	R	G	R	G	G	G	G	G	G	G	G	G	G	G	G	G	G	G
chr2	3396326	3.9625	1.0902e-04	0.1077	C	A	C	M	M	M	M	C	C	C	C	C	C	C	C	C	C	M	C	C	C	C	A	M	C	M	M	A	C	A	M	C	C	C	C	C	M	M	M	C	C	M	C	M	C
chr2	3396356	4.2619	5.4715e-05	0.1165	G	A	G	G	G	R	R	G	G	G	G	G	G	G	G	G	G	R	G	G	G	G	A	R	G	R	R	A	G	A	R	G	G	G	G	G	R	R	G	G	G	G	G	G	G
chr2	3396482	3.4063	3.9239e-04	0.0912	C	T	C	C	C	Y	Y	C	C	C	C	C	C	C	C	C	C	C	C	C	C	C	C	C	C	C	C	Y	C	C	C	C	Y	C	C	Y	Y	C	Y	C	-	C	C	Y	C
chr2	3396548	3.2954	5.0652e-04	0.0879	C	T	C	Y	C	Y	Y	C	C	C	C	C	C	C	C	C	C	Y	C	C	C	C	Y	Y	C	Y	Y	T	C	Y	Y	C	C	C	C	C	Y	Y	C	C	C	Y	C	C	C
chr2	3398201	3.3766	4.2011e-04	0.0903	C	T	C	C	C	C	C	C	C	C	C	C	C	C	C	C	C	C	C	C	C	C	T	C	C	C	C	Y	C	T	C	C	C	C	C	C	C	C	C	C	C	C	C	C	C
chr2	3400646	3.1593	6.9289e-04	0.0838	C	T	C	C	C	C	C	C	C	C	C	C	C	C	C	C	C	C	C	C	C	C	C	Y	C	Y	C	Y	C	C	Y	C	C	C	C	C	Y	C	Y	C	C	C	C	Y	C
chr2	3401343	3.8336	1.4670e-04	0.1039	A	G	A	A	A	A	A	A	A	A	A	A	A	A	A	A	A	R	A	A	A	A	A	-	A	G	R	R	A	R	R	A	A	R	A	A	R	A	R	A	A	A	A	R	R
chr2	3401372	3.4284	3.7293e-04	0.0919	C	T	C	C	C	C	C	C	C	C	C	C	C	C	C	C	C	Y	C	C	C	C	C	-	C	T	Y	Y	C	Y	Y	C	C	Y	C	C	Y	C	Y	C	C	C	C	Y	Y
chr2	3401751	3.5372	2.9030e-04	0.0951	T	C	T	T	T	T	T	T	T	T	T	T	T	T	T	T	T	Y	T	T	T	T	T	C	T	C	Y	Y	T	Y	Y	T	-	Y	T	T	Y	T	Y	T	T	T	T	Y	Y
chr2	3401764	3.3757	4.2100e-04	0.0903	G	A	G	G	G	G	G	G	G	G	G	G	G	G	G	G	G	R	G	G	G	G	G	A	G	A	R	R	G	R	R	G	G	R	G	G	R	G	R	G	G	G	G	R	R
chr2	3402061	4.2749	5.3101e-05	0.1169	A	T	A	A	A	A	A	A	A	A	A	A	A	A	A	A	A	W	A	A	A	A	A	-	A	T	W	W	A	W	W	A	-	W	A	A	W	A	W	A	A	A	A	W	W
chr2	3402105	4.3206	4.7794e-05	0.1183	C	T	C	C	C	C	C	C	C	C	C	C	C	C	C	C	C	Y	C	C	C	C	C	-	C	T	Y	Y	C	Y	Y	C	-	Y	C	C	Y	C	Y	C	C	C	C	Y	Y
chr2	3402111	4.3821	4.1484e-05	0.1201	G	A	G	G	G	G	G	G	G	G	G	G	G	G	G	G	G	R	G	G	G	G	G	-	G	A	R	R	G	R	R	G	G	R	G	G	R	G	R	G	G	G	G	R	R
chr2	3402144	4.4864	3.2627e-05	0.1231	G	A	G	G	G	G	G	G	G	G	G	G	G	G	G	G	G	R	G	G	G	G	G	-	G	A	R	R	G	R	R	G	-	R	G	G	R	G	R	G	G	G	G	R	R
chr2	3402181	4.1211	7.5663e-05	0.1124	C	T	C	C	C	C	C	C	C	C	C	C	C	C	C	C	C	Y	C	C	C	C	C	-	C	T	Y	Y	C	Y	Y	C	-	Y	C	C	Y	C	Y	C	-	C	C	Y	Y
chr2	3402637	3.4934	3.2104e-04	0.0938	C	T	C	C	C	C	C	C	C	C	C	C	C	C	C	C	C	C	C	C	C	C	C	-	C	T	C	Y	C	Y	Y	C	-	C	C	C	Y	C	Y	C	C	C	C	Y	C
chr2	3402682	3.2186	6.0452e-04	0.0856	G	A	G	G	G	G	G	G	G	G	G	G	G	G	G	G	G	G	G	G	G	G	G	-	G	A	G	R	G	-	R	G	G	G	G	G	R	G	R	G	G	G	G	R	G
chr2	3402697	3.0793	8.3305e-04	0.0815	T	C	T	T	T	T	T	T	T	T	T	T	T	T	T	T	T	T	T	T	T	T	T	-	T	C	T	Y	T	T	Y	T	T	T	T	T	Y	T	Y	T	T	T	T	Y	T
chr2	3402706	3.5126	3.0718e-04	0.0944	T	C	T	T	T	T	T	T	T	T	T	T	T	T	T	T	T	T	T	T	T	T	T	-	T	C	T	Y	T	Y	Y	T	T	T	T	T	Y	T	Y	T	T	T	T	Y	T
chr2	3402839	3.0418	9.0828e-04	0.0803	T	C	T	T	T	T	T	T	T	T	T	T	T	T	T	T	T	T	T	T	T	T	T	C	T	C	T	Y	T	Y	Y	T	T	T	T	T	Y	T	Y	T	T	T	T	Y	T
chr2	3403555	4.0462	8.9918e-05	0.1102	G	C	G	G	G	G	G	G	G	-	G	G	G	G	G	G	G	G	G	G	G	G	G	-	G	C	G	S	G	S	S	G	G	G	G	G	S	G	S	G	G	G	G	S	G
chr2	3403582	3.6035	2.4917e-04	0.0971	A	G	A	A	A	A	A	A	A	A	A	A	A	A	A	A	A	A	A	A	A	A	A	-	A	G	A	R	A	R	R	A	A	A	A	A	R	R	R	A	A	A	A	R	A
chr2	3403584	3.9319	1.1699e-04	0.1068	C	A	C	C	C	C	C	C	C	C	C	C	C	C	C	C	C	C	C	C	C	C	C	-	C	A	C	M	C	M	M	C	C	C	C	C	M	C	M	C	C	C	C	M	C
chr2	3403594	3.9319	1.1699e-04	0.1068	A	T	A	A	A	A	A	A	A	A	A	A	A	A	A	A	A	A	A	A	A	A	A	-	A	T	A	W	A	W	W	A	A	A	A	A	W	A	W	A	A	A	A	W	A
chr2	3403608	3.9319	1.1699e-04	0.1068	C	G	C	C	C	C	C	C	C	C	C	C	C	C	C	C	C	C	C	C	C	C	C	-	C	G	C	S	C	S	S	C	C	C	C	C	S	C	S	C	C	C	C	S	C
chr2	3403628	3.9319	1.1699e-04	0.1068	C	G	C	C	C	C	C	C	C	C	C	C	C	C	C	C	C	C	C	C	C	C	C	-	C	G	C	S	C	S	S	C	C	C	C	C	S	C	S	C	C	C	C	S	C
chr2	3403634	3.9739	1.0620e-04	0.1080	C	T	C	C	C	C	C	C	C	C	C	C	C	C	C	C	C	C	C	C	C	C	C	-	C	T	C	Y	C	Y	Y	C	C	C	C	C	Y	C	Y	C	C	C	C	Y	C
chr2	3403676	4.3743	4.2241e-05	0.1198	G	A	G	G	G	G	G	G	G	G	G	G	G	G	G	G	G	G	G	G	G	G	G	-	G	A	G	R	G	R	R	G	G	G	G	G	R	G	R	G	G	G	G	R	G
chr2	3404025	3.8778	1.3248e-04	0.1052	T	C	T	T	T	T	T	T	T	T	T	T	T	T	T	T	T	T	T	T	T	T	T	C	T	C	T	Y	T	Y	Y	T	T	T	T	T	Y	T	Y	T	T	T	T	Y	T
chr2	3404163	4.0973	7.9921e-05	0.1117	C	T	C	C	C	C	C	C	C	C	C	C	C	C	C	C	C	C	C	C	C	C	C	-	C	T	C	Y	C	Y	Y	C	C	C	C	C	Y	C	Y	C	C	C	C	Y	C
chr2	3404222	3.9319	1.1699e-04	0.1068	A	G	A	A	A	A	A	A	A	A	A	A	A	A	A	A	A	A	A	A	A	A	A	-	A	G	A	R	A	R	R	A	A	A	A	A	R	A	R	A	A	A	A	R	A
chr2	3404635	3.9319	1.1699e-04	0.1068	G	A	G	G	G	G	G	G	G	G	G	G	G	G	G	G	G	G	G	G	G	G	G	-	G	A	G	R	G	R	R	G	G	G	G	G	R	G	R	G	G	G	G	R	G
chr2	3404647	3.9319	1.1699e-04	0.1068	T	C	T	T	T	T	T	T	T	T	T	T	T	T	T	T	T	T	T	T	T	T	T	-	T	C	T	Y	T	Y	Y	T	T	T	T	T	Y	T	Y	T	T	T	T	Y	T
chr2	3404800	3.1293	7.4259e-04	0.0830	C	T	C	C	C	C	C	C	C	C	C	C	C	C	C	C	C	C	C	C	C	C	C	T	C	T	C	Y	C	Y	Y	C	C	C	C	C	Y	C	Y	C	C	C	C	Y	C
chr2	3404949	3.0599	8.7126e-04	0.0809	C	T	C	C	C	C	C	C	C	C	C	C	C	C	C	C	C	C	C	C	C	C	C	T	C	T	C	Y	C	Y	Y	C	C	C	C	C	C	C	Y	C	C	C	C	Y	C
chr2	3405464	3.9189	1.2053e-04	0.1064	C	T	C	C	C	C	C	C	C	C	C	C	C	C	C	C	C	C	C	C	C	C	C	-	C	T	C	Y	C	Y	Y	C	C	C	C	C	Y	C	Y	C	C	C	C	Y	C
chr2	3407050	3.7169	1.9189e-04	0.1004	C	T	C	Y	Y	T	T	C	C	C	C	C	C	C	C	C	C	T	C	C	C	C	Y	T	C	T	T	T	T	T	T	Y	T	Y	C	C	Y	Y	T	C	C	Y	C	T	-
chr2	3408571	3.1534	7.0240e-04	0.0837	G	A	G	A	R	A	A	G	G	G	G	G	G	G	G	G	G	A	G	G	G	G	G	A	G	A	A	A	A	A	A	A	R	A	G	G	R	R	A	G	G	A	G	A	A
chr2	3414414	4.0256	9.4280e-05	0.1096	C	T	C	C	C	C	C	C	C	C	C	C	C	C	C	C	C	Y	C	C	C	C	Y	-	C	T	Y	Y	Y	Y	Y	C	C	C	C	-	Y	C	Y	C	C	C	C	Y	C
chr2	3414564	3.2975	5.0405e-04	0.0880	C	T	C	C	C	C	C	C	C	C	C	C	C	C	C	C	C	Y	C	C	C	C	Y	T	C	T	Y	Y	Y	Y	Y	C	C	C	C	-	Y	C	Y	C	C	C	C	Y	C
chr2	3414617	3.8330	1.4691e-04	0.1039	T	G	T	K	K	K	K	T	T	T	T	T	T	T	T	T	T	K	T	T	T	T	T	T	T	T	K	T	K	T	K	G	T	K	T	-	K	K	T	T	T	K	T	T	K
chr2	3415550	3.5870	2.5885e-04	0.0966	T	C	T	T	T	T	T	T	T	T	T	T	T	T	T	T	T	Y	T	T	T	T	Y	C	T	C	Y	Y	Y	Y	Y	T	-	T	T	T	Y	T	T	T	T	T	T	T	T
chr2	3417379	3.0910	8.1104e-04	0.0818	T	G	T	K	K	K	K	T	T	T	T	T	T	T	T	T	T	K	T	T	T	T	-	G	T	G	K	K	K	G	G	T	T	K	T	T	K	T	T	T	T	K	T	T	K
chr2	3417408	3.0910	8.1104e-04	0.0818	G	A	G	R	R	R	R	G	G	G	G	G	G	G	G	G	G	R	G	G	G	G	-	A	G	A	R	R	R	A	A	G	G	R	G	G	R	G	G	G	G	R	G	G	R
chr2	3417554	5.0767	8.3805e-06	0.1402	G	A	G	G	R	R	R	G	G	G	G	G	G	G	G	G	G	R	G	G	G	G	R	-	G	A	R	-	R	A	A	G	G	R	G	G	R	G	G	G	G	G	G	G	R
chr2	3417569	5.4137	3.8573e-06	0.1499	T	G	T	T	K	K	K	T	T	T	T	T	T	T	T	T	T	K	T	T	T	T	K	-	T	G	K	G	K	G	G	T	T	K	T	T	K	T	T	T	T	T	T	T	K
chr2	3417770	3.3593	4.3725e-04	0.0898	A	C	A	A	A	A	A	A	A	A	A	A	A	A	A	A	A	M	A	A	A	A	A	M	A	M	M	M	A	M	A	A	A	A	A	A	M	A	A	A	A	A	A	A	A
chr2	3418847	4.0088	9.8002e-05	0.1091	C	T	C	C	Y	Y	Y	C	C	C	C	C	C	C	C	C	C	T	C	C	C	C	Y	T	C	T	T	T	Y	Y	T	C	C	Y	C	C	Y	C	C	C	C	C	C	C	Y
chr2	3418971	3.6613	2.1812e-04	0.0988	G	A	G	R	R	A	A	G	G	G	G	G	G	G	G	G	G	A	G	G	G	G	A	A	G	A	A	A	A	A	A	R	R	A	G	G	R	R	A	G	G	R	G	A	-
chr2	3419171	3.8781	1.3239e-04	0.1052	G	A	G	G	R	R	R	G	G	G	G	G	G	G	G	G	G	A	G	G	G	G	R	A	G	A	A	A	R	R	A	G	G	R	G	G	R	G	G	G	G	G	G	G	R
chr2	3419214	3.9755	1.0581e-04	0.1081	G	A	G	G	R	R	R	G	G	G	G	G	G	G	G	G	G	A	G	G	G	G	R	A	G	A	A	A	R	R	A	G	G	R	G	G	R	G	G	G	G	G	G	G	R
chr2	3419300	4.1398	7.2485e-05	0.1129	A	C	A	A	M	M	M	A	A	A	A	A	A	A	A	A	A	C	A	A	A	A	M	C	A	C	C	C	M	M	C	A	-	M	A	A	M	A	A	A	A	A	A	A	M
chr2	3419313	3.1992	6.3211e-04	0.0850	C	T	C	C	Y	Y	Y	C	C	C	C	C	C	C	C	C	C	T	C	C	C	C	Y	T	C	T	T	T	Y	Y	T	C	-	Y	C	C	Y	C	C	C	C	C	C	C	Y
chr2	3419448	3.8584	1.3854e-04	0.1046	T	A	T	T	W	W	W	T	T	T	T	T	T	T	T	T	T	A	T	T	T	T	W	A	T	A	A	A	W	W	A	T	T	W	T	T	W	T	T	T	T	T	T	T	W
chr2	3419925	3.2400	5.7549e-04	0.0863	C	T	C	T	Y	T	T	C	C	C	C	C	C	C	C	C	C	T	C	C	C	C	T	T	C	T	T	T	T	T	T	Y	Y	Y	C	C	Y	Y	T	C	C	T	C	T	T
chr2	3419980	3.2533	5.5805e-04	0.0867	C	G	C	G	S	G	G	C	C	C	C	C	C	C	C	C	C	G	C	C	C	C	G	G	C	G	G	G	G	G	G	S	S	S	C	C	S	S	G	C	C	G	C	G	G
chr2	3420172	3.1444	7.1715e-04	0.0834	C	A	C	M	M	M	M	C	C	C	C	C	C	C	C	C	C	A	C	C	C	C	M	A	C	A	A	A	M	M	A	C	C	M	C	C	M	C	M	C	C	M	C	M	M
chr2	3420986	3.9739	1.0619e-04	0.1080	C	T	C	C	Y	Y	Y	C	C	C	C	C	C	C	C	C	C	Y	C	C	C	C	T	Y	C	Y	Y	C	Y	T	Y	C	-	C	C	C	C	C	C	C	C	C	C	C	C
chr2	3421158	3.0388	9.1455e-04	0.0802	G	T	G	T	K	T	T	G	G	G	G	G	G	G	G	G	G	T	G	G	G	G	T	T	G	T	T	T	T	T	T	K	K	K	G	G	K	K	T	G	G	T	G	T	T
chr2	3421413	3.9419	1.1430e-04	0.1071	C	G	C	C	S	S	S	C	C	C	C	C	C	C	C	C	C	C	C	C	C	C	S	C	C	C	C	C	S	S	S	C	C	S	C	C	S	C	S	C	C	C	C	S	S
chr2	3423454	4.0266	9.4068e-05	0.1096	G	A	G	G	R	R	R	G	G	G	G	G	G	G	G	G	G	R	G	G	G	G	A	A	G	A	R	A	R	R	A	G	G	R	G	G	G	G	R	G	G	G	G	R	R
chr2	3424093	3.6868	2.0571e-04	0.0996	T	C	T	T	Y	Y	Y	T	T	T	T	T	T	T	T	T	T	C	T	T	T	T	C	Y	T	Y	C	C	Y	C	C	Y	T	Y	T	-	Y	Y	Y	T	T	T	T	Y	C
chr2	3424392	3.2537	5.5758e-04	0.0867	G	A	G	G	R	R	R	G	G	G	G	G	G	G	G	G	G	A	G	G	G	G	R	G	G	G	A	A	R	R	R	G	G	R	G	G	R	R	G	G	G	G	G	G	R
chr2	3424533	4.3587	4.3786e-05	0.1194	C	T	C	C	Y	Y	Y	C	C	C	C	C	C	C	C	C	C	T	C	C	C	C	T	Y	C	Y	T	T	Y	T	T	C	C	Y	C	C	Y	Y	Y	C	C	C	C	Y	T
chr2	3426041	3.1043	7.8650e-04	0.0822	C	G	C	C	G	G	G	C	C	C	C	C	C	C	C	C	C	G	C	C	C	C	G	S	C	S	G	S	G	S	S	G	G	G	C	C	S	C	G	C	C	C	C	G	G
chr2	3446891	3.0391	9.1397e-04	0.0803	G	C	G	G	G	G	G	G	G	G	G	G	G	G	G	G	G	G	G	G	G	G	S	S	G	S	G	S	S	S	G	G	G	G	G	G	S	G	C	G	G	G	G	C	G
chr2	3448377	3.7995	1.5866e-04	0.1029	C	T	C	T	T	T	T	-	C	C	C	C	C	C	C	C	C	Y	C	C	C	C	T	T	C	T	Y	T	T	T	T	C	T	C	C	Y	Y	Y	T	C	C	T	C	T	C
chr2	3454386	3.0611	8.6872e-04	0.0809	C	T	C	T	C	Y	Y	C	C	C	C	C	C	C	C	C	C	T	C	C	C	C	Y	Y	C	Y	T	T	Y	T	T	C	-	Y	C	-	Y	Y	Y	C	C	T	C	Y	Y
chr2	3455772	3.0131	9.7037e-04	0.0795	C	T	C	T	C	Y	Y	C	C	C	C	C	C	C	C	C	C	T	C	C	C	C	T	Y	C	Y	T	T	Y	Y	Y	Y	Y	Y	C	C	Y	Y	Y	C	C	T	C	Y	Y
chr2	3456515	3.4543	3.5133e-04	0.0926	T	C	T	C	C	C	C	T	T	T	T	T	T	T	T	T	T	Y	T	T	T	T	C	C	T	C	Y	C	C	Y	Y	Y	C	C	Y	T	Y	Y	C	T	Y	C	T	C	C
chr2	3456749	3.2987	5.0263e-04	0.0880	C	G	C	G	C	G	G	C	C	C	C	C	C	C	C	C	C	G	C	C	C	C	G	G	C	G	G	G	G	G	G	C	S	S	C	C	S	S	G	C	C	G	C	G	G
chr2	3456797	4.3815	4.1547e-05	0.1200	G	C	G	C	G	S	S	G	G	G	G	G	G	G	G	G	G	C	G	G	G	G	C	S	G	S	C	C	C	C	C	G	-	S	G	G	S	S	S	G	G	C	G	S	C
chr2	3456808	4.1145	7.6829e-05	0.1122	C	T	C	T	C	Y	Y	C	C	C	C	C	C	C	C	C	C	T	C	C	C	C	T	Y	C	-	T	T	T	T	T	C	C	Y	C	C	Y	Y	Y	C	C	T	C	Y	T
chr2	3457110	3.6060	2.4777e-04	0.0972	T	C	T	C	T	Y	Y	T	T	T	T	T	T	T	T	T	T	C	T	T	T	T	C	Y	T	Y	C	C	C	C	C	T	T	-	T	T	Y	Y	Y	T	T	C	T	Y	Y
chr2	3457116	3.6875	2.0535e-04	0.0996	G	C	G	C	G	S	S	G	G	G	G	G	G	G	G	G	G	C	G	G	G	G	C	S	G	S	C	C	C	C	C	G	G	-	G	G	S	S	S	G	G	C	G	S	S
chr2	3457136	4.0199	9.5511e-05	0.1094	T	C	T	C	T	Y	Y	T	T	T	T	T	T	T	T	T	T	C	T	T	T	T	C	Y	T	Y	C	C	C	C	C	T	T	C	T	T	Y	Y	Y	T	T	C	T	Y	Y
chr2	3457399	3.4301	3.7149e-04	0.0919	T	C	T	C	T	Y	Y	T	T	T	T	T	T	T	T	T	T	C	T	T	T	T	C	Y	T	Y	C	C	C	C	C	T	Y	-	T	T	Y	Y	Y	T	T	C	T	Y	C
chr2	3457491	3.6509	2.2339e-04	0.0985	T	C	T	C	T	Y	Y	T	T	T	T	T	T	T	T	T	T	C	T	T	T	T	C	Y	T	Y	C	C	C	C	C	T	T	Y	T	T	Y	Y	Y	T	T	C	T	Y	C
chr2	3457516	3.3675	4.2902e-04	0.0901	C	A	C	A	C	M	M	C	C	C	C	C	C	C	C	C	C	A	C	C	C	C	A	M	C	M	A	A	A	A	A	C	C	M	C	C	M	M	M	C	C	A	C	M	A
chr2	3457536	3.8453	1.4279e-04	0.1042	A	G	A	G	A	R	R	A	A	A	A	A	A	A	A	A	A	G	A	A	A	A	G	R	A	R	G	G	G	G	G	A	A	R	A	A	R	R	R	A	A	G	A	R	G
chr2	3457740	3.7295	1.8641e-04	0.1008	G	A	G	A	G	R	R	G	G	G	G	G	G	G	G	G	G	A	G	G	G	G	A	R	G	R	A	A	A	A	A	G	G	R	G	G	R	R	R	G	G	A	G	R	R
chr2	3457828	3.1881	6.4849e-04	0.0847	C	T	C	T	C	Y	Y	C	C	C	C	C	C	C	C	C	C	T	C	C	C	C	T	Y	C	Y	T	T	T	T	T	C	C	Y	C	C	Y	Y	Y	C	C	T	C	Y	Y
chr2	3457835	3.1881	6.4849e-04	0.0847	A	G	A	G	A	R	R	A	A	A	A	A	A	A	A	A	A	G	A	A	A	A	G	R	A	R	G	G	G	G	G	A	A	R	A	A	R	R	R	A	A	G	A	R	R
chr2	3457908	3.1439	7.1799e-04	0.0834	T	G	T	K	T	K	K	T	T	T	T	T	T	T	T	T	T	K	T	T	T	T	K	K	T	K	K	K	G	G	K	T	T	G	T	T	K	K	T	T	T	K	T	T	K
chr2	3458279	3.0874	8.1767e-04	0.0817	A	G	A	R	A	R	R	A	A	A	A	A	A	A	A	A	A	G	A	A	A	A	G	R	A	R	G	G	G	G	G	A	A	R	A	A	R	R	R	A	A	R	A	R	R
chr2	3458300	3.5325	2.9341e-04	0.0950	C	T	C	T	C	Y	Y	C	C	C	C	C	C	C	C	C	C	T	C	C	C	C	T	Y	C	Y	T	T	T	T	T	C	C	-	C	C	Y	Y	Y	C	C	T	C	Y	-
chr2	3458312	3.5542	2.7915e-04	0.0956	T	A	T	A	T	W	W	T	T	T	T	T	T	T	T	T	T	A	T	T	T	T	A	-	T	W	A	A	A	A	A	T	T	-	T	T	W	W	W	T	T	A	T	W	W
chr2	3458422	3.4060	3.9261e-04	0.0912	C	T	C	T	C	Y	Y	C	C	C	C	C	C	C	C	C	C	T	C	C	C	C	T	Y	C	Y	T	T	T	T	T	C	C	T	C	C	Y	Y	Y	C	C	T	C	Y	T
chr2	3464866	3.1654	6.8333e-04	0.0840	T	C	T	T	T	T	T	T	T	T	T	T	T	T	T	T	T	Y	T	T	T	T	T	Y	T	Y	Y	Y	T	T	Y	T	T	-	T	T	T	T	Y	T	T	T	T	Y	-
chr2	3466782	3.3677	4.2884e-04	0.0901	C	T	C	Y	T	Y	Y	C	C	C	C	C	C	C	C	C	C	C	C	C	C	C	Y	-	C	Y	C	T	T	T	T	C	C	Y	C	C	-	C	Y	C	C	Y	C	Y	Y
chr2	3466916	3.1795	6.6149e-04	0.0845	G	A	G	R	A	R	R	G	G	G	G	G	G	G	G	G	G	G	G	G	G	G	R	G	G	G	G	A	A	A	A	G	G	R	G	G	R	G	R	G	G	R	G	R	R
chr2	3467069	3.5118	3.0775e-04	0.0944	T	A	T	W	A	W	W	T	T	T	T	T	T	T	T	T	T	T	T	T	T	T	W	-	T	T	T	A	W	A	A	T	T	W	T	T	W	T	W	T	T	W	T	W	W
chr2	3474132	3.2453	5.6842e-04	0.0864	G	A	G	G	R	R	R	G	G	G	G	G	G	G	G	G	G	G	G	G	G	G	R	G	G	G	G	G	R	G	G	G	G	R	G	G	G	G	G	G	G	G	G	G	R
chr2	3507040	3.6832	2.0741e-04	0.0994	G	A	G	G	R	G	G	G	G	G	G	G	G	G	G	G	G	R	G	G	G	G	R	R	G	R	R	G	A	A	A	G	R	R	G	G	G	G	G	G	G	G	G	G	R
chr2	3507079	3.7786	1.6648e-04	0.1023	A	C	A	A	M	A	A	A	A	A	A	A	A	A	A	A	A	M	A	A	A	A	M	M	A	M	M	A	C	C	C	A	M	M	A	A	A	A	A	A	A	A	A	A	M
chr2	3507559	3.1928	6.4153e-04	0.0848	C	A	C	C	C	C	C	C	C	C	C	C	C	C	C	C	C	M	C	C	C	C	M	M	C	M	M	C	A	A	A	C	C	M	C	C	C	C	C	C	C	C	C	C	M
chr2	3507700	3.2439	5.7028e-04	0.0864	A	G	A	A	A	A	A	A	A	A	A	A	A	A	A	A	A	R	A	A	A	A	R	R	A	R	R	A	G	G	G	A	A	R	A	A	A	A	A	A	A	A	A	A	R
chr2	3507733	3.1928	6.4153e-04	0.0848	C	T	C	C	C	C	C	C	C	C	C	C	C	C	C	C	C	Y	C	C	C	C	Y	Y	C	Y	Y	C	T	T	T	C	C	Y	C	C	C	C	C	C	C	C	C	C	Y
chr2	3507741	3.1928	6.4153e-04	0.0848	G	C	G	G	G	G	G	G	G	G	G	G	G	G	G	G	G	S	G	G	G	G	S	S	G	S	S	G	C	C	C	G	G	S	G	G	G	G	G	G	G	G	G	G	S
chr2	3508487	3.3777	4.1904e-04	0.0904	G	T	G	G	G	G	G	G	G	G	G	G	G	G	G	G	G	K	G	G	G	G	K	-	G	K	K	G	T	T	T	G	G	K	G	G	G	G	G	G	G	G	G	G	K
chr2	3508507	3.3777	4.1904e-04	0.0904	T	C	T	T	T	T	T	T	T	T	T	T	T	T	T	T	T	Y	T	T	T	T	Y	-	T	Y	Y	T	C	C	C	T	T	Y	T	T	T	T	T	T	T	T	T	T	Y
chr2	3508685	3.5826	2.6148e-04	0.0965	G	A	G	G	G	G	G	G	G	G	G	G	G	G	G	G	G	G	G	G	G	G	G	G	G	G	G	G	G	A	R	G	G	G	G	G	G	G	G	G	G	G	G	G	G
chr2	3508730	3.5633	2.7333e-04	0.0959	G	A	G	G	G	G	G	G	G	G	G	G	G	G	G	G	G	R	G	G	G	G	R	R	G	R	R	G	R	A	R	G	-	R	G	G	G	G	G	G	G	G	G	G	R
chr2	3508860	3.0014	9.9677e-04	0.0791	C	T	C	C	C	C	C	C	C	C	C	C	C	C	C	C	C	Y	C	C	C	C	Y	Y	C	Y	Y	C	T	T	T	C	C	Y	C	C	C	C	C	C	C	C	C	C	Y
chr2	3509155	3.1928	6.4153e-04	0.0848	C	T	C	C	C	C	C	C	C	C	C	C	C	C	C	C	C	Y	C	C	C	C	Y	Y	C	Y	Y	C	T	T	T	C	C	Y	C	C	C	C	C	C	C	C	C	C	Y
chr2	3509181	3.1928	6.4153e-04	0.0848	G	T	G	G	G	G	G	G	G	G	G	G	G	G	G	G	G	K	G	G	G	G	K	K	G	K	K	G	T	T	T	G	G	K	G	G	G	G	G	G	G	G	G	G	K
chr2	3509542	3.1928	6.4153e-04	0.0848	C	T	C	C	C	C	C	C	C	C	C	C	C	C	C	C	C	Y	C	C	C	C	Y	Y	C	Y	Y	C	T	T	T	C	C	Y	C	C	C	C	C	C	C	C	C	C	Y
chr2	3509790	3.5944	2.5445e-04	0.0968	A	G	A	A	A	A	A	A	A	A	A	A	A	A	A	A	A	A	A	A	A	A	A	A	A	A	A	A	A	G	R	A	A	A	A	A	A	A	A	A	A	A	A	A	A
chr2	3509814	3.1539	7.0160e-04	0.0837	G	A	G	G	G	G	G	G	G	G	G	G	G	G	G	G	G	R	G	G	G	G	R	R	G	R	R	G	A	A	A	G	G	R	G	G	G	G	G	G	G	G	G	G	R
chr2	3510120	3.2946	5.0750e-04	0.0879	G	C	G	G	G	G	G	G	G	G	G	G	G	G	G	G	G	S	G	G	G	G	S	S	G	S	S	G	C	C	C	G	-	S	G	G	G	G	G	G	G	G	G	G	S
chr2	3510131	3.5201	3.0191e-04	0.0946	A	T	A	A	A	A	A	A	A	A	A	A	A	A	A	A	A	W	A	A	A	A	W	-	A	W	W	A	T	T	T	A	-	W	A	A	A	A	A	A	A	A	A	A	W
chr2	3510369	3.0073	9.8327e-04	0.0793	T	C	T	T	T	T	T	T	T	T	T	T	T	T	T	T	T	Y	T	T	T	T	Y	Y	T	Y	Y	T	C	C	C	T	T	Y	T	T	T	Y	T	T	T	T	T	T	Y
chr2	3510618	3.2946	5.0750e-04	0.0879	C	A	C	C	C	C	C	C	C	C	C	C	C	C	C	C	C	M	C	C	C	C	M	M	C	M	M	C	A	A	A	C	-	M	C	C	C	C	C	C	C	C	C	C	M
chr2	3510683	3.3049	4.9556e-04	0.0882	G	A	G	G	G	G	G	G	G	G	G	G	G	G	G	G	G	R	G	G	G	G	R	R	G	R	R	G	A	A	A	G	G	R	G	G	G	G	G	G	G	G	G	G	R
chr2	3510958	3.1969	6.3549e-04	0.0850	G	C	G	G	G	G	G	G	G	G	G	G	G	G	G	G	G	S	G	G	G	G	S	S	G	S	S	G	C	C	C	G	-	S	G	G	G	G	G	G	G	G	G	G	S
chr2	3510965	3.1820	6.5759e-04	0.0845	G	A	G	G	G	G	G	G	G	G	G	G	G	G	G	G	G	R	G	G	G	G	R	R	G	R	R	G	A	A	A	G	-	R	G	G	G	G	G	G	G	G	G	G	R
chr2	3511957	3.3837	4.1336e-04	0.0905	G	A	G	G	G	G	G	G	G	G	G	G	G	G	G	G	G	R	G	G	G	G	R	R	G	R	R	G	A	A	A	G	G	R	G	G	G	G	G	G	G	G	G	G	R
chr2	3511960	3.3837	4.1336e-04	0.0905	G	A	G	G	G	G	G	G	G	G	G	G	G	G	G	G	G	R	G	G	G	G	R	R	G	R	R	G	A	A	A	G	G	R	G	G	G	G	G	G	G	G	G	G	R
chr2	3511999	3.0794	8.3296e-04	0.0815	C	T	C	C	C	C	C	C	C	C	C	C	C	C	C	C	C	Y	C	C	C	C	Y	Y	C	Y	Y	C	T	T	T	C	-	Y	C	C	C	C	C	C	C	C	C	C	Y
chr2	3512132	3.0407	9.1052e-04	0.0803	C	T	C	C	C	C	C	C	C	C	C	C	C	C	C	C	C	Y	C	C	C	C	Y	Y	C	Y	Y	C	T	T	T	C	-	Y	C	C	C	C	C	C	C	C	C	C	Y
chr2	3512524	3.1057	7.8402e-04	0.0822	C	T	C	C	C	C	C	C	C	C	C	C	C	C	C	C	C	Y	C	C	C	C	Y	Y	C	Y	Y	C	T	T	T	C	C	Y	C	C	C	C	C	C	C	C	C	C	Y
chr2	3512706	3.2348	5.8243e-04	0.0861	A	T	A	A	A	A	A	A	A	A	A	A	A	A	A	A	A	W	A	A	A	A	W	W	A	W	W	A	T	T	T	A	A	A	A	A	A	A	A	A	A	A	A	A	A
chr2	3514152	3.2764	5.2915e-04	0.0873	G	C	G	C	S	G	G	G	G	G	G	G	G	G	G	G	G	G	G	G	G	G	S	S	G	S	G	S	C	C	C	G	G	S	G	G	S	G	C	G	G	C	G	C	S
chr2	3514465	3.8759	1.3308e-04	0.1052	G	A	G	A	A	R	R	G	G	G	G	G	G	G	G	G	G	R	G	G	G	G	A	-	G	-	R	R	A	A	A	-	G	R	G	G	R	G	A	G	G	A	G	A	R
chr2	3515366	3.0576	8.7580e-04	0.0808	T	C	T	C	Y	T	T	T	T	T	T	T	T	T	T	T	T	Y	T	T	T	T	Y	Y	T	Y	Y	Y	C	C	C	T	T	Y	T	T	T	T	-	T	T	C	T	C	Y
chr2	3515657	3.7121	1.9406e-04	0.1003	A	G	A	G	G	R	R	A	A	A	A	A	A	A	A	A	A	R	A	A	A	A	G	-	A	G	R	R	G	G	G	R	A	R	A	A	A	A	G	A	A	G	A	G	R
chr2	3515678	3.3538	4.4282e-04	0.0896	G	A	G	A	A	R	R	G	G	G	G	G	G	G	G	G	G	R	G	G	G	G	A	A	G	A	R	R	A	A	A	R	G	R	G	G	G	G	A	G	G	A	G	A	R
chr2	3515682	3.7989	1.5890e-04	0.1029	G	A	G	A	R	G	G	G	G	G	G	G	G	G	G	G	G	R	G	G	G	G	R	R	G	R	R	R	A	A	A	G	G	R	G	G	G	G	A	G	G	A	G	A	R
chr2	3515721	3.6453	2.2630e-04	0.0983	A	C	A	C	C	M	M	A	A	A	A	A	A	A	A	A	A	M	A	A	A	A	M	M	A	M	M	M	C	C	C	A	-	M	A	A	A	A	C	A	A	C	A	C	M
chr2	3515822	3.2424	5.7224e-04	0.0863	C	T	C	T	T	Y	Y	C	C	C	C	C	C	C	C	C	C	Y	C	C	C	C	T	T	C	T	Y	Y	T	T	T	T	C	Y	C	C	C	C	T	C	C	T	C	T	Y
chr2	3515898	5.0406	9.1077e-06	0.1392	T	C	T	C	Y	Y	Y	T	T	T	T	T	T	T	T	T	T	Y	T	T	T	T	Y	Y	T	Y	Y	Y	C	C	C	Y	T	Y	T	T	T	T	C	T	T	C	T	C	Y
chr2	3515942	3.6365	2.3092e-04	0.0981	A	G	A	G	G	G	G	A	A	A	A	A	A	A	A	A	A	R	A	A	A	A	G	G	A	G	R	R	G	G	G	G	A	R	A	A	A	A	G	A	A	G	A	G	R
chr2	3515943	4.0343	9.2408e-05	0.1098	C	T	C	C	C	C	C	C	C	C	C	C	C	C	C	C	C	C	C	C	C	C	C	C	C	C	C	C	T	T	Y	C	C	Y	C	C	C	C	C	C	C	C	C	C	Y
chr2	3517184	3.4698	3.3904e-04	0.0931	G	T	G	G	G	G	G	G	G	G	G	G	G	G	G	G	G	K	G	G	G	G	K	K	G	K	K	G	T	T	T	G	G	K	G	G	K	G	G	G	G	G	G	G	K
chr2	3517571	3.5741	2.6665e-04	0.0962	G	A	G	G	G	G	G	G	G	G	G	G	G	G	G	G	G	R	G	G	G	G	R	R	G	R	R	G	A	A	A	G	G	R	G	G	R	G	G	G	G	G	G	G	R
chr2	3517963	3.2202	6.0232e-04	0.0857	C	T	C	C	C	C	C	C	C	C	C	C	C	C	C	C	C	Y	C	C	C	C	Y	Y	C	Y	Y	C	T	T	T	Y	C	Y	C	C	Y	C	C	C	C	C	C	C	Y
chr2	3518008	3.1541	7.0122e-04	0.0837	G	A	G	G	G	G	G	G	G	G	G	G	G	G	G	G	G	R	G	G	G	G	G	G	G	G	R	G	A	A	A	G	G	R	G	G	G	G	G	G	G	G	G	G	R
chr2	3518055	3.0590	8.7289e-04	0.0809	T	A	T	T	T	T	T	T	T	T	T	T	T	T	T	T	T	W	T	T	T	T	T	T	T	T	W	T	A	A	A	T	T	W	T	T	T	T	T	T	T	T	T	T	W
chr2	3518070	3.1167	7.6445e-04	0.0826	C	A	C	C	C	C	C	C	C	C	C	C	C	C	C	C	C	M	C	C	C	C	M	M	C	M	M	C	A	A	A	M	C	M	C	C	M	C	C	C	C	C	C	C	M
chr2	3518583	4.0045	9.8972e-05	0.1090	A	C	A	A	A	A	A	A	A	A	A	A	A	A	A	A	A	M	A	A	A	A	M	A	A	A	M	A	C	C	C	A	A	M	A	A	A	A	A	A	A	A	A	A	M
chr2	3519408	3.4336	3.6849e-04	0.0920	G	T	G	G	G	G	G	G	G	G	G	G	G	G	G	G	G	K	G	G	G	G	G	-	G	K	K	G	T	T	T	K	G	K	G	G	G	G	G	G	G	G	G	G	K
chr2	3519495	3.1093	7.7751e-04	0.0824	G	A	G	G	G	G	G	G	G	G	G	G	G	G	G	G	G	R	G	G	G	G	G	R	G	R	R	G	A	A	A	R	G	R	G	G	G	G	G	G	G	G	G	G	R
chr2	3519736	3.6313	2.3375e-04	0.0979	T	C	T	T	T	T	T	T	T	T	T	T	T	T	T	T	T	Y	T	T	T	T	T	Y	T	Y	Y	T	C	C	C	T	T	Y	T	T	T	T	T	Y	T	T	T	T	Y
chr2	3519750	3.1767	6.6569e-04	0.0844	C	T	C	C	Y	Y	Y	C	C	C	C	C	C	C	C	C	C	Y	C	C	C	C	C	Y	C	Y	Y	Y	T	T	T	Y	C	Y	C	C	C	C	C	C	C	C	C	C	Y
chr2	3519911	3.0375	9.1733e-04	0.0802	A	C	A	A	A	A	A	A	A	A	A	A	A	A	A	A	A	M	A	A	A	A	A	C	A	C	M	A	C	C	C	M	A	M	A	A	A	A	A	A	A	A	A	A	M
chr2	3519934	3.2784	5.2678e-04	0.0874	G	A	G	G	G	G	G	G	G	G	G	G	G	G	G	G	G	R	G	G	G	G	G	A	G	A	R	G	A	A	A	G	G	R	G	G	G	G	G	G	G	G	G	G	R
chr2	3520374	3.2662	5.4175e-04	0.0870	C	G	C	C	C	C	C	C	C	C	C	C	C	C	C	C	C	S	C	C	C	C	C	G	C	G	S	C	G	G	G	C	C	S	C	C	C	C	C	C	C	C	C	C	S
chr2	3520389	3.5274	2.9690e-04	0.0948	G	A	G	G	G	G	G	G	G	G	G	G	G	G	G	G	G	R	G	G	G	G	G	A	G	A	R	G	A	A	A	G	G	R	G	G	G	G	G	G	G	G	G	G	R
chr2	3520520	3.4901	3.2350e-04	0.0937	T	C	T	T	T	T	T	T	T	T	T	T	T	T	T	T	T	Y	T	T	T	T	T	C	T	C	Y	T	C	C	C	T	T	Y	T	T	T	T	T	T	T	T	T	T	Y
chr2	3520521	3.2303	5.8846e-04	0.0860	G	C	G	G	G	G	G	G	G	G	G	G	G	G	G	G	G	S	G	G	G	G	G	C	G	C	S	G	C	C	C	G	G	S	G	G	G	G	G	G	G	G	G	G	S
chr2	3520626	3.2303	5.8846e-04	0.0860	C	T	C	C	C	C	C	C	C	C	C	C	C	C	C	C	C	Y	C	C	C	C	C	T	C	T	Y	C	T	T	T	C	C	Y	C	C	C	C	C	C	C	C	C	C	Y
chr2	3520962	3.2643	5.4408e-04	0.0870	C	T	C	C	Y	Y	Y	C	C	C	C	C	C	C	C	C	C	Y	C	C	C	C	C	T	C	T	Y	C	T	T	T	C	C	Y	C	C	C	C	C	C	C	C	C	C	Y
chr2	3520994	3.7904	1.6204e-04	0.1026	G	A	G	G	R	R	R	G	G	G	G	G	G	G	G	G	G	R	G	G	G	G	G	A	G	A	R	G	A	A	A	G	G	R	G	G	G	G	G	G	G	G	G	G	R
chr2	3521350	3.5446	2.8534e-04	0.0953	G	T	G	G	K	K	K	G	G	G	G	G	G	G	G	G	G	K	G	G	G	G	G	T	G	T	K	G	T	T	T	G	G	K	G	G	G	G	G	G	G	G	G	G	K
chr2	3521802	3.8567	1.3910e-04	0.1046	A	C	A	M	M	M	M	A	A	A	A	A	A	A	A	A	A	M	A	A	A	A	A	C	A	C	M	A	C	C	C	A	-	M	A	A	A	A	M	A	A	M	A	M	M
chr2	3521890	3.7454	1.7971e-04	0.1013	G	A	G	G	R	R	R	G	G	G	G	G	G	G	G	G	G	R	G	G	G	G	G	A	G	A	R	G	A	A	A	G	G	R	G	G	G	G	G	G	G	G	G	G	R
chr2	3521918	3.3771	4.1966e-04	0.0903	G	A	G	G	R	R	R	G	G	G	G	G	G	G	G	G	G	R	G	G	G	G	G	A	G	A	R	G	A	A	A	G	G	R	G	G	G	G	G	G	G	G	G	G	R
chr2	3521936	3.6606	2.1850e-04	0.0988	C	G	C	C	S	S	S	C	C	C	C	C	C	C	C	C	C	S	C	C	C	C	C	G	C	G	S	C	G	G	G	C	C	S	C	C	C	C	C	C	C	C	C	C	S
chr2	3521986	4.2114	6.1460e-05	0.1150	G	T	G	G	G	G	G	G	G	G	G	G	G	G	G	G	G	K	G	G	G	G	G	K	G	K	K	G	K	T	K	G	G	K	G	G	G	G	G	G	G	G	G	G	K
chr2	3522397	3.2182	6.0506e-04	0.0856	G	A	G	G	R	R	R	G	G	G	G	G	G	G	G	G	G	R	G	G	G	G	G	A	G	A	R	G	A	A	A	G	G	R	G	-	G	G	G	G	G	G	G	G	R
chr2	3522455	4.6736	2.1204e-05	0.1286	C	T	C	C	Y	Y	Y	C	C	C	C	C	C	C	C	C	C	Y	C	C	C	C	C	T	C	T	Y	C	T	T	Y	C	C	Y	C	-	C	C	C	C	C	C	C	C	Y
chr2	3522471	3.6606	2.1850e-04	0.0988	G	A	G	G	R	R	R	G	G	G	G	G	G	G	G	G	G	R	G	G	G	G	G	A	G	A	R	G	A	A	A	G	G	R	G	G	G	G	G	G	G	G	G	G	R
chr2	3522508	3.8855	1.3017e-04	0.1054	A	C	A	A	M	M	M	A	A	A	A	A	A	A	A	A	A	M	A	A	A	A	A	-	A	C	M	A	C	C	C	A	A	M	A	A	A	A	A	A	A	A	A	A	M
chr2	3522513	3.8871	1.2970e-04	0.1055	A	C	A	A	M	M	M	A	A	A	A	A	A	A	A	A	A	M	A	A	A	A	A	-	A	C	M	A	C	M	C	A	A	M	A	A	A	A	A	A	A	A	A	A	M
chr2	3522719	3.7303	1.8609e-04	0.1008	T	A	T	T	T	T	T	T	T	T	T	T	T	T	T	T	T	W	T	T	T	T	T	A	T	A	W	T	A	A	A	T	T	W	T	T	T	T	T	T	T	T	T	T	W
chr2	3522818	3.5973	2.5273e-04	0.0969	C	T	C	C	C	C	C	C	C	C	C	C	C	C	C	C	C	Y	C	C	C	C	C	T	C	T	Y	C	T	T	T	C	C	Y	C	C	C	C	C	C	C	C	C	C	Y
chr2	3522844	3.1150	7.6745e-04	0.0825	C	G	C	S	G	G	G	C	C	C	C	C	C	C	C	C	C	G	C	C	C	C	-	G	C	G	G	G	G	G	G	G	G	S	C	C	S	S	G	C	C	G	C	-	S
chr2	3522848	3.1150	7.6745e-04	0.0825	G	C	G	S	C	C	C	G	G	G	G	G	G	G	G	G	G	C	G	G	G	G	-	C	G	C	C	C	C	C	C	C	C	S	G	G	S	S	C	G	G	C	G	-	S
chr2	3523004	3.5926	2.5549e-04	0.0968	G	A	G	G	G	G	G	-	G	G	G	G	G	G	G	-	G	R	G	G	G	G	G	A	G	A	R	R	A	A	A	G	R	R	G	G	G	G	G	G	G	G	G	G	R
chr2	3523148	3.3458	4.5105e-04	0.0894	C	T	C	C	C	C	C	C	C	C	C	C	C	C	C	C	C	Y	C	C	C	C	C	T	C	T	Y	Y	T	T	T	C	Y	Y	C	C	C	C	C	C	C	C	C	C	Y
chr2	3523265	3.2174	6.0620e-04	0.0856	C	T	C	C	C	C	C	C	C	C	C	C	C	C	C	C	C	Y	C	C	C	C	C	T	C	T	Y	Y	T	T	T	C	Y	Y	C	C	C	C	C	C	C	C	C	C	Y
chr2	3523338	3.2174	6.0620e-04	0.0856	T	C	T	T	T	T	T	T	T	T	T	T	T	T	T	T	T	Y	T	T	T	T	T	C	T	C	Y	Y	C	C	C	T	Y	Y	T	T	T	T	T	T	T	T	T	T	Y
chr2	3523373	3.2905	5.1224e-04	0.0878	C	G	C	C	C	C	C	C	C	C	C	C	C	C	C	C	C	S	C	C	C	C	C	G	C	G	S	S	G	G	G	C	S	-	C	C	C	C	C	C	C	C	C	C	S
chr2	3523405	3.9199	1.2026e-04	0.1065	G	A	G	G	G	G	G	G	G	G	G	G	G	G	G	G	G	R	G	G	G	G	G	R	G	A	R	R	A	A	A	G	R	R	G	G	G	G	G	G	G	G	G	G	R
chr2	3523407	3.9199	1.2026e-04	0.1065	A	T	A	A	A	A	A	A	A	A	A	A	A	A	A	A	A	W	A	A	A	A	A	W	A	T	W	W	T	T	T	A	W	W	A	A	A	A	A	A	A	A	A	A	W
chr2	3523542	3.7330	1.8494e-04	0.1009	T	G	T	T	T	K	K	T	T	T	T	T	T	T	T	T	T	K	T	T	T	T	T	G	T	G	K	K	G	G	G	K	T	K	T	T	T	T	T	T	T	T	T	T	K
chr2	3523866	3.2497	5.6273e-04	0.0865	G	A	G	A	R	G	G	G	G	G	G	G	G	G	G	G	G	A	G	G	G	G	R	-	G	A	A	R	A	A	A	R	R	A	G	G	R	G	A	G	G	A	G	A	-
chr2	3530185	3.6686	2.1447e-04	0.0990	C	T	C	C	C	C	C	C	C	C	C	C	C	C	C	C	C	C	C	C	C	C	C	C	C	C	C	Y	T	Y	Y	C	C	C	C	C	C	C	C	C	C	C	C	C	C
chr2	3530219	4.1551	6.9974e-05	0.1134	G	A	G	G	G	G	G	G	G	G	G	G	G	G	G	G	G	R	G	G	G	G	G	G	G	G	R	R	A	R	R	G	G	G	G	G	G	G	R	G	G	G	G	R	G
chr2	3531523	3.5944	2.5448e-04	0.0968	T	G	T	K	K	G	G	T	T	T	T	T	T	T	T	T	T	G	T	T	T	T	G	G	T	G	G	G	K	G	G	T	G	K	T	T	K	-	K	T	T	K	T	K	K
chr2	3532461	3.1768	6.6564e-04	0.0844	T	C	T	C	C	Y	Y	T	T	T	T	T	T	T	T	T	T	C	T	T	T	T	C	T	T	T	C	C	C	C	Y	C	C	-	T	T	Y	Y	C	T	T	C	T	C	Y
chr2	3532600	3.4724	3.3695e-04	0.0932	C	A	C	M	C	C	C	C	C	C	C	C	C	C	C	C	C	C	C	C	C	C	C	C	C	C	C	M	C	M	M	C	M	C	C	C	C	C	C	C	C	M	C	C	C
chr2	3540127	3.1171	7.6363e-04	0.0826	G	A	G	A	A	A	A	G	G	G	G	G	G	G	G	G	G	G	G	G	G	G	A	G	G	R	G	R	R	R	A	A	R	R	G	G	R	R	A	G	G	A	G	A	A
chr2	3541505	3.3073	4.9287e-04	0.0883	G	A	G	G	R	G	G	G	G	G	G	G	G	G	G	G	G	G	G	G	G	G	R	G	G	G	G	G	G	G	G	G	G	G	G	G	G	G	G	G	G	G	G	G	G
chr2	3541619	3.8957	1.2714e-04	0.1057	G	A	G	G	R	A	A	G	G	G	G	G	G	G	G	G	G	A	G	G	G	G	G	R	G	R	A	A	G	A	A	A	A	-	G	G	R	G	R	G	G	G	G	R	-
chr2	3549127	3.0851	8.2205e-04	0.0816	G	A	G	G	R	G	G	G	G	G	G	G	G	G	G	G	G	A	G	G	G	G	-	R	G	R	A	R	A	A	A	G	G	R	G	-	G	G	G	G	G	G	G	G	R
chr2	3549301	3.7710	1.6944e-04	0.1020	G	A	G	G	R	G	G	G	G	G	G	G	G	G	G	G	G	A	G	G	G	G	R	-	G	R	A	R	A	A	A	G	G	R	G	G	G	G	G	G	G	G	G	G	R
chr2	3554163	4.0023	9.9474e-05	0.1089	A	G	A	A	R	A	A	A	A	A	A	A	A	A	A	A	A	R	A	A	A	A	R	-	A	A	R	R	G	G	G	-	R	A	A	A	R	A	A	A	A	A	A	A	A
chr2	3555945	3.1931	6.4106e-04	0.0849	A	C	A	A	M	M	M	A	A	A	A	A	A	A	A	A	A	C	A	A	A	A	M	C	A	C	C	M	C	C	M	A	-	M	A	A	M	A	A	A	A	A	A	A	M
chr2	3560168	3.0791	8.3347e-04	0.0815	G	A	G	G	G	G	G	G	G	G	G	G	G	G	G	G	G	G	G	G	G	G	G	R	G	R	G	G	R	A	R	G	G	G	G	G	G	G	G	G	G	G	G	G	G
chr2	3561038	3.8348	1.4627e-04	0.1039	C	T	C	C	C	C	C	C	C	C	C	C	C	C	C	C	C	Y	C	C	C	C	C	Y	C	Y	Y	C	Y	Y	C	C	C	C	C	C	C	C	C	C	C	C	C	C	C
chr2	3562605	3.0634	8.6409e-04	0.0810	C	T	C	Y	Y	Y	Y	C	C	C	C	C	C	C	C	C	C	Y	C	C	C	C	Y	Y	C	Y	Y	T	Y	T	T	T	-	Y	C	C	Y	C	C	C	C	Y	C	C	Y
chr2	3562902	3.3045	4.9606e-04	0.0882	A	G	A	R	G	G	G	A	A	A	A	A	A	A	A	A	A	R	A	A	A	A	R	R	A	R	R	G	R	G	G	G	A	R	A	A	R	R	A	A	A	R	A	A	R
chr2	3564585	3.2608	5.4847e-04	0.0869	A	G	A	R	R	R	R	A	A	A	A	A	A	A	A	A	A	G	A	A	A	A	R	A	A	A	G	R	R	G	G	A	A	R	A	A	R	A	A	A	A	R	A	A	R
chr2	3564651	3.9554	1.1081e-04	0.1075	A	G	A	A	R	R	R	A	A	A	A	A	A	A	A	A	A	R	A	A	A	A	R	A	A	A	R	R	R	G	G	A	-	R	A	A	R	A	A	A	A	A	A	A	R
chr2	3564685	4.1466	7.1343e-05	0.1131	A	C	A	A	M	M	M	A	A	A	A	A	A	A	A	A	A	M	A	A	A	A	M	A	A	A	M	M	M	C	C	A	-	M	A	A	M	A	A	A	A	A	A	A	M
chr2	3564766	3.6532	2.2222e-04	0.0986	A	G	A	A	R	R	R	A	A	A	A	A	A	A	A	A	A	R	A	A	A	A	R	-	A	A	R	G	A	G	G	A	-	R	A	A	R	A	A	A	A	A	A	A	R
chr2	3565053	3.6920	2.0321e-04	0.0997	A	G	A	A	R	R	R	A	A	A	A	A	A	A	A	A	A	R	A	A	A	A	G	-	A	A	R	R	R	G	G	A	A	A	A	A	R	A	A	A	A	A	A	A	A
chr2	3565181	4.2294	5.8967e-05	0.1156	G	A	G	G	R	R	R	G	G	G	G	G	G	G	G	G	G	R	G	G	G	G	R	-	G	G	R	R	R	A	A	G	G	R	G	G	R	G	G	G	G	G	G	G	R
chr2	3565249	4.2276	5.9209e-05	0.1155	C	T	C	C	Y	Y	Y	C	C	C	C	C	C	C	C	C	C	Y	C	C	C	C	Y	-	C	C	Y	Y	Y	T	T	C	C	Y	C	C	Y	C	C	C	C	C	C	C	Y
chr2	3565557	4.2308	5.8778e-05	0.1156	C	T	C	C	Y	Y	Y	C	C	C	C	C	C	C	C	C	C	Y	C	C	C	C	Y	C	C	C	Y	Y	Y	T	T	C	C	Y	C	C	Y	C	C	C	C	C	C	C	Y
chr2	3565839	4.8841	1.3058e-05	0.1347	C	A	C	C	M	M	M	C	C	C	C	C	C	C	C	C	C	M	C	C	C	C	M	-	C	C	M	M	M	A	A	C	C	M	C	-	C	C	C	C	C	C	C	C	M
chr2	3566397	3.3403	4.5681e-04	0.0892	G	A	G	G	G	G	G	G	G	G	G	G	G	G	G	G	G	R	G	G	G	G	A	R	G	R	R	-	R	A	A	G	-	R	G	G	R	G	R	G	G	G	-	R	R
chr2	3566398	3.3684	4.2815e-04	0.0901	T	G	T	T	T	T	T	T	T	T	T	T	T	T	T	T	T	K	T	T	T	T	G	K	T	K	K	-	K	G	G	T	-	K	T	T	K	T	K	T	T	T	T	K	K
chr2	3566457	3.7770	1.6711e-04	0.1022	G	A	G	G	G	G	G	G	G	G	G	G	G	G	G	G	G	R	G	G	G	G	R	G	G	G	R	R	R	A	A	G	G	R	G	G	G	G	G	G	G	G	G	G	R
chr2	3566542	3.1425	7.2025e-04	0.0833	C	T	C	C	C	C	C	C	C	C	C	C	C	C	C	C	C	Y	C	C	C	C	T	-	C	Y	Y	Y	Y	T	T	C	C	Y	C	C	Y	C	Y	C	C	C	C	Y	Y
chr2	3569865	3.4788	3.3207e-04	0.0934	T	C	T	T	T	T	T	T	T	T	T	T	T	T	T	T	T	C	T	T	T	T	C	T	T	T	C	Y	Y	C	C	T	T	Y	T	T	T	T	Y	T	T	T	T	Y	Y
chr2	3569881	3.4706	3.3834e-04	0.0931	C	T	C	C	C	C	C	C	C	C	C	C	C	C	C	C	C	T	C	C	C	C	T	-	C	C	T	Y	Y	T	T	C	C	Y	C	C	C	C	Y	C	C	C	C	Y	Y
chr2	3569976	3.5078	3.1060e-04	0.0942	C	T	C	C	C	C	C	C	C	C	C	C	C	C	C	C	C	T	C	C	C	C	T	-	C	C	T	Y	Y	T	T	C	-	Y	C	-	C	C	Y	C	C	C	C	Y	Y
chr2	3571073	4.9494	1.1235e-05	0.1366	A	G	A	A	R	R	R	A	A	A	A	A	A	A	A	A	A	A	A	A	A	A	G	A	A	A	A	R	G	G	G	A	A	R	A	A	R	A	R	A	A	A	A	R	R
chr2	3573150	3.2899	5.1301e-04	0.0877	G	A	G	R	G	G	G	G	G	G	G	G	G	G	G	G	G	G	G	G	G	G	G	G	G	G	G	G	G	A	R	G	G	G	G	G	G	G	G	G	G	R	G	G	G
chr2	3579135	3.0070	9.8410e-04	0.0793	G	A	G	R	G	G	G	G	G	G	G	G	G	G	G	G	G	R	G	G	G	G	G	R	G	R	R	A	R	A	G	G	R	R	G	G	G	G	G	G	G	R	G	G	R
chr2	3581981	3.0798	8.3205e-04	0.0815	G	A	G	A	R	A	A	G	G	G	G	G	G	G	G	G	G	A	G	G	G	G	A	A	G	A	A	A	A	A	A	A	A	R	G	G	R	R	A	G	G	A	G	A	A
chr2	3585725	3.1052	7.8496e-04	0.0822	G	A	G	A	R	A	A	G	G	G	G	G	G	G	G	G	G	R	G	G	G	G	A	A	G	A	R	R	R	A	A	A	A	R	G	G	R	R	A	G	G	A	G	A	-
chr2	3586082	3.0950	8.0345e-04	0.0819	G	C	G	C	C	S	S	G	G	G	G	G	G	G	G	G	G	C	G	G	G	G	C	S	G	S	C	C	S	C	C	C	C	C	G	G	S	S	C	G	G	C	G	C	S
chr2	3586489	4.2445	5.6954e-05	0.1160	C	T	C	Y	C	C	C	C	C	C	C	C	C	C	C	C	C	Y	C	C	C	C	Y	-	C	Y	Y	Y	C	Y	C	C	C	Y	C	C	C	C	Y	C	C	Y	C	Y	Y
chr2	3587989	3.1234	7.5260e-04	0.0828	T	G	T	G	G	G	G	T	T	T	T	T	T	T	T	T	T	G	T	T	T	T	K	-	T	G	G	G	K	G	K	G	T	-	T	T	K	T	-	T	T	G	T	K	K
chr2	3591476	4.0433	9.0520e-05	0.1101	T	C	T	T	T	T	T	T	T	T	T	T	T	T	T	T	T	T	T	T	T	T	Y	-	T	T	T	T	Y	T	T	T	C	Y	T	T	T	T	T	T	T	T	T	T	Y
chr2	3591538	3.5911	2.5636e-04	0.0967	T	A	T	T	T	T	T	T	T	T	T	T	T	T	T	T	T	T	T	T	T	T	W	T	T	T	T	T	W	W	W	T	A	W	T	T	T	T	T	T	T	T	T	T	W
chr2	3591568	3.3065	4.9372e-04	0.0882	C	T	C	C	C	C	C	C	C	C	C	C	C	C	C	C	C	C	C	C	C	C	Y	C	C	C	C	C	Y	Y	Y	C	T	Y	C	C	C	C	C	C	C	C	C	C	Y
chr2	3598410	3.4919	3.2221e-04	0.0938	C	A	C	A	A	A	A	C	C	C	C	C	C	C	C	C	C	A	C	C	C	C	A	A	C	A	A	A	A	A	A	A	A	C	C	C	M	M	A	C	C	A	C	A	C
chr2	3598584	3.0662	8.5870e-04	0.0811	G	A	G	A	A	A	A	G	G	G	G	G	G	G	G	G	G	A	G	G	G	G	A	A	G	A	A	A	A	A	A	A	A	G	G	G	R	R	A	G	G	A	G	A	G
chr2	3600275	3.7541	1.7617e-04	0.1015	C	T	C	C	C	C	C	C	C	C	C	C	C	C	C	C	C	Y	C	C	C	C	T	C	C	C	Y	Y	C	C	C	C	C	C	C	C	C	C	C	C	C	C	C	C	C
chr2	3602012	4.0105	9.7621e-05	0.1091	G	A	G	G	G	G	G	G	G	G	G	G	G	G	G	G	G	G	G	G	G	G	R	G	G	G	G	R	G	R	G	G	G	G	G	G	G	G	G	G	G	G	G	G	G
chr2	3604045	3.7664	1.7125e-04	0.1019	G	C	G	G	G	G	G	G	G	G	G	G	G	G	G	G	G	G	G	G	G	G	G	G	G	G	G	S	G	G	G	G	G	G	G	G	G	S	S	G	G	G	G	S	G
chr2	3606577	3.2786	5.2648e-04	0.0874	A	G	A	R	R	A	A	A	A	A	A	A	A	A	A	A	A	A	A	A	A	A	A	A	A	A	A	R	A	A	R	A	R	A	A	A	A	A	R	A	A	R	A	R	A
chr2	3606601	3.0460	8.9953e-04	0.0805	G	A	G	R	R	G	G	G	G	G	G	G	G	G	G	G	G	G	G	G	G	G	G	G	G	G	G	R	G	G	R	G	R	G	G	G	G	G	R	G	G	R	G	R	G
chr2	3615738	3.0278	9.3808e-04	0.0799	T	C	T	T	C	Y	Y	T	T	T	T	T	T	T	T	T	T	Y	T	T	T	T	C	Y	T	Y	Y	C	C	C	C	T	C	Y	T	T	Y	Y	C	T	T	T	T	C	Y
chr2	3615962	3.2425	5.7220e-04	0.0863	C	T	C	Y	T	Y	Y	C	C	C	C	C	C	C	C	C	C	Y	C	C	C	C	T	Y	C	Y	Y	T	T	T	T	Y	T	Y	C	C	Y	Y	T	C	C	Y	C	T	Y
chr2	3619417	4.1601	6.9167e-05	0.1135	C	T	C	C	C	C	C	C	C	C	C	C	C	C	C	C	C	C	C	C	C	C	Y	C	C	C	C	Y	Y	C	C	C	Y	C	C	C	C	C	Y	C	C	C	C	Y	C
chr2	3620841	4.1175	7.6288e-05	0.1123	T	C	T	T	T	T	T	T	T	T	T	T	T	T	T	T	T	T	T	T	T	T	Y	T	T	T	T	Y	Y	T	T	T	Y	T	T	T	T	T	Y	T	T	T	T	Y	T
chr2	3621147	4.1502	7.0766e-05	0.1132	C	T	C	C	C	C	C	C	C	C	C	C	C	C	C	C	C	C	C	C	C	C	Y	C	C	C	C	Y	Y	C	C	C	Y	C	C	C	C	C	Y	C	C	C	C	Y	C
chr2	3621309	3.5041	3.1329e-04	0.0941	G	A	G	G	G	G	G	G	G	G	G	G	G	G	G	G	G	G	G	G	G	G	R	G	G	G	G	R	R	G	G	-	R	G	G	G	G	G	R	G	G	G	G	R	G
chr2	3621651	4.2345	5.8275e-05	0.1157	C	T	C	C	C	C	C	C	C	C	C	C	C	C	C	C	C	C	C	C	C	C	Y	C	C	C	C	Y	Y	C	C	C	Y	C	C	C	C	C	Y	C	C	C	C	Y	C
chr2	3621968	4.5362	2.9096e-05	0.1246	C	T	C	C	C	C	C	C	C	C	C	C	C	C	C	C	C	C	C	C	C	C	Y	C	C	C	C	Y	Y	C	C	C	Y	C	C	C	C	C	Y	C	C	C	C	Y	C
chr2	3622081	4.6836	2.0719e-05	0.1289	A	G	A	A	A	A	A	A	A	A	A	A	A	A	A	A	A	A	A	A	A	A	R	A	A	A	A	R	R	A	A	A	R	A	A	A	A	A	R	A	A	A	A	R	A
chr2	3624013	4.1308	7.3988e-05	0.1127	C	T	C	C	C	C	C	C	C	C	C	C	C	C	C	C	C	C	C	C	C	C	Y	C	C	C	C	Y	Y	C	C	C	Y	C	C	C	C	C	Y	C	C	C	C	Y	C
chr2	3624106	4.0459	8.9971e-05	0.1102	C	T	C	C	C	C	C	C	C	C	C	C	C	C	C	C	C	C	C	C	C	C	Y	C	C	C	C	Y	Y	C	C	C	Y	C	C	C	C	C	Y	C	C	C	C	Y	C
chr2	3626162	3.7041	1.9765e-04	0.1001	G	A	G	R	R	A	A	G	G	G	G	G	G	G	G	G	G	R	G	G	G	G	R	A	G	A	R	A	A	A	A	A	R	R	G	G	R	R	A	G	G	R	G	A	R
chr2	3627763	3.0833	8.2546e-04	0.0816	C	T	C	T	Y	T	T	C	C	C	C	C	C	C	C	C	C	Y	C	C	C	C	T	T	C	T	Y	C	Y	T	T	Y	Y	-	C	C	Y	Y	Y	C	C	T	C	Y	Y
chr2	3627796	3.7835	1.6462e-04	0.1024	A	G	A	G	R	G	G	A	A	A	A	A	A	A	A	A	A	R	A	A	A	A	G	G	A	G	R	A	R	G	G	R	R	-	A	A	R	R	R	A	A	G	A	R	R
chr2	3627802	3.1255	7.4908e-04	0.0828	C	G	C	G	S	G	G	C	C	C	C	C	C	C	C	C	C	S	C	C	C	C	G	G	C	G	S	S	G	G	G	G	S	-	C	C	S	S	S	C	C	G	C	S	S
chr2	3627856	3.0467	8.9812e-04	0.0805	G	A	G	R	G	G	G	G	G	G	G	G	G	G	G	-	G	G	G	G	G	G	G	R	G	R	G	G	R	R	G	G	G	G	G	G	G	G	G	G	G	R	G	G	G
chr2	3627871	3.9913	1.0202e-04	0.1086	A	G	A	R	G	G	G	A	A	A	A	A	A	A	A	A	A	G	A	A	A	A	G	-	A	G	G	G	R	G	G	A	G	R	A	A	R	R	R	A	A	R	A	R	R
chr2	3628215	4.2483	5.6451e-05	0.1161	G	A	G	A	R	G	G	G	G	G	G	G	G	G	G	G	G	R	G	G	G	G	R	-	G	A	R	R	A	A	A	G	-	R	G	G	R	-	G	G	G	-	G	G	R
chr2	3628867	5.3444	4.5245e-06	0.1479	G	A	G	G	G	G	G	G	G	G	G	G	G	G	G	G	G	R	G	G	G	G	G	G	G	G	R	R	G	G	G	R	G	G	G	G	G	G	G	G	G	G	G	G	G
chr2	3629012	5.0942	8.0500e-06	0.1408	G	A	G	R	R	G	G	G	G	G	G	G	G	G	G	G	G	G	G	G	G	G	G	R	G	R	G	R	R	A	A	G	R	R	G	G	R	R	R	G	G	-	G	R	R
chr2	3629242	4.0954	8.0277e-05	0.1116	G	A	G	R	G	G	G	G	G	G	G	G	G	G	G	G	G	G	G	G	G	G	G	R	G	R	G	R	R	R	G	G	R	-	G	G	G	G	R	G	G	R	G	R	R
chr2	3629243	3.8610	1.3773e-04	0.1047	G	A	G	R	G	G	G	G	G	G	G	G	G	G	G	G	G	G	G	G	G	G	G	R	G	R	G	R	R	R	G	G	R	-	G	G	G	G	R	G	G	R	G	R	R
chr2	3629259	4.6813	2.0833e-05	0.1288	C	T	C	Y	C	C	C	C	C	C	C	C	C	C	C	C	C	C	C	C	C	C	C	Y	C	Y	C	Y	Y	T	C	C	Y	-	C	C	C	C	Y	C	C	Y	C	Y	Y
chr2	3629972	3.7324	1.8517e-04	0.1009	G	C	G	C	S	C	C	G	G	G	G	G	G	G	G	G	G	S	G	G	G	G	G	S	G	S	S	S	S	C	C	S	G	S	G	G	S	S	C	G	G	C	G	C	S
chr2	3630274	3.1535	7.0222e-04	0.0837	C	G	C	C	S	C	C	C	C	C	C	C	C	C	C	C	C	G	C	C	C	C	C	S	C	S	G	G	S	S	G	C	C	S	C	C	C	-	G	C	C	C	C	G	S
chr2	3630832	4.3112	4.8839e-05	0.1180	T	C	T	C	Y	T	T	T	T	T	T	T	T	T	T	T	T	C	T	T	T	T	C	Y	T	Y	C	C	Y	C	C	T	T	Y	T	T	Y	Y	C	T	T	C	T	C	C
chr2	3630914	4.3836	4.1339e-05	0.1201	T	C	T	C	Y	Y	Y	T	T	T	T	T	T	T	T	T	T	C	T	T	T	T	C	Y	T	Y	C	C	C	C	C	Y	T	C	T	T	Y	Y	C	T	T	C	T	C	Y
chr2	3630969	3.3036	4.9700e-04	0.0882	A	C	A	-	M	M	M	A	A	A	A	A	A	A	A	A	A	M	A	A	A	A	M	M	A	M	M	M	C	A	A	A	-	M	A	A	A	M	C	A	A	C	A	C	M
chr2	3631018	3.7181	1.9140e-04	0.1005	C	A	C	-	M	M	M	C	C	C	C	C	C	C	C	C	C	A	C	C	C	C	A	M	C	M	A	A	A	A	A	M	-	A	C	C	M	M	A	C	C	A	C	A	M
chr2	3631030	3.5816	2.6208e-04	0.0964	C	T	C	-	Y	T	T	C	C	C	C	C	C	C	C	C	C	T	C	C	C	C	T	Y	C	Y	T	T	T	T	T	Y	-	T	C	C	Y	Y	T	C	C	T	C	T	Y
chr2	3631039	3.5000	3.1626e-04	0.0940	T	C	T	-	Y	Y	Y	T	T	T	T	T	T	T	T	T	T	C	T	T	T	T	C	Y	T	Y	C	C	C	C	C	Y	-	C	T	T	Y	Y	C	T	T	C	T	C	Y
chr2	3631411	3.5135	3.0656e-04	0.0944	C	T	C	T	Y	Y	Y	C	C	C	C	C	C	C	-	C	C	T	C	C	C	C	T	Y	C	Y	T	T	T	T	T	Y	C	-	C	C	Y	Y	T	C	C	T	C	T	T
chr2	3631613	3.4740	3.3572e-04	0.0932	C	T	C	Y	Y	Y	Y	C	C	C	C	C	C	C	C	C	C	C	C	C	C	C	C	C	C	C	C	C	T	T	T	C	C	Y	C	C	C	Y	Y	C	C	Y	C	Y	Y
chr2	3631802	3.6864	2.0588e-04	0.0995	C	A	C	A	M	M	M	C	C	C	C	C	C	C	C	C	C	A	C	C	C	C	A	M	C	M	A	A	A	A	A	M	C	A	C	C	M	M	A	C	C	A	C	A	M
chr2	3631828	3.9259	1.1861e-04	0.1066	C	T	C	Y	Y	Y	Y	C	C	C	C	C	C	C	C	C	C	T	C	C	C	C	T	Y	C	Y	T	T	T	T	T	Y	C	-	C	C	Y	Y	T	C	C	Y	C	T	Y
chr2	3631847	3.3416	4.5537e-04	0.0893	C	A	-	A	M	M	M	C	C	C	C	C	C	C	C	C	C	A	C	C	C	C	A	M	C	M	A	A	A	A	A	M	C	A	C	C	M	M	A	C	C	A	C	A	M
chr2	3631853	3.5086	3.1002e-04	0.0943	A	C	-	C	M	M	M	A	A	A	A	A	A	A	A	A	A	C	A	A	A	A	M	M	A	M	C	C	C	C	C	M	A	M	A	A	M	M	C	A	A	C	A	C	M
chr2	3631885	3.2967	5.0504e-04	0.0879	A	C	A	C	M	M	M	A	A	A	A	A	A	A	A	A	A	C	A	A	A	A	M	M	A	M	C	C	C	C	C	M	A	M	A	A	M	M	C	A	A	C	A	C	M
chr2	3632088	3.6012	2.5048e-04	0.0970	C	T	C	T	Y	Y	Y	C	C	C	C	C	C	C	C	C	C	T	C	C	C	C	T	T	C	T	T	T	T	T	T	T	Y	Y	C	C	Y	Y	T	C	C	T	C	T	Y
chr2	3632829	3.2864	5.1710e-04	0.0876	G	A	G	G	R	A	A	G	G	G	G	G	G	G	G	G	G	A	G	G	G	G	A	A	G	A	A	A	G	R	A	R	R	-	G	G	G	G	G	G	G	G	G	G	-
chr2	3635157	3.8983	1.2638e-04	0.1058	C	G	C	G	S	G	G	C	C	C	C	C	C	C	C	C	C	G	C	C	C	C	S	G	C	G	G	G	G	G	G	G	S	S	C	C	S	-	S	C	C	G	C	S	S
chr2	3636578	3.3978	4.0010e-04	0.0910	C	T	C	C	C	Y	Y	C	C	C	C	C	C	C	C	C	C	Y	C	C	C	C	C	Y	C	Y	Y	Y	-	C	C	C	Y	C	C	C	C	C	C	C	C	C	C	C	C
chr2	3636691	3.5301	2.9503e-04	0.0949	C	T	C	Y	Y	Y	Y	C	C	C	C	C	C	C	C	C	C	Y	C	C	C	C	Y	Y	C	Y	Y	T	T	C	C	Y	-	Y	C	C	Y	C	Y	C	C	Y	C	Y	Y
chr2	3637112	3.6006	2.5083e-04	0.0970	C	T	C	Y	T	Y	Y	C	C	C	C	C	C	C	C	C	C	T	C	C	C	C	T	-	C	T	T	T	T	T	T	-	Y	T	C	C	Y	Y	T	C	C	Y	C	T	Y
chr2	3637330	3.3504	4.4625e-04	0.0895	T	A	T	W	A	W	W	T	T	T	T	T	T	T	T	T	T	A	T	T	T	T	A	-	T	A	A	A	A	A	A	A	W	W	T	T	W	W	A	T	T	W	T	A	A
chr2	3637335	3.5238	2.9933e-04	0.0947	T	A	T	W	A	W	W	T	T	T	T	T	T	T	T	T	T	A	T	T	T	T	A	-	T	A	A	A	A	A	A	A	W	W	T	T	W	W	A	T	T	W	T	A	-
chr2	3637398	3.0577	8.7554e-04	0.0808	G	A	G	R	A	R	G	G	G	G	G	G	G	G	G	G	G	-	G	G	G	G	A	-	G	A	A	A	A	A	A	A	G	R	G	G	R	R	A	G	G	R	G	A	-
chr2	3637444	3.5561	2.7791e-04	0.0957	A	G	A	R	G	R	R	A	A	A	A	A	A	A	A	A	A	G	A	A	A	A	G	G	A	G	G	G	G	G	G	G	-	R	A	A	R	R	G	A	A	R	A	G	R
chr2	3638797	3.9566	1.1050e-04	0.1075	G	C	G	C	C	S	S	G	G	G	G	G	G	G	G	G	G	C	G	G	G	G	C	C	G	C	C	C	C	-	C	C	S	C	G	G	S	S	C	G	G	C	G	C	S
chr2	3639052	4.9173	1.2098e-05	0.1356	C	T	C	Y	Y	Y	Y	C	C	C	C	C	C	C	C	C	C	T	C	C	C	C	Y	Y	C	Y	T	T	T	T	T	Y	Y	-	C	C	Y	Y	T	C	C	Y	C	T	-
chr2	3639684	3.3306	4.6712e-04	0.0890	G	A	G	R	R	R	R	G	G	G	G	G	G	G	G	G	G	A	G	G	G	G	A	R	G	R	A	A	A	A	A	A	G	R	G	G	R	R	A	G	G	R	G	A	R
chr2	3639980	3.1535	7.0231e-04	0.0837	G	A	G	R	R	G	G	G	G	G	G	G	G	G	G	G	G	A	G	G	G	G	A	G	G	G	A	A	A	A	R	G	G	R	G	G	R	R	A	G	G	R	G	A	-
chr2	3640146	3.1839	6.5486e-04	0.0846	C	T	C	Y	Y	Y	Y	C	C	C	C	C	C	C	C	C	C	T	C	C	C	C	T	Y	C	Y	T	T	T	T	T	T	C	Y	C	C	Y	Y	Y	C	C	Y	C	Y	T
chr2	3640778	3.3491	4.4759e-04	0.0895	T	G	T	K	K	K	K	T	T	T	T	T	T	T	T	T	T	K	T	T	T	T	G	K	T	K	K	G	G	G	G	G	T	K	T	T	K	K	K	T	T	K	T	K	G
chr2	3641121	3.0353	9.2194e-04	0.0801	T	C	T	Y	Y	Y	Y	T	T	T	T	T	T	T	T	T	T	C	T	T	T	T	Y	Y	T	Y	C	C	C	C	C	C	T	-	T	T	Y	Y	Y	T	T	Y	T	Y	Y
chr2	3641463	3.1339	7.3465e-04	0.0831	T	C	T	Y	Y	Y	Y	T	T	T	T	T	T	T	T	T	T	C	T	T	T	T	C	Y	T	Y	C	C	C	C	C	C	-	-	T	T	Y	T	Y	T	T	Y	T	Y	Y
chr2	3641524	3.0757	8.3997e-04	0.0814	T	G	T	K	K	K	K	T	T	T	T	T	T	T	T	T	T	G	T	T	T	T	G	K	T	K	G	G	G	G	G	G	-	G	T	T	K	K	K	T	T	K	T	K	K
chr2	3641659	3.3645	4.3199e-04	0.0900	T	C	T	T	Y	Y	Y	T	T	T	T	T	T	T	T	T	T	Y	T	T	T	T	C	-	T	Y	Y	C	C	C	C	Y	T	Y	T	T	T	-	-	T	T	T	T	Y	Y
chr2	3641766	3.1789	6.6244e-04	0.0844	C	T	C	Y	Y	Y	Y	C	C	C	C	C	C	C	C	C	C	T	C	C	C	C	T	Y	C	Y	T	T	T	T	T	T	C	T	C	C	Y	Y	Y	C	C	Y	C	Y	Y
chr2	3641805	3.2800	5.2480e-04	0.0874	A	T	A	W	W	W	W	A	A	A	A	A	A	A	A	A	A	T	A	A	A	A	T	W	A	W	T	T	T	T	T	T	A	-	A	A	W	W	W	A	A	W	A	W	W
chr2	3641835	4.0608	8.6938e-05	0.1106	G	A	G	G	R	R	R	G	G	G	G	G	G	G	G	G	G	R	G	G	G	G	A	R	G	R	R	A	R	A	R	R	G	G	G	G	G	R	R	G	G	G	G	R	G
chr2	3642063	3.0533	8.8453e-04	0.0807	A	C	A	M	M	M	M	A	A	A	A	A	A	A	A	A	A	C	A	A	A	A	C	M	A	M	C	C	C	C	C	C	A	M	A	A	M	M	M	A	A	M	A	M	M
chr2	3642117	3.1326	7.3680e-04	0.0831	C	T	C	Y	Y	Y	Y	C	C	C	C	C	C	C	C	C	C	T	C	C	C	C	T	Y	C	Y	T	T	T	T	T	T	C	Y	C	C	Y	Y	Y	C	C	Y	C	Y	Y
chr2	3642175	3.4812	3.3019e-04	0.0934	G	A	G	G	R	R	R	G	G	G	G	G	G	G	G	G	G	R	G	G	G	G	A	G	G	G	R	A	A	A	A	R	G	R	G	G	G	R	R	G	G	G	G	R	R
chr2	3642221	3.9280	1.1804e-04	0.1067	C	T	C	C	Y	Y	Y	C	C	C	C	C	C	C	C	C	C	Y	C	C	C	C	T	C	C	C	Y	T	T	T	T	Y	C	Y	C	C	C	Y	Y	C	C	C	C	Y	Y
chr2	3642238	3.3134	4.8598e-04	0.0884	G	A	G	R	R	R	R	G	G	G	G	G	G	G	G	G	G	A	G	G	G	G	A	R	G	R	A	A	A	A	A	A	G	R	G	G	R	G	R	G	G	R	G	R	R
chr2	3642312	3.6089	2.4610e-04	0.0972	C	T	C	C	Y	Y	Y	C	C	C	C	C	C	C	C	C	C	Y	C	C	C	C	T	C	C	C	Y	T	T	T	T	Y	C	Y	C	C	C	C	Y	C	C	C	C	Y	Y
chr2	3643131	3.0759	8.3972e-04	0.0814	A	G	A	R	R	R	R	A	A	A	A	A	A	A	A	A	A	G	A	A	A	A	G	R	A	R	G	G	G	G	G	G	-	G	A	A	R	R	R	A	A	R	A	R	G
chr2	3643391	3.0934	8.0651e-04	0.0819	C	G	C	S	S	S	S	C	C	C	C	C	C	C	C	C	C	G	C	C	C	C	G	S	C	S	G	G	G	G	G	G	C	S	C	C	S	S	S	C	C	S	C	S	G
chr2	3644080	3.5839	2.6070e-04	0.0965	C	A	C	M	M	M	M	C	C	C	C	C	C	C	C	C	C	M	C	C	C	C	M	C	C	C	M	M	C	M	A	A	C	-	C	C	M	C	M	C	C	M	C	M	-
chr2	3644258	3.3100	4.8975e-04	0.0883	A	G	A	G	R	R	R	A	A	A	A	A	A	A	A	A	A	G	A	A	A	A	G	G	A	G	G	G	G	G	G	G	A	R	A	A	R	A	R	A	A	G	A	R	R
chr2	3645483	3.8119	1.5421e-04	0.1033	T	C	T	C	C	C	C	T	T	T	T	T	T	T	T	T	T	C	T	T	T	T	C	Y	T	Y	C	C	C	C	C	C	T	-	T	T	Y	Y	Y	T	T	C	T	Y	-
chr2	3647532	3.1202	7.5815e-04	0.0827	A	G	A	R	A	A	A	A	A	A	A	A	A	A	A	A	A	R	A	A	A	A	R	A	A	A	R	A	A	A	A	A	-	A	A	A	A	A	A	A	A	R	A	A	A
chr2	3648274	3.6547	2.2144e-04	0.0986	G	C	G	C	S	C	C	G	G	G	G	G	G	G	G	G	G	C	G	G	G	G	C	S	G	S	C	C	C	C	C	C	G	S	G	G	S	S	C	G	G	C	G	C	S
chr2	3648337	3.1997	6.3139e-04	0.0851	C	T	C	T	Y	T	T	C	C	C	C	C	C	C	C	C	C	T	C	C	C	C	Y	Y	C	Y	T	T	T	T	T	Y	C	Y	C	C	Y	Y	-	C	C	T	C	T	Y
chr2	3648565	3.6362	2.3112e-04	0.0980	C	T	C	T	Y	T	T	C	C	C	C	C	C	C	C	C	C	T	C	C	C	C	Y	Y	C	Y	T	T	T	T	T	T	-	Y	C	C	Y	Y	T	C	C	T	C	T	Y
chr2	3649299	3.1710	6.7455e-04	0.0842	G	A	G	A	A	A	A	G	G	G	G	G	G	G	G	G	G	A	G	G	G	G	R	R	G	R	-	A	A	A	A	A	G	R	G	G	R	R	A	G	G	A	G	A	R
chr2	3650237	3.3061	4.9417e-04	0.0882	T	A	T	A	W	A	A	T	T	T	T	T	T	T	T	T	T	A	T	T	T	T	W	W	T	W	A	A	A	A	A	A	T	W	T	T	W	W	A	T	T	A	T	A	W
chr2	3651406	3.2827	5.2152e-04	0.0875	G	A	G	A	R	A	A	G	G	G	G	G	G	G	G	G	G	A	G	G	G	G	R	R	G	R	A	A	A	A	A	A	R	R	G	G	R	-	A	G	G	A	G	A	R
chr2	3652041	3.1458	7.1486e-04	0.0834	A	C	A	C	M	C	C	A	A	A	A	A	A	A	A	A	A	C	A	A	A	A	M	M	A	M	C	C	C	C	C	C	M	M	A	A	M	M	C	A	A	C	A	C	M
chr2	3652305	3.2125	6.1307e-04	0.0854	C	T	C	Y	C	Y	Y	C	C	C	C	C	C	C	C	C	C	C	C	C	C	C	C	C	C	C	C	Y	Y	Y	Y	Y	Y	C	C	C	C	C	T	C	C	Y	C	T	C
chr2	3652377	3.1600	6.9185e-04	0.0839	T	C	T	C	Y	C	C	T	T	T	T	T	T	T	T	T	T	C	T	T	T	T	Y	Y	T	Y	C	C	C	C	C	C	Y	Y	T	T	Y	Y	C	T	T	Y	T	C	Y
chr2	3652536	3.2835	5.2061e-04	0.0876	G	A	G	A	R	A	A	G	G	G	G	G	G	G	G	G	G	A	G	G	G	G	R	R	G	R	A	A	A	A	A	A	R	R	G	G	R	R	A	G	G	A	G	A	R
chr2	3652704	3.8092	1.5515e-04	0.1032	G	A	G	A	R	A	A	G	G	G	G	G	G	G	G	G	G	A	G	G	G	G	R	R	G	R	A	A	A	A	R	A	G	R	G	G	G	R	A	G	G	A	G	A	R
chr2	3652772	3.1350	7.3283e-04	0.0831	C	T	C	T	Y	T	T	C	C	C	C	C	C	C	C	C	C	T	C	C	C	C	Y	Y	C	Y	T	T	T	T	T	T	Y	Y	C	C	Y	Y	T	C	C	T	C	T	Y
chr2	3653042	3.0748	8.4183e-04	0.0813	C	G	C	G	G	G	G	C	C	C	C	C	C	C	C	C	C	G	C	C	C	C	G	-	C	G	G	G	G	G	S	G	-	S	C	C	S	S	G	C	C	G	-	G	S
chr2	3657494	3.4012	3.9697e-04	0.0911	G	A	G	A	R	A	A	G	G	G	G	G	G	G	G	G	G	A	G	G	G	G	A	G	G	G	A	A	A	A	A	A	G	R	G	G	R	G	A	G	G	A	G	A	R
chr2	3657509	3.3638	4.3267e-04	0.0899	T	C	T	C	Y	C	C	T	T	T	T	T	T	T	T	T	T	C	T	T	T	T	C	-	T	C	C	C	C	C	C	C	Y	Y	T	T	Y	Y	C	T	T	C	T	C	Y
chr2	3657723	3.7578	1.7465e-04	0.1017	A	G	A	G	R	G	G	A	A	A	A	A	A	A	A	A	A	G	A	A	A	A	G	R	A	R	G	G	G	G	G	G	A	R	A	A	R	A	G	A	A	G	A	G	R
chr2	3657743	3.6990	2.0001e-04	0.0999	C	T	C	T	Y	T	T	C	C	C	C	C	C	C	C	C	C	T	C	C	C	C	T	Y	C	Y	T	T	T	T	T	T	Y	Y	C	C	Y	C	T	C	C	T	C	T	Y
chr2	3657916	3.6922	2.0314e-04	0.0997	G	A	G	A	R	A	A	G	G	G	G	G	G	G	G	G	G	A	G	G	G	G	A	R	G	R	A	A	A	A	A	A	R	R	G	G	R	G	A	G	G	A	G	A	R
chr2	3658567	3.2619	5.4713e-04	0.0869	C	G	C	G	S	G	G	C	C	C	C	C	C	C	C	C	C	G	C	C	C	C	G	-	C	G	G	G	G	G	G	G	G	S	C	C	S	C	G	C	C	G	C	G	G
chr2	3667745	3.0262	9.4139e-04	0.0799	T	C	T	T	Y	Y	Y	T	T	T	T	T	T	T	T	T	T	T	T	T	T	T	Y	T	T	T	T	Y	T	Y	T	T	Y	T	T	T	T	T	Y	T	T	T	T	Y	T
chr2	3670120	5.0408	9.1042e-06	0.1392	A	G	A	R	A	A	A	A	A	A	A	A	A	A	A	A	A	R	A	A	A	A	G	R	A	R	R	R	R	R	R	A	G	A	A	A	A	A	R	A	A	R	A	R	A
chr2	3670861	3.0922	8.0867e-04	0.0818	G	A	G	A	R	A	A	G	G	G	G	G	G	G	G	G	G	A	G	G	G	G	A	R	G	R	A	R	A	A	R	A	A	R	G	G	R	R	A	G	G	A	G	A	R
chr2	3673057	3.1843	6.5420e-04	0.0846	C	T	C	T	T	Y	Y	C	C	C	C	C	C	C	C	C	C	T	C	C	C	C	T	T	C	T	T	T	Y	T	Y	Y	T	Y	C	C	Y	Y	T	C	C	T	C	T	Y
chr2	3673118	4.2417	5.7320e-05	0.1159	C	T	C	C	Y	C	C	C	C	C	C	C	C	C	C	C	C	Y	C	C	C	C	C	Y	C	Y	Y	Y	T	Y	Y	C	C	C	C	C	C	C	Y	C	C	C	C	Y	C
chr2	3677393	4.0626	8.6572e-05	0.1107	A	G	A	G	G	G	G	A	A	A	A	A	A	A	A	A	A	G	A	A	A	A	G	-	A	G	G	G	G	G	G	R	G	-	A	A	R	R	G	A	A	G	A	G	R
chr2	3678654	3.0214	9.5196e-04	0.0797	G	T	G	G	G	G	G	G	G	G	G	G	G	G	G	G	G	G	G	G	G	G	G	G	G	G	G	G	G	G	G	G	K	G	G	G	G	G	K	G	G	G	G	K	G
chr2	3678703	4.5328	2.9323e-05	0.1245	G	A	G	G	G	G	G	G	G	G	G	G	G	G	G	G	G	R	G	G	G	G	G	G	G	G	R	R	G	R	G	G	R	G	G	G	R	G	R	G	G	G	G	R	G
chr2	3679692	3.0582	8.7453e-04	0.0808	G	A	G	A	R	A	A	G	G	G	G	G	G	G	G	G	G	R	G	G	G	G	R	G	G	G	R	R	R	A	A	R	R	R	G	G	R	G	A	G	G	A	G	A	R
chr2	3680926	3.1274	7.4576e-04	0.0829	G	T	G	K	T	G	G	G	G	G	G	G	G	G	G	G	G	K	G	G	G	G	T	K	G	K	K	K	T	T	T	T	K	K	G	G	K	K	K	G	G	K	G	K	K
chr2	3681384	3.0276	9.3837e-04	0.0799	T	C	T	T	Y	Y	Y	T	T	T	T	T	T	T	T	T	T	T	T	T	T	T	Y	Y	T	Y	T	Y	Y	Y	C	T	C	T	T	T	T	T	Y	T	T	T	T	Y	T
chr2	3682231	4.0077	9.8249e-05	0.1090	C	T	C	C	T	Y	Y	C	C	C	C	C	C	C	C	C	C	T	C	C	C	C	Y	C	C	C	T	Y	T	T	C	C	Y	Y	C	C	Y	C	T	C	C	C	C	T	T
chr2	3687808	3.0710	8.4925e-04	0.0812	C	T	C	T	C	T	T	C	C	C	C	C	C	C	C	C	C	Y	C	C	C	C	C	-	C	Y	Y	Y	Y	Y	Y	Y	Y	C	C	C	C	Y	C	C	C	T	C	C	C
chr2	3688530	3.2956	5.0625e-04	0.0879	T	C	T	T	Y	C	C	T	T	T	T	T	T	T	T	T	T	Y	T	T	T	T	T	T	T	T	Y	T	T	Y	T	T	Y	T	T	T	T	T	T	T	T	T	T	T	T
chr2	3701808	3.8529	1.4032e-04	0.1045	C	T	C	T	Y	Y	Y	C	C	C	C	C	C	C	C	C	C	Y	C	C	C	C	T	Y	C	Y	Y	T	T	Y	Y	C	Y	C	C	C	C	C	T	C	C	T	C	T	C
chr2	3701844	3.1429	7.1955e-04	0.0834	C	T	C	Y	Y	Y	Y	C	C	C	C	C	C	C	C	C	C	Y	C	C	C	C	T	Y	C	Y	Y	T	T	C	Y	-	Y	Y	C	C	C	C	T	C	C	Y	C	T	Y
chr2	3702015	3.7121	1.9407e-04	0.1003	T	C	T	T	Y	T	T	T	T	T	T	T	T	T	T	T	T	Y	T	T	T	T	Y	Y	T	Y	Y	Y	C	T	C	T	Y	T	T	T	T	T	T	T	T	T	T	T	T
chr2	3702217	3.0055	9.8735e-04	0.0793	G	C	G	C	S	S	S	G	G	G	G	G	G	G	G	G	G	G	G	G	G	G	S	-	G	C	G	C	S	C	G	S	C	S	G	G	S	S	S	G	G	C	G	S	S
chr2	3704637	4.4768	3.3354e-05	0.1228	G	A	G	G	G	R	R	G	G	G	G	G	G	G	G	G	G	G	G	G	G	G	G	R	G	R	G	R	G	R	G	G	G	R	G	G	G	G	R	G	G	G	G	R	R
chr2	3706562	3.1649	6.8405e-04	0.0840	C	A	C	A	M	M	M	C	C	C	C	C	C	C	C	C	C	A	C	C	C	C	M	A	C	A	A	A	A	M	A	M	A	A	C	C	M	M	A	C	C	A	C	A	M
chr2	3707979	5.1043	7.8658e-06	0.1410	C	G	C	G	S	G	G	C	C	C	C	C	C	C	C	C	C	C	C	C	C	C	S	G	C	G	C	G	-	G	C	G	-	S	C	C	C	S	-	C	C	G	C	G	S
chr2	3708864	3.1093	7.7754e-04	0.0824	C	T	-	T	C	T	T	C	C	C	C	C	C	C	C	C	C	Y	C	C	C	C	T	Y	C	Y	Y	T	T	Y	T	C	C	Y	C	C	C	C	Y	C	C	T	C	Y	Y
chr2	3710774	3.1112	7.7415e-04	0.0824	T	G	T	K	G	G	G	T	T	T	T	T	T	T	T	T	T	G	T	T	T	T	G	G	T	G	G	G	G	G	G	G	G	G	T	T	K	K	G	T	T	K	T	G	-
chr2	3712480	3.0736	8.4418e-04	0.0813	G	A	G	R	R	A	A	G	G	G	G	G	G	G	G	G	G	A	G	G	G	G	A	-	G	A	A	A	A	A	A	A	-	-	G	G	R	R	A	G	G	R	G	A	-
chr2	3712482	3.0736	8.4418e-04	0.0813	C	T	C	Y	Y	T	T	C	C	C	C	C	C	C	C	C	C	T	C	C	C	C	T	-	C	T	T	T	T	T	T	T	-	-	C	C	Y	Y	T	C	C	Y	C	T	-
chr2	3712609	3.3864	4.1075e-04	0.0906	G	A	G	R	R	-	A	G	G	G	G	G	G	G	G	G	G	A	G	G	G	G	A	A	G	A	A	A	A	A	A	-	-	R	G	G	R	R	A	G	G	R	G	A	-
chr2	3712773	3.0777	8.3623e-04	0.0814	G	C	G	S	S	C	C	G	G	G	G	G	G	G	G	G	G	C	G	G	G	G	C	C	G	C	C	C	C	C	C	C	C	C	G	G	S	S	C	G	G	S	G	C	C
chr2	3712801	3.3331	4.6444e-04	0.0890	T	C	T	Y	Y	C	C	T	T	T	T	T	T	T	T	T	T	C	T	T	T	T	C	-	T	C	C	C	C	C	C	C	C	-	T	T	Y	Y	C	T	T	Y	T	C	C
chr2	3713132	3.2331	5.8459e-04	0.0861	A	T	A	A	A	T	T	A	A	A	A	A	A	A	A	A	A	T	A	A	A	A	T	W	A	W	T	T	A	T	T	A	A	W	A	A	A	W	W	A	A	A	A	W	W
chr2	3713133	3.2331	5.8459e-04	0.0861	A	T	A	A	A	T	T	A	A	A	A	A	A	A	A	A	A	T	A	A	A	A	T	W	A	W	T	T	A	T	T	A	A	W	A	A	A	W	W	A	A	A	A	W	W
chr2	3713134	3.2331	5.8459e-04	0.0861	G	C	G	G	G	C	C	G	G	G	G	G	G	G	G	G	G	C	G	G	G	G	C	S	G	S	C	C	G	C	C	G	G	S	G	G	G	S	S	G	G	G	G	S	S
chr2	3713532	3.5548	2.7871e-04	0.0956	G	A	G	G	G	A	A	G	G	G	G	G	G	G	G	G	G	-	G	G	G	G	A	-	G	A	A	A	G	A	A	G	G	R	G	G	G	R	A	G	G	G	G	A	R
chr2	3713537	3.1668	6.8106e-04	0.0841	T	C	T	T	T	C	C	T	T	T	T	T	T	T	T	T	T	-	T	T	T	T	C	-	T	C	C	C	T	C	C	T	T	Y	T	T	Y	Y	C	T	T	T	T	C	Y
chr2	3713550	3.1457	7.1496e-04	0.0834	T	C	T	T	T	C	C	T	T	T	T	T	T	T	T	T	T	-	T	T	T	T	C	-	T	C	C	C	T	C	C	T	T	Y	T	T	Y	Y	C	T	T	T	T	C	Y
chr2	3718038	3.1199	7.5872e-04	0.0827	C	T	C	Y	Y	Y	Y	C	C	C	C	C	C	C	C	C	C	C	C	C	C	C	T	Y	C	Y	C	Y	Y	T	Y	Y	-	Y	C	C	C	C	Y	C	C	Y	C	Y	Y
chr2	3718166	4.3764	4.2033e-05	0.1199	A	G	A	A	R	A	A	A	A	A	A	A	A	A	A	A	A	A	A	A	A	A	R	R	A	R	A	A	A	R	A	A	-	R	A	A	A	A	R	A	A	A	A	R	R
chr2	3718234	3.0003	9.9941e-04	0.0791	G	A	G	G	R	R	R	G	G	G	G	G	G	G	G	G	G	R	G	G	G	G	R	R	G	R	R	G	G	A	A	G	G	R	G	G	G	R	A	G	G	G	G	A	R
chr2	3721273	3.4523	3.5290e-04	0.0926	A	C	A	A	M	A	A	A	A	A	A	A	A	A	A	A	A	M	A	A	A	A	A	A	A	A	M	M	A	M	M	A	A	A	A	A	A	M	M	A	A	A	A	M	A
chr2	3721640	3.5293	2.9562e-04	0.0949	T	C	T	Y	C	Y	Y	T	T	T	T	T	T	T	T	T	T	Y	T	T	T	T	Y	-	T	Y	Y	C	Y	C	C	C	C	Y	T	T	Y	Y	C	T	T	Y	T	C	Y
chr2	3731455	3.0479	8.9566e-04	0.0805	G	C	G	C	C	C	C	G	G	G	G	G	G	G	G	G	G	C	G	G	G	G	C	C	G	C	C	C	C	C	C	-	C	-	G	G	S	S	C	G	G	C	G	C	S
chr2	3732328	3.7099	1.9504e-04	0.1002	G	A	G	G	R	G	G	G	G	G	G	G	G	G	G	G	G	G	G	G	G	G	G	G	G	G	G	R	G	R	R	G	G	G	G	G	G	G	R	G	G	G	G	R	G
chr2	3736786	3.2134	6.1179e-04	0.0855	C	T	C	C	C	C	C	C	C	C	C	C	C	C	C	C	C	Y	C	C	C	C	Y	C	C	C	Y	C	C	C	C	C	C	C	C	C	C	C	Y	C	C	C	C	Y	C
chr2	3738976	3.2909	5.1178e-04	0.0878	A	G	A	A	A	A	A	A	A	A	A	A	A	A	A	A	A	A	A	A	A	A	R	A	A	A	A	A	R	R	R	A	G	A	A	A	R	A	R	A	A	A	A	R	A
chr2	3742039	3.2211	6.0109e-04	0.0857	C	T	C	C	C	T	T	C	C	C	C	C	C	C	C	C	C	Y	C	C	C	C	Y	-	C	T	Y	Y	Y	T	Y	C	C	T	C	C	Y	C	T	C	C	C	C	T	Y
chr2	3742171	4.2319	5.8625e-05	0.1156	T	C	T	T	T	C	C	T	T	T	T	T	T	T	-	T	T	Y	T	T	T	T	Y	C	T	C	Y	Y	Y	C	T	T	T	-	T	T	Y	T	C	T	T	T	T	C	Y
chr2	3744591	3.3215	4.7702e-04	0.0887	C	T	C	Y	Y	C	C	C	C	C	C	C	C	C	C	C	C	C	C	C	C	C	C	Y	C	Y	C	C	C	C	C	C	C	C	C	C	C	Y	C	C	C	Y	C	C	C
chr2	3750078	5.5914	2.5620e-06	0.1550	C	T	C	C	Y	C	C	C	C	C	C	C	C	C	-	C	C	Y	C	C	C	C	C	C	C	C	Y	T	T	Y	T	C	-	Y	C	C	C	C	Y	C	C	C	C	Y	Y
chr2	3750537	4.4455	3.5849e-05	0.1219	C	T	C	C	C	C	C	C	C	C	C	C	C	C	C	C	C	C	C	C	C	C	C	C	C	C	C	Y	C	Y	Y	C	C	C	C	C	C	C	C	C	C	C	C	C	C
chr2	3750998	4.0496	8.9204e-05	0.1103	C	T	C	C	Y	C	C	C	C	C	C	C	C	C	C	C	C	Y	C	C	C	C	T	T	C	T	Y	T	T	T	T	C	C	Y	C	C	Y	Y	T	C	C	C	C	T	Y
chr2	3751085	3.7057	1.9692e-04	0.1001	C	T	C	C	Y	C	C	C	C	C	C	C	C	C	C	C	C	Y	C	C	C	C	T	T	C	T	Y	T	T	T	T	C	C	Y	C	C	Y	Y	T	C	C	C	C	T	Y
chr2	3751440	3.9110	1.2275e-04	0.1062	C	T	C	C	Y	C	C	C	C	C	C	C	C	C	C	C	C	Y	C	C	C	C	T	T	C	T	Y	T	T	T	T	C	-	Y	C	C	Y	Y	T	C	C	C	C	T	Y
chr2	3752556	3.4189	3.8116e-04	0.0916	C	T	C	T	Y	Y	Y	C	C	C	C	C	C	C	C	C	C	T	C	C	C	C	T	Y	C	Y	T	T	T	T	T	Y	Y	Y	C	C	Y	Y	T	C	C	T	C	T	Y
chr2	3752625	3.8735	1.3380e-04	0.1051	C	A	C	A	A	M	M	C	C	C	C	C	C	C	C	C	C	A	C	C	C	C	A	A	C	A	A	A	A	A	A	M	M	M	C	C	M	M	A	C	C	A	C	A	A
chr2	3752628	4.2979	5.0363e-05	0.1176	C	G	C	S	S	S	S	C	C	C	C	C	C	C	C	C	C	S	C	C	C	C	S	G	C	G	S	G	G	S	S	S	S	C	C	C	S	C	S	C	C	S	C	S	C
chr2	3752772	4.1706	6.7509e-05	0.1138	G	A	G	A	A	R	R	G	G	G	G	G	G	G	G	G	G	A	G	G	G	G	A	A	G	A	A	A	A	A	A	R	R	R	G	G	R	R	A	G	G	A	G	A	-
chr2	3767049	3.3141	4.8521e-04	0.0885	A	C	A	A	M	C	C	A	A	A	A	A	A	A	A	A	A	M	A	A	A	A	C	C	A	C	M	C	C	C	C	M	M	M	A	A	M	M	M	A	A	A	A	M	M
chr2	3767405	3.6181	2.4091e-04	0.0975	T	C	T	T	T	C	C	T	T	T	T	T	T	T	T	T	T	Y	T	T	T	T	C	C	T	C	Y	C	C	C	C	Y	Y	Y	T	T	Y	Y	Y	T	T	T	T	Y	C
chr2	3767493	4.4283	3.7296e-05	0.1214	C	G	C	G	C	G	G	C	C	C	C	C	C	C	C	C	C	S	C	C	C	C	G	-	C	G	S	G	G	G	G	S	S	S	C	C	S	S	G	C	C	G	C	G	G
chr2	3767641	4.2275	5.9226e-05	0.1155	G	A	G	A	G	A	A	G	G	G	G	G	G	G	G	G	G	R	G	G	G	G	A	A	G	A	R	A	A	A	A	R	-	R	G	G	R	R	A	G	G	A	G	A	A
chr2	3767780	4.2887	5.1438e-05	0.1173	G	A	G	A	G	A	A	G	G	G	G	G	G	G	G	G	G	R	G	G	G	G	A	A	G	A	R	A	A	A	A	R	R	R	G	G	R	R	A	G	G	A	G	A	R
chr2	3767798	4.2887	5.1438e-05	0.1173	G	A	G	A	G	A	A	G	G	G	G	G	G	G	G	G	G	R	G	G	G	G	A	A	G	A	R	A	A	A	A	R	R	R	G	G	R	R	A	G	G	A	G	A	R
chr2	3767909	4.8499	1.4128e-05	0.1337	G	A	G	A	G	A	A	G	G	G	G	G	G	G	G	G	G	R	G	G	G	G	A	-	G	A	R	A	A	A	-	R	R	R	G	G	R	R	A	G	G	A	G	A	R
chr2	3767965	4.6166	2.4176e-05	0.1269	G	C	G	C	G	C	C	G	G	G	G	G	G	G	G	G	G	S	G	G	G	G	C	-	G	C	S	C	C	C	C	S	S	S	G	G	S	S	C	G	G	C	G	C	S
chr2	3768015	4.6166	2.4176e-05	0.1269	C	T	C	T	C	T	T	C	C	C	C	C	C	C	C	C	C	Y	C	C	C	C	T	-	C	T	Y	T	T	T	T	Y	Y	Y	C	C	Y	Y	T	C	C	T	C	T	Y
chr2	3768066	4.2887	5.1438e-05	0.1173	T	C	T	C	T	C	C	T	T	T	T	T	T	T	T	T	T	Y	T	T	T	T	C	C	T	C	Y	C	C	C	C	Y	Y	Y	T	T	Y	Y	C	T	T	C	T	C	Y
chr2	3768073	4.2887	5.1438e-05	0.1173	A	G	A	G	A	G	G	A	A	A	A	A	A	A	A	A	A	R	A	A	A	A	G	G	A	G	R	G	G	G	G	R	R	R	A	A	R	R	G	A	A	G	A	G	R
chr2	3768076	4.2887	5.1438e-05	0.1173	T	G	T	G	T	G	G	T	T	T	T	T	T	T	T	T	T	K	T	T	T	T	G	G	T	G	K	G	G	G	G	K	K	K	T	T	K	K	G	T	T	G	T	G	K
chr2	3768115	4.3060	4.9433e-05	0.1178	T	C	T	C	T	C	C	T	T	T	T	T	T	T	T	T	T	Y	T	T	T	T	C	C	T	C	Y	C	C	C	C	Y	Y	Y	T	T	Y	Y	C	T	T	C	T	C	-
chr2	3768257	3.7790	1.6633e-04	0.1023	A	G	A	G	A	G	G	A	A	A	A	A	A	A	A	A	A	R	A	A	A	A	G	G	A	G	R	G	G	G	G	R	R	-	A	A	R	R	G	A	A	G	A	G	G
chr2	3768275	4.2233	5.9805e-05	0.1154	G	T	G	T	G	T	T	G	G	G	G	G	G	G	G	G	G	K	G	G	G	G	T	T	G	T	K	T	T	T	T	K	K	T	G	G	K	K	T	G	G	T	G	T	-
chr2	3768328	4.1906	6.4470e-05	0.1144	A	G	A	G	R	G	G	A	A	A	A	A	A	A	A	A	A	R	A	A	A	A	G	G	A	G	R	G	G	G	G	R	R	-	A	A	R	R	G	A	A	G	A	G	-
chr2	3768361	3.1727	6.7194e-04	0.0842	C	A	C	A	M	A	A	C	C	C	C	C	C	C	C	C	C	M	C	C	C	C	A	A	C	A	M	A	A	A	A	M	A	M	C	C	M	M	A	C	C	A	C	A	A
chr2	3768625	3.9711	1.0687e-04	0.1080	G	A	G	A	R	A	A	G	G	G	G	G	G	G	G	G	G	R	G	G	G	G	A	A	G	A	R	A	A	A	A	R	A	R	G	G	R	R	A	G	G	A	G	A	A
chr2	3768822	3.0785	8.3461e-04	0.0814	C	G	C	S	C	G	G	C	C	C	C	C	C	C	C	C	C	S	C	C	C	C	G	-	C	G	S	G	G	G	G	S	S	S	C	C	S	S	S	C	C	S	C	S	S
chr2	3768832	3.0587	8.7358e-04	0.0808	C	T	C	Y	C	T	T	C	C	C	C	C	C	C	C	C	C	Y	C	C	C	C	T	-	C	T	Y	T	T	T	T	Y	Y	Y	C	C	Y	Y	Y	C	C	Y	C	Y	Y
chr2	3769696	3.0841	8.2402e-04	0.0816	G	A	G	R	G	G	G	G	G	G	G	G	G	G	G	G	G	G	G	G	G	G	A	-	G	A	G	A	A	A	A	R	R	-	G	G	R	R	R	G	G	R	G	R	A
chr2	3769788	3.4829	3.2891e-04	0.0935	G	A	G	R	G	R	R	G	G	G	G	G	G	G	G	G	G	R	G	G	G	G	A	-	G	A	R	A	A	A	A	R	R	R	G	G	G	R	A	G	G	R	G	A	R
chr2	3771288	3.4703	3.3858e-04	0.0931	C	T	C	C	C	C	C	C	C	C	C	C	C	C	C	C	C	C	C	C	C	C	Y	T	C	T	C	T	Y	T	T	C	Y	Y	C	C	C	-	C	C	C	C	C	C	Y
chr2	3771418	4.3068	4.9337e-05	0.1178	C	T	C	Y	T	C	C	C	C	C	C	C	C	C	C	C	C	T	C	C	C	C	Y	C	C	C	T	C	C	C	C	Y	Y	Y	C	C	Y	C	Y	C	C	Y	C	Y	Y
chr2	3771532	3.3977	4.0018e-04	0.0910	C	T	C	T	T	T	T	C	C	C	C	C	C	C	C	C	C	Y	C	C	C	C	T	T	C	T	Y	T	T	Y	T	T	T	Y	C	C	Y	Y	T	C	C	T	C	T	-
chr2	3776509	3.5346	2.9200e-04	0.0950	C	T	C	C	C	C	C	-	C	C	C	C	C	C	C	C	C	C	C	C	C	C	C	-	C	C	C	Y	C	Y	C	C	C	C	C	C	C	C	C	C	C	C	C	C	C
chr2	3781151	3.4284	3.7287e-04	0.0919	C	T	C	T	T	T	T	C	C	C	C	C	C	C	C	C	C	Y	C	C	C	C	Y	-	C	T	Y	T	T	T	T	T	T	Y	C	C	Y	Y	-	C	C	T	C	T	Y
chr2	3787858	3.3446	4.5222e-04	0.0894	G	A	G	R	G	G	G	G	G	G	G	G	G	G	G	G	G	R	G	G	G	G	G	G	G	G	R	G	R	G	R	G	R	G	G	G	R	G	R	G	G	R	G	R	G
chr2	3788203	3.0508	8.8952e-04	0.0806	A	G	A	G	G	G	G	A	A	A	R	A	A	A	A	A	A	G	A	A	A	A	G	G	A	G	G	G	G	G	G	G	G	R	-	R	R	R	G	A	R	G	A	G	G
chr2	3788600	3.5926	2.5550e-04	0.0968	T	G	T	T	T	K	K	T	T	T	T	T	T	T	T	T	T	T	T	T	T	T	T	T	T	T	T	T	T	T	T	T	-	-	T	T	T	T	K	-	T	T	T	K	-
chr2	3797023	3.7776	1.6687e-04	0.1022	C	A	C	M	M	C	C	C	C	C	C	C	C	C	C	C	C	C	C	-	C	C	C	C	C	C	C	A	C	M	C	M	M	C	C	C	C	C	A	C	C	M	C	A	C
chr2	3797443	3.0431	9.0551e-04	0.0804	G	A	G	R	A	G	G	G	G	G	G	G	G	G	G	G	G	R	G	G	G	G	A	A	G	A	R	A	A	A	A	A	R	R	G	G	R	R	A	G	G	R	G	A	R
chr2	3797650	3.2922	5.1030e-04	0.0878	A	G	A	R	G	A	A	A	A	A	A	A	A	A	A	A	A	R	A	A	A	A	G	-	A	G	R	G	G	G	G	G	R	R	A	A	R	R	G	A	A	R	A	G	R
chr2	3797671	3.1164	7.6492e-04	0.0826	G	A	G	R	A	G	G	G	G	G	G	G	G	G	G	G	G	R	G	G	G	G	A	-	G	A	R	A	A	A	A	A	R	R	G	G	R	R	A	G	G	R	G	A	R
chr2	3797689	3.1304	7.4071e-04	0.0830	G	C	G	S	C	G	G	G	G	G	G	G	G	G	G	G	G	S	G	G	G	G	C	-	G	C	S	C	C	C	C	C	S	S	G	G	S	-	C	G	G	S	G	C	S
chr2	3797736	3.2972	5.0441e-04	0.0880	A	G	A	R	G	A	A	A	A	-	A	A	A	A	A	A	A	R	A	A	A	A	G	-	A	G	R	R	G	G	G	G	R	R	A	A	R	A	G	A	A	R	A	G	R
chr2	3797859	3.3293	4.6847e-04	0.0889	C	A	C	M	A	C	C	C	C	C	C	C	C	C	C	C	C	M	C	C	C	C	A	-	C	A	M	A	A	A	A	A	-	M	C	C	M	M	A	C	C	M	C	A	M
chr2	3797966	3.5262	2.9774e-04	0.0948	T	C	T	Y	C	T	T	T	T	T	T	T	T	T	T	T	T	Y	T	T	T	T	C	-	T	-	Y	C	C	C	C	-	-	Y	T	T	Y	Y	C	T	T	Y	T	C	Y
chr2	3798057	3.4168	3.8303e-04	0.0915	G	A	G	R	A	G	G	G	G	G	G	G	G	G	G	G	G	R	G	G	G	G	A	A	G	A	R	A	A	A	A	R	R	R	G	G	R	R	A	G	G	R	G	A	R
chr2	3798105	3.0245	9.4504e-04	0.0798	T	A	T	T	W	T	T	T	T	T	T	T	T	T	T	T	T	T	T	T	T	T	W	W	T	W	T	T	T	W	W	-	-	T	T	T	T	T	A	T	T	T	T	A	T
chr2	3798264	3.2171	6.0659e-04	0.0856	G	A	G	G	A	G	G	G	G	G	G	G	G	G	G	G	G	R	G	G	G	G	R	A	G	A	R	A	R	A	A	A	R	R	G	G	R	R	A	G	G	G	G	A	R
chr2	3799828	3.0297	9.3379e-04	0.0800	C	T	C	Y	T	C	C	C	C	C	C	C	C	C	C	C	C	Y	C	C	C	C	Y	T	C	T	Y	T	T	T	T	T	Y	Y	C	C	Y	C	T	C	C	Y	C	T	Y
chr2	3799854	3.3881	4.0920e-04	0.0907	C	T	C	Y	T	C	C	C	C	C	C	C	C	C	C	C	C	Y	C	C	C	C	Y	T	C	T	Y	T	T	T	T	-	Y	Y	C	C	Y	Y	T	C	C	Y	C	T	Y
chr2	3799865	3.1660	6.8231e-04	0.0840	A	T	A	W	T	A	A	A	A	A	A	A	A	A	A	A	A	W	A	A	A	A	W	T	A	T	W	T	T	T	T	-	W	W	A	A	W	W	T	A	A	W	A	T	W
chr2	3799907	3.3721	4.2452e-04	0.0902	A	G	A	R	G	A	A	A	A	A	A	A	A	A	A	A	A	R	A	A	A	A	R	G	A	G	R	G	G	G	G	-	R	R	A	A	R	R	G	A	A	R	A	G	R
chr2	3799908	3.3721	4.2452e-04	0.0902	A	T	A	W	T	A	A	A	A	A	A	A	A	A	A	A	A	W	A	A	A	A	W	T	A	T	W	T	T	T	T	-	W	W	A	A	W	W	T	A	A	W	A	T	W
chr2	3800053	3.3130	4.8638e-04	0.0884	A	G	A	R	G	A	A	A	A	A	A	A	A	A	A	A	A	R	A	A	A	A	-	G	A	-	R	G	G	G	G	R	R	R	A	A	R	R	G	A	A	R	A	G	R
chr2	3800899	3.0744	8.4254e-04	0.0813	C	T	C	T	T	Y	Y	C	C	C	C	C	C	C	C	C	C	T	C	C	C	C	T	T	C	T	T	T	T	T	T	Y	T	-	C	C	Y	Y	T	C	C	T	C	T	Y
chr2	3803061	3.9930	1.0163e-04	0.1086	A	G	A	A	G	A	A	A	A	A	A	A	A	A	A	A	A	R	A	A	A	A	A	-	A	A	R	G	A	R	R	A	R	R	A	A	A	R	R	A	A	A	A	R	R
chr2	3830347	3.3427	4.5423e-04	0.0893	C	A	C	M	M	M	M	C	C	C	C	C	C	C	C	C	C	A	C	C	C	C	A	M	C	M	A	M	M	A	A	C	A	M	C	C	M	C	C	C	C	M	C	C	M
chr2	3830530	4.2642	5.4431e-05	0.1166	A	T	A	W	W	W	W	A	A	A	A	A	A	A	A	A	A	T	A	A	A	A	T	W	A	W	T	W	W	T	T	A	W	W	A	A	W	A	A	A	A	W	A	A	W
chr2	3830677	3.0791	8.3357e-04	0.0815	G	A	G	R	R	R	R	G	G	G	G	G	G	G	G	G	G	A	G	G	G	G	A	R	G	R	A	R	R	A	A	G	R	R	G	G	R	G	G	G	G	R	G	G	R
chr2	3832476	4.2445	5.6952e-05	0.1160	G	A	G	R	A	A	A	G	G	G	G	G	G	G	G	G	G	G	G	G	G	G	R	G	G	R	G	A	A	A	R	R	G	A	G	G	R	G	A	G	G	R	G	R	-
chr2	3837147	3.0296	9.3414e-04	0.0800	A	G	A	G	R	R	R	A	A	A	A	A	A	A	A	A	A	G	A	A	A	A	G	A	A	A	G	G	R	G	R	A	-	-	A	A	R	R	R	A	A	G	A	R	G
chr2	3839573	3.2244	5.9644e-04	0.0858	C	A	C	C	C	C	C	C	C	C	C	C	C	C	C	C	C	M	C	C	C	C	C	-	C	C	M	M	C	M	C	C	-	C	C	C	C	M	C	C	C	C	C	C	C
chr2	3840840	3.4943	3.2043e-04	0.0938	T	C	T	Y	Y	Y	Y	T	T	T	T	T	T	T	T	T	T	C	T	T	T	T	Y	C	-	C	C	C	C	C	C	Y	C	-	T	T	Y	T	Y	T	T	Y	T	Y	Y
chr2	3840869	4.0295	9.3431e-05	0.1097	T	G	T	K	K	K	K	T	T	T	T	T	T	T	T	T	T	G	T	T	T	T	K	G	T	G	G	G	G	K	G	K	G	K	T	T	K	T	K	T	T	K	T	K	K
chr2	3840960	4.3277	4.7023e-05	0.1185	T	C	T	Y	Y	Y	Y	T	T	T	T	T	T	T	T	T	T	C	T	T	T	T	Y	C	T	C	C	C	C	C	C	Y	C	Y	T	T	Y	T	Y	T	T	Y	T	Y	-
chr2	3841110	4.9542	1.1111e-05	0.1367	C	T	C	Y	Y	Y	Y	C	C	C	C	C	C	C	C	C	C	T	C	C	C	C	C	Y	C	Y	T	T	T	T	T	Y	Y	Y	C	C	Y	C	Y	C	C	Y	C	Y	Y
chr2	3841240	5.2339	5.8362e-06	0.1448	A	C	A	M	C	M	M	A	A	A	A	A	A	A	A	A	A	C	A	A	A	A	M	-	A	C	C	C	C	C	C	M	C	-	A	A	M	A	M	A	A	M	A	M	-
chr2	3841327	4.3169	4.8204e-05	0.1181	G	C	G	G	C	S	S	G	G	G	G	G	G	G	G	G	G	C	G	G	G	G	C	-	G	C	C	C	C	C	C	S	S	S	G	G	S	G	S	G	G	G	G	S	C
chr2	3841387	5.4633	3.4410e-06	0.1513	A	G	A	R	G	R	R	A	A	A	A	A	A	A	A	A	A	A	A	A	A	A	G	-	A	G	A	G	G	G	G	R	R	R	A	A	R	A	R	A	A	R	A	R	-
chr2	3842106	3.2462	5.6734e-04	0.0864	G	A	R	A	A	A	A	R	G	R	R	R	R	R	R	G	G	A	R	G	G	G	A	R	R	A	A	-	R	A	A	R	A	R	G	G	R	R	A	G	G	-	G	A	-
chr2	3842111	3.3609	4.3557e-04	0.0899	G	C	-	C	C	C	C	S	G	S	S	S	S	S	S	G	G	C	S	G	G	G	C	S	S	C	C	-	S	C	C	S	C	S	G	G	S	S	C	G	G	-	G	C	-
chr2	3845393	4.7837	1.6453e-05	0.1318	C	T	C	C	C	C	C	C	C	C	C	C	C	C	C	C	C	Y	C	C	C	C	T	T	C	T	Y	T	T	T	T	C	C	T	C	C	C	C	T	C	C	C	C	T	T
chr2	3845500	3.7837	1.6456e-04	0.1024	C	T	C	C	C	C	C	C	C	C	C	C	C	C	C	C	C	Y	C	C	C	C	T	T	C	T	Y	T	T	T	T	C	C	T	C	C	C	C	T	C	C	C	C	T	T
chr2	3845612	4.4216	3.7876e-05	0.1212	C	A	C	C	M	C	C	C	C	C	C	C	C	C	C	C	C	M	C	C	C	C	A	A	C	A	M	A	A	A	A	C	C	M	C	C	C	C	A	C	C	C	C	A	A
chr2	3846147	3.7863	1.6357e-04	0.1025	A	G	A	A	A	A	A	A	A	A	A	A	A	A	A	A	A	R	A	A	A	A	G	G	A	G	R	G	G	G	G	-	A	R	A	R	R	A	G	A	G	A	A	G	G
chr2	3846382	3.9093	1.2323e-04	0.1061	C	G	C	C	C	C	C	C	C	C	C	C	C	C	C	C	C	S	C	C	C	C	G	G	C	G	S	G	G	G	G	C	C	S	S	S	S	C	G	C	G	C	C	G	G
chr2	3846417	3.9312	1.1715e-04	0.1068	C	G	C	C	C	C	C	C	C	C	C	C	C	C	C	C	C	S	C	C	C	C	G	G	C	G	S	G	G	G	G	C	C	-	S	S	S	C	G	C	G	C	C	G	G
chr2	3847384	3.2631	5.4561e-04	0.0869	G	A	G	G	G	G	G	G	G	G	G	G	G	G	G	G	G	R	G	G	-	G	A	A	G	A	R	A	A	A	A	G	-	-	-	R	G	G	A	G	A	G	G	A	A
chr2	3848197	3.1406	7.2345e-04	0.0833	G	A	G	G	G	G	G	G	G	G	G	G	G	G	G	G	G	G	G	G	G	G	G	R	G	R	G	G	R	R	G	G	G	R	G	R	G	G	R	G	G	G	G	R	-
chr2	3849704	4.2859	5.1777e-05	0.1172	G	A	G	G	G	G	G	G	G	G	G	G	G	G	G	G	G	G	G	G	G	G	G	G	G	G	G	A	A	R	G	G	G	-	R	R	G	G	A	G	G	G	G	A	G
chr2	3863666	3.4824	3.2933e-04	0.0935	G	C	G	G	C	C	C	G	G	G	G	G	G	G	G	G	G	S	G	G	G	G	C	-	G	C	S	C	C	S	C	C	C	S	G	C	S	S	C	G	G	G	G	C	S
chr2	3863744	3.0415	9.0883e-04	0.0803	C	T	C	C	T	T	T	C	C	C	C	C	C	C	C	C	C	T	C	C	C	C	T	-	C	-	T	T	T	T	T	T	T	-	C	T	Y	Y	T	C	C	C	C	T	Y
chr2	3863963	3.0810	8.2978e-04	0.0815	C	T	C	Y	Y	T	T	C	C	C	C	C	C	C	C	C	C	T	C	C	C	C	T	T	C	T	T	T	T	T	T	T	-	Y	C	T	Y	Y	T	C	C	Y	C	T	Y
chr2	3864220	5.1711	6.7430e-06	0.1430	C	T	C	C	C	Y	Y	C	C	C	C	C	C	C	C	C	C	Y	C	C	C	C	T	T	C	T	Y	Y	Y	Y	T	C	C	Y	C	Y	C	C	T	C	C	C	C	T	Y
chr2	3864554	3.8258	1.4935e-04	0.1037	C	T	C	C	C	C	C	C	C	C	C	C	C	C	C	C	C	Y	C	C	C	C	Y	Y	C	Y	Y	C	Y	Y	T	C	C	C	C	C	C	C	Y	C	C	C	C	Y	C
chr2	3864672	3.0269	9.3999e-04	0.0799	C	T	C	T	T	T	T	C	C	C	C	C	C	C	C	C	C	T	C	C	C	C	T	T	C	T	T	T	T	T	T	T	T	Y	Y	Y	Y	Y	T	C	C	T	C	T	Y
chr2	3864807	3.7077	1.9603e-04	0.1002	T	C	T	T	T	T	T	T	T	T	T	T	T	T	T	T	T	Y	T	T	T	T	Y	T	T	T	Y	Y	Y	Y	T	T	T	T	T	Y	T	T	Y	T	T	T	T	Y	T
chr2	3868174	3.0788	8.3415e-04	0.0814	G	A	G	A	A	A	A	G	G	G	G	G	G	G	G	G	G	A	G	G	G	G	A	-	G	A	A	A	A	A	A	R	A	R	-	R	R	R	A	G	G	A	G	A	A
chr2	3868240	3.0657	8.5960e-04	0.0811	T	C	T	C	C	C	C	T	T	T	T	T	T	T	T	T	T	C	T	T	T	T	C	-	T	C	C	C	C	C	C	Y	-	Y	T	Y	Y	Y	C	T	T	C	T	C	C
chr2	3868438	3.0498	8.9174e-04	0.0806	C	T	C	T	T	T	T	C	C	C	C	C	C	C	C	C	C	T	C	C	C	C	T	T	C	T	T	T	T	T	T	Y	T	Y	C	Y	Y	Y	T	C	C	T	C	T	-
chr2	3874198	3.9799	1.0474e-04	0.1082	C	G	C	C	C	C	C	C	C	C	C	C	C	C	C	C	C	S	C	C	C	C	S	S	C	S	S	S	S	C	S	C	C	C	C	C	C	C	S	C	C	C	C	S	C
chr2	3886055	3.5453	2.8493e-04	0.0953	C	T	C	Y	T	T	T	C	C	C	C	C	C	C	C	C	C	C	C	C	C	C	T	-	C	Y	C	T	Y	T	C	Y	-	T	C	C	Y	C	T	C	C	Y	C	T	Y
chr2	3886159	3.1554	6.9924e-04	0.0837	C	G	C	G	G	G	G	C	C	C	C	C	C	C	C	C	C	S	C	C	C	C	G	-	C	G	S	G	G	G	G	G	G	-	C	C	S	-	G	C	C	G	C	G	G
chr2	3886921	3.0555	8.7994e-04	0.0807	G	A	G	G	R	A	A	G	G	G	G	G	G	G	G	G	G	G	G	G	G	G	R	G	G	G	G	R	G	R	R	R	A	R	G	G	R	R	R	G	G	G	G	R	R
chr2	3887239	4.7808	1.6566e-05	0.1317	C	T	C	C	Y	C	C	C	C	C	C	C	C	C	C	C	C	C	C	C	C	C	C	Y	C	Y	C	T	T	Y	Y	Y	T	-	C	C	Y	Y	Y	C	C	C	C	Y	T
chr2	3887892	3.0727	8.4584e-04	0.0813	A	G	A	G	R	G	G	A	A	A	A	A	A	A	A	A	A	R	A	A	A	A	G	G	A	G	R	G	G	G	G	G	G	-	A	A	R	-	G	A	A	G	A	G	R
chr2	3891487	3.3609	4.3562e-04	0.0899	G	C	-	G	G	G	G	G	G	G	G	G	G	G	G	G	G	G	G	G	G	G	S	S	G	S	G	G	G	G	S	G	G	G	G	G	G	G	G	G	G	G	G	G	G
chr2	3898880	3.1197	7.5906e-04	0.0827	G	C	G	G	S	S	S	G	G	G	G	G	G	G	G	G	G	G	G	G	G	G	C	-	G	G	G	S	G	C	C	G	G	S	G	G	S	G	S	G	G	G	G	S	S
chr2	3899775	4.1607	6.9070e-05	0.1136	A	C	A	M	C	C	C	A	A	A	A	A	A	A	A	A	A	A	A	A	A	A	M	C	A	C	A	M	C	C	C	M	C	M	A	A	M	A	C	A	A	M	A	C	C
chr2	3899857	4.2281	5.9145e-05	0.1155	G	T	G	K	T	T	T	G	G	G	G	G	G	G	G	G	G	G	G	G	G	G	K	T	G	T	G	K	T	T	T	K	T	K	G	G	K	G	T	G	G	K	G	T	-
chr2	3900206	3.5947	2.5428e-04	0.0968	A	G	A	A	G	R	R	A	A	A	A	A	A	A	A	A	A	A	A	A	A	A	R	G	A	G	A	R	G	G	G	R	R	R	A	A	R	A	R	A	A	A	A	R	R
chr2	3900222	3.5947	2.5428e-04	0.0968	T	C	T	T	C	Y	Y	T	T	T	T	T	T	T	T	T	T	T	T	T	T	T	Y	C	T	C	T	Y	C	C	C	Y	Y	Y	T	T	Y	T	Y	T	T	T	T	Y	Y
chr2	3900283	3.4224	3.7809e-04	0.0917	C	T	C	C	T	Y	Y	C	C	C	C	C	C	C	C	C	C	C	C	C	C	C	Y	T	C	T	C	Y	T	T	T	Y	Y	Y	C	C	Y	C	Y	C	C	C	C	Y	Y
chr2	3900285	3.3480	4.4875e-04	0.0895	G	A	G	G	A	R	R	G	G	G	G	G	G	G	G	G	G	G	G	G	G	G	R	A	G	A	G	R	A	A	A	R	R	R	G	G	R	-	R	G	G	G	G	R	R
chr2	3900286	3.3931	4.0448e-04	0.0908	C	G	C	C	G	S	S	C	C	C	C	C	C	C	C	C	C	C	C	C	C	C	S	G	C	G	C	S	G	G	G	S	S	S	C	C	S	C	S	C	C	C	C	S	S
chr2	3900344	3.8274	1.4881e-04	0.1037	T	C	T	T	C	Y	Y	T	T	T	T	T	T	T	T	T	T	T	T	T	T	T	Y	Y	T	Y	T	Y	C	C	C	Y	C	Y	T	T	Y	T	Y	T	T	T	T	Y	Y
chr2	3900432	4.5437	2.8594e-05	0.1248	A	T	A	W	T	T	T	A	A	A	A	A	A	A	A	A	A	A	A	A	A	A	T	-	A	T	A	W	T	T	T	W	T	W	A	A	W	A	T	A	A	W	A	T	T
chr2	3900433	4.3329	4.6467e-05	0.1186	T	C	T	Y	C	C	C	T	T	T	T	T	T	T	T	T	T	T	T	T	T	T	C	-	T	C	T	Y	C	C	C	Y	C	Y	T	T	Y	T	C	T	T	Y	T	C	C
chr2	3900500	4.0375	9.1729e-05	0.1099	G	T	G	K	T	T	T	G	G	G	G	G	G	G	G	G	G	G	G	G	G	G	T	T	G	T	G	K	T	T	T	K	T	K	G	G	K	G	T	G	G	K	G	T	K
chr2	3902373	3.6785	2.0965e-04	0.0993	T	C	T	C	C	C	C	T	T	T	T	T	T	T	T	T	T	Y	T	T	T	T	C	C	T	C	Y	C	C	C	C	Y	C	C	T	T	Y	Y	C	T	T	C	T	C	-
chr2	3902392	3.9736	1.0628e-04	0.1080	C	T	C	T	T	T	T	C	C	C	C	C	C	C	C	C	C	Y	C	C	C	C	T	T	C	T	Y	T	T	T	T	Y	T	-	C	C	Y	Y	T	C	C	T	C	T	-
chr2	3902711	3.6354	2.3152e-04	0.0980	G	A	G	A	A	A	A	G	G	G	G	G	G	G	G	G	G	R	G	G	G	G	A	A	G	A	R	A	A	A	A	R	A	A	G	G	R	R	A	G	G	A	G	A	R
chr2	3905605	3.0689	8.5323e-04	0.0811	A	G	A	A	R	R	R	A	A	A	A	A	A	A	A	A	A	A	A	A	A	A	R	-	A	G	A	A	A	A	A	A	R	A	A	A	A	A	A	A	A	A	A	A	A
chr2	3910438	3.0029	9.9328e-04	0.0792	C	T	C	T	T	T	T	C	C	C	C	C	C	C	C	C	C	T	C	C	C	C	T	T	C	-	T	T	T	T	T	T	T	Y	C	C	Y	Y	T	C	C	T	C	T	-
chr2	3910444	3.0029	9.9328e-04	0.0792	G	A	G	A	A	A	A	G	G	G	G	G	G	G	G	G	G	A	G	G	G	G	A	A	G	-	A	A	A	A	A	A	A	R	G	G	R	R	A	G	G	A	G	A	-
chr2	3910582	3.0162	9.6343e-04	0.0796	G	C	G	S	C	C	C	G	G	G	G	G	G	G	G	G	G	C	G	G	G	G	C	C	G	C	C	C	C	C	S	C	S	S	G	G	S	-	S	G	G	S	G	S	-
chr2	3910702	3.1038	7.8746e-04	0.0822	A	G	A	G	G	G	G	A	A	A	A	A	A	A	A	A	A	G	A	A	A	A	G	G	A	G	G	G	G	G	G	G	G	G	A	A	R	A	R	A	A	G	A	R	-
chr2	3910765	4.3222	4.7623e-05	0.1183	G	A	G	G	R	G	G	G	G	G	G	G	G	G	G	G	G	R	G	G	G	G	G	G	G	G	R	R	G	R	G	G	R	R	G	G	G	G	G	G	G	G	G	G	R
chr2	3911511	3.6849	2.0661e-04	0.0995	G	A	G	A	A	A	A	G	G	G	G	G	G	G	G	G	G	A	G	G	G	G	A	A	G	A	A	A	A	A	A	A	A	R	G	G	R	G	A	G	G	A	G	A	R
chr2	3912288	3.7910	1.6181e-04	0.1026	C	A	C	A	A	A	A	C	C	C	C	C	C	C	C	C	C	A	C	C	C	C	A	-	C	A	A	A	A	A	A	A	A	A	C	C	M	C	M	C	C	A	C	M	M
chr2	3912740	3.9186	1.2061e-04	0.1064	C	T	C	C	C	T	T	C	C	C	C	C	C	C	C	C	C	C	C	C	C	C	Y	C	C	C	C	Y	C	C	C	Y	C	C	C	C	C	C	Y	C	C	C	C	Y	C
chr2	3912985	3.1822	6.5733e-04	0.0845	C	T	C	C	C	Y	Y	C	C	C	C	C	C	C	C	C	C	C	C	C	C	C	Y	C	C	C	C	Y	C	C	C	C	C	C	C	C	Y	C	Y	C	C	C	C	Y	C
chr2	3913640	3.3220	4.7643e-04	0.0887	T	C	T	T	T	C	C	T	T	T	T	T	T	T	-	T	T	T	T	T	T	T	Y	T	T	T	T	Y	T	T	T	Y	-	T	T	T	T	T	Y	T	-	T	T	Y	T
chr2	3918411	3.6261	2.3655e-04	0.0977	A	G	A	R	G	G	G	A	A	A	A	A	A	A	A	A	A	A	A	A	A	A	R	-	A	G	A	R	R	G	G	R	-	R	A	A	A	A	R	A	A	R	A	R	R
chr2	3920345	3.7229	1.8927e-04	0.1006	C	T	C	C	Y	C	C	C	C	C	C	C	C	C	C	C	C	C	C	C	C	C	C	C	C	C	C	C	C	C	C	Y	C	C	C	C	C	Y	C	C	C	C	C	C	C
chr2	3920592	3.5848	2.6016e-04	0.0965	G	T	G	G	K	K	K	G	G	G	G	G	G	G	G	G	G	K	G	G	G	G	G	G	G	G	K	G	G	G	G	K	G	G	G	G	G	K	G	G	G	G	G	G	G
chr2	3920595	3.5444	2.8548e-04	0.0953	G	A	G	G	R	R	R	G	G	G	-	G	G	G	G	G	G	R	G	G	G	G	G	G	G	G	R	G	G	G	G	R	G	G	G	G	G	R	G	G	G	G	G	G	G
chr2	3921491	4.2123	6.1331e-05	0.1151	C	G	C	C	C	G	G	C	C	C	C	C	C	C	C	C	C	S	C	C	C	C	S	S	C	S	S	S	S	G	S	C	-	C	C	C	S	C	S	C	C	C	C	S	C
chr2	3921934	3.4999	3.1631e-04	0.0940	C	T	C	C	Y	C	C	C	C	C	C	C	C	C	C	C	C	C	C	C	C	C	C	-	C	C	C	C	C	C	C	Y	C	C	C	C	C	-	C	C	C	C	C	C	C
chr2	3922081	4.3613	4.3516e-05	0.1194	A	G	A	R	R	R	R	A	A	A	A	A	A	A	A	A	-	R	A	A	A	A	G	-	A	R	R	G	R	A	R	A	-	R	A	A	A	A	R	A	A	R	A	R	R
chr2	3922449	3.2878	5.1545e-04	0.0877	A	C	A	M	M	C	C	A	A	A	A	A	A	A	A	A	A	M	A	A	A	A	M	C	A	C	M	C	M	C	C	M	A	M	A	A	M	M	C	A	A	M	A	C	C
chr2	3922458	3.7004	1.9935e-04	0.1000	A	T	A	W	W	T	T	A	A	A	A	A	A	A	A	-	A	W	A	A	A	A	W	-	A	T	W	T	W	T	T	W	A	W	A	A	W	W	T	A	A	W	A	T	T
chr2	3922582	3.8161	1.5274e-04	0.1034	C	T	C	Y	Y	T	T	C	C	C	C	C	C	C	C	C	C	Y	C	C	C	C	Y	T	C	T	Y	T	Y	T	T	Y	C	Y	C	C	Y	C	T	C	C	Y	C	-	T
chr2	3922624	4.3071	4.9311e-05	0.1179	G	A	G	R	R	A	A	G	G	G	G	G	G	G	G	G	G	R	G	G	G	G	A	A	G	A	R	A	A	A	A	R	G	R	G	G	R	-	A	G	G	R	G	A	A
chr2	3922666	4.2550	5.5590e-05	0.1163	C	T	C	Y	Y	T	T	C	C	C	C	C	C	C	C	C	C	Y	C	C	C	C	T	T	C	T	Y	T	T	T	T	Y	C	-	C	C	Y	-	T	C	C	Y	C	T	T
chr2	3922725	3.3956	4.0220e-04	0.0909	C	T	C	Y	Y	C	C	C	C	C	C	C	C	C	C	-	C	Y	C	C	C	C	C	-	C	C	Y	C	C	C	C	Y	C	C	C	-	C	Y	C	C	C	Y	C	C	C
chr2	3922760	4.2057	6.2268e-05	0.1149	A	G	A	A	R	A	A	A	A	A	A	A	A	A	A	A	A	R	A	A	A	A	A	A	A	A	R	A	A	A	A	R	A	A	A	-	A	R	A	A	A	A	A	A	A
chr2	3922785	3.6888	2.0472e-04	0.0996	C	T	C	Y	Y	T	T	C	C	C	C	C	C	C	C	-	C	Y	C	C	C	C	T	T	C	T	Y	T	T	T	T	Y	Y	T	C	-	Y	Y	T	C	C	Y	C	T	T
chr2	3922812	4.1724	6.7236e-05	0.1139	T	C	T	Y	Y	C	C	T	T	T	T	T	T	T	T	T	T	Y	T	T	T	T	C	C	T	C	Y	C	C	C	C	Y	T	C	T	-	Y	Y	C	T	T	Y	T	C	C
chr2	3923113	4.1060	7.8344e-05	0.1119	T	G	T	K	K	G	G	T	T	T	T	T	T	T	T	T	T	K	T	T	T	T	G	G	T	G	K	G	G	G	G	K	T	G	T	T	K	K	G	T	T	K	T	G	-
chr2	3923197	3.1455	7.1536e-04	0.0834	G	C	G	S	S	C	C	G	G	G	G	G	G	G	G	G	G	S	G	G	G	G	C	C	G	C	S	C	C	C	C	S	G	C	G	G	S	S	C	G	G	S	G	C	C
chr2	3923209	3.7224	1.8951e-04	0.1006	C	T	C	C	Y	C	C	C	C	C	C	C	C	C	C	C	C	C	C	C	C	C	C	C	C	C	C	C	C	C	C	Y	C	C	C	C	C	Y	C	C	C	C	C	C	C
chr2	3923213	4.0708	8.4950e-05	0.1109	C	A	C	M	M	A	A	C	C	C	C	C	C	C	C	C	C	M	C	C	C	C	A	A	C	A	M	A	A	A	A	M	C	A	C	C	M	M	A	C	C	M	C	A	A
chr2	3923230	3.3271	4.7086e-04	0.0889	C	T	C	C	Y	C	C	C	C	C	C	C	C	C	C	C	C	Y	C	C	C	C	C	C	C	C	Y	C	C	C	C	Y	C	C	C	C	C	Y	C	C	C	C	C	C	C
chr2	3923383	4.2047	6.2422e-05	0.1148	G	A	G	R	R	A	A	G	G	G	G	G	G	G	G	G	G	R	G	G	G	G	A	A	G	A	R	A	A	A	A	R	G	-	G	G	R	R	A	G	G	R	G	A	A
chr2	3923562	4.0540	8.8300e-05	0.1104	C	T	C	Y	Y	T	T	C	C	C	C	C	C	C	C	C	C	T	C	C	C	C	T	T	C	T	T	T	T	T	T	Y	C	-	C	C	Y	Y	T	C	C	Y	C	T	Y
chr2	3923974	4.5497	2.8202e-05	0.1250	G	T	G	K	K	T	T	G	G	G	G	G	G	G	G	G	G	K	G	G	G	G	T	T	G	T	K	T	T	T	T	K	-	K	G	G	K	K	T	G	G	K	G	T	T
chr2	3924214	3.3355	4.6184e-04	0.0891	C	T	C	C	Y	C	C	C	C	C	C	C	C	C	C	C	C	C	C	C	C	C	C	C	C	C	C	C	C	C	C	Y	-	C	C	C	C	C	C	C	C	C	C	C	C
chr2	3924427	4.8481	1.4187e-05	0.1336	T	C	T	Y	Y	C	C	T	T	T	T	T	T	T	T	T	T	Y	T	T	T	T	C	Y	T	C	Y	C	C	C	C	Y	T	-	T	T	Y	Y	C	T	T	Y	T	C	Y
chr2	3924924	3.7372	1.8313e-04	0.1010	G	A	G	G	R	G	G	G	G	G	G	G	G	G	G	G	G	G	G	G	G	G	G	G	G	G	G	G	G	G	G	R	G	G	G	G	G	R	G	G	G	G	G	G	G
chr2	3925023	3.6297	2.3460e-04	0.0979	C	T	C	C	Y	C	C	C	C	C	C	C	C	C	C	C	C	C	C	C	C	C	C	C	C	C	C	C	C	C	C	Y	C	C	C	C	C	Y	C	C	C	C	C	C	C
chr2	3925609	3.3764	4.2035e-04	0.0903	T	C	T	Y	Y	T	T	T	T	T	T	T	T	T	T	T	T	T	T	T	T	T	T	T	T	T	T	T	T	T	T	Y	T	T	T	T	-	Y	T	T	T	Y	T	T	T
chr2	3926220	3.1243	7.5115e-04	0.0828	C	T	C	C	C	Y	Y	C	C	C	C	C	C	C	C	C	C	Y	C	C	C	C	T	T	C	T	Y	Y	Y	T	Y	C	C	Y	C	C	C	C	Y	C	C	C	C	Y	Y
chr2	3926230	3.1716	6.7366e-04	0.0842	C	T	C	Y	Y	C	C	C	C	C	C	C	C	C	C	C	C	Y	C	C	C	C	C	C	C	C	Y	C	C	C	C	Y	C	C	C	C	Y	C	C	C	C	Y	C	C	C
chr2	3926543	4.5393	2.8888e-05	0.1247	C	G	C	C	C	S	S	C	C	C	C	C	C	C	C	C	C	C	C	C	C	C	G	S	C	S	C	S	S	G	S	C	C	S	C	C	C	C	S	C	C	C	C	S	S
chr2	3926934	4.5148	3.0564e-05	0.1239	T	C	T	T	T	Y	Y	T	T	T	T	T	T	T	T	T	T	T	T	T	T	T	C	Y	T	Y	T	Y	Y	Y	C	T	T	-	T	T	T	T	Y	T	T	T	T	Y	-
chr2	3927270	3.6140	2.4320e-04	0.0974	G	A	G	G	R	G	G	G	G	G	G	G	G	G	G	G	G	G	G	G	G	G	G	G	G	G	G	G	G	G	G	R	G	G	G	G	G	R	G	G	G	G	G	G	G
chr2	3927308	3.1561	6.9813e-04	0.0838	T	G	T	T	K	T	T	T	T	T	T	T	T	T	T	T	T	T	T	T	T	T	K	-	T	T	T	T	T	T	T	K	T	T	T	T	T	K	T	T	T	T	T	T	T
chr2	3931687	3.6138	2.4331e-04	0.0974	G	A	G	A	A	A	A	G	G	G	G	G	G	G	G	G	G	R	G	G	G	G	A	A	G	A	R	A	A	A	A	R	A	R	G	G	R	R	R	G	G	A	G	R	R
chr2	3932113	3.1688	6.7803e-04	0.0841	C	T	C	T	T	T	T	C	C	C	C	C	C	C	C	C	C	T	C	C	C	C	T	T	C	T	T	T	T	T	T	-	T	-	C	C	Y	Y	T	C	C	T	C	T	Y
chr2	3932151	5.3838	4.1322e-06	0.1491	T	G	T	G	G	G	G	T	T	T	T	T	T	T	T	T	T	K	T	T	T	T	G	G	T	G	K	G	G	G	G	K	G	-	T	T	K	K	K	T	T	G	T	K	K
chr2	3932193	4.2807	5.2394e-05	0.1171	C	T	C	C	C	C	C	C	C	C	C	C	C	C	C	C	C	C	C	C	C	C	C	C	C	C	C	C	C	C	C	Y	C	C	C	C	C	C	C	C	C	C	C	C	C
chr2	3934089	3.1287	7.4357e-04	0.0829	A	G	A	A	A	A	A	A	A	A	A	A	A	A	A	A	A	R	A	A	A	A	A	A	A	A	R	A	R	A	A	R	A	A	A	A	R	A	A	A	A	A	A	A	A
chr2	3934342	3.1389	7.2629e-04	0.0832	G	A	-	G	R	G	G	G	G	G	G	G	G	G	G	G	G	R	G	G	G	G	A	G	G	G	R	R	G	G	G	G	R	R	G	G	G	G	R	G	G	G	G	R	R
chr2	3934913	4.1555	6.9903e-05	0.1134	C	T	C	Y	C	C	C	C	C	C	C	C	C	C	C	C	C	C	C	C	C	C	Y	C	C	C	C	C	C	T	C	C	C	Y	C	C	C	C	Y	C	C	Y	C	Y	Y
chr2	3935006	5.0944	8.0467e-06	0.1408	G	A	G	G	G	G	G	G	G	G	G	G	G	G	G	G	G	G	G	G	G	G	R	G	G	G	G	G	G	R	G	G	G	R	G	G	G	G	R	G	G	G	G	R	R
chr2	3935522	3.8610	1.3772e-04	0.1047	A	G	A	A	A	A	A	A	A	A	A	A	A	A	A	A	A	A	A	A	A	A	R	A	A	A	A	A	A	A	A	A	A	R	A	A	A	A	R	A	A	A	A	R	R
chr2	3935980	3.0255	9.4291e-04	0.0799	T	G	T	K	T	T	T	T	T	T	T	T	T	T	T	T	T	K	T	T	T	T	K	G	T	G	K	T	K	G	G	K	K	G	T	T	T	-	K	T	T	K	T	K	K
chr2	3936606	3.9637	1.0872e-04	0.1077	G	A	G	R	R	A	A	G	G	G	G	G	G	G	G	G	G	R	G	G	G	G	A	A	G	A	R	G	R	R	A	R	R	A	G	-	R	R	A	G	G	R	G	A	R
chr2	3936738	3.0798	8.3217e-04	0.0815	T	A	T	A	A	A	A	T	T	T	T	T	T	T	T	T	T	W	T	T	T	T	A	A	T	A	W	W	A	A	A	W	A	W	T	T	W	W	A	T	T	A	T	A	W
chr2	3936761	3.1178	7.6241e-04	0.0826	C	T	C	Y	C	Y	Y	C	C	C	C	C	C	C	C	C	C	C	C	C	C	C	T	-	C	T	C	C	Y	Y	T	Y	Y	-	C	C	C	Y	Y	C	C	Y	C	Y	Y
chr2	3936775	3.4084	3.9052e-04	0.0913	A	T	A	T	T	T	T	A	A	A	A	A	A	A	A	A	A	W	A	A	A	A	T	-	A	T	W	W	T	T	T	W	T	-	A	A	W	W	T	A	A	T	A	T	W
chr2	3937487	3.2612	5.4807e-04	0.0869	T	C	T	C	C	C	C	T	T	T	T	T	T	T	T	T	T	Y	T	T	T	T	C	-	T	C	Y	Y	C	C	C	Y	C	Y	T	T	Y	Y	C	T	T	C	T	C	-
chr2	3937895	3.1258	7.4850e-04	0.0828	A	T	A	T	T	T	T	A	A	A	A	A	A	A	A	A	A	W	A	A	A	A	T	T	A	T	W	W	T	T	T	W	T	W	A	A	W	W	T	A	A	T	A	T	W
chr2	3938277	3.7473	1.7894e-04	0.1013	T	G	-	G	G	G	G	T	T	T	T	T	T	T	T	T	T	T	T	T	T	T	G	-	T	G	T	K	G	G	G	K	G	-	T	T	K	K	G	T	T	G	T	G	G
chr2	3938314	3.4863	3.2632e-04	0.0936	G	A	-	A	A	A	A	G	G	G	G	G	G	G	G	G	G	G	G	G	G	G	A	-	G	A	G	R	A	A	A	R	A	R	G	G	R	R	A	G	G	A	G	A	R
chr2	3941097	3.6211	2.3925e-04	0.0976	G	A	G	R	A	A	A	G	G	G	G	G	G	G	G	G	G	R	G	G	G	G	A	-	G	A	R	G	A	A	A	R	A	R	G	G	R	G	A	G	G	R	G	A	R
chr2	3942275	3.3875	4.0971e-04	0.0907	G	A	G	R	R	G	G	G	G	G	G	G	G	G	G	G	G	G	G	G	G	G	A	A	G	A	G	G	A	A	A	R	R	R	G	G	G	G	R	G	G	R	G	R	R
chr2	3942308	4.2469	5.6633e-05	0.1161	C	T	C	C	Y	C	C	C	C	C	C	C	C	C	C	C	C	C	C	C	C	C	Y	C	C	C	C	C	Y	Y	C	C	C	C	C	C	C	C	Y	C	C	C	C	Y	C
chr2	3942526	3.1812	6.5881e-04	0.0845	G	A	G	R	A	A	A	G	G	G	G	G	G	G	G	G	G	A	G	G	G	G	A	A	G	A	A	R	A	A	A	R	A	R	G	R	R	R	A	G	G	R	G	A	A
chr2	3942670	4.3605	4.3600e-05	0.1194	T	C	T	Y	C	Y	Y	T	T	T	T	T	T	T	T	T	T	T	T	T	T	T	C	C	T	C	T	T	C	C	Y	Y	-	Y	T	T	T	T	Y	T	T	Y	T	Y	Y
chr2	3943325	3.1798	6.6105e-04	0.0845	C	T	C	C	C	C	C	C	C	C	C	C	C	C	C	C	C	C	C	C	C	C	Y	C	C	C	C	C	C	Y	Y	C	C	C	C	C	C	C	Y	C	C	C	C	Y	C
chr2	3943359	3.0687	8.5365e-04	0.0811	C	T	C	C	Y	C	C	C	C	C	C	C	C	C	C	C	C	C	C	C	C	C	Y	Y	C	Y	C	C	Y	Y	T	C	Y	C	C	C	C	C	Y	C	C	C	C	Y	C
chr2	3943834	3.1500	7.0795e-04	0.0836	A	G	A	R	G	R	R	A	A	A	A	A	A	A	A	A	A	-	A	A	A	A	G	R	A	R	-	G	G	G	G	R	G	G	A	A	R	R	G	A	A	R	A	-	R
chr2	3943879	3.2491	5.6354e-04	0.0865	G	C	G	S	C	S	S	G	G	G	G	G	G	G	G	G	G	-	G	G	G	G	C	S	G	S	C	C	C	-	C	G	C	C	G	G	S	S	C	G	G	S	G	C	S
chr2	3943960	3.0044	9.8981e-04	0.0792	A	G	A	G	R	A	A	A	A	A	A	A	A	A	A	A	A	G	A	A	A	A	G	A	A	A	G	R	A	-	G	A	G	-	A	A	A	R	R	A	A	G	A	R	R
chr2	3944183	3.2967	5.0504e-04	0.0879	C	T	C	Y	Y	C	C	C	C	C	C	C	C	C	C	-	C	Y	C	C	C	C	-	Y	C	Y	Y	Y	Y	T	T	C	Y	-	C	C	C	C	C	C	C	Y	C	C	Y
chr2	3945908	3.9861	1.0325e-04	0.1084	G	C	G	S	S	G	G	G	G	G	G	G	G	G	G	G	G	S	G	G	G	G	C	S	G	S	S	S	S	C	C	S	-	S	G	G	G	-	S	G	G	S	G	S	S
chr2	3946774	3.0696	8.5193e-04	0.0812	C	T	C	Y	C	C	C	C	C	C	C	C	C	C	C	C	C	C	C	C	C	C	T	T	C	T	C	Y	T	Y	Y	-	Y	Y	C	C	C	C	Y	C	C	Y	C	Y	Y
chr2	3946861	3.7445	1.8011e-04	0.1013	A	G	A	R	R	A	A	A	A	A	A	A	A	A	A	A	A	R	A	A	A	A	G	-	A	G	R	R	G	R	G	A	R	R	A	A	A	A	R	A	A	R	A	R	R
chr2	3946871	3.3453	4.5152e-04	0.0894	G	C	G	S	S	G	G	G	G	G	G	G	G	G	G	G	G	S	G	G	G	G	C	-	G	C	S	S	C	S	C	G	S	S	G	G	G	G	S	G	G	S	G	S	S
chr2	3949311	3.4886	3.2461e-04	0.0937	C	T	C	C	Y	Y	Y	C	C	C	C	C	C	C	C	C	C	C	C	C	C	C	Y	C	C	C	C	Y	C	Y	C	Y	-	Y	C	C	C	-	C	C	C	C	C	C	Y
chr2	3950962	4.7218	1.8976e-05	0.1300	C	T	C	C	T	Y	Y	C	C	C	C	C	C	C	C	C	C	Y	C	C	C	C	Y	Y	C	Y	Y	C	C	Y	C	C	Y	C	C	C	Y	Y	T	C	C	C	C	T	C
chr2	3953845	4.1287	7.4353e-05	0.1126	G	A	G	A	R	R	R	G	G	G	G	G	G	G	G	G	G	R	G	G	G	G	A	G	G	G	R	A	A	R	R	R	-	-	G	G	G	G	A	G	G	A	G	A	G
chr2	3977159	3.0469	8.9766e-04	0.0805	C	T	C	T	T	T	T	C	C	C	C	C	C	C	C	C	C	T	C	C	C	C	Y	Y	C	Y	T	T	T	Y	T	T	T	-	C	C	Y	Y	T	C	C	T	C	T	Y
chr2	3977803	4.5446	2.8534e-05	0.1248	T	C	T	C	C	C	C	T	T	T	T	T	T	T	T	T	T	Y	T	T	T	T	Y	-	T	C	Y	C	C	C	Y	Y	C	Y	T	T	Y	Y	Y	T	T	C	T	Y	Y
chr2	3977992	3.0599	8.7118e-04	0.0809	A	T	A	T	T	-	T	A	A	A	A	A	A	A	A	A	A	W	A	A	A	A	W	T	A	T	W	T	T	T	W	W	-	-	A	W	W	W	W	W	A	T	W	W	T
chr2	3978895	3.2729	5.3349e-04	0.0872	T	C	T	Y	Y	C	C	T	T	T	T	T	T	T	T	T	T	C	T	T	T	T	-	Y	T	Y	C	Y	C	C	C	Y	-	Y	T	T	Y	Y	C	T	T	Y	T	C	Y
chr2	3980975	3.1699	6.7619e-04	0.0842	T	A	T	W	A	A	A	T	T	T	T	T	T	T	T	T	T	A	T	T	T	T	A	A	T	A	A	A	A	A	A	A	A	-	T	T	W	T	A	T	T	W	T	A	W
chr2	3989722	5.0186	9.5801e-06	0.1386	A	T	A	A	W	T	T	A	A	A	A	A	A	A	A	A	A	W	A	A	A	A	W	-	A	T	W	T	W	T	W	T	T	W	A	A	W	A	T	A	A	A	A	T	T
chr2	3994505	3.8727	1.3406e-04	0.1051	G	T	G	T	K	G	G	G	G	G	G	G	G	G	G	G	G	G	G	G	G	G	K	G	G	G	G	K	T	K	T	G	T	T	G	G	K	K	K	G	G	T	G	K	K
chr2	3998478	3.1268	7.4686e-04	0.0829	T	C	T	Y	Y	C	C	T	T	T	T	T	T	T	T	T	T	Y	T	T	T	T	Y	T	T	T	Y	T	Y	Y	Y	T	T	Y	T	T	Y	T	Y	T	T	Y	T	Y	Y
chr2	3998482	3.1121	7.7255e-04	0.0824	G	A	G	R	R	A	A	G	G	G	G	G	G	G	G	G	G	R	G	G	G	G	R	G	G	G	R	G	R	R	R	G	G	R	G	G	R	G	R	G	G	R	G	R	R
chr2	3998486	3.1121	7.7255e-04	0.0824	C	T	C	Y	Y	T	T	C	C	C	C	C	C	C	C	C	C	Y	C	C	C	C	Y	C	C	C	Y	C	Y	Y	Y	C	C	Y	C	C	Y	C	Y	C	C	Y	C	Y	Y
chr2	3999769	3.5944	2.5443e-04	0.0968	T	C	T	C	Y	C	C	T	T	T	T	T	T	T	T	T	T	Y	T	T	T	T	Y	C	T	C	Y	C	C	C	C	C	C	-	T	T	Y	Y	C	T	T	C	T	C	-
chr2	4001633	3.4649	3.4283e-04	0.0930	C	A	C	M	A	M	M	C	C	C	C	C	C	C	C	C	C	A	C	C	C	C	A	A	C	A	A	A	C	A	A	A	A	M	C	C	M	M	A	C	C	M	C	A	M
chr2	4003936	3.0213	9.5214e-04	0.0797	G	A	G	A	A	A	A	G	G	G	G	G	G	G	G	-	G	A	G	G	G	G	A	A	G	A	A	A	R	R	R	A	A	-	G	G	R	R	A	-	G	A	G	A	-
chr2	4004205	3.2791	5.2595e-04	0.0874	G	A	G	A	A	R	R	G	G	G	G	G	G	G	G	G	G	A	G	G	G	G	A	A	G	A	A	A	A	R	A	G	R	R	G	G	R	R	R	G	G	A	G	R	R
chr2	4005042	3.4957	3.1937e-04	0.0939	T	C	T	C	C	T	T	T	T	T	T	T	T	T	T	T	T	Y	T	T	T	T	C	Y	T	Y	Y	C	Y	Y	C	Y	Y	Y	T	T	Y	Y	C	T	T	C	T	C	C
chr2	4010599	3.3385	4.5867e-04	0.0892	C	T	C	C	C	C	C	C	C	C	C	C	C	C	C	C	C	C	C	C	C	C	C	Y	C	Y	C	C	C	Y	Y	C	Y	C	C	C	C	C	C	C	C	C	C	C	C
chr2	4019282	3.1208	7.5725e-04	0.0827	C	T	C	Y	T	Y	Y	C	C	C	C	C	C	C	C	C	C	Y	C	C	C	C	T	Y	C	Y	Y	T	T	Y	Y	C	T	C	C	C	Y	C	T	C	C	Y	C	T	C
chr2	4020020	3.3083	4.9172e-04	0.0883	T	C	T	Y	Y	Y	Y	T	T	T	T	T	T	T	T	T	T	Y	T	T	T	T	T	C	T	C	Y	C	C	C	C	T	Y	-	T	T	Y	T	C	T	T	Y	T	C	Y
chr2	4020837	3.1199	7.5873e-04	0.0827	C	T	C	Y	C	Y	Y	C	C	C	C	C	C	C	C	C	C	C	C	C	C	C	C	T	C	T	C	T	T	T	T	C	Y	Y	C	C	Y	Y	T	Y	C	Y	C	T	Y
chr2	4020840	3.5978	2.5244e-04	0.0969	G	T	G	K	G	K	K	G	G	G	G	G	G	G	G	G	G	G	G	G	G	G	K	T	G	T	G	T	T	T	T	G	K	K	G	G	K	K	T	G	G	K	G	T	K
chr2	4020852	3.2912	5.1147e-04	0.0878	G	A	G	R	G	R	R	G	G	G	G	G	G	G	G	G	G	G	G	G	G	G	R	A	G	A	G	A	A	A	A	G	R	R	G	G	R	R	A	G	G	R	G	A	R
chr2	4022797	3.7015	1.9882e-04	0.1000	A	G	A	R	R	A	A	A	A	A	A	A	A	A	A	A	A	G	A	A	A	A	R	-	A	G	R	R	G	G	G	A	G	R	A	A	R	A	G	A	A	R	A	G	G
chr2	4031603	5.1558	6.9848e-06	0.1425	G	A	G	G	R	G	G	G	G	G	G	G	G	G	G	G	G	G	G	G	G	G	R	G	G	G	G	G	G	R	G	G	G	R	G	G	R	R	R	G	G	G	G	R	R
chr2	4032108	4.8323	1.4714e-05	0.1332	G	A	G	G	R	G	G	G	G	G	G	G	G	G	G	G	G	R	G	G	G	G	R	R	G	R	R	G	G	R	R	G	G	R	G	G	R	-	R	G	G	G	G	R	R
chr2	4033359	3.4946	3.2019e-04	0.0938	C	T	C	T	Y	T	T	C	C	C	C	C	C	C	C	C	C	T	C	C	C	C	T	Y	C	Y	T	T	T	T	T	T	T	C	C	C	Y	Y	T	C	C	T	C	T	C
chr2	4034832	3.2577	5.5240e-04	0.0868	A	T	A	A	A	A	A	A	A	A	A	A	A	A	A	A	A	A	A	A	A	A	A	A	A	A	A	W	T	T	T	A	T	W	A	A	W	W	W	A	A	A	A	W	W
chr2	4035702	3.1173	7.6329e-04	0.0826	C	T	C	T	T	T	T	C	C	C	C	C	C	C	C	C	C	T	C	C	C	C	T	T	C	T	T	T	T	T	T	Y	T	-	C	C	Y	Y	T	C	Y	T	C	T	Y
chr2	4035933	3.1743	6.6940e-04	0.0843	C	T	C	Y	T	T	T	C	C	C	C	C	C	C	C	C	C	T	C	C	C	C	T	T	C	T	T	T	T	T	T	Y	T	Y	C	C	Y	Y	T	C	Y	Y	C	T	Y
chr2	4054063	4.2470	5.6620e-05	0.1161	G	A	G	G	R	R	R	G	G	G	G	G	G	G	G	G	G	G	G	G	G	G	G	G	G	G	G	G	G	G	R	G	G	G	G	G	G	G	R	G	G	G	G	R	G
chr2	4058704	3.1568	6.9693e-04	0.0838	C	T	C	C	C	Y	Y	C	C	C	C	C	C	C	C	C	C	T	C	C	C	C	Y	C	C	C	T	T	T	T	T	T	Y	C	C	C	Y	C	Y	C	C	C	C	Y	C
chr2	4059075	3.0877	8.1706e-04	0.0817	T	A	W	A	A	A	A	W	T	W	W	W	W	W	W	T	T	A	W	T	T	T	A	A	W	A	A	A	A	A	A	W	W	A	W	W	-	W	A	T	W	A	W	A	A
chr2	4080984	3.2865	5.1702e-04	0.0876	A	T	A	A	W	T	T	A	A	A	A	A	A	A	A	A	A	W	A	A	A	A	W	W	A	W	W	W	A	W	W	A	W	A	A	A	W	W	W	A	A	A	A	W	A
chr2	4083974	3.1255	7.4900e-04	0.0828	G	A	G	G	G	G	G	G	G	G	G	G	G	G	G	G	G	R	G	G	G	G	G	-	G	G	R	R	G	R	G	G	-	G	G	G	R	G	A	G	G	G	G	A	G
chr2	4087019	3.3820	4.1499e-04	0.0905	G	C	G	C	S	S	S	G	G	G	G	G	G	G	G	G	G	S	G	G	G	G	C	S	G	S	S	C	S	S	C	S	-	S	G	G	S	S	C	G	G	-	G	-	S
chr2	4098167	3.1294	7.4241e-04	0.0830	G	A	G	R	A	A	A	G	G	G	G	G	G	G	G	G	G	A	G	G	G	G	A	R	G	R	A	R	A	A	A	A	-	A	G	G	R	R	A	G	G	R	G	A	R
chr2	4098197	3.0101	9.7695e-04	0.0794	A	G	A	R	G	G	G	A	A	A	A	A	A	A	A	A	A	G	A	A	A	A	G	R	A	R	G	R	G	G	G	G	G	G	A	A	R	R	G	A	A	R	R	G	R
chr2	4098453	3.1412	7.2246e-04	0.0833	A	G	A	A	R	R	R	A	A	A	A	A	A	A	A	A	A	A	A	A	A	A	R	A	A	A	A	R	R	R	R	R	G	A	A	A	R	A	A	A	A	A	A	A	A
chr2	4098853	3.2225	5.9904e-04	0.0857	C	G	C	S	G	G	G	C	C	C	C	C	C	C	C	C	C	G	C	C	C	C	S	S	C	S	G	S	G	G	G	G	-	S	C	C	S	S	G	C	C	S	C	G	S
chr2	4102461	3.5574	2.7706e-04	0.0957	C	G	C	C	C	C	C	C	C	C	C	C	C	C	C	C	C	S	C	C	C	C	G	C	C	C	S	S	G	C	S	S	C	S	C	C	S	S	S	C	C	C	C	S	S
chr2	4124286	3.5463	2.8423e-04	0.0954	T	G	T	G	T	G	G	T	T	T	T	T	T	T	T	T	T	K	T	T	T	T	G	G	T	G	K	G	K	G	G	G	G	K	T	T	K	K	G	T	T	G	T	G	K
chr2	4124292	3.2631	5.4561e-04	0.0869	A	G	A	G	A	G	G	A	A	A	A	A	A	A	A	A	A	R	A	A	A	A	G	G	A	G	R	G	R	G	G	G	G	R	A	A	R	R	G	A	A	G	A	G	R
chr2	4127623	3.0893	8.1410e-04	0.0818	T	C	T	C	T	Y	Y	T	T	T	T	T	T	T	T	T	T	C	T	T	T	T	C	C	T	-	C	Y	-	C	Y	-	Y	C	T	T	Y	T	C	T	T	C	T	C	Y
chr2	4128169	3.4105	3.8864e-04	0.0913	A	G	A	A	R	R	R	A	A	A	A	A	A	A	A	A	A	R	A	A	A	A	G	R	A	R	R	G	A	A	R	R	G	A	-	A	R	A	R	A	A	A	A	R	A
chr2	4131041	3.0042	9.9039e-04	0.0792	G	A	G	R	A	A	A	G	G	G	G	G	G	G	G	G	G	A	G	G	G	G	A	-	G	A	A	A	A	A	A	A	A	-	R	G	R	R	A	G	G	R	G	A	-
chr2	4138423	3.4262	3.7476e-04	0.0918	G	A	G	R	G	R	R	G	G	G	G	G	G	G	G	G	G	G	G	G	G	G	A	R	G	R	G	R	R	R	R	G	R	G	G	G	G	G	G	G	G	R	G	G	G
chr2	4142769	3.4476	3.5681e-04	0.0924	G	C	G	S	G	S	S	G	G	G	G	G	G	G	G	G	G	G	G	G	G	G	G	G	G	G	G	S	S	S	S	G	G	G	G	G	G	G	S	G	G	S	G	S	G
chr2	4145655	3.0778	8.3598e-04	0.0814	T	G	T	G	K	G	G	T	T	T	T	T	T	T	T	T	T	G	T	T	T	T	G	G	T	G	G	G	G	G	G	K	G	K	T	T	K	-	G	T	T	G	T	G	G
chr2	4149064	3.0937	8.0603e-04	0.0819	A	G	A	G	G	G	G	A	A	A	A	A	A	A	A	A	A	G	A	A	A	A	G	-	A	G	G	G	G	G	G	G	G	-	A	A	R	R	R	A	R	G	R	R	-
chr2	4155742	3.1011	7.9239e-04	0.0821	A	G	A	R	A	A	A	A	A	A	A	A	A	A	A	A	A	A	A	A	A	A	A	-	A	A	A	A	A	A	A	R	A	A	A	A	R	A	R	A	A	R	A	R	A
chr2	4163816	3.0440	9.0357e-04	0.0804	C	G	C	S	G	G	G	-	C	C	C	C	C	C	C	C	C	G	C	C	C	-	S	G	C	G	G	G	G	S	S	G	G	S	C	C	S	S	G	C	C	S	C	G	S
chr2	4169332	3.6536	2.2203e-04	0.0986	G	A	G	G	G	G	G	G	G	G	G	G	G	G	G	G	G	R	G	G	G	G	G	G	G	G	R	G	G	G	G	G	G	G	G	G	G	G	G	G	G	G	G	G	G
chr2	4169350	3.0150	9.6615e-04	0.0795	C	G	C	G	S	G	G	C	C	C	C	C	C	C	C	C	C	G	C	C	C	C	G	G	C	G	G	G	G	G	G	S	G	S	C	C	S	C	G	C	C	G	C	G	S
chr2	4184334	3.3413	4.5575e-04	0.0893	T	G	T	K	G	K	K	T	T	T	T	T	T	T	T	T	T	T	T	T	T	T	G	K	T	K	T	K	G	G	G	K	K	G	T	T	K	K	G	T	T	K	T	G	G
chr2	4185908	3.4271	3.7406e-04	0.0918	C	T	C	C	C	C	C	C	C	C	C	C	C	C	C	C	C	C	C	C	C	C	C	C	C	C	C	C	C	C	C	C	C	C	C	C	C	C	Y	C	C	C	C	Y	C
chr2	4189793	3.5947	2.5427e-04	0.0968	A	G	A	A	R	A	A	A	A	A	A	A	A	A	A	A	A	A	A	A	A	A	R	-	A	A	A	R	R	A	A	A	-	A	A	A	A	A	R	A	A	A	A	R	A
chr2	4197189	3.0746	8.4213e-04	0.0813	T	C	T	Y	C	Y	Y	T	T	T	T	T	T	T	T	T	T	C	T	T	T	T	C	Y	T	Y	C	C	C	C	C	C	C	Y	T	T	Y	Y	Y	T	T	Y	T	Y	Y
chr2	4201943	3.7149	1.9280e-04	0.1004	C	T	C	C	Y	Y	Y	C	C	C	C	C	C	C	C	C	C	C	C	C	C	C	T	Y	C	Y	C	Y	Y	T	C	C	T	Y	C	C	Y	C	C	C	C	C	C	C	Y
chr2	4244041	3.1309	7.3975e-04	0.0830	C	T	-	C	Y	C	C	C	C	C	C	C	C	C	C	C	C	C	C	C	C	C	C	C	C	C	C	C	C	C	C	C	C	C	C	C	C	C	Y	C	C	C	C	Y	C
chr2	4256294	3.3984	3.9959e-04	0.0910	C	T	C	C	Y	C	C	C	C	C	C	C	C	C	C	C	C	C	C	C	C	C	C	C	C	C	C	T	Y	Y	Y	C	C	Y	C	C	C	C	C	Y	C	C	C	C	Y
chr2	4259664	3.0427	9.0634e-04	0.0804	G	C	G	S	C	C	C	G	G	G	G	G	G	G	G	G	G	C	G	G	G	G	S	C	G	C	C	S	G	C	S	C	-	S	G	G	S	S	S	G	G	S	G	S	S
chr2	4264240	3.3824	4.1453e-04	0.0905	G	A	G	G	G	R	R	G	G	G	G	G	G	G	G	G	G	G	G	G	G	G	G	G	G	G	G	G	G	G	G	G	G	G	G	G	G	G	G	G	-	G	G	G	G
chr2	4269833	3.7219	1.8972e-04	0.1006	C	T	C	Y	Y	T	T	C	C	C	C	C	C	C	C	C	C	T	C	C	C	C	T	C	C	C	T	T	T	Y	Y	Y	T	Y	C	C	Y	C	Y	C	C	Y	C	Y	Y
chr2	4269838	3.4826	3.2919e-04	0.0935	A	G	A	A	R	R	R	A	A	A	A	A	A	A	A	A	A	G	A	A	A	A	G	A	A	A	G	G	R	R	R	R	G	R	A	A	A	A	R	A	A	A	A	R	R
chr2	4270579	3.0640	8.6292e-04	0.0810	C	G	C	S	S	C	C	C	C	C	C	C	C	C	C	C	C	C	C	C	C	C	S	G	C	G	C	S	G	G	G	S	G	S	C	S	S	S	G	C	S	S	C	G	S
chr2	4270587	3.6689	2.1436e-04	0.0990	G	A	G	R	R	G	G	G	G	G	G	G	G	G	G	G	G	G	G	G	G	G	R	A	G	A	G	R	A	A	A	R	A	R	G	G	R	R	A	G	G	R	G	A	R
chr2	4270730	3.3733	4.2331e-04	0.0902	G	C	G	S	G	-	G	G	G	G	G	G	G	G	G	G	G	G	G	G	G	G	S	-	G	C	-	S	C	C	C	S	C	S	G	G	S	S	C	G	G	S	G	C	S
chr2	4286688	3.8574	1.3886e-04	0.1046	G	A	G	A	R	G	G	G	G	G	G	G	G	G	G	G	G	R	G	G	G	G	R	R	G	R	R	R	A	A	A	R	A	-	G	G	-	-	A	G	G	A	G	A	A
chr2	4286696	3.1323	7.3740e-04	0.0830	A	G	A	G	R	A	A	A	A	A	A	A	A	A	A	A	A	R	A	A	A	A	R	G	A	G	R	R	G	G	G	R	G	G	A	R	G	R	G	A	A	G	A	G	G
chr2	4286723	3.9404	1.1471e-04	0.1071	G	A	G	A	R	G	G	G	G	G	G	G	G	G	G	G	G	R	G	G	G	G	R	A	G	A	R	R	A	A	A	R	A	A	G	G	R	R	A	G	R	A	G	A	-
chr2	4286774	3.1424	7.2052e-04	0.0833	G	A	G	A	R	G	G	G	G	G	G	G	G	G	G	G	G	R	G	G	G	G	R	A	G	A	R	R	A	A	A	R	A	A	G	-	R	-	A	G	G	A	G	A	R
chr2	4286894	3.5940	2.5467e-04	0.0968	C	T	C	C	C	C	C	C	C	C	C	C	C	C	C	C	C	C	C	C	C	C	C	-	C	Y	C	C	C	C	C	C	C	C	C	C	C	C	Y	C	C	C	C	Y	C
chr2	4287045	3.6172	2.4142e-04	0.0975	A	T	A	T	W	A	A	A	A	A	A	A	A	A	A	A	A	W	A	A	A	A	W	T	A	T	W	W	T	T	T	W	T	-	A	A	T	W	T	A	A	T	A	T	W
chr2	4287111	3.9404	1.1470e-04	0.1071	G	A	G	R	R	G	G	G	G	G	G	G	G	G	G	G	G	R	G	G	G	G	R	R	G	R	R	G	R	A	G	R	R	R	G	G	R	G	R	G	G	R	G	R	R
chr2	4287241	3.3203	4.7826e-04	0.0887	C	G	C	G	S	C	C	C	C	C	C	C	C	C	C	C	C	S	C	C	C	C	S	S	C	S	S	S	S	S	S	S	S	-	C	C	S	S	G	C	C	G	C	G	S
chr2	4287772	3.3099	4.8985e-04	0.0883	A	G	A	G	R	A	A	A	A	A	A	A	A	A	A	A	A	R	A	A	A	A	A	G	A	G	R	R	R	G	R	R	G	G	A	A	R	R	G	A	A	G	A	G	-
chr2	4288242	3.3483	4.4842e-04	0.0895	G	A	G	A	R	G	G	G	G	G	G	G	G	G	G	G	G	R	G	G	G	G	G	A	G	A	R	R	A	A	A	R	A	R	G	G	R	G	A	G	G	A	G	A	-
chr2	4288755	3.5353	2.9152e-04	0.0951	A	G	A	G	A	A	A	A	A	A	A	A	A	A	A	A	A	R	A	A	A	A	A	R	A	R	R	R	G	G	G	R	R	R	A	A	R	R	G	A	A	G	A	G	G
chr2	4288771	4.0330	9.2676e-05	0.1098	C	G	C	G	C	C	C	C	C	C	C	C	C	C	C	C	C	S	C	C	C	C	C	S	C	-	S	S	G	G	G	S	G	S	C	C	S	S	G	C	C	G	C	G	-
chr2	4288797	3.8355	1.4604e-04	0.1040	A	G	A	G	A	A	A	A	A	A	A	A	A	A	A	A	A	R	A	A	A	A	A	-	A	-	R	R	G	G	G	R	G	G	A	A	R	R	G	A	A	G	A	G	R
chr2	4288817	3.5159	3.0485e-04	0.0945	C	T	C	T	C	C	C	C	C	C	C	C	C	C	C	C	C	Y	C	C	C	C	C	T	C	T	Y	Y	T	T	T	Y	-	-	C	C	Y	Y	T	C	C	T	C	T	Y
chr2	4288864	3.3024	4.9839e-04	0.0881	C	A	C	A	C	C	C	C	C	C	C	C	C	C	C	C	C	M	C	C	C	C	C	A	C	A	M	M	A	A	A	M	A	M	C	C	M	M	A	C	C	A	C	A	M
chr2	4288990	4.1693	6.7718e-05	0.1138	G	C	G	C	G	G	G	G	G	G	G	G	G	G	G	G	G	S	G	G	G	G	G	-	G	C	S	S	C	C	C	S	C	-	G	G	S	S	C	G	G	C	G	C	S
chr2	4289038	3.6699	2.1387e-04	0.0990	G	A	G	A	G	G	G	G	G	G	G	G	G	G	G	G	G	R	G	G	G	G	G	-	G	A	R	R	A	A	A	R	A	A	G	G	R	-	R	G	G	A	G	R	R
chr2	4289117	3.7860	1.6367e-04	0.1025	A	G	A	G	A	A	A	A	A	A	A	A	A	A	A	A	A	R	A	A	A	A	A	-	A	G	R	R	G	G	G	R	G	-	A	A	R	R	R	A	A	G	A	R	R
chr2	4289211	3.5168	3.0424e-04	0.0945	A	G	A	R	A	A	A	A	A	A	A	A	A	A	A	A	A	R	A	A	A	A	A	R	A	R	R	A	R	G	A	R	R	R	A	A	R	A	A	A	A	R	A	A	R
chr2	4289887	4.3596	4.3697e-05	0.1194	C	T	C	T	C	C	C	C	C	C	C	C	C	C	C	C	C	Y	C	C	C	C	C	-	C	T	Y	Y	T	T	Y	C	Y	Y	C	C	C	C	Y	C	C	T	C	Y	Y
chr2	4290600	3.4678	3.4057e-04	0.0930	T	A	T	A	W	T	T	T	T	T	T	T	T	T	T	T	T	T	T	T	-	T	W	-	T	A	T	W	A	A	A	W	A	-	T	A	W	W	A	T	T	A	T	A	W
chr2	4292585	3.3968	4.0108e-04	0.0909	G	A	G	A	R	G	G	G	G	G	G	G	G	G	G	G	G	R	G	G	G	G	R	A	G	A	R	R	R	A	A	G	R	R	G	G	R	R	R	G	G	A	G	R	R
chr2	4293255	4.2160	6.0812e-05	0.1152	C	G	C	S	S	C	C	C	C	C	C	C	C	C	C	C	C	S	C	C	C	C	S	S	C	S	S	S	G	S	G	C	S	S	C	C	S	C	G	C	C	S	C	G	S
chr2	4293461	3.1398	7.2478e-04	0.0833	T	C	T	C	Y	T	T	T	T	T	T	T	T	T	T	T	T	Y	T	T	T	T	Y	C	T	C	Y	Y	C	C	C	Y	C	Y	T	Y	Y	Y	C	T	T	C	T	C	Y
chr2	4293876	3.0348	9.2296e-04	0.0801	C	T	C	T	Y	C	C	C	C	C	C	C	C	C	C	C	C	Y	C	C	C	C	Y	T	C	T	Y	Y	T	T	T	Y	T	Y	C	Y	Y	Y	T	C	C	T	C	T	Y
chr2	4295088	4.4793	3.3165e-05	0.1229	G	A	G	A	A	R	R	G	G	G	G	G	G	G	G	G	G	R	G	G	G	G	A	A	G	A	R	A	A	A	A	R	A	R	G	R	R	R	A	G	G	A	G	A	R
chr2	4295282	3.4615	3.4552e-04	0.0929	T	C	T	C	Y	T	T	T	T	T	T	T	T	T	T	T	T	Y	T	T	T	T	Y	C	T	C	Y	Y	C	C	C	Y	C	Y	T	Y	Y	Y	C	T	T	C	T	C	Y
chr2	4295359	3.7365	1.8343e-04	0.1010	G	C	G	C	C	S	S	G	G	G	G	G	G	G	G	G	G	S	G	G	G	G	C	C	G	C	S	C	C	C	C	S	C	S	G	S	S	S	C	G	G	C	G	C	S
chr2	4295490	3.1071	7.8143e-04	0.0823	C	T	C	T	Y	C	C	C	C	C	C	C	C	C	C	C	C	Y	C	C	C	C	Y	-	C	T	Y	Y	T	T	T	Y	T	-	C	Y	Y	Y	T	C	C	T	C	T	T
chr2	4295506	3.6563	2.2067e-04	0.0986	T	G	T	G	K	T	T	T	T	T	T	T	T	T	T	T	T	K	T	T	T	T	K	-	T	G	K	K	G	G	G	K	G	K	T	K	K	K	G	T	T	G	T	G	G
chr2	4295508	3.5064	3.1158e-04	0.0942	T	C	T	C	Y	T	T	T	T	T	T	T	T	T	T	T	T	Y	T	T	T	T	Y	-	T	C	Y	Y	C	C	C	Y	C	Y	T	Y	Y	Y	C	T	T	C	T	C	C
chr2	4295653	3.2236	5.9760e-04	0.0858	G	A	G	A	R	G	G	G	G	G	G	G	G	G	G	G	G	R	G	G	G	G	R	A	G	A	R	R	A	A	A	R	A	A	G	R	R	R	A	G	G	A	G	A	-
chr2	4295665	3.2232	5.9810e-04	0.0858	C	T	C	T	Y	C	C	C	C	C	C	C	C	C	C	C	C	Y	C	C	C	C	Y	T	C	T	Y	Y	T	T	T	Y	T	T	C	Y	Y	Y	T	C	C	T	C	T	-
chr2	4295674	3.1135	7.6999e-04	0.0825	G	C	G	C	S	G	G	G	G	G	G	G	G	G	G	G	G	S	G	G	G	G	S	C	G	C	S	S	C	C	C	S	C	C	G	S	S	S	C	G	G	C	G	C	-
chr2	4295774	4.1949	6.3834e-05	0.1146	C	T	C	T	Y	C	C	C	C	C	C	C	C	C	C	C	C	Y	C	C	C	C	Y	T	C	T	Y	Y	T	T	T	Y	T	Y	C	Y	Y	Y	T	C	C	T	C	T	-
chr2	4295779	3.5548	2.7873e-04	0.0956	T	C	T	C	Y	T	T	T	T	T	T	T	T	T	T	T	T	Y	T	T	T	T	Y	C	T	C	Y	Y	C	C	C	Y	C	Y	T	Y	Y	Y	C	T	T	C	T	C	-
chr2	4295797	3.3667	4.2981e-04	0.0900	T	C	T	C	Y	T	T	T	T	T	T	T	T	T	T	T	T	Y	T	T	T	T	Y	C	T	C	Y	Y	C	C	C	Y	C	Y	T	Y	Y	Y	C	T	T	C	T	C	C
chr2	4295866	3.3996	3.9850e-04	0.0910	T	C	T	C	Y	T	T	T	T	T	T	T	T	T	T	T	T	Y	T	T	T	T	Y	C	T	C	Y	Y	C	C	C	Y	C	Y	T	Y	Y	Y	C	T	T	C	T	C	C
chr2	4295884	3.7998	1.5855e-04	0.1029	C	T	C	T	Y	C	C	C	C	C	C	C	C	C	C	C	C	Y	C	C	C	C	Y	T	C	T	Y	Y	T	T	T	Y	T	-	C	Y	Y	Y	T	C	C	T	C	T	Y
chr2	4295902	3.6281	2.3545e-04	0.0978	C	T	C	T	Y	C	C	C	C	C	C	C	C	C	C	C	C	Y	C	C	C	C	Y	T	C	T	Y	Y	T	T	T	Y	T	T	C	Y	Y	-	T	C	C	T	C	T	Y
chr2	4295906	3.4904	3.2330e-04	0.0937	A	C	A	C	M	A	A	A	A	A	A	A	A	A	A	A	A	M	A	A	A	A	M	C	A	C	M	M	C	C	C	M	C	C	A	M	M	M	C	A	A	C	A	C	M
chr2	4295931	3.5560	2.7795e-04	0.0957	G	T	G	T	K	G	G	G	G	G	G	G	G	G	G	G	G	K	G	G	G	G	K	T	G	T	K	K	T	T	T	K	T	-	G	K	K	K	T	G	G	T	G	T	-
chr2	4296072	3.5745	2.6639e-04	0.0962	G	A	G	A	R	G	G	G	G	G	G	G	G	G	G	G	G	R	G	G	G	-	R	A	G	A	R	R	A	A	A	R	A	R	G	R	R	R	A	G	G	A	G	A	R
chr2	4296078	3.5339	2.9247e-04	0.0950	G	A	G	A	R	G	G	G	G	G	G	G	G	G	G	G	G	R	G	G	G	-	R	A	G	A	R	R	A	A	A	R	A	R	G	R	R	R	A	G	G	A	G	A	R
chr2	4296255	3.2837	5.2038e-04	0.0876	C	G	C	G	S	C	C	C	C	C	C	C	C	C	C	C	C	S	C	C	C	C	S	G	C	G	S	S	G	G	G	S	G	-	C	S	S	S	G	C	C	G	C	G	G
chr2	4296639	3.6323	2.3318e-04	0.0979	A	G	A	G	R	A	A	A	A	A	A	A	A	A	A	A	A	R	A	A	A	A	R	-	A	G	R	R	G	G	G	R	-	R	A	R	R	R	G	A	A	G	A	G	G
chr2	4296757	3.5088	3.0986e-04	0.0943	T	C	T	C	Y	T	T	T	T	T	T	T	T	T	T	T	T	Y	T	T	T	T	Y	-	T	C	Y	Y	C	C	C	Y	C	C	T	Y	Y	Y	C	T	T	C	T	C	C
chr2	4296799	3.3991	3.9897e-04	0.0910	G	A	G	A	R	G	G	G	G	G	G	G	G	G	G	G	G	R	G	G	G	G	R	-	G	A	R	R	A	A	A	R	A	A	G	R	R	R	A	G	G	A	G	A	-
chr2	4296846	3.3536	4.4300e-04	0.0896	A	G	A	G	R	A	A	A	A	A	A	A	A	A	A	A	A	R	A	A	A	A	R	-	A	G	R	R	G	G	G	R	G	R	A	R	R	R	G	A	A	G	A	G	R
chr2	4296871	3.7984	1.5906e-04	0.1029	C	T	C	T	Y	C	C	C	C	C	C	C	C	C	C	C	C	Y	C	C	C	C	Y	-	C	T	Y	Y	T	T	T	Y	T	Y	C	Y	Y	Y	T	C	C	T	C	T	Y
chr2	4297077	3.6751	2.1132e-04	0.0992	T	C	T	C	Y	T	T	T	T	T	T	T	T	T	T	T	T	Y	T	T	T	T	Y	C	T	C	Y	Y	C	C	C	Y	C	Y	T	T	Y	Y	C	T	T	C	T	C	Y
chr2	4297221	3.3961	4.0166e-04	0.0909	G	C	G	C	S	G	G	G	G	G	G	G	G	G	G	G	G	S	G	G	G	G	S	C	G	C	S	S	C	C	C	S	C	C	G	G	S	S	C	G	G	C	G	C	S
chr2	4297252	3.0471	8.9727e-04	0.0805	C	G	C	G	S	C	C	C	C	C	C	C	C	C	C	C	C	S	C	C	C	C	S	G	C	G	S	S	G	G	G	S	G	G	C	C	S	S	G	C	C	G	C	G	S
chr2	4297407	3.4482	3.5630e-04	0.0925	C	A	C	A	M	C	C	C	C	C	C	C	C	C	C	C	C	M	C	C	C	C	M	A	C	A	M	M	A	A	A	M	A	-	C	C	M	M	A	C	C	A	C	A	A
chr2	4297436	3.8860	1.3002e-04	0.1055	C	T	C	T	Y	C	C	C	C	C	C	C	C	C	C	C	C	Y	C	C	C	C	Y	T	C	-	Y	Y	T	T	T	C	T	-	C	C	-	Y	T	C	C	T	C	T	Y
chr2	4297483	3.5635	2.7324e-04	0.0959	C	T	C	T	Y	C	C	C	C	C	C	C	C	C	C	C	C	Y	C	C	C	C	Y	T	C	T	Y	Y	T	T	T	Y	T	T	C	C	Y	Y	T	C	C	T	C	T	-
chr2	4297683	3.7118	1.9418e-04	0.1003	C	T	C	T	Y	C	C	C	C	C	C	C	C	C	C	-	C	Y	C	C	C	C	Y	T	C	T	Y	Y	T	T	T	Y	T	-	C	C	Y	Y	T	C	C	T	C	T	-
chr2	4297862	3.5025	3.1438e-04	0.0941	T	C	T	T	Y	T	T	T	T	T	T	T	T	T	T	T	T	T	T	T	T	T	Y	Y	T	Y	T	Y	C	C	C	Y	C	Y	T	T	Y	T	Y	T	T	T	T	Y	Y
chr2	4297906	3.2216	6.0028e-04	0.0857	G	A	G	A	R	R	R	G	G	G	G	G	G	G	G	G	G	R	G	G	G	G	R	-	G	A	R	A	A	A	A	R	A	-	G	A	R	A	A	R	R	A	R	A	A
chr2	4297938	3.3778	4.1902e-04	0.0904	G	A	G	A	R	G	G	G	G	G	G	G	G	G	G	G	G	R	G	G	G	G	R	A	G	A	R	R	A	A	A	R	A	R	G	G	R	R	A	G	G	A	G	A	A
chr2	4298009	3.7477	1.7878e-04	0.1014	C	G	C	G	S	C	C	C	C	C	C	C	C	C	C	C	C	S	C	C	C	C	S	G	C	G	S	S	G	G	G	S	G	S	C	C	S	C	G	C	C	G	C	G	S
chr2	4298018	4.0761	8.3921e-05	0.1111	C	G	C	G	S	C	C	C	C	C	C	C	C	C	C	C	C	S	C	C	C	C	S	G	C	G	S	S	G	G	G	S	G	S	C	C	S	C	G	C	C	-	C	G	S
chr2	4298042	3.8633	1.3699e-04	0.1048	T	C	T	C	Y	T	T	T	T	T	T	T	T	T	T	T	T	Y	T	T	T	T	Y	C	T	C	Y	Y	C	C	C	Y	C	Y	T	T	Y	T	C	T	T	C	T	C	Y
chr2	4298069	3.4557	3.5015e-04	0.0927	T	G	T	T	K	T	T	T	T	T	T	T	T	T	T	T	T	T	T	T	T	T	K	K	T	K	T	K	G	G	G	T	G	K	T	T	K	T	K	T	T	T	T	K	-
chr2	4298087	3.7092	1.9534e-04	0.1002	C	T	C	T	Y	C	C	C	C	C	C	C	C	C	C	C	C	Y	C	C	C	C	Y	T	C	T	Y	Y	T	T	T	Y	T	Y	C	C	Y	C	T	C	C	T	C	T	Y
chr2	4298246	4.0467	8.9804e-05	0.1102	G	A	G	R	R	G	G	G	G	G	G	G	G	G	G	G	G	R	G	G	G	G	R	-	G	A	R	R	A	A	A	R	-	R	G	G	R	R	A	G	G	R	G	A	R
chr2	4298516	3.5567	2.7754e-04	0.0957	A	G	A	R	R	A	A	A	A	A	A	A	A	A	A	A	A	R	A	A	A	A	R	G	A	G	R	R	G	G	G	R	G	R	A	A	R	R	G	A	A	R	A	G	-
chr2	4298558	3.5202	3.0189e-04	0.0946	T	A	T	W	W	T	T	T	T	T	T	T	T	T	T	T	T	W	T	T	T	T	W	A	T	A	W	W	A	A	A	W	-	-	T	T	W	W	A	T	T	W	T	A	W
chr2	4298664	4.6034	2.4922e-05	0.1265	C	T	C	Y	Y	C	C	C	C	C	C	C	C	C	C	C	C	Y	C	C	C	C	Y	T	C	T	Y	Y	T	T	T	Y	T	-	C	C	Y	Y	T	C	C	Y	C	T	-
chr2	4298883	3.3805	4.1641e-04	0.0904	A	G	A	R	R	A	A	A	A	A	A	A	A	A	A	A	A	R	A	A	A	A	R	G	A	G	R	R	G	G	G	R	G	-	A	A	R	R	G	A	A	R	A	G	R
chr2	4301271	3.6378	2.3026e-04	0.0981	C	T	C	T	Y	C	C	C	C	C	C	C	C	C	C	C	C	Y	C	C	C	C	Y	-	C	T	Y	Y	T	T	T	Y	T	Y	C	-	Y	Y	T	C	C	T	C	T	Y
chr2	4301501	3.2447	5.6926e-04	0.0864	T	C	T	C	Y	T	T	T	T	T	T	T	T	T	T	T	T	Y	T	T	T	T	Y	C	T	C	Y	Y	C	C	C	Y	C	-	T	T	Y	Y	C	T	T	C	T	C	Y
chr2	4301631	3.2740	5.3206e-04	0.0873	T	G	T	G	K	T	T	T	T	T	T	T	T	T	T	T	T	K	T	T	T	T	K	G	T	G	K	K	G	G	G	K	G	-	T	T	K	K	G	T	T	G	T	G	K
chr2	4301797	3.6078	2.4670e-04	0.0972	G	A	G	A	R	G	G	G	G	G	G	G	G	G	G	G	G	R	G	G	G	G	R	A	G	A	R	R	A	A	A	R	A	-	G	G	R	R	A	G	G	A	G	A	R
chr2	4301798	3.6832	2.0738e-04	0.0994	A	T	A	T	W	A	A	A	A	A	A	A	A	A	A	A	A	W	A	A	A	A	W	T	A	T	W	W	T	T	T	W	T	-	A	A	W	W	T	A	A	T	A	T	W
chr2	4301806	3.3026	4.9815e-04	0.0881	A	G	A	G	R	A	A	A	A	A	A	A	A	A	A	A	A	R	A	A	A	A	R	G	A	G	R	R	G	G	G	R	G	-	A	A	R	R	G	A	A	G	A	G	R
chr2	4301809	3.6078	2.4670e-04	0.0972	T	A	T	A	W	T	T	T	T	T	T	T	T	T	T	T	T	W	T	T	T	T	W	A	T	A	W	W	A	A	A	W	A	-	T	T	W	W	A	T	T	A	T	A	W
chr2	4301810	3.6078	2.4670e-04	0.0972	T	G	T	G	K	T	T	T	T	T	T	T	T	T	T	T	T	K	T	T	T	T	K	G	T	G	K	K	G	G	G	K	G	-	T	T	K	K	G	T	T	G	T	G	K
chr2	4302338	3.8374	1.4540e-04	0.1040	A	G	A	G	R	A	A	A	A	A	A	A	A	A	A	A	A	R	A	A	A	A	R	-	A	G	R	R	G	G	G	R	G	R	A	A	R	R	G	A	A	G	A	G	R
chr2	4302502	3.4143	3.8525e-04	0.0915	C	G	C	G	S	C	C	C	C	C	C	C	C	C	C	C	C	S	C	C	C	C	S	G	C	G	S	S	G	G	G	S	G	-	C	C	S	S	G	C	C	G	C	G	-
chr2	4302583	3.0658	8.5945e-04	0.0811	G	A	G	A	R	G	G	G	G	G	G	G	G	G	G	G	G	R	G	G	G	G	R	A	G	A	R	R	A	A	A	R	A	R	G	G	R	R	A	G	G	A	G	A	A
chr2	4302640	3.0037	9.9153e-04	0.0792	G	A	G	A	R	G	G	G	G	G	G	G	G	G	G	G	G	R	G	G	G	G	R	A	G	A	R	R	A	A	A	R	A	R	G	G	R	R	A	G	G	A	G	A	R
chr2	4302654	3.8316	1.4735e-04	0.1038	G	T	G	T	K	G	G	G	G	G	G	G	G	G	G	G	G	K	G	G	G	G	K	-	G	T	K	K	T	T	T	K	T	K	G	G	K	K	T	G	G	T	G	T	K
chr2	4302655	3.8316	1.4735e-04	0.1038	A	G	A	G	R	A	A	A	A	A	A	A	A	A	A	A	A	R	A	A	A	A	R	-	A	G	R	R	G	G	G	R	G	R	A	A	R	R	G	A	A	G	A	G	R
chr2	4302673	3.6352	2.3165e-04	0.0980	C	T	C	T	Y	C	C	C	C	C	C	C	C	C	C	C	C	Y	C	C	C	C	Y	-	C	T	Y	Y	T	T	T	Y	T	Y	C	C	Y	Y	T	C	C	T	C	T	Y
chr2	4302684	3.5891	2.5757e-04	0.0967	T	C	T	C	C	Y	Y	T	T	T	T	T	T	T	T	T	T	Y	T	T	T	T	Y	-	T	Y	Y	Y	C	C	C	Y	C	Y	T	T	Y	Y	C	T	T	C	T	C	Y
chr2	4302814	3.4783	3.3247e-04	0.0934	A	G	A	G	R	A	A	A	A	A	A	A	A	A	A	A	A	R	A	A	A	A	R	-	A	G	R	R	G	G	G	G	G	-	A	A	R	R	G	A	A	G	A	G	R
chr2	4302834	3.6655	2.1602e-04	0.0989	C	T	C	T	Y	C	C	C	C	C	C	C	C	C	C	C	C	Y	C	C	C	C	Y	-	C	T	Y	Y	T	T	T	T	T	Y	C	C	Y	Y	T	C	C	T	C	T	Y
chr2	4302970	3.4866	3.2617e-04	0.0936	A	G	A	G	R	A	A	A	A	A	A	A	A	A	A	A	A	R	A	A	A	A	R	G	A	G	R	R	G	G	G	R	G	R	A	R	R	R	G	A	A	G	A	G	R
chr2	4303143	3.2961	5.0568e-04	0.0879	A	G	A	G	R	A	A	A	A	A	A	A	A	A	A	A	A	R	A	A	A	A	R	G	A	-	R	R	G	G	G	R	G	R	A	A	R	R	G	A	A	G	A	G	R
chr2	4303304	3.4527	3.5258e-04	0.0926	A	G	A	R	R	A	A	A	A	A	A	A	A	A	A	A	A	R	A	A	A	A	R	G	A	G	R	R	G	G	G	R	G	R	A	A	R	R	G	A	A	R	A	G	R
chr2	4303512	3.7934	1.6090e-04	0.1027	A	G	A	G	R	A	A	A	A	A	A	A	A	A	A	A	A	R	A	A	A	A	R	-	A	G	R	R	G	G	G	R	G	-	A	A	R	R	R	A	A	G	A	R	R
chr2	4303878	3.3752	4.2147e-04	0.0903	G	A	G	A	R	G	G	G	G	G	G	G	G	G	G	G	G	R	G	G	G	G	R	A	G	A	R	R	A	A	A	R	A	R	G	G	R	G	A	G	G	A	G	A	A
chr2	4303884	3.4192	3.8087e-04	0.0916	G	A	G	A	R	G	G	G	G	G	G	G	G	G	G	G	G	R	G	G	G	G	R	A	G	A	R	R	A	A	A	R	A	R	G	G	R	G	A	G	G	A	G	A	-
chr2	4303894	3.8000	1.5849e-04	0.1029	G	A	G	A	R	G	G	G	G	G	G	G	G	G	G	G	G	R	G	G	G	G	R	-	G	A	R	R	A	A	A	R	A	R	G	G	R	G	A	G	G	A	G	A	-
chr2	4303899	3.4291	3.7234e-04	0.0919	A	G	A	G	R	A	A	A	A	A	A	A	A	A	A	A	A	R	A	A	A	A	R	-	A	G	R	R	G	G	G	R	G	R	A	A	R	A	G	A	A	G	A	G	G
chr2	4304215	3.5199	3.0205e-04	0.0946	G	A	G	A	R	G	G	G	G	G	G	G	G	G	G	G	G	R	G	G	G	G	R	-	G	A	R	R	A	A	A	R	A	R	G	G	R	-	A	G	G	A	G	A	R
chr2	4305296	3.2092	6.1771e-04	0.0853	G	A	G	A	R	G	G	G	G	G	G	G	G	G	G	G	G	R	G	G	G	G	R	A	G	A	R	R	A	A	A	R	-	R	G	G	R	R	A	G	G	A	G	A	R
chr2	4305309	3.2092	6.1771e-04	0.0853	T	C	T	C	Y	T	T	T	T	T	T	T	T	T	T	T	T	Y	T	T	T	T	Y	C	T	C	Y	Y	C	C	C	Y	-	Y	T	T	Y	Y	C	T	T	C	T	C	Y
chr2	4305338	3.2481	5.6476e-04	0.0865	C	G	C	G	S	C	C	C	C	C	C	C	C	C	C	C	C	S	C	C	C	C	S	G	C	G	S	S	G	G	G	S	-	S	C	C	S	S	G	C	C	G	C	G	S
chr2	4310113	4.0597	8.7154e-05	0.1106	T	C	T	C	Y	T	T	T	T	T	T	T	T	T	T	T	T	Y	T	T	T	T	Y	C	T	C	Y	Y	C	C	C	Y	C	C	T	T	Y	Y	C	T	T	-	T	C	Y
chr2	4310246	3.5008	3.1567e-04	0.0940	G	A	G	A	R	G	G	G	G	G	G	G	G	G	G	G	G	R	G	G	G	G	R	-	G	A	R	R	A	A	A	R	-	R	G	G	R	R	A	G	G	A	G	A	A
chr2	4310261	3.6768	2.1047e-04	0.0993	A	G	A	G	R	A	A	A	A	A	A	A	A	A	A	A	A	A	A	A	A	A	R	-	A	G	A	R	G	G	G	R	-	R	A	A	R	R	G	A	A	G	A	G	G
chr2	4310899	3.3228	4.7554e-04	0.0887	T	G	T	G	K	K	K	T	T	T	T	T	T	T	T	T	T	K	T	T	T	T	K	G	T	G	K	K	G	G	G	K	-	-	T	T	K	K	G	T	T	G	T	G	G
chr2	4314260	4.2521	5.5966e-05	0.1162	T	C	T	C	C	Y	Y	T	T	T	T	T	T	T	T	T	T	Y	T	T	T	T	Y	-	T	C	Y	Y	C	C	C	Y	C	Y	T	T	Y	Y	C	T	T	C	T	C	Y
chr2	4314283	4.1481	7.1102e-05	0.1132	C	T	C	T	T	Y	Y	C	C	C	C	C	C	C	C	C	C	Y	C	C	C	C	T	-	C	T	Y	Y	T	T	T	Y	T	-	C	C	Y	Y	T	C	C	T	C	T	Y
chr2	4315448	3.9093	1.2322e-04	0.1061	C	G	C	G	S	C	C	C	C	C	C	C	C	C	C	C	C	S	C	C	C	C	S	-	C	G	S	S	G	G	G	S	G	-	C	C	S	S	G	C	C	G	C	G	S
chr2	4316095	4.0523	8.8645e-05	0.1104	C	T	C	T	Y	Y	Y	C	C	C	C	C	C	C	C	C	C	Y	C	C	C	C	Y	-	C	T	Y	Y	T	T	T	Y	T	-	C	C	Y	Y	T	C	C	T	C	T	-
chr2	4318354	3.6788	2.0953e-04	0.0993	G	A	G	A	R	G	G	G	G	G	G	G	G	G	G	G	G	G	G	G	G	G	R	R	G	R	G	R	A	A	A	R	-	A	G	G	R	R	A	G	G	A	G	A	A
chr2	4318666	3.1803	6.6025e-04	0.0845	G	A	G	R	R	G	G	G	G	G	G	G	G	G	G	G	G	G	G	G	G	G	R	R	G	R	G	R	A	A	R	R	R	R	G	G	R	R	A	G	G	R	G	A	R
chr2	4319097	5.4151	3.8452e-06	0.1500	T	C	T	Y	T	T	T	T	T	T	T	T	T	T	T	T	T	Y	T	T	T	T	C	Y	T	Y	Y	C	C	C	C	Y	-	C	T	T	Y	Y	C	-	T	Y	T	C	-
chr2	4329303	3.9310	1.1723e-04	0.1068	G	A	G	A	R	G	G	G	G	G	G	G	G	G	G	G	G	R	G	G	G	G	R	A	G	A	R	R	A	A	A	R	A	A	G	G	R	R	A	G	G	A	G	A	-
chr2	4329636	3.0589	8.7316e-04	0.0808	G	A	G	A	R	G	G	G	G	G	G	G	G	G	G	G	G	R	G	G	G	G	R	A	G	A	R	R	A	R	R	R	A	-	G	G	G	G	A	G	G	A	G	A	A
chr2	4332271	4.1856	6.5222e-05	0.1143	G	A	G	R	R	G	G	G	G	G	R	G	G	G	G	G	G	R	G	G	G	G	R	A	G	A	R	R	A	A	A	R	A	R	G	G	R	R	A	G	G	R	G	A	R
chr2	4332309	3.4295	3.7193e-04	0.0919	G	A	G	R	R	G	G	G	G	G	G	G	G	G	G	G	G	A	G	G	G	G	R	A	G	A	A	R	A	R	A	R	A	R	G	G	R	R	A	G	G	R	G	A	R
chr2	4342492	3.9969	1.0072e-04	0.1087	C	T	C	C	Y	T	T	C	C	C	C	C	C	C	C	C	C	Y	C	C	C	C	T	Y	C	Y	Y	T	T	Y	T	C	C	C	C	C	Y	C	Y	C	C	C	C	Y	C
chr2	4349471	3.2051	6.2356e-04	0.0852	G	C	G	S	S	S	S	G	G	G	G	G	G	G	G	G	G	G	G	G	G	G	S	G	G	G	G	S	S	-	-	S	C	S	G	G	S	G	S	G	G	S	G	S	-
chr2	4383115	3.0821	8.2767e-04	0.0815	C	G	C	S	S	S	S	C	C	C	C	C	C	C	C	C	C	G	C	C	C	C	G	G	C	G	G	G	S	G	S	S	G	G	C	C	S	S	G	C	C	S	C	G	S
chr2	4387312	3.7438	1.8037e-04	0.1012	G	A	G	G	G	R	R	G	G	G	G	G	G	G	G	G	G	G	G	G	G	G	R	G	G	G	G	R	R	R	G	G	G	G	G	G	G	G	R	G	G	G	G	R	G
chr2	4405311	3.9384	1.1523e-04	0.1070	C	T	C	Y	T	Y	Y	C	C	C	C	C	C	C	C	C	C	T	C	C	C	C	T	-	C	Y	T	Y	Y	Y	Y	Y	T	C	C	C	Y	Y	Y	C	C	Y	C	Y	C
chr2	4405547	3.0602	8.7052e-04	0.0809	G	T	G	T	T	T	T	G	G	G	G	G	G	G	G	G	G	T	G	G	G	G	T	T	G	T	T	T	T	K	T	T	T	-	G	G	K	K	T	G	G	T	-	T	K
chr2	4405548	3.0995	7.9525e-04	0.0821	G	C	G	C	C	C	C	G	G	G	G	G	G	G	G	G	G	C	G	G	G	G	C	C	G	C	C	C	C	S	C	C	C	-	G	G	S	S	C	G	G	C	G	C	S
chr2	4405552	3.0977	7.9847e-04	0.0820	C	G	C	G	G	G	G	C	C	C	C	C	C	C	C	C	C	G	C	C	C	C	G	G	C	G	G	G	G	S	G	G	G	-	C	C	S	S	G	C	C	G	C	G	-
chr2	4413617	3.6933	2.0264e-04	0.0997	G	C	G	G	G	-	C	G	G	G	G	G	G	G	G	G	G	G	G	G	G	G	G	G	G	G	G	G	S	S	G	G	-	G	G	G	G	G	S	G	G	G	G	S	G
chr2	4413653	3.1155	7.6643e-04	0.0825	C	T	C	Y	Y	Y	Y	C	C	C	C	C	C	C	C	C	C	Y	C	C	C	C	Y	T	C	T	Y	Y	Y	Y	C	C	T	C	C	C	C	C	Y	C	C	C	C	Y	C
chr2	4450452	3.0062	9.8584e-04	0.0793	A	G	-	A	A	R	R	A	A	A	A	A	A	A	A	A	A	A	A	A	A	A	A	A	A	A	A	A	R	A	A	A	R	R	A	A	A	A	A	A	A	A	A	A	R
chr2	4581803	4.3286	4.6921e-05	0.1185	G	A	G	G	R	R	R	G	G	G	G	G	G	G	G	G	G	G	G	G	G	G	R	R	G	R	G	A	R	R	G	G	R	G	G	G	G	G	G	R	G	G	G	G	G
chr2	4604621	3.5018	3.1491e-04	0.0941	G	C	G	C	C	C	C	G	G	G	G	G	G	G	G	G	G	C	G	G	G	G	C	S	G	S	C	C	C	C	C	S	C	S	G	G	S	S	C	G	G	C	G	C	S
chr2	4604738	3.3316	4.6602e-04	0.0890	G	A	G	R	A	R	R	G	G	G	R	G	G	G	G	G	G	A	G	G	G	G	A	R	G	R	A	A	A	A	A	R	A	R	G	G	R	R	A	G	G	G	G	A	R
chr2	4617807	3.3765	4.2022e-04	0.0903	G	A	G	G	R	G	R	G	G	G	G	G	G	G	G	G	G	G	G	G	G	G	G	G	G	G	G	R	G	G	R	R	G	G	G	G	G	G	-	G	G	G	G	G	G
chr2	4617826	3.2133	6.1198e-04	0.0855	T	A	T	T	W	T	W	T	T	T	T	T	T	T	T	T	T	T	T	T	T	T	W	T	T	T	T	W	T	T	W	T	T	T	T	T	T	T	-	T	T	T	T	T	T
chr2	4625229	3.4169	3.8291e-04	0.0915	G	A	G	G	G	R	R	G	G	G	G	G	G	G	G	G	G	G	G	G	G	G	G	G	G	G	G	R	R	R	G	G	G	G	G	G	G	G	R	G	G	G	G	R	G
chr2	4696553	3.3054	4.9499e-04	0.0882	C	G	C	C	C	S	S	C	C	C	C	C	C	C	C	C	C	C	C	C	C	C	C	C	C	C	C	G	C	G	G	S	C	S	C	C	S	S	G	C	C	C	C	G	S
chr2	4696579	3.1466	7.1343e-04	0.0835	G	A	G	G	G	R	R	G	G	G	G	G	G	G	G	G	G	G	G	G	G	G	G	G	G	G	G	A	G	A	A	R	G	R	G	G	R	R	A	G	G	G	G	A	R
chr2	4716330	3.5913	2.5628e-04	0.0967	C	T	C	C	C	C	C	C	C	C	C	C	C	C	C	C	C	C	C	C	C	C	C	Y	C	Y	C	T	C	Y	C	Y	C	C	Y	Y	C	C	Y	C	C	C	C	Y	C
chr2	5147346	3.2729	5.3341e-04	0.0872	C	T	C	C	C	Y	Y	C	C	C	C	C	C	C	C	C	C	C	C	C	C	C	C	C	C	C	C	C	C	Y	C	C	Y	Y	C	C	C	C	Y	C	C	C	C	Y	Y
chr2	5151872	3.1993	6.3195e-04	0.0850	T	C	T	T	C	Y	Y	T	T	T	T	T	T	T	T	T	T	T	T	T	T	T	T	T	T	T	T	Y	T	C	C	Y	Y	C	T	T	Y	-	C	T	T	T	T	C	-
chr2	5151887	4.7360	1.8367e-05	0.1304	C	A	C	C	M	M	M	C	C	C	C	C	C	C	C	C	C	C	C	C	C	C	C	C	C	C	C	C	C	M	C	C	M	M	C	-	C	C	M	C	C	C	C	M	M
chr2	5151913	3.2739	5.3226e-04	0.0873	C	T	C	C	Y	Y	Y	C	C	C	C	C	C	C	C	C	C	C	C	C	C	C	C	C	C	C	C	C	Y	Y	C	C	Y	Y	C	C	C	C	Y	C	C	C	C	Y	Y
chr2	5152107	4.7946	1.6049e-05	0.1321	G	A	G	G	R	R	R	G	G	G	G	G	G	G	G	G	G	G	G	G	G	G	G	G	G	G	G	G	G	R	G	G	-	R	G	G	G	G	R	G	G	G	G	R	R
chr2	5152384	3.4218	3.7859e-04	0.0917	A	G	A	A	R	R	R	A	A	A	A	A	A	A	A	A	A	A	A	A	A	A	A	A	A	A	A	A	A	R	A	A	R	R	A	A	A	A	R	A	A	A	A	R	R
chr2	5154829	3.2093	6.1761e-04	0.0853	G	A	G	G	G	R	R	G	G	G	G	G	G	G	G	G	G	G	G	G	G	G	G	G	G	G	G	G	R	R	G	G	R	R	G	G	G	-	R	G	G	G	G	R	R
chr2	5159699	4.1623	6.8816e-05	0.1136	G	A	G	G	G	R	R	G	G	G	G	G	G	G	G	G	G	G	G	G	G	G	G	G	G	G	G	G	R	R	G	G	R	R	G	G	G	R	R	G	R	G	G	R	R
chr2	5188643	4.0600	8.7105e-05	0.1106	C	G	C	C	C	C	C	C	C	C	C	C	C	C	C	C	C	C	C	C	C	C	-	S	C	S	C	C	S	S	C	C	S	C	C	S	C	-	S	-	S	C	C	S	C
chr2	5188841	3.3682	4.2838e-04	0.0901	G	T	G	G	G	G	G	G	G	G	G	G	G	G	G	G	G	G	G	G	G	G	K	K	G	K	G	G	K	K	G	G	T	G	G	K	G	K	K	G	G	G	G	K	G
chr2	5193216	3.9932	1.0159e-04	0.1086	G	C	G	S	C	C	C	G	G	G	G	G	G	G	G	G	G	G	G	G	G	G	G	S	G	S	G	C	S	C	C	S	-	G	G	G	S	S	C	G	G	C	G	C	G
chr2	5193242	4.1430	7.1938e-05	0.1130	C	G	C	S	G	G	G	C	C	C	C	C	C	C	C	C	C	C	C	C	C	C	C	S	C	S	C	G	S	G	G	S	-	C	C	C	S	S	G	C	C	G	C	G	C
chr2	5193258	4.2813	5.2319e-05	0.1171	C	A	C	M	A	A	A	C	C	C	C	C	C	C	C	C	C	C	C	C	C	C	C	M	C	M	C	A	M	A	A	M	-	C	C	C	M	-	A	C	C	A	C	A	C
chr2	5193449	4.1115	7.7360e-05	0.1121	C	G	-	S	G	G	G	C	C	C	C	C	C	C	C	C	C	C	C	C	C	C	C	S	C	S	C	G	S	G	G	S	-	C	C	C	S	S	G	C	C	G	C	G	C
chr2	5193488	3.2274	5.9235e-04	0.0859	C	T	-	Y	T	T	T	C	C	C	C	C	C	C	C	C	C	C	C	C	C	C	C	Y	C	Y	C	T	Y	-	T	Y	-	C	C	C	Y	Y	T	C	C	T	C	T	C
chr2	5193558	3.7550	1.7578e-04	0.1016	C	T	C	Y	T	T	T	C	C	C	C	C	C	C	C	C	C	C	C	C	C	C	C	-	C	Y	C	T	Y	-	T	Y	C	C	C	C	Y	Y	T	C	C	T	C	T	C
chr2	5193905	4.4400	3.6311e-05	0.1217	C	T	C	Y	T	T	T	C	C	C	C	C	C	C	C	C	C	C	C	C	C	C	C	Y	C	Y	C	T	Y	T	T	Y	C	C	C	C	-	C	T	C	C	T	C	T	C
chr2	5193923	4.9256	1.1867e-05	0.1359	T	C	T	Y	C	C	C	T	T	T	T	T	T	T	T	T	T	T	T	T	T	T	T	Y	T	Y	T	C	Y	C	C	Y	T	T	T	T	T	-	C	T	T	C	T	C	T
chr2	5209493	3.2709	5.3589e-04	0.0872	T	C	T	C	Y	Y	Y	T	T	T	T	T	T	T	T	T	T	T	T	T	T	T	T	Y	T	Y	T	T	C	T	T	T	Y	T	T	T	T	Y	Y	T	T	C	T	Y	T
chr2	5212350	3.2347	5.8247e-04	0.0861	G	A	-	R	A	A	A	G	G	G	G	G	G	G	-	G	G	G	G	G	G	G	G	R	G	R	G	A	A	A	A	R	G	G	G	G	R	R	A	G	G	A	G	A	G
chr2	5212392	3.3629	4.3359e-04	0.0899	A	G	-	R	G	G	G	A	A	A	A	A	A	A	A	A	A	A	A	A	A	A	A	R	A	R	A	G	G	G	G	R	A	A	A	A	R	R	G	A	A	G	A	G	A
chr2	5212599	3.7630	1.7257e-04	0.1018	A	G	-	R	G	G	G	A	A	A	A	A	A	A	A	A	A	A	A	A	A	A	A	R	A	R	A	G	G	R	G	R	A	A	A	A	R	R	G	A	A	G	A	-	A
chr2	5212817	3.5481	2.8307e-04	0.0954	G	A	-	R	A	A	A	G	G	G	G	G	G	-	G	G	G	G	G	G	G	G	-	R	G	R	G	A	A	A	A	R	G	G	G	G	R	R	A	G	G	A	G	A	G
chr2	5212832	3.5817	2.6202e-04	0.0964	C	T	-	Y	T	T	T	C	C	C	C	C	C	-	C	C	C	C	C	C	C	C	-	Y	C	Y	C	T	T	T	T	Y	C	C	C	C	Y	Y	T	C	C	Y	C	T	C
chr2	5212997	3.0443	9.0307e-04	0.0804	G	T	-	K	T	T	T	G	G	G	G	-	G	-	G	G	G	G	G	G	G	G	-	K	G	K	G	T	T	T	T	K	G	G	G	G	K	K	T	G	G	T	G	T	G
chr2	5224941	5.3626	4.3389e-06	0.1485	A	G	A	R	G	G	G	A	A	A	A	A	A	A	A	-	A	A	A	A	A	A	A	-	A	R	A	G	A	G	G	A	G	A	R	A	A	R	G	R	A	G	A	G	A
chr2	5225578	4.9341	1.1640e-05	0.1361	C	A	C	M	A	A	A	C	C	C	C	C	C	C	C	C	C	C	C	C	C	C	C	M	C	M	C	A	M	A	M	C	C	C	C	C	C	C	M	C	C	A	C	M	C
chr2	5225811	3.1694	6.7700e-04	0.0841	G	A	G	G	G	G	G	G	G	G	G	G	G	G	G	G	G	G	G	G	G	G	G	G	G	G	G	G	G	G	G	R	-	G	G	R	G	R	G	G	G	-	R	G	G
chr2	5226074	3.0619	8.6723e-04	0.0809	G	T	G	G	G	G	G	G	G	G	G	G	G	G	G	G	G	G	G	G	G	G	G	K	G	K	G	K	K	G	G	G	G	G	G	-	G	G	G	G	G	G	G	G	G
chr2	5261325	4.1372	7.2906e-05	0.1129	G	A	G	R	A	A	A	G	G	G	G	G	G	G	G	G	G	G	G	G	G	G	R	R	G	R	G	A	R	A	A	R	G	G	G	G	R	G	A	G	G	A	G	A	G
chr2	5261415	4.8079	1.5564e-05	0.1325	A	G	A	R	G	G	G	A	A	A	A	A	A	A	A	A	A	A	A	A	A	A	R	R	A	R	A	G	R	G	G	A	A	A	A	A	R	A	G	A	A	G	A	G	A
chr2	5265198	5.0378	9.1672e-06	0.1391	T	C	T	T	Y	Y	Y	T	T	T	T	T	T	T	T	T	T	T	T	T	T	T	T	Y	T	Y	T	Y	T	C	Y	Y	T	T	T	T	T	T	T	T	T	T	T	T	T
chr2	5265827	3.3055	4.9487e-04	0.0882	G	A	G	G	R	R	R	G	G	G	G	G	G	G	G	G	G	G	G	G	G	G	R	R	G	R	G	R	G	A	R	R	G	R	R	G	G	R	G	G	R	G	G	G	R
chr2	5265862	5.7541	1.7617e-06	0.1596	G	A	G	G	R	R	R	G	G	G	G	G	G	G	G	G	G	G	G	G	G	G	G	-	G	R	G	R	G	A	R	R	G	G	G	G	G	G	G	G	G	G	G	G	G
chr2	5266195	4.6208	2.3942e-05	0.1270	G	A	G	G	R	R	R	G	G	G	G	G	G	G	G	G	G	R	G	G	G	G	R	R	G	R	R	R	G	A	R	R	G	G	G	G	G	G	G	G	G	G	G	G	G
chr2	5266198	3.5259	2.9792e-04	0.0948	C	T	C	C	Y	Y	Y	C	C	C	C	C	C	C	C	C	C	C	C	C	C	C	Y	Y	C	Y	C	Y	C	T	Y	Y	Y	Y	-	C	C	C	C	C	Y	C	C	C	Y
chr2	5269715	4.6513	2.2320e-05	0.1279	T	C	T	T	C	Y	Y	T	T	T	T	T	T	T	T	T	T	T	T	T	T	T	T	Y	T	Y	T	Y	T	C	Y	Y	T	T	T	T	T	T	T	T	T	T	T	T	T
chr2	5270108	5.3255	4.7260e-06	0.1474	G	A	G	G	R	R	R	G	G	G	G	G	G	G	G	G	G	G	G	G	G	G	G	R	G	R	G	A	G	A	R	G	G	G	G	G	G	G	G	G	G	G	G	G	G
chr2	5270984	4.2700	5.3698e-05	0.1168	G	A	G	G	A	R	R	G	G	G	G	G	G	G	G	G	G	G	G	G	G	G	G	R	G	R	G	R	G	A	R	R	-	G	G	G	G	G	G	G	G	G	G	G	G
chr2	5271536	3.4806	3.3069e-04	0.0934	T	C	T	T	C	Y	Y	T	T	T	T	T	T	T	T	T	T	T	T	T	T	T	T	Y	T	Y	T	Y	-	C	Y	Y	-	T	T	T	T	T	T	T	T	T	T	T	T
chr2	5271850	4.0777	8.3623e-05	0.1111	A	C	A	A	C	M	M	A	A	A	A	A	A	A	A	A	A	M	A	A	A	A	M	M	A	M	M	M	M	C	M	M	A	A	A	A	A	A	A	A	A	A	A	A	A
chr2	5271854	5.2665	5.4138e-06	0.1457	A	G	A	A	G	R	R	A	A	A	A	A	A	A	A	A	A	A	A	A	A	A	A	R	A	R	A	R	A	G	R	A	A	A	A	A	A	A	A	A	A	A	A	A	A
chr2	5272006	4.7992	1.5878e-05	0.1322	T	C	T	T	C	Y	Y	T	T	T	T	T	T	T	T	T	T	T	T	T	T	T	T	Y	T	Y	T	Y	T	C	Y	Y	-	T	T	T	T	T	T	T	T	T	T	T	T
chr2	5272065	4.7185	1.9119e-05	0.1299	C	G	C	C	G	S	S	C	C	C	C	C	C	C	C	C	C	C	C	C	C	C	C	S	C	S	C	S	C	G	S	S	C	C	C	C	C	C	C	C	C	C	C	C	C
chr2	5272181	4.6279	2.3555e-05	0.1272	T	C	T	T	C	Y	Y	T	T	T	T	T	T	T	T	T	T	T	T	T	T	T	T	Y	T	Y	T	Y	T	C	Y	Y	T	T	T	T	T	T	T	T	T	T	T	T	T
chr2	5272412	4.3998	3.9827e-05	0.1206	G	C	G	G	C	S	S	G	G	G	G	G	G	G	G	G	G	G	G	G	G	G	G	S	G	S	G	S	G	C	S	S	G	G	G	G	G	G	G	G	G	G	G	G	G
chr2	5272583	4.9207	1.2002e-05	0.1357	A	G	A	A	G	R	R	A	A	A	A	A	A	A	A	A	A	A	A	A	A	A	R	-	A	R	A	R	R	G	R	R	A	A	A	A	A	A	A	A	A	A	A	A	A
chr2	5272678	4.6897	2.0430e-05	0.1290	G	A	G	G	A	R	R	G	G	G	G	G	G	G	G	G	G	G	G	G	G	G	G	R	G	R	G	R	G	A	R	R	G	G	G	G	G	G	G	G	G	G	G	G	G
chr2	5272772	5.0748	8.4178e-06	0.1402	T	C	T	T	C	C	C	T	T	T	T	T	T	T	T	T	T	T	T	T	T	T	T	Y	T	Y	T	Y	T	C	Y	-	T	T	T	T	T	T	T	T	T	T	T	T	T
chr2	5272778	4.9255	1.1871e-05	0.1359	A	G	A	A	G	R	R	A	A	A	A	A	A	A	A	A	A	A	A	A	A	A	R	R	A	R	A	R	R	G	R	-	A	A	A	A	A	A	A	A	A	A	A	A	A
chr2	5272782	3.9518	1.1173e-04	0.1074	A	C	A	A	C	M	M	A	A	A	A	A	A	A	A	A	A	A	A	A	A	A	A	M	A	M	A	M	A	C	M	C	A	A	A	A	A	A	A	A	A	A	A	A	A
chr2	5273580	3.6462	2.2586e-04	0.0983	C	T	C	Y	T	Y	Y	C	C	C	C	C	C	C	C	C	C	C	C	C	C	C	C	-	C	Y	C	Y	C	T	Y	Y	C	C	C	C	C	C	C	C	C	T	C	C	C
chr2	5273588	4.0395	9.1312e-05	0.1100	G	A	G	R	A	R	R	G	G	G	G	G	G	G	G	G	G	G	G	G	G	G	R	-	G	R	G	R	R	A	R	R	G	G	G	G	G	G	G	G	G	A	G	G	G
chr2	5273638	4.6762	2.1078e-05	0.1286	G	A	G	G	A	R	R	G	G	G	G	G	G	G	G	G	G	G	G	G	G	G	R	R	G	R	G	R	R	A	R	R	G	G	G	G	G	G	G	G	G	G	G	G	G
chr2	5273706	4.8548	1.3971e-05	0.1338	A	G	A	A	G	R	R	A	A	A	A	A	A	A	A	A	A	A	A	A	A	A	A	R	A	R	A	R	A	G	R	R	A	A	A	A	A	A	A	A	A	A	A	A	A
chr2	5273866	4.5609	2.7485e-05	0.1253	C	T	C	C	T	Y	Y	C	C	C	C	C	C	C	C	C	C	C	C	C	C	C	Y	Y	C	Y	C	Y	Y	T	Y	Y	-	C	C	C	C	C	C	C	C	C	C	C	C
chr2	5273887	3.3330	4.6451e-04	0.0890	T	C	T	T	C	Y	Y	T	T	T	T	T	T	T	T	T	T	T	T	T	T	T	Y	Y	T	Y	T	Y	Y	C	Y	Y	T	T	T	T	T	T	T	T	T	T	T	T	T
chr2	5274059	4.7816	1.6533e-05	0.1317	A	T	A	A	T	W	W	A	A	A	A	A	A	A	A	A	A	A	A	A	A	A	A	W	A	W	A	W	A	T	W	W	-	A	A	A	A	A	A	A	A	A	A	A	A
chr2	5274629	3.7279	1.8711e-04	0.1008	C	T	C	C	T	Y	Y	C	C	C	C	C	C	C	C	C	C	C	C	C	C	C	-	Y	C	Y	C	Y	Y	T	Y	Y	-	C	C	C	C	C	C	C	C	C	C	C	C
chr2	5274845	4.7985	1.5904e-05	0.1322	C	T	C	C	T	Y	Y	C	C	C	C	C	C	C	C	C	C	C	C	C	C	C	C	Y	C	Y	C	Y	C	T	Y	Y	C	C	C	C	C	C	C	C	C	C	C	C	C
chr2	5274881	4.6513	2.2320e-05	0.1279	A	G	A	A	G	R	R	A	A	A	A	A	A	A	A	A	A	A	A	A	A	A	A	R	A	R	A	R	A	G	R	R	A	A	A	A	A	A	A	A	A	A	A	A	A
chr2	5274882	3.9084	1.2349e-04	0.1061	T	A	T	T	A	W	W	T	T	T	T	T	T	T	T	T	T	T	T	T	T	T	T	W	T	W	T	W	T	A	W	W	T	T	T	T	T	T	T	W	T	T	T	T	T
chr2	5274992	4.7992	1.5878e-05	0.1322	A	C	A	A	C	M	M	A	A	A	A	A	A	A	A	A	A	A	A	A	A	A	A	M	A	M	A	M	A	C	M	M	-	A	A	A	A	A	A	A	A	A	A	A	A
chr2	5275210	4.5131	3.0680e-05	0.1239	T	G	T	T	G	K	K	T	T	T	T	T	T	T	T	T	T	T	T	T	T	T	T	K	T	K	T	K	T	G	K	K	T	T	T	T	T	T	T	T	T	T	T	T	T
chr2	5275251	4.7056	1.9695e-05	0.1295	A	C	A	A	C	M	M	A	A	A	A	A	A	A	A	A	A	A	A	A	A	A	A	M	A	M	A	M	A	C	M	M	A	A	A	A	A	A	A	A	A	A	A	A	A
chr2	5275315	4.9655	1.0827e-05	0.1370	G	A	G	G	A	R	R	G	G	G	G	G	G	G	G	G	G	G	G	G	G	G	G	R	G	R	G	R	G	A	R	R	G	G	G	G	G	G	G	G	G	G	G	G	G
chr2	5275387	3.6593	2.1911e-04	0.0987	T	A	T	A	A	W	W	T	T	T	T	T	T	T	T	T	T	T	T	T	T	T	T	W	T	W	T	W	T	A	W	W	T	T	T	T	T	W	T	T	T	A	T	T	T
chr2	5275425	3.8974	1.2664e-04	0.1058	C	T	C	T	T	Y	Y	C	C	C	C	C	C	C	C	C	C	C	C	C	C	C	C	Y	C	Y	C	Y	C	T	Y	Y	C	C	C	C	C	C	C	C	C	T	C	C	C
chr2	5275455	4.8206	1.5115e-05	0.1328	A	T	A	A	T	W	W	A	A	A	A	A	A	A	A	A	A	A	A	A	A	A	A	W	A	W	A	W	A	T	W	W	A	A	A	A	A	A	A	A	W	A	A	A	A
chr2	5275494	4.3750	4.2167e-05	0.1198	C	A	C	C	A	M	M	C	C	C	C	C	C	C	C	C	C	C	C	C	C	C	C	M	C	M	C	M	C	A	M	M	C	C	C	C	C	C	C	C	M	C	C	C	C
chr2	5275707	3.5497	2.8206e-04	0.0955	C	T	C	C	Y	Y	Y	C	C	C	C	C	C	C	C	C	C	C	C	C	C	C	C	Y	C	Y	C	C	C	T	Y	Y	C	C	C	C	C	C	C	C	C	C	C	C	C
chr2	5275781	4.0747	8.4207e-05	0.1110	T	C	T	T	Y	Y	Y	T	T	T	T	T	T	T	T	T	T	T	T	T	T	T	T	Y	T	Y	T	T	T	C	Y	Y	T	T	T	T	T	T	T	T	T	T	T	T	T
chr2	5276407	5.7121	1.9406e-06	0.1584	T	C	T	T	Y	T	T	T	T	T	T	T	T	T	T	T	T	T	T	T	T	T	T	-	T	Y	T	T	T	Y	T	T	T	T	T	T	T	T	T	T	T	T	T	T	T
chr2	5276809	4.5149	3.0556e-05	0.1239	C	A	C	C	M	C	C	C	C	C	C	C	C	C	C	C	C	C	C	C	C	C	C	M	C	M	C	C	C	M	C	C	C	C	C	M	C	C	C	C	C	C	M	C	C
chr2	5276921	7.1681	6.7899e-08	0.1989	G	A	G	G	R	G	G	G	G	G	G	G	G	G	G	G	G	G	G	G	G	G	G	-	G	R	G	G	G	R	G	G	G	G	G	G	G	G	G	G	G	G	G	G	G
chr2	5292671	3.0547	8.8165e-04	0.0807	G	A	R	A	A	A	A	R	G	R	R	R	R	R	R	G	G	R	R	G	G	G	A	A	R	A	R	A	A	A	A	A	A	R	G	G	R	R	A	G	R	A	G	A	R
chr2	5292811	3.4732	3.3637e-04	0.0932	G	C	G	C	C	C	C	G	G	G	G	G	G	G	G	G	G	S	G	G	G	G	C	C	G	C	S	C	C	C	S	C	-	S	G	G	S	S	C	G	S	C	G	C	S
chr2	5292897	3.2943	5.0779e-04	0.0879	C	T	C	T	T	T	T	C	C	C	C	C	C	C	C	C	C	Y	C	C	C	C	T	T	C	T	Y	T	T	T	T	-	T	Y	C	C	Y	Y	T	C	Y	T	C	T	Y
chr2	5293523	3.7040	1.9769e-04	0.1001	G	C	G	S	S	C	C	G	G	G	G	G	G	G	G	G	G	S	G	G	G	G	S	C	G	C	S	C	S	S	C	S	S	S	G	G	G	S	G	G	G	G	G	G	S
chr2	5323233	3.1611	6.9006e-04	0.0839	A	G	A	G	G	R	R	A	A	A	A	A	A	A	A	A	A	G	A	A	A	A	R	G	A	G	G	G	G	G	G	R	G	R	A	A	R	R	R	A	A	G	A	R	R
chr2	5323235	3.1611	6.9006e-04	0.0839	G	A	G	A	A	R	R	G	G	G	G	G	G	G	G	G	G	A	G	G	G	G	R	A	G	A	A	A	A	A	A	R	A	R	G	G	R	R	R	G	G	A	G	R	R
chr2	5325851	3.0199	9.5516e-04	0.0797	C	T	C	T	Y	T	T	C	C	C	C	C	C	C	C	C	C	T	C	C	C	C	T	Y	C	Y	T	T	Y	T	T	T	Y	Y	C	C	Y	-	T	-	Y	T	C	T	Y
chr2	5326947	3.1103	7.7569e-04	0.0824	C	T	C	Y	T	T	T	C	C	C	C	C	C	C	C	C	C	Y	C	C	C	C	T	T	C	T	Y	T	Y	T	T	T	T	T	C	C	Y	Y	T	C	Y	C	C	T	T
chr2	5363661	3.1264	7.4743e-04	0.0829	C	T	C	T	T	T	T	C	C	C	C	C	C	C	C	C	C	Y	C	C	C	C	Y	T	C	T	Y	T	C	Y	T	T	T	Y	C	C	Y	Y	T	C	C	T	C	T	Y
chr2	5363955	3.4153	3.8437e-04	0.0915	G	A	G	A	R	A	A	G	G	G	G	G	G	G	G	G	G	R	G	G	G	G	R	A	G	A	R	A	R	R	A	A	-	R	G	G	R	R	A	G	G	A	G	A	A
chr2	5364075	3.0527	8.8573e-04	0.0807	G	C	G	C	C	C	C	G	G	G	G	G	G	G	G	G	G	S	G	G	G	G	G	S	G	S	S	C	S	S	C	C	C	S	G	G	S	-	C	G	G	C	G	C	C
chr2	5364450	3.1738	6.7012e-04	0.0843	C	T	C	T	T	T	T	C	C	C	C	C	C	C	C	C	C	Y	C	C	C	C	C	Y	C	Y	Y	T	Y	Y	T	T	T	T	C	C	Y	Y	T	C	C	T	C	T	Y
chr2	5364532	3.1336	7.3522e-04	0.0831	G	A	G	A	A	A	A	G	G	G	G	G	G	G	G	G	G	R	G	G	G	G	G	R	G	R	R	A	R	R	A	A	A	A	G	G	R	R	A	G	G	A	G	A	-
chr2	5364648	3.2290	5.9014e-04	0.0859	C	T	C	T	T	T	T	C	C	C	C	C	C	C	C	C	C	Y	C	C	C	C	C	Y	C	Y	Y	T	Y	Y	T	T	T	T	C	C	Y	Y	T	C	C	T	C	T	Y
chr2	5364757	3.2497	5.6273e-04	0.0865	G	A	G	A	A	A	A	G	G	G	G	G	G	G	G	G	G	R	G	G	G	G	G	R	G	R	R	A	R	R	A	A	A	A	G	G	R	R	A	G	G	A	G	A	R
chr2	5364784	3.2705	5.3641e-04	0.0872	T	G	T	G	K	G	G	T	T	T	T	T	T	T	T	T	T	K	T	T	T	T	T	K	T	K	K	G	T	K	K	G	G	T	T	T	K	K	G	T	T	G	T	G	T
chr2	5409421	3.2289	5.9030e-04	0.0859	G	T	G	K	K	T	T	G	G	G	G	G	G	G	G	G	G	G	G	G	G	G	K	G	G	G	G	G	K	K	G	G	G	G	G	G	K	G	K	G	G	G	G	K	G
chr2	5412682	3.2273	5.9248e-04	0.0859	A	T	A	A	T	T	T	A	A	A	A	A	A	A	A	A	A	A	A	A	A	A	A	W	A	W	A	W	T	A	W	A	A	A	A	A	W	A	T	W	A	A	A	T	A
chr2	5533517	3.1459	7.1465e-04	0.0834	G	A	G	R	G	R	R	G	G	G	G	G	G	G	G	G	G	A	G	G	G	G	G	R	G	R	A	G	G	R	R	R	-	R	G	R	G	R	R	R	A	A	R	R	R
chr3	9654	3.3036	4.9706e-04	0.0882	C	T	C	C	Y	Y	Y	C	C	C	C	C	C	C	C	C	C	C	C	C	C	C	Y	-	C	C	C	-	C	Y	-	C	C	C	C	C	C	C	Y	C	C	C	C	Y	C
chr3	9677	3.0499	8.9154e-04	0.0806	A	T	A	A	W	W	W	A	A	A	A	A	A	A	A	A	A	A	A	A	A	A	W	-	A	A	A	W	A	W	-	A	A	A	A	A	A	A	W	A	A	A	A	W	A
chr3	9685	3.5170	3.0410e-04	0.0945	G	A	G	G	R	R	R	G	G	G	-	G	G	G	G	G	G	G	G	G	G	G	R	G	G	G	G	R	G	R	R	G	G	G	G	R	G	G	R	G	G	G	G	R	G
chr3	11232	3.9865	1.0316e-04	0.1084	T	G	T	T	K	K	K	-	T	T	T	T	T	T	T	T	-	T	T	T	T	T	K	T	T	T	T	K	T	K	K	T	T	T	-	T	T	-	K	T	T	T	T	K	T
chr3	404329	3.4609	3.4605e-04	0.0928	T	C	T	T	T	Y	Y	T	T	T	T	T	T	T	T	T	T	T	T	T	T	T	T	T	T	-	T	T	T	T	T	T	T	T	Y	T	T	T	Y	T	Y	T	T	Y	-
chr3	404834	3.1579	6.9512e-04	0.0838	G	C	G	G	G	G	G	G	G	G	G	G	-	-	G	G	G	G	-	G	G	G	G	G	G	G	G	S	G	S	G	G	-	G	G	G	G	G	S	G	G	G	G	S	G
chr3	407558	3.7060	1.9678e-04	0.1001	A	G	A	A	A	R	R	A	A	A	A	A	A	A	A	A	A	A	A	A	A	A	R	A	A	A	A	R	A	R	R	A	A	A	A	A	R	A	A	-	A	A	A	A	A
chr3	437452	3.5620	2.7414e-04	0.0958	G	A	G	R	G	R	R	G	G	G	G	G	G	G	G	G	G	G	G	G	G	G	G	G	G	G	G	G	G	G	G	R	A	G	G	G	R	G	R	G	G	G	G	R	G
chr3	437537	3.0011	9.9736e-04	0.0791	C	T	C	Y	C	Y	Y	C	C	C	C	C	C	C	C	C	C	C	C	C	C	C	C	C	C	C	C	C	C	C	C	C	T	C	C	C	Y	C	Y	C	C	C	C	Y	C
chr3	559289	3.6871	2.0553e-04	0.0996	G	A	G	G	G	R	R	G	G	G	G	G	G	G	G	G	G	G	G	G	G	G	G	-	G	G	G	R	A	R	G	A	-	G	G	G	G	G	A	G	G	G	G	A	G
chr3	559352	3.0417	9.0836e-04	0.0803	C	T	C	C	C	Y	Y	C	C	C	C	C	C	C	C	C	C	C	C	C	C	C	C	C	C	C	C	Y	Y	Y	C	Y	-	C	C	C	Y	C	Y	C	C	C	C	Y	C
chr3	561412	3.3602	4.3628e-04	0.0898	A	G	A	A	A	R	R	A	A	A	A	A	A	A	A	A	A	A	A	A	A	A	R	A	A	A	A	R	A	A	A	A	-	A	R	A	R	A	R	R	A	A	A	R	A
chr3	770882	3.2314	5.8690e-04	0.0860	C	T	C	C	Y	C	C	C	C	C	C	C	C	C	C	C	C	C	C	C	C	C	C	Y	C	Y	C	Y	C	T	Y	C	Y	C	C	-	C	C	Y	C	C	C	C	Y	C
chr3	771075	3.0793	8.3320e-04	0.0815	C	G	C	S	S	C	C	C	C	C	C	C	C	C	C	C	C	C	C	C	C	C	C	S	C	S	C	S	C	S	S	C	S	C	C	C	C	C	S	C	C	C	C	S	C
chr3	774178	3.1375	7.2869e-04	0.0832	C	A	C	M	A	C	C	C	C	C	C	C	C	C	C	C	C	C	C	C	C	C	A	-	C	-	C	A	M	A	M	C	M	C	C	C	M	M	M	C	C	C	C	M	C
chr3	782798	3.4156	3.8405e-04	0.0915	T	C	T	Y	C	T	T	T	T	T	T	T	T	T	T	T	T	T	T	T	T	T	C	-	T	C	T	C	Y	C	Y	Y	Y	T	T	T	Y	T	Y	T	T	T	T	Y	T
chr3	782928	3.0721	8.4696e-04	0.0812	T	C	T	Y	C	Y	Y	T	T	T	T	T	T	T	T	T	T	T	T	T	T	T	C	C	T	C	T	C	Y	C	C	Y	C	Y	-	T	-	T	Y	T	T	T	T	Y	Y
chr3	783223	3.2260	5.9433e-04	0.0858	G	C	G	S	C	G	G	G	G	G	G	G	G	G	G	G	G	G	G	G	G	G	S	S	G	S	G	S	-	G	S	G	S	G	G	G	S	G	S	G	G	G	G	S	G
chr3	797322	4.1388	7.2650e-05	0.1129	G	A	G	A	A	R	R	G	G	G	G	G	-	G	G	G	G	G	G	G	G	G	A	A	G	-	G	A	G	A	A	R	A	R	G	R	R	R	A	G	G	R	G	A	R
chr3	803287	3.1898	6.4598e-04	0.0848	G	A	G	R	G	G	G	G	G	G	G	G	G	G	G	G	G	G	G	G	G	G	-	G	G	G	G	R	G	R	G	-	G	G	G	G	G	G	R	G	G	G	G	R	G
chr3	803835	3.6725	2.1255e-04	0.0991	G	A	G	R	G	G	G	G	G	G	G	G	G	G	G	G	G	G	G	G	G	G	G	G	G	G	G	R	G	G	G	G	G	G	G	G	G	G	R	G	G	G	G	R	G
chr3	809563	3.1327	7.3672e-04	0.0831	G	C	G	C	C	C	C	G	G	G	G	G	G	G	G	G	G	C	G	G	G	G	C	C	G	C	C	C	S	C	C	S	S	S	G	G	S	G	S	G	G	S	S	S	S
chr3	849126	3.5629	2.7359e-04	0.0959	G	A	G	G	G	G	G	G	G	G	G	G	G	G	G	G	G	G	G	G	G	G	G	G	G	G	G	R	R	R	G	G	G	G	G	G	G	G	G	G	G	G	R	G	G
chr3	979213	3.2571	5.5326e-04	0.0868	T	C	T	T	T	T	T	T	T	T	T	T	T	T	T	T	T	T	T	T	T	T	T	-	T	T	T	T	T	Y	Y	T	Y	T	T	T	T	Y	Y	T	T	T	T	Y	T
chr3	979915	3.2815	5.2300e-04	0.0875	G	T	G	K	T	K	K	G	G	G	G	G	G	G	G	G	G	K	G	G	G	G	T	-	G	T	K	T	T	T	T	K	T	K	G	K	K	G	T	K	G	G	K	T	K
chr3	980275	3.2298	5.8907e-04	0.0860	C	T	C	Y	T	Y	Y	C	C	C	C	C	C	C	C	C	C	Y	C	C	C	C	T	T	C	T	Y	T	Y	T	T	Y	T	Y	C	Y	Y	Y	T	Y	C	C	Y	T	Y
chr3	980384	3.1285	7.4388e-04	0.0829	C	A	C	M	A	M	M	C	C	C	C	C	C	C	C	M	C	M	C	C	C	C	A	A	C	A	M	A	M	A	A	M	A	M	C	M	M	M	A	M	C	C	M	A	M
chr3	984583	3.2287	5.9055e-04	0.0859	C	T	C	C	T	Y	Y	C	C	C	C	C	C	C	C	C	C	C	C	C	C	C	Y	-	C	T	C	C	Y	C	Y	Y	Y	Y	C	Y	C	Y	Y	C	Y	C	Y	Y	Y
chr3	996831	3.0491	8.9304e-04	0.0806	G	A	G	R	A	R	R	G	G	G	G	G	G	G	G	G	G	A	G	G	G	G	A	-	G	A	-	A	A	A	R	R	-	R	G	G	R	R	A	G	R	G	G	A	R
chr3	1023338	3.6001	2.5115e-04	0.0970	C	T	C	C	C	C	C	C	C	C	C	C	C	C	C	C	C	C	C	C	C	C	C	C	C	C	C	C	C	C	C	C	C	C	C	C	C	C	Y	C	C	C	C	Y	C
chr3	1023536	3.1773	6.6476e-04	0.0844	G	C	G	S	G	G	G	G	G	G	G	G	G	G	G	G	G	G	G	G	G	G	G	G	G	G	G	G	G	G	G	G	G	G	G	S	G	G	S	G	G	G	G	S	G
chr3	1094257	4.0545	8.8212e-05	0.1104	A	C	A	M	C	C	C	A	A	A	A	A	A	A	A	A	A	M	A	A	A	A	C	C	A	C	M	C	C	C	C	C	C	M	M	A	M	M	C	M	M	M	A	C	M
chr3	1131236	4.5082	3.1034e-05	0.1237	C	G	C	C	C	C	C	C	C	C	C	C	C	C	C	C	C	C	C	C	C	C	S	C	C	C	C	C	C	S	C	C	-	C	C	C	C	C	S	C	S	C	C	S	C
chr3	1142992	3.6598	2.1890e-04	0.0987	C	G	C	S	S	S	S	C	C	C	C	C	C	C	C	C	C	C	C	C	C	C	C	S	C	S	C	S	G	S	C	C	C	C	C	C	C	S	G	C	C	S	C	G	C
chr3	1143115	3.1926	6.4177e-04	0.0848	T	C	T	Y	C	C	C	T	T	T	T	T	T	T	T	T	T	T	T	T	T	T	T	Y	T	Y	T	C	C	C	C	T	-	T	T	T	Y	Y	Y	T	T	T	T	Y	T
chr3	1143337	3.0637	8.6359e-04	0.0810	G	T	G	T	T	T	T	G	G	G	G	G	G	G	G	G	G	K	G	G	G	G	G	-	G	K	K	K	T	T	G	G	G	K	G	K	G	K	T	G	G	K	G	T	K
chr3	1143343	3.0637	8.6359e-04	0.0810	C	A	C	A	A	A	A	C	C	C	C	C	C	C	C	C	C	M	C	C	C	C	C	-	C	M	M	M	A	A	C	C	C	M	C	M	C	M	A	C	C	M	C	A	M
chr3	1145045	3.2228	5.9865e-04	0.0857	A	T	A	W	T	T	T	A	A	A	A	A	A	A	A	A	A	A	A	A	A	A	W	W	A	W	A	T	T	T	W	A	-	A	A	A	A	-	W	A	A	W	A	W	A
chr3	1145783	3.6004	2.5094e-04	0.0970	C	T	C	T	T	T	T	C	C	C	C	C	C	C	C	C	C	C	C	C	C	C	Y	T	C	T	C	T	T	T	Y	Y	-	Y	C	C	Y	Y	T	C	C	Y	C	T	Y
chr3	1146232	3.3204	4.7816e-04	0.0887	G	A	G	A	A	A	A	G	G	G	G	G	G	G	G	G	G	G	G	G	G	G	R	A	G	A	G	A	A	A	R	R	A	R	G	G	R	R	A	G	G	R	G	A	R
chr3	1148490	3.3233	4.7500e-04	0.0887	C	T	C	T	T	T	T	C	C	C	C	C	C	C	C	C	C	Y	C	C	C	C	Y	-	C	T	Y	T	T	T	Y	Y	T	Y	C	-	Y	Y	T	C	C	Y	C	T	Y
chr3	1148632	3.6513	2.2318e-04	0.0985	A	G	A	G	G	G	G	A	A	A	A	A	A	A	A	A	A	R	A	A	A	A	R	-	A	G	R	G	G	G	R	R	G	R	A	A	R	R	G	A	A	R	A	G	R
chr3	1148652	3.2032	6.2632e-04	0.0852	C	T	C	T	T	T	T	C	C	C	C	C	C	C	C	C	C	Y	C	C	C	C	Y	-	C	T	Y	T	T	T	Y	Y	T	Y	C	C	Y	Y	T	C	C	Y	C	T	Y
chr3	1148655	3.5283	2.9625e-04	0.0948	G	A	G	A	A	A	A	G	G	G	G	G	G	G	G	G	G	R	G	G	G	G	R	-	G	A	R	A	A	A	R	R	A	R	G	G	R	-	A	G	G	R	G	A	R
chr3	1149533	4.3025	4.9836e-05	0.1177	T	C	T	C	C	C	C	T	T	T	T	T	T	T	T	T	T	Y	T	T	T	T	Y	C	T	C	Y	C	Y	C	Y	Y	Y	Y	T	T	Y	Y	C	T	Y	Y	T	C	Y
chr3	1149669	3.8695	1.3505e-04	0.1050	A	G	A	G	G	G	G	A	A	A	A	A	A	A	A	A	A	R	A	A	A	A	R	G	A	G	R	G	R	G	R	R	R	R	A	A	R	R	G	A	A	R	A	G	R
chr3	1149875	3.9763	1.0561e-04	0.1081	T	C	T	Y	Y	C	C	T	T	T	T	T	T	T	T	T	T	T	T	T	T	T	Y	T	T	T	T	C	T	C	Y	Y	Y	T	T	Y	T	Y	Y	T	T	T	T	Y	T
chr3	1178919	3.4513	3.5372e-04	0.0926	A	G	A	R	A	A	A	A	A	A	A	A	A	A	A	A	A	R	A	A	A	A	A	A	A	A	R	A	R	A	A	A	A	-	A	A	A	A	R	A	A	A	A	R	A
chr3	1187230	3.2992	5.0210e-04	0.0880	A	G	A	A	G	G	G	A	A	A	A	A	A	A	-	A	A	R	A	A	A	A	R	-	A	A	R	R	A	G	A	G	G	A	A	A	A	A	A	A	A	A	A	A	A
chr3	1187233	4.1788	6.6245e-05	0.1141	C	G	C	S	G	G	G	C	C	C	C	C	C	C	C	C	C	S	C	C	C	C	S	-	C	C	S	S	S	G	C	G	G	C	C	C	C	S	S	S	C	C	C	S	C
chr3	1188432	5.2912	5.1139e-06	0.1464	A	G	A	A	R	R	R	A	A	A	A	A	A	A	A	A	A	A	A	A	A	A	R	A	A	A	A	R	A	G	A	R	G	A	-	A	A	A	A	A	A	A	A	A	A
chr3	1201522	3.3904	4.0696e-04	0.0907	G	T	G	G	G	G	G	G	G	G	G	G	G	G	G	G	G	G	G	G	G	G	G	G	G	G	G	T	G	K	G	G	G	G	G	G	G	G	G	G	G	G	G	G	G
chr3	1208412	3.2184	6.0479e-04	0.0856	G	A	G	G	G	A	A	G	G	G	G	G	G	G	G	G	G	G	G	G	G	G	G	G	G	G	G	G	G	R	A	G	R	R	G	G	G	G	R	R	G	G	G	R	R
chr3	1211523	3.5597	2.7561e-04	0.0958	G	A	G	G	G	R	R	G	G	G	G	G	G	G	G	G	G	G	G	G	G	G	G	G	G	G	G	A	R	R	R	G	-	R	R	G	R	G	R	G	G	G	G	R	R
chr3	1211536	3.3336	4.6387e-04	0.0890	T	C	T	Y	T	Y	Y	T	T	T	T	Y	T	T	T	T	T	Y	T	T	T	T	T	T	T	T	Y	C	Y	Y	Y	T	-	Y	Y	T	Y	T	Y	T	T	T	T	Y	Y
chr3	1212149	3.8730	1.3396e-04	0.1051	A	G	A	A	A	R	R	A	A	A	A	A	A	A	A	A	A	A	A	A	A	A	A	-	A	A	A	G	R	R	G	R	R	R	A	A	A	A	R	A	A	A	A	R	R
chr3	1212499	3.9770	1.0543e-04	0.1081	C	T	C	C	C	Y	Y	C	C	C	C	C	C	C	C	C	C	C	C	C	C	C	C	C	C	C	C	C	C	Y	Y	Y	C	Y	C	C	C	C	T	C	Y	C	C	T	Y
chr3	1212511	3.2339	5.8361e-04	0.0861	C	G	C	C	C	S	S	C	C	C	C	C	C	C	C	C	C	C	C	C	C	C	C	C	C	C	C	G	S	C	S	C	S	C	C	C	C	C	C	C	C	C	C	C	C
chr3	1212559	3.8288	1.4833e-04	0.1038	A	G	A	A	A	R	R	A	A	A	A	A	A	A	A	A	A	A	A	A	A	A	A	A	A	A	A	G	R	A	R	A	R	A	A	A	A	A	A	A	A	A	A	A	A
chr3	1212892	3.7461	1.7942e-04	0.1013	G	A	G	G	G	R	R	G	G	G	G	G	G	G	G	G	G	G	G	G	G	G	G	G	G	G	G	A	R	G	R	G	R	G	G	G	G	G	G	G	G	G	G	G	G
chr3	1212965	3.9143	1.2181e-04	0.1063	G	A	G	G	G	R	R	G	G	G	G	G	G	G	G	G	G	G	G	G	G	G	G	G	G	G	G	A	R	G	R	G	R	G	G	G	G	G	R	G	G	G	G	R	G
chr3	1214424	4.2597	5.4990e-05	0.1165	A	G	A	A	A	R	R	A	A	A	A	A	A	A	A	A	A	A	A	A	A	A	A	A	A	A	A	R	A	R	R	A	A	R	A	A	A	A	A	A	A	A	A	A	R
chr3	1280457	3.1907	6.4464e-04	0.0848	G	A	G	G	G	G	G	G	G	G	G	G	G	G	G	G	G	G	G	G	G	G	R	G	G	G	G	A	G	A	R	G	R	G	R	G	R	G	R	G	G	G	G	R	G
chr3	1283686	3.3267	4.7135e-04	0.0888	T	A	T	A	A	W	W	T	T	T	T	T	T	T	T	T	T	T	T	T	T	T	A	W	T	W	T	A	A	-	A	W	A	W	T	T	W	W	A	T	T	W	T	A	W
chr3	1283999	3.5705	2.6884e-04	0.0961	C	T	C	Y	T	T	T	C	C	C	C	C	C	C	C	C	C	C	C	C	C	C	T	Y	C	Y	C	T	T	T	T	Y	-	Y	C	C	Y	Y	T	C	C	C	C	T	Y
chr3	1284000	3.2110	6.1524e-04	0.0854	T	C	T	T	Y	T	T	T	T	T	T	T	T	T	T	T	T	T	T	T	T	T	Y	Y	T	Y	T	C	C	C	C	T	Y	T	T	T	T	Y	C	T	T	T	T	C	T
chr3	1284009	3.2003	6.3057e-04	0.0851	T	A	T	W	W	T	T	T	T	T	T	T	T	T	T	T	T	T	T	T	T	T	W	W	T	W	T	A	A	A	A	T	-	T	T	T	T	W	A	T	T	T	T	A	T
chr3	1284040	4.0263	9.4129e-05	0.1096	G	A	G	A	A	R	R	G	G	G	G	G	G	G	G	G	G	G	G	G	G	G	R	R	G	R	G	A	A	A	A	G	-	R	G	G	R	R	A	G	G	R	G	A	R
chr3	1284052	3.2442	5.6990e-04	0.0864	T	G	T	K	K	T	T	T	T	T	T	T	T	T	T	T	T	T	T	T	T	T	K	K	T	K	T	G	T	G	G	T	-	T	T	T	K	K	K	T	T	T	T	K	T
chr3	1284201	3.8749	1.3337e-04	0.1051	C	T	C	T	Y	T	T	C	C	C	C	C	C	C	C	C	C	C	C	C	C	C	Y	Y	C	Y	C	T	T	T	T	T	T	Y	C	C	Y	Y	T	C	C	Y	C	T	Y
chr3	1284273	4.5427	2.8663e-05	0.1247	C	G	C	G	S	C	C	C	C	C	C	C	C	C	C	C	C	C	C	C	C	C	S	-	C	S	C	G	G	S	G	C	S	S	C	C	S	S	G	C	C	S	C	G	S
chr3	1288734	3.0090	9.7951e-04	0.0794	C	G	C	S	G	G	G	C	C	C	C	C	C	C	C	C	C	S	C	C	C	C	G	S	C	S	S	G	G	G	G	G	S	G	C	C	S	C	S	C	C	S	C	S	S
chr3	1288761	3.1340	7.3445e-04	0.0831	G	C	G	S	C	C	C	G	G	G	G	G	G	G	G	G	G	S	G	G	G	G	C	-	G	S	S	C	C	C	C	C	S	-	G	G	S	G	S	G	G	S	G	S	S
chr3	1288763	3.1340	7.3445e-04	0.0831	G	C	G	S	C	C	C	G	G	G	G	G	G	G	G	G	G	S	G	G	G	G	C	-	G	S	S	C	C	C	C	C	S	-	G	G	S	G	S	G	G	S	G	S	S
chr3	1289259	3.0253	9.4342e-04	0.0798	T	A	T	W	A	A	A	T	T	T	T	T	T	T	T	T	T	W	T	T	T	T	A	W	T	W	W	A	A	A	A	A	W	W	T	T	W	T	W	T	T	W	T	W	W
chr3	1289393	3.1547	7.0035e-04	0.0837	C	T	C	Y	T	T	T	C	C	C	C	C	C	C	C	C	C	Y	C	C	C	C	T	-	C	T	Y	T	T	T	T	T	Y	C	C	C	Y	C	Y	C	C	Y	C	Y	C
chr3	1290273	3.0051	9.8837e-04	0.0792	A	T	A	W	T	T	T	A	A	A	A	A	A	A	A	A	A	W	A	A	A	A	T	-	A	T	W	T	T	T	T	T	-	A	A	A	W	A	W	A	A	W	A	W	A
chr3	1296888	4.3695	4.2705e-05	0.1197	A	G	A	A	G	G	G	A	A	A	A	A	A	A	A	A	A	A	A	A	A	A	G	A	A	A	A	R	A	R	R	A	-	R	A	A	A	R	G	G	A	A	A	G	R
chr3	1296898	3.3726	4.2399e-04	0.0902	G	C	G	G	C	C	C	G	G	G	G	G	G	G	G	G	G	G	G	G	G	G	C	G	G	G	G	S	G	S	S	G	-	S	G	G	G	-	S	C	G	G	G	S	S
chr3	1298567	3.3471	4.4973e-04	0.0894	T	G	T	G	G	G	G	T	T	T	T	T	T	T	T	T	T	G	T	T	T	T	K	K	T	K	G	K	K	G	G	G	G	K	T	T	K	K	K	K	T	K	T	K	K
chr3	1298573	3.6675	2.1502e-04	0.0990	G	A	G	A	A	A	A	G	G	G	G	G	G	G	G	G	G	A	G	G	G	G	R	R	G	R	A	R	R	A	A	A	A	R	G	G	R	G	R	G	G	R	G	R	R
chr3	1299765	3.7387	1.8252e-04	0.1011	C	A	C	C	C	C	C	C	C	C	C	C	C	C	C	C	C	C	C	C	C	C	C	C	C	C	C	C	C	C	C	C	C	C	C	C	C	M	C	C	C	C	C	C	C
chr3	1302211	3.5571	2.7727e-04	0.0957	G	A	G	G	G	R	R	G	G	G	G	G	G	G	G	G	G	G	G	G	G	G	R	R	G	R	G	G	R	R	R	R	G	R	G	G	R	G	R	G	G	G	G	R	R
chr3	1483274	3.0236	9.4701e-04	0.0798	G	A	G	A	A	A	A	G	G	G	G	G	G	G	G	G	G	R	G	G	G	G	A	R	G	R	R	A	A	A	A	A	A	-	R	R	R	R	A	-	G	R	R	A	-
chr3	1589679	3.2191	6.0382e-04	0.0856	T	C	T	Y	C	C	C	T	T	T	T	T	T	T	T	T	T	Y	T	T	T	T	C	C	T	C	-	C	C	C	C	Y	-	Y	Y	Y	-	Y	C	T	T	-	T	C	Y
chr3	1589808	3.2226	5.9902e-04	0.0857	A	G	R	G	G	G	G	R	A	R	R	R	R	R	R	A	A	G	R	A	A	A	G	-	R	G	G	G	G	G	G	G	G	R	R	A	G	R	G	A	A	R	A	G	G
chr3	1590242	3.0204	9.5402e-04	0.0797	A	T	A	W	T	T	T	A	A	A	A	A	A	A	A	A	A	W	A	A	A	A	A	W	A	W	W	W	A	T	A	A	W	W	W	A	A	A	W	A	A	W	A	W	W
chr3	1818189	4.8592	1.3828e-05	0.1340	G	A	G	R	R	R	R	G	G	G	G	G	G	G	G	G	G	G	G	G	G	G	G	R	G	R	G	G	G	R	G	G	G	R	R	G	R	G	R	G	A	R	G	R	R
chr3	1828515	3.6905	2.0392e-04	0.0997	T	C	T	T	Y	Y	Y	T	T	T	T	T	T	T	T	T	T	T	T	T	T	T	T	-	T	Y	T	T	T	T	T	T	T	T	T	T	T	T	T	Y	Y	T	T	T	T
chr3	1833860	3.6513	2.2319e-04	0.0985	C	G	C	G	S	S	S	C	C	C	C	C	C	C	C	C	C	G	C	C	C	C	G	S	C	S	G	S	S	G	G	S	C	S	S	C	S	S	G	C	-	S	C	G	S
chr3	1861538	3.4271	3.7406e-04	0.0918	G	C	G	S	S	C	C	G	G	G	G	G	G	G	G	G	G	G	G	G	G	G	S	-	G	S	G	C	C	C	S	C	C	C	S	G	S	S	C	G	G	S	G	C	C
chr3	1880453	3.0415	9.0881e-04	0.0803	C	T	C	T	T	Y	Y	C	C	C	C	C	C	C	C	C	C	T	C	C	C	C	T	T	C	T	T	T	T	T	T	T	T	Y	Y	C	Y	Y	T	C	C	Y	C	T	Y
chr3	1881876	3.2597	5.4986e-04	0.0868	T	C	T	C	C	Y	Y	T	T	T	T	T	T	T	T	T	T	C	T	T	T	T	C	C	T	C	C	C	-	C	C	C	C	Y	Y	T	Y	Y	C	T	T	Y	T	C	Y
chr3	1882038	3.1651	6.8380e-04	0.0840	G	A	G	A	A	A	A	G	G	G	G	G	G	G	G	G	G	A	G	G	G	G	A	A	G	A	A	A	A	A	R	A	A	R	R	G	R	R	A	G	G	R	G	A	R
chr3	1883924	3.5231	2.9984e-04	0.0947	T	C	T	T	Y	T	T	T	T	T	T	T	T	T	T	T	T	T	T	T	T	T	Y	T	T	T	T	Y	Y	Y	Y	T	Y	T	T	T	T	T	Y	T	T	T	T	Y	T
chr3	1902711	3.4802	3.3095e-04	0.0934	T	C	T	Y	Y	C	C	T	T	T	T	T	T	T	T	T	T	T	T	T	T	T	C	C	T	C	T	Y	C	C	Y	C	-	-	Y	T	Y	Y	C	T	T	-	T	C	C
chr3	1903116	4.4084	3.9046e-05	0.1208	C	T	C	C	C	Y	Y	C	C	C	C	C	C	C	C	C	C	C	C	C	C	C	C	C	C	C	C	C	C	Y	C	C	T	C	C	C	C	C	T	C	C	C	C	T	C
chr3	1971305	3.5002	3.1607e-04	0.0940	T	C	T	C	Y	C	C	T	T	T	T	T	T	T	T	T	T	Y	T	T	T	T	C	C	T	C	Y	C	Y	C	C	C	Y	Y	Y	T	Y	Y	Y	T	Y	Y	T	Y	Y
chr3	1998838	3.0314	9.3015e-04	0.0800	C	T	C	C	Y	T	T	C	C	C	C	C	C	C	C	C	C	Y	C	C	C	C	C	C	C	C	Y	Y	C	T	Y	C	C	Y	C	C	C	Y	Y	C	C	C	C	T	Y
chr3	2006305	3.1607	6.9064e-04	0.0839	G	A	G	G	G	G	R	G	G	G	G	G	G	G	G	G	G	G	G	G	G	G	G	G	G	G	G	G	G	R	R	G	G	G	G	G	R	G	G	G	G	G	G	G	G
chr3	2055043	3.2151	6.0938e-04	0.0855	C	T	C	T	T	T	T	C	C	C	C	C	C	C	C	C	C	Y	C	C	C	C	T	T	C	T	Y	T	Y	Y	T	T	T	Y	Y	C	Y	Y	T	C	C	Y	C	T	Y
chr3	2056839	3.9209	1.1997e-04	0.1065	T	C	T	Y	Y	Y	Y	T	T	T	T	T	T	T	T	T	T	-	T	T	T	T	T	-	T	-	-	Y	Y	Y	C	C	Y	C	T	T	T	Y	C	T	T	T	T	C	Y
chr3	2057125	4.0075	9.8278e-05	0.1090	C	T	C	Y	T	Y	Y	C	C	C	C	C	C	C	C	C	C	C	C	C	C	C	T	-	C	Y	C	T	Y	Y	T	Y	-	Y	C	C	C	Y	T	C	C	C	C	T	Y
chr3	2057128	4.0075	9.8278e-05	0.1090	G	T	G	K	T	K	K	G	G	G	G	G	G	G	G	G	G	G	G	G	G	G	T	-	G	K	G	T	K	K	T	K	-	K	G	G	G	K	T	G	G	G	G	T	K
chr3	2057133	4.0075	9.8278e-05	0.1090	C	G	C	S	G	S	S	C	C	C	C	C	C	C	C	C	C	C	C	C	C	C	G	-	C	S	C	G	S	S	G	S	-	S	C	C	C	S	G	C	C	C	C	G	S
chr3	2057382	3.0122	9.7225e-04	0.0795	T	G	T	G	G	G	G	T	T	T	T	T	T	T	T	T	T	K	T	T	T	T	G	G	T	G	K	G	K	K	G	G	G	K	K	T	K	K	G	T	T	K	T	G	K
chr3	2081616	3.4519	3.5323e-04	0.0926	C	T	C	C	C	Y	Y	C	C	C	C	C	C	C	C	-	C	C	C	C	C	C	C	C	C	C	C	T	C	C	C	C	Y	Y	Y	C	C	Y	C	C	C	C	C	C	Y
chr3	2083988	3.0017	9.9611e-04	0.0791	A	G	A	A	A	A	A	A	A	A	A	A	A	A	A	A	A	R	A	A	A	A	A	-	A	-	R	A	A	R	A	A	-	A	A	A	A	R	A	R	A	A	R	A	A
chr3	2084332	3.4697	3.3911e-04	0.0931	C	T	C	C	C	C	C	C	C	C	C	C	C	C	C	C	C	Y	C	C	C	C	C	-	C	-	Y	C	C	C	Y	C	C	Y	C	C	C	C	C	Y	C	C	Y	C	Y
chr3	2084485	3.7348	1.8415e-04	0.1010	A	G	A	A	A	A	A	A	A	A	A	A	A	A	A	A	A	R	A	A	A	A	A	A	A	-	R	A	A	A	R	A	A	R	A	A	R	A	A	R	A	A	R	A	R
chr3	2084638	3.2662	5.4178e-04	0.0870	A	T	A	A	A	A	A	A	A	A	A	A	A	A	A	A	A	W	A	A	A	A	A	-	A	A	W	A	A	-	W	A	A	W	A	A	A	A	A	W	A	A	W	A	W
chr3	2089549	4.9842	1.0370e-05	0.1376	G	C	G	G	S	C	C	G	G	G	G	G	G	G	G	G	G	G	G	G	G	G	S	C	G	C	G	S	S	S	G	S	G	S	G	G	S	G	C	G	S	G	S	C	S
chr3	2099706	3.4064	3.9232e-04	0.0912	C	T	C	Y	T	T	T	C	C	C	C	C	C	C	C	C	C	T	C	C	C	C	T	-	C	T	T	T	Y	Y	T	T	T	Y	Y	C	Y	Y	T	C	Y	Y	C	T	T
chr3	2105915	3.1468	7.1313e-04	0.0835	A	G	A	A	R	R	R	A	A	A	A	A	A	A	-	A	A	A	A	A	A	A	A	R	A	R	A	R	R	R	R	A	R	A	A	A	A	A	R	A	A	A	A	R	-
chr3	2105923	3.9799	1.0474e-04	0.1082	C	G	C	S	G	S	S	C	C	C	C	C	C	C	C	C	C	C	C	C	C	C	C	S	C	S	C	S	S	S	S	C	S	C	C	C	C	C	S	C	C	C	C	S	C
chr3	2114941	3.3401	4.5698e-04	0.0892	G	A	G	G	G	A	A	G	G	G	G	G	G	G	G	G	G	G	G	G	G	G	R	R	G	R	G	R	G	A	G	R	R	R	G	G	G	G	G	G	G	G	G	G	R
chr3	2138228	3.3225	4.7589e-04	0.0887	G	A	G	R	G	R	R	G	G	G	G	G	G	G	G	G	G	G	G	G	G	G	R	-	G	G	G	G	G	R	R	G	G	R	G	G	G	G	R	G	G	G	G	R	R
chr3	2151853	3.0185	9.5837e-04	0.0796	A	G	A	G	G	G	G	A	A	A	A	A	A	A	A	A	A	G	A	A	A	A	G	G	A	G	G	G	G	G	G	G	G	G	R	A	R	R	G	A	A	R	A	G	-
chr3	2156321	3.1557	6.9866e-04	0.0837	G	A	G	G	G	A	A	G	G	G	G	G	G	G	G	G	G	R	G	G	G	G	G	-	G	A	R	G	R	G	G	G	R	G	G	G	R	G	A	G	G	G	G	A	G
chr3	2158281	3.3036	4.9707e-04	0.0882	T	C	T	T	T	Y	Y	T	T	T	T	T	T	T	T	T	T	T	T	T	T	T	Y	T	T	T	T	Y	T	Y	T	Y	Y	T	T	T	Y	T	Y	T	Y	T	T	Y	T
chr3	2162212	3.1304	7.4067e-04	0.0830	T	C	T	C	Y	C	C	T	T	T	T	T	T	T	T	T	T	Y	T	T	T	T	Y	Y	T	Y	Y	C	Y	C	C	C	Y	T	Y	T	Y	Y	C	T	Y	Y	T	C	T
chr3	2166439	3.0204	9.5401e-04	0.0797	A	T	A	W	W	W	W	A	A	A	A	A	A	A	A	A	A	W	A	A	A	A	W	W	A	W	W	W	T	T	T	W	T	W	A	A	W	W	T	A	A	W	A	T	W
chr3	2214029	3.0769	8.3780e-04	0.0814	A	C	A	M	A	M	M	A	A	A	A	A	A	A	A	A	A	A	A	A	A	A	A	A	A	A	A	A	A	C	M	A	M	A	M	A	A	M	M	A	A	A	A	M	A
chr3	2215984	3.2452	5.6864e-04	0.0864	C	T	C	Y	T	T	T	C	C	C	C	C	C	C	C	C	C	Y	C	C	C	C	Y	T	C	Y	Y	T	Y	T	T	C	T	Y	Y	Y	T	Y	T	Y	Y	C	C	T	Y
chr3	2216001	3.3223	4.7610e-04	0.0887	C	T	C	Y	T	T	T	C	C	C	C	C	C	C	C	C	C	Y	C	C	C	C	Y	Y	C	Y	Y	T	Y	T	T	C	Y	Y	Y	C	Y	Y	T	Y	Y	C	C	T	Y
chr3	2232330	4.0503	8.9062e-05	0.1103	G	A	G	R	R	R	R	G	G	G	G	G	G	G	G	G	G	R	G	G	G	G	A	G	G	G	R	G	R	R	R	A	A	R	G	G	R	R	R	G	G	R	G	R	R
chr3	2239956	3.3983	3.9966e-04	0.0910	T	C	T	T	T	T	T	T	T	T	T	T	T	T	T	T	T	T	T	T	T	T	Y	-	T	T	T	Y	T	T	T	T	T	T	T	T	T	T	Y	T	T	T	T	Y	T
chr3	2239968	3.6332	2.3271e-04	0.0980	T	C	T	T	T	T	T	T	T	T	T	T	T	T	T	T	T	T	T	T	T	T	Y	-	T	T	T	T	T	T	T	T	T	T	T	T	T	T	Y	T	T	T	T	Y	T
chr3	2240881	3.5689	2.6985e-04	0.0961	C	A	C	M	M	A	A	C	C	C	C	C	C	C	C	C	C	M	C	C	C	C	A	C	C	C	M	M	M	A	M	M	A	M	M	C	M	C	A	C	C	C	C	A	-
chr3	2242069	3.0713	8.4850e-04	0.0812	G	A	G	A	A	A	A	G	G	G	G	G	G	G	G	G	G	A	G	G	G	G	A	-	G	A	A	A	A	A	A	A	A	A	R	-	R	R	A	G	G	R	G	A	-
chr3	2256524	3.0343	9.2405e-04	0.0801	C	G	C	C	S	-	G	C	C	C	C	C	C	C	C	C	C	S	C	C	C	C	G	S	C	S	S	S	G	S	C	C	G	C	C	C	S	C	G	C	C	C	C	G	C
chr3	2257533	3.4228	3.7778e-04	0.0917	C	G	C	C	S	C	C	C	C	C	C	C	C	C	C	C	C	C	C	C	C	C	C	C	C	C	C	S	C	C	C	C	S	C	C	C	C	C	C	C	C	C	C	C	C
chr3	2259559	3.2258	5.9461e-04	0.0858	C	T	C	C	C	C	C	C	C	C	C	C	C	C	C	C	C	C	C	C	C	C	Y	-	C	Y	C	C	C	C	C	Y	Y	C	C	C	C	C	C	C	C	C	C	C	C
chr3	2260341	3.4631	3.4427e-04	0.0929	C	T	Y	T	T	T	T	Y	C	Y	Y	Y	Y	Y	Y	C	C	T	Y	C	C	C	T	T	Y	T	T	T	T	T	T	T	T	T	Y	Y	Y	Y	T	Y	Y	Y	Y	T	T
chr3	2264989	3.2147	6.1001e-04	0.0855	G	C	G	C	C	C	C	G	G	G	G	G	G	G	G	G	G	S	G	G	G	G	C	C	G	C	S	C	C	C	C	C	C	S	S	G	S	S	C	G	G	S	G	C	-
chr3	2265662	3.1773	6.6484e-04	0.0844	C	T	C	T	Y	Y	Y	C	C	C	C	C	C	C	C	C	C	Y	C	C	C	C	Y	T	C	T	Y	T	T	T	T	Y	T	Y	Y	C	Y	Y	T	C	C	Y	C	T	Y
chr3	2265801	3.2603	5.4914e-04	0.0869	G	A	G	A	R	A	A	G	G	G	G	G	G	G	G	G	G	R	G	G	G	G	R	A	G	A	R	A	A	A	A	R	A	A	R	G	R	R	A	G	G	R	G	A	R
chr3	2265809	3.6924	2.0303e-04	0.0997	G	A	G	A	R	A	A	G	G	G	G	G	G	G	G	G	G	R	G	G	G	G	R	R	G	R	R	A	A	A	A	R	A	A	R	G	R	G	A	G	G	R	G	A	R
chr3	2265825	3.0674	8.5620e-04	0.0811	A	G	A	G	R	G	G	A	A	A	A	A	A	A	A	A	A	R	A	A	A	A	R	G	A	G	R	G	G	G	G	R	G	G	R	A	R	R	G	A	A	R	A	-	G
chr3	2267797	3.2579	5.5219e-04	0.0868	C	G	C	C	S	S	S	C	C	C	C	C	C	C	C	C	C	C	C	C	C	C	C	C	C	C	C	S	C	C	C	C	G	C	C	C	C	C	C	C	C	C	C	C	C
chr3	2268748	3.3084	4.9164e-04	0.0883	G	A	G	A	R	R	R	G	G	G	G	G	G	G	G	G	G	R	G	G	G	G	A	R	G	R	R	A	G	A	A	A	A	R	G	G	G	G	A	G	G	R	G	A	R
chr3	2269399	3.1893	6.4674e-04	0.0847	G	A	G	G	R	A	A	G	G	G	G	G	G	G	G	G	G	G	G	G	G	G	R	G	G	G	G	G	R	G	G	R	A	G	G	G	R	G	G	G	G	G	G	G	G
chr3	2270690	3.0283	9.3695e-04	0.0799	C	T	C	Y	T	T	T	C	C	C	C	C	C	C	C	C	C	T	C	C	C	C	T	T	C	T	T	T	Y	Y	Y	T	T	T	Y	C	Y	Y	T	C	C	C	C	T	T
chr3	2276357	3.1153	7.6692e-04	0.0825	A	G	A	R	A	A	A	A	A	A	A	A	A	A	A	A	A	A	A	A	A	A	A	A	A	A	A	A	R	A	A	A	A	A	R	A	-	A	A	A	A	A	A	A	A
chr3	2277017	3.9974	1.0059e-04	0.1087	G	A	G	A	R	R	R	G	G	G	G	G	G	G	G	G	G	R	G	G	G	G	A	R	G	R	R	A	A	R	A	-	A	-	R	R	R	R	A	G	G	R	G	A	R
chr3	2277510	3.0658	8.5944e-04	0.0811	T	C	T	Y	C	C	C	T	T	T	T	T	T	T	T	T	T	Y	T	T	T	T	C	C	T	C	Y	C	C	C	C	C	C	C	T	T	Y	Y	Y	T	Y	Y	T	Y	-
[truncated: 12,022 more rows]
[truncated: 94 more columns]
