# Supplementary material for: Investigating the Genetic and Molecular Basis of Melanin and Edible Quality in Auricularia cornea
Source: J Fungi (Basel). 2026 May 23;12(6):381. doi: 10.3390/jof12060381 (PMC13301874; doi:10.3390/jof12060381)
Supplement: Supplementary file 1 [file jof-12-00381-s001.zip › File S2/Melanin.significant.gene-qtl.xlsx]

## Sheet: Melanin.significant.gene-qtl
CHROM	POS	LOD	Pvalue	PVE	REF	ALT	ACP001	ACP004	ACP005	ACP006	ACP007	ACP008	ACP010	ACP012	ACP014	ACP015	ACP017	ACP018	ACP019	ACP020	ACP021	ACP022	ACP024	ACP027	ACP029	ACP030	ACP034	ACP035	ACP036	ACP037	ACP038	ACP040	ACP041	ACP042	ACP044	ACP047	ACP048	ACP049	ACP050	ACP051	ACP055	ACP059	ACP060	ACP063	ACP064	ACP067	ACP068	ACP069	ACP075
chr1	1558241	3.1379	7.2795e-04	0.0851	A	C	M	A	A	A	A	-	A	M	A	A	M	M	M	A	A	A	A	A	A	A	A	A	M	A	A	A	A	A	A	A	A	M	A	A	A	A	A	A	A	A	A	A	A
chr1	1659116	3.0364	9.1955e-04	0.082	G	T	G	K	K	K	K	G	G	G	G	G	G	G	G	G	G	G	G	G	G	G	K	T	G	T	G	G	T	G	K	G	K	G	G	G	K	G	G	G	G	K	G	G	G
chr1	2897036	3.0094	9.7861e-04	0.0811	G	A	G	G	G	R	R	G	G	G	G	G	G	G	G	G	G	R	G	G	G	G	G	G	G	G	R	G	G	R	R	R	G	R	G	G	R	G	R	G	G	G	R	R	G
chr1	2948034	3.4513	3.5379e-04	0.0946	C	G	C	C	C	S	S	C	C	C	C	C	C	C	C	C	C	C	C	C	C	C	C	C	C	C	C	C	C	C	S	C	C	C	C	C	S	C	C	C	C	C	C	C	C
chr1	3351582	3.1068	7.8205e-04	0.0841	A	C	M	A	A	A	A	-	A	M	A	M	-	M	A	A	A	A	M	A	A	A	A	A	M	A	A	A	A	A	A	A	A	A	A	A	A	M	A	A	A	M	A	A	A
chr1	3402869	3.7162	1.9220e-04	0.1026	G	A	R	G	R	G	G	R	G	R	G	R	R	R	R	G	G	G	R	G	G	G	R	R	R	R	G	G	G	G	G	G	G	R	G	G	G	G	R	G	G	G	R	R	G
chr1	3954116	3.332	4.6561e-04	0.091	C	T	T	C	Y	C	C	-	C	T	Y	-	-	T	T	C	C	C	T	C	C	C	C	C	T	C	C	C	C	C	C	C	C	C	C	C	C	Y	C	C	C	C	C	C	C
chr2	891583	3.5662	2.7151e-04	0.0981	G	A	G	G	G	R	R	G	G	G	G	G	G	G	G	G	G	G	G	G	G	G	R	G	G	G	G	G	G	G	R	G	G	G	G	G	R	G	G	G	G	G	G	G	G
chr2	1955118	3.1629	6.8724e-04	0.0858	A	G	A	A	A	R	R	A	A	A	A	A	A	A	A	A	A	A	A	A	A	A	A	-	A	A	A	R	A	A	R	-	A	A	A	A	R	A	A	A	A	A	A	A	A
chr2	1955120	3.0217	9.5135e-04	0.0815	G	A	G	G	G	R	R	G	G	G	G	G	G	G	G	G	G	G	G	G	G	G	G	-	G	G	G	R	G	G	R	-	G	G	G	G	R	G	G	G	G	G	G	G	G
chr2	1955123	3.0217	9.5135e-04	0.0815	T	C	T	T	T	Y	Y	T	T	T	T	T	T	T	T	T	T	T	T	T	T	T	T	-	T	T	T	Y	T	T	Y	-	T	T	T	T	Y	T	T	T	T	T	T	T	T
chr2	2042038	3.143	7.1938e-04	0.0852	G	A	G	R	G	R	R	G	G	G	G	G	G	G	G	G	G	R	G	G	G	G	G	R	G	R	R	A	G	G	R	G	G	R	G	R	R	G	G	R	R	G	G	R	G
chr2	2269127	3.1213	7.5637e-04	0.0846	A	T	A	W	A	T	T	A	A	A	A	A	A	A	A	A	A	T	A	A	A	A	T	A	A	A	T	A	W	W	W	A	T	W	A	A	W	A	W	A	W	W	W	W	A
chr2	5392053	3.0022	9.9498e-04	0.0809	C	T	C	C	Y	Y	Y	C	C	C	C	C	C	C	C	C	C	Y	C	C	C	C	Y	C	C	C	Y	C	Y	C	Y	C	T	C	C	C	Y	C	C	C	C	C	C	C	C
chr3	1537965	3.2844	5.1950e-04	0.0895	T	C	Y	T	T	T	T	Y	T	Y	Y	Y	Y	Y	Y	T	T	T	Y	T	T	T	T	Y	Y	Y	T	T	T	T	T	T	T	T	T	T	T	Y	Y	T	T	T	Y	T	T
chr3	1537991	3.2844	5.1950e-04	0.0895	G	A	R	G	G	G	G	R	G	R	R	R	R	R	R	G	G	G	R	G	G	G	G	R	R	R	G	G	G	G	G	G	G	G	G	G	G	R	R	G	G	G	R	G	G
chr3	2118554	3.1697	6.7658e-04	0.086	G	A	G	G	G	A	A	G	G	G	G	G	G	G	G	G	G	G	G	G	G	G	G	R	G	R	G	G	G	G	G	R	-	R	G	G	R	-	G	G	G	G	G	R	G
chr3	3241263	3.0015	9.9655e-04	0.0809	G	A	G	R	R	R	R	G	G	G	G	G	G	G	G	G	G	G	G	G	G	G	G	G	G	G	G	G	G	R	R	G	R	G	R	G	R	G	G	G	G	G	G	G	R
chr3	4257792	3.3564	4.4012e-04	0.0917	A	G	A	A	A	G	G	A	A	A	A	A	A	A	A	A	A	A	A	A	A	A	A	A	A	A	A	A	R	A	A	R	R	A	A	A	R	A	A	A	A	R	A	A	A
chr3	4723110	3.2633	5.4541e-04	0.0889	A	G	A	A	A	R	R	A	A	A	A	A	A	A	A	A	A	A	A	A	A	A	A	A	A	A	A	A	R	-	R	A	R	A	A	A	R	A	A	A	A	R	A	A	A
chr3	4809761	3.3687	4.2790e-04	0.0921	G	A	G	G	G	A	A	G	G	G	G	G	G	G	G	G	G	G	G	G	G	G	R	R	G	R	G	R	G	A	R	R	R	R	G	G	A	R	G	G	G	R	G	R	-
chr4	95275	3.4826	3.2914e-04	0.0956	C	T	C	C	C	Y	Y	C	C	C	C	C	C	C	C	C	C	C	C	C	C	C	C	-	C	C	C	C	C	C	Y	C	C	C	Y	C	Y	C	C	C	C	Y	C	C	-
chr4	1515922	3.1485	7.1033e-04	0.0854	C	A	C	C	M	M	M	C	C	C	C	C	C	C	C	C	C	M	C	C	C	C	C	M	C	M	M	M	A	C	C	M	M	C	C	-	M	M	C	C	C	C	-	C	C
chr4	1517144	3.1859	6.5181e-04	0.0865	G	T	G	G	K	K	K	G	G	G	G	G	G	G	G	G	G	K	G	G	G	G	G	G	G	K	K	K	T	G	G	K	K	G	G	G	K	K	G	G	G	G	G	G	G
chr4	2038912	3.1222	7.5480e-04	0.0846	C	T	C	Y	C	Y	Y	C	C	C	C	C	C	C	C	C	C	Y	C	C	C	C	C	-	C	C	Y	Y	C	Y	T	C	C	C	C	C	Y	C	C	C	C	C	C	C	C
chr4	2252739	3.3522	4.4443e-04	0.0916	G	C	G	G	G	G	G	G	G	G	G	G	G	G	G	G	G	C	G	G	G	G	G	-	G	G	C	G	S	S	S	S	G	G	G	S	S	G	G	G	G	G	G	-	G
chr4	3004100	4.1916	6.4332e-05	0.117	A	G	A	A	A	A	A	A	A	A	A	A	A	A	A	A	A	A	A	A	A	A	R	A	A	A	A	R	A	A	R	A	R	-	A	A	R	A	A	A	A	A	A	R	A
chr4	3022802	3.3302	4.6751e-04	0.0909	A	G	A	A	A	R	R	A	A	A	A	A	A	A	A	A	A	A	A	A	A	A	R	-	A	A	A	A	A	A	R	A	R	A	A	A	R	A	A	A	A	A	A	A	A
chr4	3080570	3.1672	6.8052e-04	0.086	G	A	G	G	R	R	R	G	G	G	G	G	G	G	G	G	G	G	G	G	G	G	G	G	G	G	G	G	G	G	G	G	R	G	G	G	G	G	G	G	G	G	G	G	G
chr4	3080574	3.1229	7.5346e-04	0.0846	T	C	T	T	Y	Y	Y	T	T	T	T	T	T	T	T	T	T	T	T	T	T	T	T	T	T	T	T	T	T	T	T	T	Y	T	T	T	T	T	T	T	T	T	T	T	T
chr4	3080651	3.1145	7.6825e-04	0.0844	G	A	G	G	R	R	R	G	G	G	G	G	G	G	G	G	G	G	G	G	G	-	G	G	G	G	G	G	G	G	G	G	R	G	G	G	G	G	G	G	G	G	G	G	G
chr4	3080678	3.1294	7.4239e-04	0.0848	G	A	G	G	R	R	R	G	G	G	G	G	G	G	G	G	G	G	G	G	G	G	G	G	G	G	G	G	G	G	G	G	R	G	G	G	G	G	G	G	G	G	G	G	G
chr4	3080701	3.1091	7.7794e-04	0.0842	C	A	C	C	M	M	M	C	C	C	C	C	C	C	C	C	C	C	C	C	C	C	C	C	C	C	C	C	C	C	C	C	M	C	C	C	C	C	C	C	C	C	C	C	C
chr4	3080717	3.1091	7.7794e-04	0.0842	C	T	C	C	Y	Y	Y	C	C	C	C	C	C	C	C	C	C	C	C	C	C	C	C	C	C	C	C	C	C	C	C	C	Y	C	C	C	C	C	C	C	C	C	C	C	C
chr4	3193957	3.4407	3.6252e-04	0.0943	G	A	G	G	G	R	G	G	G	G	G	G	G	G	G	G	G	R	G	G	G	G	G	-	G	A	R	G	G	G	R	G	R	G	G	G	R	G	G	G	G	G	G	G	G
chr4	3198066	3.3511	4.4559e-04	0.0916	T	C	T	Y	Y	C	C	T	T	T	T	T	T	T	T	T	T	Y	T	T	T	T	Y	-	T	T	Y	T	T	T	Y	Y	Y	Y	T	T	Y	T	T	T	T	T	T	Y	T
chr5	1458180	3.3005	5.0056e-04	0.09	A	G	A	A	A	A	A	A	A	A	A	A	A	A	A	A	A	R	A	A	A	A	R	A	A	A	R	A	A	A	A	A	R	A	A	A	R	A	A	A	A	G	A	A	A
chr5	1555995	3.1178	7.6251e-04	0.0845	A	C	A	A	A	M	M	A	A	A	A	A	A	A	A	A	A	A	A	A	A	A	A	A	A	A	A	A	M	A	A	-	C	M	A	A	M	A	A	M	A	A	A	M	A
chr5	2027767	3.1336	7.3525e-04	0.0849	T	C	T	T	T	C	C	T	T	T	T	T	T	T	T	T	T	T	T	T	T	T	T	T	T	T	T	Y	T	T	Y	T	T	Y	T	T	Y	T	T	T	T	Y	T	Y	T
chr5	2028057	3.0417	9.0837e-04	0.0821	G	A	G	G	G	A	A	G	G	G	G	G	G	G	G	G	G	G	G	G	G	G	G	G	G	G	G	R	G	G	R	G	G	R	G	G	R	G	G	G	G	R	G	R	G
chr5	2061411	3.3424	4.5455e-04	0.0913	G	A	R	G	G	G	G	R	G	R	R	R	R	R	R	G	G	G	R	G	G	G	G	-	R	G	G	G	G	G	G	G	G	R	G	G	G	R	G	R	G	G	G	G	G
chr5	2092110	3.0095	9.7829e-04	0.0812	A	C	A	A	A	M	M	A	-	A	A	A	A	A	A	M	A	A	A	M	M	M	A	-	A	A	A	A	A	A	A	A	M	A	A	A	A	A	A	A	A	A	A	M	A
chr5	3104850	3.4201	3.8010e-04	0.0937	C	T	Y	Y	C	C	C	Y	C	Y	C	Y	Y	Y	Y	C	C	C	Y	C	C	C	C	Y	Y	Y	C	C	C	C	C	C	C	Y	C	C	C	C	C	Y	Y	C	C	Y	C
chr5	3107582	3.0613	8.6833e-04	0.0827	G	A	G	R	G	G	G	G	G	G	G	G	G	G	G	G	G	R	G	G	G	G	G	G	G	G	R	A	R	A	R	-	A	G	G	G	R	G	G	G	R	G	G	G	G
chr5	3107694	3.1687	6.7812e-04	0.086	G	A	G	R	G	R	R	G	G	G	G	G	G	G	G	G	G	R	G	G	G	G	G	G	G	G	R	A	R	A	R	G	A	G	G	A	R	G	R	G	R	G	R	G	G
chr5	3107758	3.4869	3.2594e-04	0.0957	C	T	C	Y	C	Y	Y	C	C	C	C	C	C	C	C	C	C	Y	C	C	C	C	C	C	C	C	Y	T	Y	T	Y	C	T	C	C	Y	Y	C	C	C	Y	C	C	C	C
chr5	3622328	3.0683	8.5442e-04	0.0829	G	A	G	G	R	A	A	G	G	G	G	G	G	G	G	G	G	R	G	G	G	G	R	G	G	G	R	R	R	-	R	R	G	R	G	G	R	R	G	G	G	R	G	R	G
chr5	4135804	3.3888	4.0854e-04	0.0927	G	A	R	G	R	G	G	R	G	R	G	R	R	R	R	G	G	G	R	G	G	G	G	G	R	G	G	G	G	G	G	G	G	G	G	G	G	R	G	R	G	G	G	G	G
chr5	4222583	3.191	6.4411e-04	0.0867	A	T	A	A	A	A	A	A	W	A	A	A	A	A	A	W	W	A	A	W	W	T	W	A	A	A	A	A	A	A	A	A	A	A	A	A	W	A	A	T	A	W	A	A	A
chr5	4370538	3.0845	8.2322e-04	0.0834	C	T	Y	C	C	C	C	Y	C	Y	Y	Y	Y	Y	Y	C	C	C	Y	C	C	C	C	-	Y	C	C	C	C	C	C	C	C	C	C	Y	C	Y	Y	C	C	Y	Y	C	Y
chr6	1403365	3.4961	3.1908e-04	0.096	G	A	G	G	G	A	A	G	G	G	G	G	G	G	G	G	G	G	G	G	G	G	A	G	G	G	G	-	G	R	-	G	G	G	G	G	G	G	G	G	G	G	G	G	G
chr6	1719647	3.2109	6.1526e-04	0.0873	G	A	G	R	G	R	R	G	G	G	G	G	G	G	G	G	G	G	G	G	G	G	R	G	G	G	G	G	R	G	G	G	R	G	G	G	R	G	G	G	G	G	G	G	G
chr6	2955963	3.6626	2.1747e-04	0.101	G	A	G	G	G	R	R	G	G	G	G	G	G	G	G	G	G	G	G	G	G	G	G	G	G	G	G	R	G	G	-	G	G	G	G	G	R	G	G	G	G	G	G	G	G
chr6	2979756	3.0217	9.5135e-04	0.0815	C	T	C	C	C	T	T	C	C	C	C	C	C	C	C	C	C	C	C	C	C	C	Y	C	C	C	C	C	Y	C	C	C	C	C	Y	C	Y	C	C	C	C	C	C	C	Y
chr6	2989254	3.0038	9.9132e-04	0.081	G	A	G	G	G	G	G	G	G	G	G	G	G	G	G	G	G	G	G	G	G	G	G	G	G	G	G	G	G	G	G	R	G	G	G	G	R	G	G	G	G	G	G	G	G
chr6	3005729	3.0571	8.7685e-04	0.0826	G	A	G	G	G	R	R	G	G	G	G	G	G	G	G	G	G	G	G	G	G	G	R	-	G	A	G	G	R	G	G	A	R	R	G	G	R	G	G	G	G	G	G	R	G
chr6	3020904	3.0021	9.9507e-04	0.0809	C	T	C	C	C	T	T	C	C	C	C	C	C	C	C	C	C	C	C	C	C	C	C	C	C	C	C	C	C	C	Y	C	-	C	C	C	Y	C	C	C	C	C	C	C	C
chr7	695544	3.7161	1.9228e-04	0.1026	C	A	C	M	C	M	M	C	C	C	C	C	C	C	C	C	C	A	C	C	C	C	M	M	C	M	A	M	M	C	C	M	M	C	M	C	M	C	C	C	M	C	C	C	M
chr7	808629	3.3484	4.4831e-04	0.0915	C	T	C	C	C	Y	Y	C	C	C	C	C	C	C	C	C	C	C	C	C	C	C	T	-	C	C	C	C	Y	Y	C	C	Y	C	C	Y	Y	C	C	Y	C	C	C	C	C
chr7	815935	3.1435	7.1859e-04	0.0852	A	T	A	A	W	T	T	A	A	A	A	A	A	A	A	A	A	A	A	A	A	A	A	-	A	A	A	A	A	A	T	W	W	A	A	A	W	A	A	A	A	A	A	A	A
chr7	1279383	3.2717	5.3490e-04	0.0891	G	A	R	G	G	G	G	R	G	R	R	R	R	R	R	G	G	G	R	G	G	G	G	-	R	G	G	G	G	G	G	G	G	G	G	R	G	R	G	R	G	G	G	G	G
chr7	1558166	3.2991	5.0219e-04	0.09	C	T	C	C	C	Y	Y	C	C	C	C	C	C	C	C	C	C	Y	C	C	C	C	T	C	C	C	Y	Y	C	Y	Y	Y	Y	C	C	C	Y	Y	Y	C	C	C	Y	C	C
chr7	1558636	3.3007	5.0036e-04	0.09	A	G	A	A	A	R	R	A	A	A	A	A	A	A	A	A	A	R	A	A	A	A	G	-	A	A	R	R	A	R	R	R	R	A	A	A	R	R	R	A	A	A	R	A	A
chr7	1558637	3.0012	9.9718e-04	0.0809	T	G	T	T	T	K	K	T	T	T	T	T	T	T	T	T	T	K	T	T	T	T	G	-	T	T	K	K	T	K	K	K	K	T	T	T	K	K	K	T	T	T	K	T	T
chr7	1711525	3.1062	7.8300e-04	0.0841	C	T	C	C	Y	C	C	C	C	C	C	C	C	C	C	C	C	C	C	C	C	-	C	-	C	Y	C	C	C	C	C	C	C	Y	C	C	Y	Y	C	C	C	C	C	Y	C
chr7	1735822	3.1768	6.6551e-04	0.0863	G	T	G	G	G	K	K	G	G	G	G	G	G	G	G	G	G	G	G	G	G	G	K	-	G	G	G	K	K	G	K	G	K	-	G	K	K	G	G	G	G	K	G	K	G
chr7	2130618	3.0616	8.6780e-04	0.0827	G	A	G	R	G	A	A	G	G	G	G	G	G	G	G	G	G	G	G	G	G	G	R	A	G	A	G	R	A	R	R	R	A	R	G	G	R	R	R	G	G	G	R	A	G
chr7	2632956	3.0476	8.9626e-04	0.0823	G	A	G	R	G	A	A	G	G	G	G	G	G	G	G	G	G	G	G	G	G	G	R	R	G	R	G	G	G	A	A	R	R	G	R	G	R	G	R	G	G	G	R	G	R
chr7	2771587	3.26	5.4952e-04	0.0888	T	C	T	Y	T	Y	Y	T	T	T	T	T	T	T	T	T	T	T	T	T	T	T	T	Y	T	Y	T	Y	T	Y	Y	Y	T	Y	Y	T	Y	T	T	T	T	T	T	Y	Y
chr7	2771619	3.1871	6.4998e-04	0.0866	C	T	C	Y	C	Y	Y	C	C	C	C	C	C	C	C	C	C	C	C	C	C	C	C	Y	C	Y	C	Y	C	Y	Y	Y	C	Y	Y	C	Y	C	C	C	C	C	C	Y	Y
chr7	2771680	3.2076	6.2000e-04	0.0872	C	T	C	Y	C	Y	Y	C	C	C	C	C	C	C	C	C	C	C	C	C	C	C	C	Y	C	Y	C	Y	C	Y	Y	Y	-	Y	Y	C	Y	C	C	C	C	C	C	Y	Y
chr7	2771729	3.1607	6.9075e-04	0.0858	C	T	C	Y	C	Y	Y	C	C	C	C	C	C	C	C	C	C	C	C	C	C	C	C	Y	C	Y	C	Y	C	Y	Y	Y	-	Y	Y	C	Y	C	C	C	C	C	C	Y	Y
chr7	3003500	3.3121	4.8745e-04	0.0904	G	A	G	G	G	A	A	G	G	G	G	G	G	G	G	G	G	R	G	G	G	G	R	G	G	G	R	G	G	G	R	G	G	G	G	G	G	G	R	G	G	G	R	G	G
chr7	3382219	3.528	2.9647e-04	0.0969	T	C	T	Y	T	C	C	T	T	T	T	T	T	T	T	T	T	Y	T	T	T	T	Y	Y	T	Y	Y	T	C	Y	T	T	Y	Y	Y	T	Y	T	T	T	T	T	T	Y	Y
chr7	4737279	3.4283	3.7297e-04	0.0939	G	A	G	G	R	R	R	G	G	G	G	G	G	G	G	G	G	R	G	G	G	G	A	G	G	G	R	G	G	G	A	R	R	G	G	G	R	G	R	G	G	G	R	G	G
chr7	4737325	3.6344	2.3203e-04	0.1002	G	A	G	R	R	R	R	G	G	G	G	G	G	G	G	G	G	R	G	G	G	G	A	G	G	G	R	G	R	G	A	R	R	R	R	G	R	G	R	-	G	G	R	R	R
chr7	4747724	3.1995	6.3170e-04	0.0869	G	T	G	G	G	K	K	G	G	G	G	G	G	G	G	G	G	G	G	G	G	G	G	-	G	G	G	G	G	G	K	G	-	G	G	G	K	G	G	G	G	G	G	G	G
chr7	5261211	3.3675	4.2908e-04	0.0921	T	C	T	T	T	C	C	T	T	T	T	T	T	T	T	T	T	T	T	T	T	T	Y	T	T	T	T	T	T	Y	T	T	-	Y	T	T	Y	T	T	T	T	T	T	Y	T
chr7	5261282	3.2721	5.3446e-04	0.0892	G	T	G	G	G	K	K	G	G	G	G	G	G	G	G	G	G	G	G	G	G	G	G	G	G	G	G	G	G	K	G	G	-	G	G	G	K	G	G	G	G	G	G	G	G
chr7	5262494	3.458	3.4832e-04	0.0948	C	T	C	Y	C	Y	Y	C	C	C	Y	C	C	C	C	C	C	C	C	C	C	C	Y	C	C	C	C	Y	Y	C	C	C	Y	C	Y	C	Y	Y	C	C	C	T	C	C	Y
chr7	5285391	3.0622	8.6657e-04	0.0828	C	T	C	C	C	T	T	-	C	C	C	C	C	C	C	C	C	C	C	C	C	C	C	C	C	C	C	Y	C	C	Y	C	Y	-	C	C	Y	C	C	C	C	C	C	Y	C
chr7	6058360	3.0053	9.8781e-04	0.081	G	A	G	G	G	G	G	G	G	G	G	G	G	G	G	G	G	G	G	G	G	G	R	G	G	G	G	G	G	G	G	G	G	R	G	G	G	G	G	G	G	R	G	R	G
chr7	6077831	3.0187	9.5792e-04	0.0814	C	T	-	Y	C	Y	Y	C	C	C	C	C	C	C	C	C	C	Y	C	C	C	C	C	C	C	C	Y	-	Y	C	C	C	C	Y	Y	C	Y	C	C	Y	C	C	C	Y	Y
chr7	6160816	3.0041	9.9062e-04	0.081	T	C	Y	T	T	T	T	-	T	Y	Y	Y	Y	Y	Y	T	T	T	Y	T	T	T	T	T	Y	T	T	T	T	T	T	T	T	T	T	-	T	T	T	T	T	T	T	T	T
chr8	916047	3.2517	5.6014e-04	0.0885	G	A	R	G	G	G	G	-	G	R	G	-	G	R	R	G	G	G	R	G	G	G	G	G	R	G	G	G	G	G	G	G	G	G	G	G	-	G	G	G	G	G	G	G	G
chr8	1354883	3.0734	8.4456e-04	0.0831	G	A	G	G	G	G	G	G	G	G	G	G	G	G	G	G	G	G	G	G	G	G	R	G	G	G	G	R	R	R	R	G	R	R	G	G	R	-	G	G	G	G	G	R	G
chr8	1778766	3.1404	7.2385e-04	0.0851	C	T	C	Y	Y	T	T	C	C	C	C	C	C	C	C	C	C	Y	C	C	C	C	Y	Y	C	Y	Y	Y	C	C	C	C	Y	C	Y	C	Y	C	C	C	Y	Y	C	C	C
chr8	2011378	3.518	3.0338e-04	0.0966	A	G	A	R	R	G	G	A	A	A	A	A	A	A	A	A	A	G	A	A	A	A	G	-	A	R	G	G	R	G	G	-	G	R	R	A	R	R	R	A	A	A	R	G	R
chr8	2011379	3.5268	2.9729e-04	0.0969	A	C	A	M	M	C	C	A	A	A	A	A	A	A	A	A	A	C	A	A	A	A	C	-	A	M	C	C	M	C	C	-	C	M	M	A	M	M	M	A	A	A	M	C	M
chr8	2020486	3.0371	9.1802e-04	0.082	A	G	A	A	A	R	R	A	A	A	A	A	A	A	A	A	A	R	A	A	A	A	R	A	A	A	R	A	A	A	A	A	A	A	R	A	R	A	A	A	A	A	A	A	R
chr8	2258173	3.6253	2.3697e-04	0.0999	C	T	C	C	C	Y	Y	C	C	C	C	C	C	C	C	C	C	Y	C	C	C	C	C	C	C	C	Y	C	C	C	C	C	Y	C	C	C	Y	C	C	C	C	C	C	C	C
chr8	2307415	3.0274	9.3882e-04	0.0817	G	A	G	G	G	G	G	G	G	G	G	G	G	G	G	G	G	G	G	G	G	G	R	G	G	G	G	R	G	G	G	G	R	G	G	G	R	G	G	G	G	G	G	R	G
chr8	2451875	3.3115	4.8815e-04	0.0904	T	C	T	T	T	C	C	T	T	T	T	T	T	T	T	T	T	T	T	T	T	T	Y	Y	T	Y	T	T	T	Y	Y	T	C	T	T	T	Y	T	Y	T	T	T	Y	T	T
chr8	3167754	3.0112	9.7458e-04	0.0812	C	T	Y	C	C	C	C	Y	C	Y	Y	Y	Y	Y	Y	C	C	C	Y	C	C	C	C	C	Y	C	C	C	C	C	C	C	C	C	C	C	C	Y	C	C	C	C	C	C	C
chr8	3247501	3.261	5.4823e-04	0.0888	G	A	G	R	G	R	R	G	G	G	G	G	G	G	G	G	G	R	G	G	G	G	G	-	G	R	R	G	G	R	G	G	R	G	R	R	R	G	G	G	G	R	G	G	R
chr8	3508236	3.039	9.1406e-04	0.0821	A	T	A	W	W	W	W	A	A	A	A	A	A	A	A	A	A	A	A	A	A	A	W	-	A	A	A	A	W	A	A	A	W	W	W	A	W	A	A	A	A	A	A	W	W
chr8	3515591	3.0369	9.1853e-04	0.082	T	C	T	T	T	Y	Y	T	T	T	T	T	T	T	T	T	T	T	T	T	T	T	Y	T	T	T	T	Y	T	T	T	T	C	T	T	T	Y	T	T	T	T	T	T	T	T
chr8	3857381	3.0216	9.5145e-04	0.0815	T	A	T	T	T	A	A	T	T	T	T	T	T	T	T	T	T	T	T	T	T	T	T	-	T	T	T	W	W	-	A	W	T	T	T	T	-	T	T	T	T	T	T	T	T
chr8	3999480	3.2877	5.1555e-04	0.0896	C	T	C	C	C	C	C	C	C	C	C	C	C	C	C	C	C	C	C	-	C	C	C	C	C	C	C	C	C	C	Y	C	C	C	C	C	Y	C	C	-	C	C	-	Y	C
chr8	4868902	3.4424	3.6105e-04	0.0943	C	T	C	C	C	C	C	C	C	C	C	C	C	C	C	C	C	Y	C	C	C	C	C	C	C	C	Y	C	C	C	C	Y	Y	C	C	Y	Y	C	C	C	C	Y	C	C	C
chr8	4949599	3.048	8.9529e-04	0.0823	G	T	G	G	G	K	K	G	G	G	G	G	G	G	G	G	G	K	G	G	G	G	G	G	G	G	K	G	G	G	G	K	G	G	G	G	K	G	G	G	G	G	G	G	G
chr9	105203	3.0946	8.0422e-04	0.0837	T	C	T	T	Y	Y	Y	T	T	T	T	T	T	T	T	T	T	Y	T	T	T	T	Y	T	T	T	Y	T	Y	T	-	T	Y	T	T	T	T	T	T	T	T	T	T	T	T
chr9	301878	3.5725	2.6761e-04	0.0983	C	T	C	C	C	Y	Y	C	C	C	C	C	C	C	C	C	C	C	C	C	C	C	Y	C	C	C	C	C	C	C	C	C	Y	-	C	C	Y	C	C	C	C	C	C	C	C
chr9	301881	3.6885	2.0486e-04	0.1018	G	A	G	G	G	R	R	G	G	G	G	G	G	G	G	G	G	G	G	G	G	G	R	G	G	G	G	G	G	G	G	G	R	G	G	G	R	G	G	G	G	G	G	G	G
chr9	310677	3.2537	5.5762e-04	0.0886	C	T	C	T	Y	T	T	C	C	C	C	C	C	C	C	C	C	Y	C	C	C	C	T	Y	C	Y	Y	Y	T	Y	Y	T	T	Y	Y	Y	Y	Y	Y	Y	C	C	Y	Y	Y
chr9	817175	3.2833	5.2088e-04	0.0895	C	T	C	C	C	Y	Y	C	C	C	C	C	C	C	C	C	C	C	C	C	C	C	Y	C	C	C	C	C	C	Y	T	C	Y	Y	C	C	Y	C	C	C	C	C	C	Y	C
chr9	817238	3.5847	2.6018e-04	0.0987	G	A	G	R	G	R	R	G	G	G	G	G	G	G	G	G	G	A	G	G	G	G	A	-	G	A	A	A	A	A	A	G	A	R	G	G	R	G	G	G	G	G	G	-	G
chr9	817270	3.021	9.5272e-04	0.0815	C	T	C	C	C	C	C	C	C	C	C	C	C	C	C	C	C	C	C	C	C	C	Y	-	C	C	C	C	C	C	C	C	T	C	C	C	Y	C	C	C	C	C	C	C	C
chr9	817700	3.223	5.9840e-04	0.0877	T	C	T	Y	T	Y	Y	T	T	T	T	T	T	T	T	T	T	Y	T	T	T	T	C	Y	T	Y	Y	T	T	T	-	T	Y	Y	T	T	Y	T	T	T	T	T	T	Y	T
chr9	818260	3.3134	4.8599e-04	0.0904	G	T	G	G	G	T	T	G	G	G	G	G	G	G	G	G	G	T	G	G	G	G	T	K	G	K	T	G	K	T	K	G	T	K	G	G	G	G	G	G	G	G	G	K	G
chr9	818436	3.0715	8.4826e-04	0.083	G	A	G	G	G	A	A	G	G	G	G	G	G	G	G	G	G	A	G	G	G	G	A	-	G	R	-	G	R	A	R	G	R	R	G	G	G	G	G	G	G	G	G	R	G
chr9	818453	3.0426	9.0651e-04	0.0822	G	A	G	G	G	A	A	G	G	G	G	G	G	G	G	G	G	A	G	G	G	G	A	-	G	R	A	G	R	A	R	G	R	R	G	G	G	G	G	G	G	G	G	R	G
chr9	818465	3.2025	6.2739e-04	0.087	A	G	A	A	A	G	G	A	A	A	A	A	A	A	A	A	A	G	A	A	A	A	G	-	A	R	G	A	R	G	R	A	R	R	A	A	A	A	A	A	A	A	A	R	A
chr9	818492	3.2444	5.6960e-04	0.0883	G	A	G	G	G	A	A	G	G	G	G	G	G	G	G	G	G	A	G	G	G	G	A	-	G	R	A	G	R	A	R	G	R	R	G	G	G	G	G	G	G	G	G	R	G
chr9	977855	3.316	4.8305e-04	0.0905	C	T	C	C	C	C	C	C	C	C	C	C	C	C	C	C	C	Y	C	C	C	C	C	C	C	C	Y	Y	C	C	Y	C	-	C	C	C	Y	C	C	C	C	C	C	C	C
chr9	1331079	3.126	7.4812e-04	0.0847	A	G	A	A	A	R	R	A	A	A	A	A	A	A	A	A	A	A	A	A	A	A	A	R	A	R	A	A	A	A	A	A	R	A	A	A	R	A	A	A	A	A	A	A	A
chr9	2154820	3.1808	6.5955e-04	0.0864	G	A	G	R	G	G	G	G	G	G	G	G	G	G	G	G	G	G	G	G	G	G	G	G	G	G	G	G	G	G	G	G	R	G	R	G	R	G	G	G	G	G	G	G	R
chr9	2394294	3.0459	8.9969e-04	0.0823	G	T	G	G	G	K	K	G	G	G	G	G	G	G	G	G	G	G	G	G	G	G	G	-	G	G	G	G	G	G	K	G	-	G	G	G	K	G	G	-	G	G	G	G	G
chr9	2682896	3.1747	6.6885e-04	0.0862	C	T	C	Y	C	T	T	C	C	C	C	C	C	C	C	C	C	T	C	C	C	C	T	Y	C	Y	T	Y	Y	Y	T	Y	C	-	Y	C	Y	C	C	C	C	C	C	T	Y
chr9	3179771	3.7664	1.7124e-04	0.1042	C	T	C	C	C	C	C	C	C	C	C	C	C	C	C	C	C	C	C	C	C	C	C	-	C	Y	C	Y	C	C	Y	C	Y	C	C	C	Y	C	C	C	C	C	C	C	C
chr9	3180074	3.1302	7.4101e-04	0.0848	C	T	C	C	C	C	C	C	C	C	C	C	C	C	C	C	C	C	C	C	C	C	C	C	C	C	C	Y	C	C	Y	C	Y	C	C	C	Y	C	C	Y	C	C	C	C	C
chr9	3188411	3.0159	9.6411e-04	0.0813	A	G	R	A	R	A	A	R	A	R	A	-	R	R	R	A	A	A	R	A	A	A	A	A	A	A	A	A	A	A	A	A	-	A	A	R	A	-	A	A	A	A	A	A	A
chr10	130208	3.0693	8.5245e-04	0.083	T	C	T	T	T	T	T	T	Y	T	T	T	T	T	T	Y	-	T	T	Y	Y	Y	T	T	T	T	T	T	T	T	T	T	T	T	T	T	T	T	T	T	T	T	T	T	T
chr10	475533	3.1236	7.5237e-04	0.0846	C	T	C	Y	C	Y	Y	C	C	C	C	C	C	C	C	C	C	Y	C	C	C	C	C	C	C	C	Y	C	T	C	Y	C	Y	C	C	C	Y	C	C	-	Y	C	C	C	C
chr10	1268153	3.2086	6.1862e-04	0.0872	T	G	T	K	T	K	K	T	T	T	T	T	T	T	T	T	T	T	T	T	T	T	T	T	T	T	T	K	T	T	K	T	G	T	T	T	K	T	T	T	T	T	T	T	T
chr10	1268157	3.5942	2.5459e-04	0.0989	G	A	G	R	G	R	R	G	G	G	G	G	G	G	G	G	G	G	G	G	G	G	G	G	G	G	G	R	G	G	R	G	A	G	G	G	R	G	G	G	G	G	G	G	G
chr10	1948222	3.1092	7.7776e-04	0.0842	A	G	R	A	R	A	A	R	A	R	A	R	R	R	R	A	A	A	R	A	A	A	A	A	R	A	A	A	A	A	A	A	-	R	A	A	A	A	A	A	A	A	A	A	A
chr10	1948558	3.4354	3.6693e-04	0.0941	C	T	Y	C	C	C	C	-	C	Y	C	Y	Y	Y	Y	C	C	C	Y	C	C	C	C	C	Y	C	C	C	C	C	C	C	-	Y	C	C	C	Y	C	C	C	C	C	C	C
chr10	2192293	3.4294	3.7207e-04	0.0939	T	G	T	T	T	K	K	T	T	T	T	T	T	T	T	T	T	T	T	T	T	T	T	T	T	T	T	K	K	K	T	T	K	T	T	T	K	T	T	T	T	T	T	T	T
chr10	2192296	3.0395	9.1310e-04	0.0821	T	C	T	T	T	Y	Y	T	T	T	T	T	T	T	T	T	T	T	T	T	T	T	T	T	T	T	T	Y	C	Y	T	T	C	T	T	T	Y	T	T	T	T	T	T	T	T
chr10	2283884	3.0838	8.2453e-04	0.0834	C	T	C	C	C	C	C	C	C	C	C	C	C	C	C	C	C	C	C	C	C	C	Y	C	C	C	C	C	C	C	C	C	C	C	C	C	Y	C	C	C	C	C	C	C	C
chr10	2672268	3.1482	7.1090e-04	0.0854	G	A	G	G	G	G	G	G	G	G	G	G	G	G	G	G	G	G	G	G	G	G	G	G	G	G	G	G	G	G	G	G	-	R	G	G	G	R	G	R	G	G	G	G	G
chr10	2740439	3.1984	6.3325e-04	0.0869	C	T	C	Y	C	C	C	C	C	C	C	C	C	C	C	C	C	C	C	C	C	C	C	C	C	C	C	Y	C	Y	Y	C	-	Y	Y	C	Y	Y	C	C	Y	T	C	Y	-
chr10	4266330	3.0456	9.0027e-04	0.0823	C	T	C	C	C	C	C	C	C	C	C	C	C	C	C	C	C	C	C	C	C	C	C	-	C	C	C	C	Y	C	C	C	-	C	C	C	Y	C	C	C	C	Y	C	C	C
chr10	4370531	3.0197	9.5571e-04	0.0815	C	A	C	M	M	M	M	C	C	C	C	C	C	C	C	C	C	M	C	C	C	C	C	-	C	M	M	M	C	C	C	M	A	M	M	M	M	C	C	C	C	C	C	M	-
chr10	4995983	3.2544	5.5670e-04	0.0886	C	T	C	C	C	C	C	C	C	C	C	C	C	C	C	C	C	C	C	C	C	C	C	C	C	C	C	C	Y	C	C	C	-	C	C	C	Y	C	C	C	C	Y	C	C	C
chr10	5160904	3.3509	4.4580e-04	0.0916	C	A	C	C	C	M	M	C	C	C	C	C	C	C	C	C	C	A	-	C	C	C	M	C	C	C	M	C	C	C	C	C	C	C	-	C	M	C	C	-	C	C	C	C	M
chr10	5650874	3.1875	6.4938e-04	0.0866	C	T	C	C	C	Y	Y	C	C	C	C	C	C	C	-	C	C	C	C	C	C	C	C	Y	C	Y	C	C	C	C	C	C	C	C	C	C	Y	C	C	C	C	C	C	C	C
chr10	5651128	3.3042	4.9641e-04	0.0901	C	T	C	C	C	Y	Y	C	C	C	C	C	C	C	C	C	C	C	C	C	C	C	C	-	C	C	C	C	C	C	C	C	C	C	C	C	Y	C	C	C	C	C	C	C	C
chr11	87340	3.1495	7.0881e-04	0.0854	G	A	R	G	R	G	G	R	G	R	G	R	R	R	R	G	G	G	R	G	G	G	G	G	R	G	G	G	G	G	G	-	G	G	G	R	G	G	G	G	G	G	G	G	G
chr11	637593	3.0817	8.2845e-04	0.0834	G	A	G	G	G	G	G	G	G	G	G	G	G	G	G	G	G	G	G	G	G	G	G	G	G	G	G	G	G	G	G	G	G	G	R	R	R	G	G	G	G	R	G	G	G
chr11	660716	3.0784	8.3480e-04	0.0833	T	C	T	Y	T	Y	Y	T	T	T	T	T	T	T	T	T	T	T	T	T	T	T	T	T	T	T	T	T	T	T	Y	T	-	T	-	T	T	T	T	T	T	T	T	T	Y
chr11	1573881	3.1388	7.2649e-04	0.0851	A	C	A	A	A	C	C	A	A	A	A	A	A	A	A	A	A	A	A	A	A	A	A	A	A	A	A	M	M	M	M	M	M	A	A	A	M	A	A	A	A	A	A	A	A
chr11	1591045	3.0466	8.9829e-04	0.0823	G	A	G	G	G	R	R	G	G	G	G	G	G	G	G	G	G	R	G	G	G	G	G	G	G	G	R	R	R	G	G	R	R	R	G	G	G	G	R	G	G	G	R	R	G
chr11	1626266	3.0941	8.0527e-04	0.0837	A	C	A	A	A	C	C	A	A	A	A	A	A	A	A	A	A	A	A	A	A	A	A	-	A	A	A	A	A	A	A	A	A	A	M	M	M	A	A	M	A	C	A	A	A
chr11	2139784	3.4207	3.7954e-04	0.0937	C	T	C	Y	C	T	T	C	C	C	C	C	C	C	C	C	C	Y	C	C	C	C	T	Y	C	Y	Y	Y	Y	C	C	C	-	C	Y	C	Y	C	Y	C	Y	C	Y	C	Y
chr11	2140310	3.2982	5.0330e-04	0.09	A	G	G	A	A	A	A	G	A	G	A	-	-	G	G	A	A	A	G	A	A	A	A	A	R	A	A	A	A	A	A	A	A	R	A	A	A	R	A	A	A	A	A	A	A
chr11	2140332	3.1144	7.6839e-04	0.0844	T	C	C	T	T	T	T	C	T	C	C	-	C	C	C	T	T	T	C	T	T	T	T	T	C	T	T	T	T	T	T	T	T	-	Y	Y	T	Y	T	Y	T	T	T	T	Y
chr11	2534208	3.4937	3.2087e-04	0.0959	A	C	A	M	A	M	M	A	A	A	A	A	A	A	A	A	A	M	A	A	A	A	M	A	A	M	M	M	M	M	A	A	-	A	A	A	A	A	A	A	A	A	A	A	A
chr11	2538117	3.0691	8.5292e-04	0.083	C	T	C	C	C	C	C	C	C	C	C	C	C	C	C	C	C	Y	C	C	C	C	Y	Y	C	Y	Y	Y	C	C	C	C	Y	C	C	C	Y	C	C	C	C	C	C	C	C
chr11	2538923	3.118	7.6203e-04	0.0845	G	A	G	R	G	R	R	G	G	G	G	G	G	G	G	G	G	R	G	G	G	G	R	-	G	G	R	R	R	R	G	G	R	G	G	G	R	G	R	G	G	G	R	G	G
chr11	2988716	3.109	7.7808e-04	0.0842	G	C	G	S	G	C	C	G	G	G	G	G	G	G	G	G	G	S	G	G	G	G	S	-	G	S	S	S	S	G	G	C	C	G	S	G	S	G	G	G	S	G	G	G	S
chr11	3158760	3.1079	7.8007e-04	0.0842	G	A	R	G	G	G	G	R	G	R	G	-	R	R	R	G	G	G	R	G	G	G	G	-	R	G	G	G	G	G	G	G	G	G	G	G	R	R	G	G	G	G	G	G	G
chr11	3598786	3.0193	9.5653e-04	0.0815	C	G	C	C	C	S	S	C	C	C	C	C	C	C	C	C	C	C	C	C	C	C	S	C	C	C	C	S	C	C	C	C	C	C	C	C	C	C	C	C	C	C	C	C	C
chr11	4048308	3.0017	9.9612e-04	0.0809	G	A	G	G	G	R	R	G	G	G	G	G	G	G	G	G	G	G	G	G	G	G	G	G	G	G	G	R	G	G	G	G	R	G	G	G	G	G	G	G	G	R	G	G	G
chr11	4333113	3.7559	1.7541e-04	0.1038	C	T	C	C	C	T	T	C	C	C	C	C	C	C	C	C	C	Y	C	C	C	C	T	C	C	C	Y	C	C	Y	Y	C	Y	-	C	C	Y	C	Y	C	C	C	Y	T	C
chr11	4733326	3.0648	8.6131e-04	0.0828	T	G	K	T	T	T	T	K	T	K	K	K	K	K	K	T	T	T	K	T	T	T	T	T	K	T	T	T	T	T	T	T	T	T	T	K	T	K	K	T	T	T	K	T	T
chr11	5097621	3.1656	6.8303e-04	0.0859	G	C	S	G	G	G	G	S	G	S	C	S	S	S	S	G	G	G	S	G	G	G	G	G	S	G	G	-	G	G	G	-	G	G	G	G	G	S	G	G	G	G	G	G	G
chr11	5439016	3.5745	2.6636e-04	0.0984	C	T	C	C	C	C	C	C	C	C	C	C	C	C	C	C	C	C	C	C	C	C	C	C	C	C	C	C	C	C	Y	C	Y	C	Y	C	Y	C	C	C	C	Y	C	C	Y
chr11	5468141	3.2174	6.0624e-04	0.0875	C	T	C	T	C	Y	Y	C	C	C	C	C	C	C	C	C	C	C	C	-	C	C	Y	-	C	C	C	Y	C	Y	C	C	Y	Y	Y	C	Y	C	Y	C	C	C	Y	Y	Y
chr12	623624	3.1661	6.8221e-04	0.0859	C	T	Y	Y	Y	C	C	Y	C	Y	C	Y	Y	Y	Y	C	C	C	Y	C	C	C	C	C	Y	C	C	C	C	C	C	-	C	-	C	C	C	Y	C	C	Y	C	C	C	C
chr12	757433	3.0652	8.6063e-04	0.0829	T	C	T	Y	C	C	C	T	T	T	T	T	T	T	T	T	T	C	T	T	T	T	Y	C	T	C	C	C	C	C	C	-	-	-	T	T	C	T	Y	T	T	Y	Y	C	T
chr12	1769326	3.3014	4.9962e-04	0.0901	G	A	G	G	G	R	R	G	G	G	G	G	G	G	G	G	G	R	G	G	G	G	G	G	G	G	R	G	G	G	R	G	G	G	G	R	R	G	G	G	G	R	G	G	G
chr12	2888399	3.1321	7.3781e-04	0.0849	G	A	G	R	G	R	R	G	G	G	G	G	G	G	G	G	G	G	G	G	G	G	R	G	G	G	-	R	G	G	G	G	R	R	R	G	R	G	G	G	R	R	G	R	-
chr12	3133545	3.3191	4.7964e-04	0.0906	G	A	G	R	G	R	R	G	G	G	G	G	G	G	G	G	G	A	G	G	G	G	G	G	G	G	A	R	G	R	R	G	A	R	G	G	R	R	G	G	G	G	G	R	G
chr12	3153193	3.9239	1.1914e-04	0.1089	C	T	C	Y	T	Y	Y	C	C	C	C	C	C	C	C	C	C	C	C	C	C	C	T	Y	C	Y	C	Y	T	Y	T	C	T	Y	C	C	Y	Y	C	C	Y	Y	C	Y	C
chr12	3546989	3.0365	9.1945e-04	0.082	A	G	A	A	A	A	A	A	A	A	A	A	A	A	A	A	A	A	A	A	A	A	A	-	A	A	A	A	A	A	A	A	A	A	A	A	R	A	A	A	A	A	A	A	A
chr12	3752113	3.6124	2.4412e-04	0.0995	G	A	G	R	R	R	R	G	G	G	G	G	G	G	G	G	G	R	G	G	G	G	R	-	G	R	R	G	G	G	R	G	R	R	R	G	G	G	G	G	G	G	G	R	R
chr12	3951154	3.1382	7.2746e-04	0.0851	T	C	Y	T	T	T	T	Y	T	Y	Y	Y	Y	Y	Y	T	T	T	Y	T	T	T	T	-	Y	T	T	T	T	Y	T	-	T	T	T	T	T	T	T	T	T	T	T	T	T
chr13	1076255	3.1876	6.4928e-04	0.0866	C	T	C	C	C	Y	Y	C	C	C	C	C	C	C	C	C	C	Y	C	C	C	C	Y	C	C	C	Y	Y	Y	Y	C	C	-	Y	C	C	Y	C	C	C	C	C	C	Y	C
chr13	1076369	4.0551	8.8090e-05	0.1129	G	A	G	G	G	R	R	G	G	G	G	G	G	G	G	G	G	R	G	G	G	G	R	G	G	G	R	R	R	R	G	G	R	R	G	G	R	G	G	G	G	G	G	R	G
chr13	1076417	3.5151	3.0545e-04	0.0965	G	T	G	G	G	K	K	G	G	G	G	G	G	G	G	G	G	K	G	G	G	G	K	G	G	G	K	K	K	K	G	G	K	K	G	G	K	G	G	G	G	G	G	K	G
chr13	1076945	3.0376	9.1709e-04	0.082	G	A	G	G	G	R	R	G	G	G	G	G	G	G	G	G	G	R	G	G	G	G	G	G	G	G	R	G	G	G	G	G	G	R	G	G	G	G	G	G	G	R	G	R	G
chr13	3280389	3.2573	5.5297e-04	0.0887	C	T	C	Y	C	Y	Y	C	C	C	C	C	C	C	C	C	C	Y	C	C	C	C	C	C	C	C	Y	Y	C	Y	Y	C	C	C	Y	C	Y	C	C	C	C	C	C	C	Y
chr13	3677907	3.0278	9.3805e-04	0.0817	G	A	G	G	G	R	R	G	G	G	G	G	G	G	G	G	G	G	G	-	G	G	R	G	G	G	G	G	G	G	G	G	G	G	R	G	G	G	R	G	G	R	R	G	G
chr13	3746696	3.0799	8.3204e-04	0.0833	G	A	G	R	G	R	R	G	G	G	G	G	G	G	G	G	G	G	G	G	G	G	G	G	G	G	G	G	R	G	G	G	-	G	R	G	R	G	G	G	R	G	G	G	R
chr13	4337003	3.0039	9.9098e-04	0.081	G	A	G	G	G	G	G	G	G	G	G	G	G	G	G	G	G	G	G	G	-	G	G	G	G	G	G	R	G	G	G	G	R	G	G	G	G	G	G	G	G	G	G	G	G
chr13	4692525	3.0836	8.2484e-04	0.0834	C	A	C	C	C	A	A	C	C	C	C	C	C	C	C	C	C	A	C	C	C	C	M	-	C	C	A	C	M	M	C	C	C	M	C	C	M	C	C	C	C	C	C	M	C
chr13	5165400	3.0289	9.3562e-04	0.0817	T	G	T	T	T	K	K	T	T	T	T	T	T	T	T	T	T	T	T	T	T	T	T	T	T	T	T	T	T	T	T	T	T	T	T	T	T	T	T	T	T	T	T	T	T
chr13	5229011	3.0221	9.5039e-04	0.0815	C	T	Y	C	C	C	C	Y	C	Y	Y	-	Y	Y	Y	C	C	C	Y	C	C	C	C	-	Y	C	C	C	C	C	C	C	C	Y	C	Y	C	Y	C	C	C	C	C	C	C
chr13	5290010	3.4767	3.3365e-04	0.0954	C	T	C	C	Y	Y	Y	C	C	C	C	C	C	C	C	C	C	Y	C	C	C	C	Y	C	C	C	Y	Y	Y	Y	Y	C	Y	C	C	C	Y	C	C	C	C	C	C	C	C
chr13	6551716	3.0388	9.1449e-04	0.082	C	G	C	C	C	C	C	C	C	C	C	C	C	C	C	C	C	C	C	C	C	C	S	-	C	C	C	C	S	C	C	C	-	-	S	C	S	C	C	C	C	S	C	S	C
chr13	6551725	3.3982	3.9971e-04	0.093	T	G	T	T	T	T	T	T	T	T	T	T	T	T	T	T	T	T	T	T	T	T	T	-	T	T	T	T	K	T	T	T	-	-	K	T	K	T	T	T	T	K	T	K	T
chr13	6551728	3.3982	3.9971e-04	0.093	G	A	G	G	G	G	G	G	G	G	G	G	G	G	G	G	G	G	G	G	G	G	G	-	G	G	G	G	R	G	G	G	-	-	R	G	R	G	G	G	G	R	G	R	G
[truncated: 91 more columns]
