# Supplementary material for: Investigating the Genetic and Molecular Basis of Melanin and Edible Quality in Auricularia cornea
Source: J Fungi (Basel). 2026 May 23;12(6):381. doi: 10.3390/jof12060381 (PMC13301874; doi:10.3390/jof12060381)
Supplement: Supplementary file 1 [file jof-12-00381-s001.zip › File S2/Resilience.significant.gene-qtl.xls]

CHROM	POS	LOD	Pvalue	PVE	REF	ALT	ACP001	ACP004	ACP005	ACP006	ACP007	ACP008	ACP010	ACP012	ACP014	ACP015	ACP017	ACP018	ACP019	ACP020	ACP021	ACP022	ACP024	ACP027	ACP029	ACP030	ACP034	ACP035	ACP036	ACP037	ACP038	ACP040	ACP041	ACP042	ACP044	ACP047	ACP048	ACP049	ACP050	ACP051	ACP055	ACP059	ACP060	ACP062	ACP063	ACP064	ACP067	ACP068	ACP069
chr1	82062	5.0479	8.9563e-06	0.1394	C	T	Y	C	C	C	C	Y	C	Y	Y	Y	Y	Y	Y	C	C	C	Y	C	C	C	C	C	Y	C	C	C	C	C	C	C	-	C	C	C	C	C	C	C	Y	C	C	C	C
chr1	89322	3.1762	6.6649e-04	0.0844	T	C	T	T	T	T	T	T	Y	T	T	T	T	T	T	Y	Y	T	T	Y	Y	Y	Y	T	T	T	T	T	T	T	T	T	-	T	T	Y	T	T	Y	T	T	T	T	Y	T
chr1	100507	3.0614	8.6821e-04	0.0809	G	C	S	S	G	G	G	S	G	S	G	S	S	S	S	G	G	G	S	G	G	G	S	-	S	G	G	G	G	-	G	G	G	G	S	S	G	G	G	G	G	S	G	G	G
chr1	124611	3.4837	3.2831e-04	0.0935	G	A	R	G	G	G	G	R	G	R	R	R	R	R	R	G	G	G	R	G	G	G	G	G	R	G	G	G	G	G	G	G	R	G	G	G	G	G	G	G	G	G	G	G	G
chr1	125370	3.3540	4.4263e-04	0.0897	T	C	Y	T	T	T	T	Y	T	Y	Y	Y	Y	Y	Y	T	T	T	Y	T	T	T	T	T	Y	T	T	T	T	T	T	T	T	T	Y	T	T	Y	T	T	Y	T	-	T	T
chr1	125855	7.3345	4.6287e-08	0.2035	A	G	R	A	A	A	A	R	A	R	R	R	R	R	R	A	A	A	R	A	A	A	A	A	R	A	A	A	A	A	A	A	A	A	A	A	A	A	A	A	A	A	R	A	A
chr1	126568	3.1511	7.0621e-04	0.0836	C	T	T	T	T	T	T	T	Y	T	T	T	T	T	T	Y	Y	T	T	Y	Y	Y	T	T	T	T	T	T	T	-	T	T	T	T	Y	T	T	T	T	T	T	T	T	T	T
chr1	126586	9.7175	1.9163e-10	0.2658	G	A	G	G	G	G	G	G	G	G	G	G	G	G	G	G	G	G	G	G	G	G	G	G	G	G	G	G	G	G	G	G	G	G	R	G	R	G	G	G	R	G	G	G	G
chr1	126644	3.9354	1.1604e-04	0.1069	C	G	G	G	G	G	G	G	S	G	S	G	G	G	G	S	S	G	G	S	S	S	G	G	G	G	G	G	G	G	G	G	G	G	S	G	S	S	G	G	S	G	S	G	G
chr1	129542	3.1961	6.3669e-04	0.0849	G	C	G	G	G	G	G	G	G	G	G	G	G	G	G	G	G	G	G	G	G	G	G	G	G	G	G	G	G	G	G	G	G	G	G	G	G	G	G	G	G	G	G	G	G
chr1	129664	3.1832	6.5583e-04	0.0846	C	T	T	C	C	C	C	T	C	T	T	T	T	T	T	C	C	C	T	C	C	C	C	C	T	C	C	C	Y	C	C	C	C	C	Y	Y	C	C	C	Y	C	C	C	C	C
chr1	131117	4.8114	1.5438e-05	0.1326	C	T	Y	C	C	C	C	Y	C	Y	Y	Y	Y	Y	Y	C	C	C	Y	C	C	C	C	C	Y	C	C	C	Y	C	C	C	-	C	C	C	Y	Y	C	C	Y	C	Y	C	C
chr1	133385	5.4034	3.9501e-06	0.1496	C	G	C	C	C	C	C	C	S	C	C	C	C	C	C	S	S	C	-	S	S	S	C	C	C	C	C	C	C	C	C	C	-	C	C	-	C	C	C	S	C	C	C	C	C
chr1	135324	5.7564	1.7523e-06	0.1597	C	G	G	C	C	C	C	G	C	G	G	G	G	G	G	C	C	C	G	C	C	C	C	C	G	C	C	C	C	C	C	C	C	C	S	G	S	S	C	S	S	C	G	C	C
chr1	135357	4.2150	6.0960e-05	0.1151	G	C	G	C	C	C	C	G	S	G	G	G	G	G	G	S	S	C	G	S	S	S	-	C	G	C	C	C	C	C	C	C	C	C	S	G	S	S	C	S	G	C	S	C	-
chr1	135456	3.0345	9.2366e-04	0.0801	G	C	S	C	C	C	C	S	G	S	S	S	S	S	S	G	G	C	S	G	G	G	C	C	S	C	C	C	C	C	C	C	-	C	S	G	S	S	C	S	G	C	C	C	C
chr1	135754	4.0028	9.9368e-05	0.1089	C	A	M	A	A	A	A	M	C	M	A	M	M	M	M	C	C	A	M	C	C	C	A	A	M	A	A	A	A	A	A	A	A	A	M	C	M	M	A	M	M	A	A	A	A
chr1	135771	3.0366	9.1917e-04	0.0802	C	G	S	G	G	G	G	S	C	S	G	S	S	S	S	C	C	G	S	C	C	C	G	G	S	G	G	G	G	G	G	G	G	G	S	C	S	S	G	S	S	G	G	G	G
chr1	191731	3.6946	2.0201e-04	0.0998	C	T	Y	C	C	C	C	Y	C	Y	Y	Y	Y	Y	Y	C	C	C	Y	C	C	C	C	C	Y	C	C	C	C	C	C	C	C	C	C	C	C	C	C	C	Y	C	C	C	C
chr1	192349	4.1476	7.1185e-05	0.1132	C	T	C	C	C	C	C	C	Y	C	Y	C	C	C	C	Y	Y	C	C	Y	Y	Y	C	C	C	C	C	C	C	C	C	C	-	-	C	C	C	C	C	Y	C	C	C	C	-
chr1	194925	3.0459	8.9973e-04	0.0805	A	G	G	R	G	G	G	G	R	G	G	G	G	G	G	R	R	G	G	R	R	R	G	G	G	G	G	G	G	G	G	G	G	G	R	R	G	R	G	G	G	A	G	G	G
chr1	196493	3.1153	7.6688e-04	0.0825	A	G	R	A	G	A	A	R	A	R	R	R	R	R	R	A	A	A	R	A	A	A	A	A	R	A	A	G	R	A	A	R	A	A	A	A	A	R	A	A	A	A	A	A	A
chr1	196832	6.5054	3.1231e-07	0.1807	A	C	M	A	A	A	A	M	A	M	A	M	M	M	M	A	A	A	M	A	A	A	A	-	M	A	A	A	A	A	A	A	A	A	A	A	A	A	A	A	A	A	A	A	A
chr1	197435	11.2895	5.1341e-12	0.3045	A	G	G	G	G	G	G	G	R	G	-	G	G	G	G	R	R	G	G	R	R	R	G	G	G	G	G	G	G	G	G	G	G	G	R	R	G	-	G	R	G	-	R	G	G
chr1	214275	3.3097	4.9010e-04	0.0883	C	G	C	C	C	S	S	C	C	C	S	C	C	C	C	C	C	C	C	C	C	C	C	C	C	C	C	C	C	S	C	C	C	C	S	S	S	S	S	C	G	C	C	S	C
chr1	215668	3.5309	2.9453e-04	0.0949	C	T	C	Y	C	C	C	C	C	C	C	C	C	C	C	C	C	C	C	C	C	C	C	C	C	C	C	C	C	C	C	Y	-	C	Y	C	C	C	C	C	C	T	C	C	C
chr1	216393	6.2829	5.2130e-07	0.1745	T	C	Y	T	T	T	T	Y	T	Y	T	Y	Y	Y	Y	T	T	T	Y	T	T	T	T	T	Y	T	T	T	T	T	T	T	T	T	T	T	T	T	T	T	T	T	Y	T	T
chr1	217205	4.6765	2.1064e-05	0.1286	A	G	A	A	A	A	A	A	A	A	A	A	A	A	A	A	A	A	A	A	A	A	A	R	A	R	A	A	A	A	A	-	-	A	A	A	A	A	A	A	A	A	A	A	A
chr1	217245	5.4307	3.7090e-06	0.1504	C	T	C	C	C	C	C	C	C	C	C	C	C	C	C	C	C	C	C	C	C	C	C	Y	C	Y	C	C	C	C	C	-	-	C	C	C	C	C	C	C	C	C	C	C	C
chr1	217485	3.7809	1.6560e-04	0.1023	C	T	-	C	C	C	C	C	C	C	C	C	C	C	C	C	C	C	C	C	C	C	C	C	C	C	C	C	C	C	Y	C	C	Y	-	C	C	C	C	Y	Y	C	C	C	Y
chr1	230202	4.4317	3.7005e-05	0.1215	T	A	T	T	T	T	T	T	W	T	T	T	T	T	T	W	W	T	T	W	W	W	T	T	T	T	T	T	T	T	T	T	-	T	W	T	W	T	T	T	T	T	T	T	T
chr1	232184	5.8325	1.4707e-06	0.1618	G	A	G	G	G	G	-	G	R	G	G	G	G	G	G	R	R	G	G	R	R	R	G	G	G	G	G	G	G	G	G	G	G	G	G	G	G	G	G	G	G	G	G	G	G
chr1	232469	7.9729	1.0643e-08	0.2206	G	A	G	G	G	G	G	G	R	G	G	G	G	G	G	R	R	G	G	R	R	R	G	G	G	G	G	G	G	R	G	R	G	G	G	G	G	G	G	G	G	G	G	G	G
chr1	233089	3.0308	9.3162e-04	0.0800	G	A	G	R	R	G	G	G	G	G	G	G	G	G	G	G	G	G	G	G	G	G	G	-	G	-	G	G	R	G	G	G	G	G	G	G	G	G	G	G	G	G	G	G	G
chr1	239119	3.0780	8.3556e-04	0.0814	G	C	G	G	C	S	S	G	G	G	G	G	G	G	G	G	G	S	G	G	G	G	S	S	G	S	S	S	G	G	G	G	G	S	-	G	-	G	G	G	G	G	G	G	G
chr1	240639	7.2957	5.0619e-08	0.2024	C	T	C	C	C	C	C	C	Y	C	C	C	C	C	C	Y	Y	C	C	Y	Y	Y	C	C	C	C	C	C	C	C	C	C	-	Y	C	C	C	C	C	C	C	C	C	C	Y
chr1	245727	8.9820	1.0423e-09	0.2471	T	C	T	T	T	T	T	T	T	T	T	T	T	T	T	T	T	T	T	T	T	T	T	T	T	T	T	T	-	T	T	T	T	T	T	T	T	T	T	T	T	T	T	T	T
chr1	249278	3.9176	1.2090e-04	0.1064	G	A	G	G	G	G	G	G	G	G	G	G	G	G	-	G	G	G	G	G	G	G	G	-	G	G	G	G	G	G	G	G	G	G	G	G	G	G	G	G	G	G	G	G	G
chr1	249456	3.2887	5.1442e-04	0.0877	T	C	Y	T	Y	T	T	Y	T	Y	Y	Y	Y	Y	Y	T	T	T	Y	T	T	T	T	-	Y	T	T	Y	T	T	T	Y	-	T	Y	T	Y	Y	T	T	T	T	T	T	T
chr1	250750	16.5930	2.5529e-17	0.4212	G	A	R	G	G	G	G	R	G	R	R	R	R	R	R	G	G	G	R	G	G	G	G	-	R	G	G	G	G	G	G	G	G	G	G	R	G	R	G	G	G	G	G	G	G
chr1	252581	3.6584	2.1960e-04	0.0987	C	A	M	C	C	C	C	M	C	M	M	M	M	M	M	C	C	C	M	C	C	C	C	C	M	C	C	C	C	C	C	C	C	C	M	C	C	C	C	C	C	C	C	C	C
chr1	252671	3.6474	2.2523e-04	0.0984	G	A	R	G	G	G	G	R	G	R	R	R	R	R	R	G	G	G	R	G	G	G	G	G	R	G	G	R	G	G	G	G	G	G	R	G	G	G	G	G	G	G	G	G	G
chr1	253340	4.9304	1.1737e-05	0.1360	A	C	M	A	A	A	A	M	A	M	M	M	M	M	M	A	A	A	M	A	A	A	A	A	M	A	A	M	A	-	A	A	A	A	A	A	A	M	A	A	A	A	A	A	A
chr1	255177	3.0482	8.9490e-04	0.0805	C	T	C	C	C	C	C	C	C	C	C	C	C	C	C	C	C	C	C	C	C	C	C	Y	C	Y	C	C	C	-	C	C	C	C	C	C	Y	C	C	C	C	C	C	C	C
chr1	297630	3.8217	1.5078e-04	0.1035	A	G	-	A	A	A	A	A	R	A	A	A	-	A	A	R	R	A	A	R	R	R	A	-	A	A	A	A	A	A	A	A	A	A	A	A	A	A	A	A	R	A	R	A	A
chr1	302710	8.0927	8.0787e-09	0.2238	C	G	C	C	C	C	C	C	C	C	C	C	C	C	C	C	C	C	C	C	C	C	C	C	C	C	C	C	C	C	C	C	C	C	C	C	C	C	C	C	C	C	C	C	C
chr1	302723	4.5249	2.9862e-05	0.1242	G	A	R	G	G	G	G	R	G	R	G	R	R	R	R	G	G	R	R	G	G	G	G	G	R	G	R	G	G	G	G	G	G	G	G	G	G	G	G	G	G	G	G	G	G
chr1	302897	13.0791	8.3358e-14	0.3462	C	T	Y	C	C	C	C	Y	C	Y	Y	Y	Y	Y	Y	C	C	C	Y	C	C	C	C	C	Y	C	C	C	C	C	C	C	C	C	C	C	Y	C	C	Y	C	C	Y	C	C
chr1	308963	3.4500	3.5483e-04	0.0925	T	C	C	C	C	Y	Y	C	Y	C	C	C	C	C	C	Y	Y	C	C	Y	Y	Y	C	C	C	C	C	C	C	C	C	C	Y	C	Y	C	C	Y	C	Y	C	C	C	C	C
chr1	310958	3.7931	1.6104e-04	0.1027	C	T	Y	C	C	C	C	Y	C	Y	Y	Y	Y	Y	Y	C	C	C	Y	C	C	C	C	-	Y	C	C	C	C	C	C	C	-	C	C	C	C	C	C	C	C	C	C	C	C
chr1	328419	9.1513	7.0577e-10	0.2514	G	A	G	G	G	G	G	G	R	G	G	G	G	G	G	R	R	G	G	R	R	R	G	G	G	G	G	G	G	G	G	G	-	G	G	G	-	G	G	G	G	R	G	G	G
chr1	335526	3.0693	8.5244e-04	0.0812	A	G	A	A	R	R	R	A	A	A	A	A	A	A	A	A	A	A	A	A	A	A	A	A	A	A	A	R	A	R	A	A	R	A	A	A	R	A	A	A	A	A	A	A	-
chr1	342867	4.5791	2.6358e-05	0.1258	C	T	C	C	C	C	C	C	Y	C	C	C	C	C	C	Y	Y	C	C	Y	Y	Y	C	C	C	C	C	C	C	C	C	C	-	C	C	C	C	Y	C	C	C	Y	Y	C	C
chr1	343016	4.5242	2.9908e-05	0.1242	C	T	C	C	C	C	C	C	Y	C	C	C	C	C	C	Y	Y	C	C	Y	Y	Y	C	C	C	C	C	C	C	C	C	C	C	C	C	C	C	Y	C	C	C	Y	Y	C	C
chr1	343032	3.8178	1.5211e-04	0.1034	G	T	G	G	K	G	G	G	K	G	G	G	G	G	G	K	K	G	G	K	K	K	G	G	G	G	G	G	G	G	G	G	G	G	G	G	G	G	G	G	G	K	K	G	G
chr1	343059	5.7830	1.6482e-06	0.1604	T	C	T	T	T	T	T	T	Y	T	T	T	T	T	T	Y	Y	T	T	Y	Y	Y	T	T	T	T	T	T	T	T	T	T	T	T	T	T	T	T	T	T	T	Y	Y	T	T
chr1	343134	4.5115	3.0799e-05	0.1238	C	T	C	C	C	C	C	C	Y	C	C	C	C	C	C	Y	Y	C	C	Y	Y	Y	C	C	C	C	C	C	C	C	C	C	C	C	C	C	C	Y	C	C	C	Y	Y	C	C
chr1	372958	11.2461	5.6742e-12	0.3035	T	C	C	C	C	C	C	C	Y	C	C	C	C	C	C	Y	Y	C	C	Y	Y	Y	C	-	C	C	C	C	C	C	C	C	C	C	Y	C	C	C	C	C	C	C	C	C	C
chr1	374976	4.7505	1.7764e-05	0.1308	G	A	G	G	G	G	G	G	G	G	G	G	G	G	G	G	G	G	G	G	G	G	G	-	G	G	G	R	G	G	G	G	G	G	G	G	R	G	G	G	G	G	G	G	G
chr1	375797	13.5370	2.9039e-14	0.3565	T	C	T	T	T	T	T	T	T	T	T	T	T	T	T	T	T	T	T	T	T	T	T	T	T	T	T	T	T	T	T	T	T	T	T	T	T	T	T	T	T	T	T	T	T
chr1	377774	3.7554	1.7562e-04	0.1016	A	G	R	A	A	A	A	R	A	R	R	R	R	R	R	A	A	A	R	A	A	A	R	-	R	A	A	A	A	A	A	A	-	A	-	A	R	R	A	A	A	A	A	A	A
chr1	386783	3.0186	9.5805e-04	0.0796	A	G	R	A	A	A	A	R	A	R	R	R	R	R	R	A	A	A	R	A	A	A	R	A	R	A	A	A	A	A	A	A	A	R	A	A	-	A	A	A	R	A	A	A	R
chr1	386857	3.4561	3.4987e-04	0.0927	C	T	Y	C	C	C	C	Y	C	Y	Y	Y	Y	Y	Y	C	C	C	Y	C	C	C	C	C	Y	C	C	C	C	Y	C	C	C	C	C	C	C	C	C	C	C	C	C	C	C
chr1	396793	4.0939	8.0550e-05	0.1116	G	A	G	G	G	G	G	G	G	G	G	G	G	G	G	G	G	G	G	G	G	G	G	G	G	G	G	G	G	G	G	G	G	G	G	R	G	G	G	G	G	G	G	G	G
chr1	396848	4.7963	1.5983e-05	0.1321	C	T	C	C	C	C	C	C	C	C	C	C	C	C	C	C	C	C	C	C	C	C	C	C	C	C	C	C	C	C	C	C	C	C	C	Y	C	C	C	C	C	C	C	C	C
chr1	396905	4.7781	1.6668e-05	0.1316	C	G	C	C	C	C	C	C	C	C	C	C	C	C	C	C	C	C	C	C	C	C	C	C	C	-	C	C	C	C	C	C	C	C	C	S	C	C	C	C	C	C	C	C	C
chr1	408239	7.7711	1.6941e-08	0.2152	T	C	C	C	C	C	C	C	Y	C	C	C	C	C	C	Y	Y	C	C	Y	Y	Y	C	-	C	C	C	C	C	C	C	-	-	C	Y	C	C	Y	C	C	C	C	C	C	C
chr1	408257	3.1021	7.9057e-04	0.0821	C	T	T	T	T	T	T	T	Y	T	T	T	T	T	T	Y	Y	T	T	Y	Y	Y	Y	-	T	T	T	T	T	T	T	T	-	Y	Y	T	T	Y	T	T	T	T	T	T	Y
chr1	408260	3.0833	8.2545e-04	0.0816	T	G	K	T	T	T	T	K	T	K	K	K	K	K	K	T	T	T	K	T	T	T	T	-	K	T	T	T	T	T	T	T	-	T	T	T	T	T	T	T	K	T	T	T	T
chr1	408952	4.0654	8.6028e-05	0.1107	G	A	-	A	A	A	A	A	R	A	A	A	A	A	A	R	R	A	A	R	R	R	A	A	A	A	A	A	A	A	A	-	A	A	R	A	A	R	A	R	A	A	A	A	A
chr1	409104	5.3801	4.1680e-06	0.1490	T	C	T	T	T	-	T	T	T	T	T	T	T	T	T	T	T	T	T	T	T	T	T	T	T	T	T	T	T	T	Y	T	T	Y	Y	Y	Y	Y	T	Y	Y	T	Y	T	Y
chr1	416072	4.0061	9.8606e-05	0.1090	A	G	G	G	G	G	G	G	R	G	G	G	G	G	G	R	R	G	G	R	R	R	G	G	G	G	G	G	G	G	G	G	G	G	R	G	R	R	G	R	G	G	G	G	G
chr1	416532	5.7209	1.9015e-06	0.1587	G	A	A	A	A	A	A	A	R	A	A	A	A	A	A	R	R	A	A	R	R	R	A	-	A	A	A	A	A	A	A	A	A	A	R	A	-	R	A	R	A	A	A	A	A
chr1	416765	11.5306	2.9474e-12	0.3103	T	C	C	C	C	C	C	C	Y	C	C	C	C	C	C	Y	Y	C	C	Y	Y	Y	C	C	C	C	C	C	C	C	C	C	-	C	Y	C	C	C	C	C	C	C	C	C	C
chr1	417249	9.5925	2.5556e-10	0.2627	T	C	Y	C	C	C	C	Y	Y	Y	Y	Y	Y	Y	Y	Y	Y	C	Y	Y	Y	Y	C	-	Y	C	C	C	C	C	Y	C	C	C	Y	C	-	Y	C	C	Y	C	C	C	C
chr1	417275	8.0405	9.1105e-09	0.2224	G	T	T	T	T	T	T	T	K	T	T	T	T	T	T	K	K	T	T	K	K	K	T	T	T	T	T	T	T	T	T	T	T	T	K	T	T	K	T	T	T	T	T	T	T
chr1	417405	5.1394	7.2537e-06	0.1421	G	A	A	A	A	A	A	A	R	A	A	A	A	A	A	R	R	A	A	R	R	R	A	-	A	A	A	A	A	A	A	A	-	A	R	A	A	A	A	A	A	A	A	A	A
chr1	417444	11.3293	4.6846e-12	0.3055	T	C	Y	C	C	C	C	Y	Y	Y	Y	Y	Y	Y	Y	Y	Y	C	Y	Y	Y	Y	C	-	Y	C	C	C	C	C	Y	C	C	C	Y	C	C	Y	C	C	Y	C	C	C	C
chr1	417497	4.1248	7.5018e-05	0.1125	G	A	G	A	A	A	A	G	R	G	G	G	G	G	G	R	R	A	G	R	R	R	A	-	G	A	A	A	R	A	R	A	A	R	G	A	-	R	A	A	R	-	A	A	R
chr1	417572	3.3903	4.0708e-04	0.0907	C	T	C	T	T	T	T	C	Y	C	C	C	C	C	C	Y	Y	T	C	Y	Y	Y	T	T	C	T	T	T	T	T	Y	T	T	Y	C	T	T	Y	T	T	Y	T	T	T	Y
chr1	620598	4.2681	5.3944e-05	0.1167	G	C	G	G	G	G	G	G	G	G	S	G	G	G	G	G	G	G	G	G	G	G	G	G	G	G	G	G	G	G	G	G	G	G	G	G	G	G	G	G	G	G	G	G	G
chr1	621192	3.9823	1.0417e-04	0.1083	C	T	C	C	C	C	C	-	Y	C	Y	C	C	C	C	Y	Y	C	C	Y	Y	Y	C	C	C	C	C	C	C	C	C	C	-	Y	-	C	C	Y	C	Y	C	Y	Y	C	Y
chr1	625885	8.2014	6.2890e-09	0.2267	T	C	T	T	T	T	T	T	T	T	T	T	T	T	T	T	T	T	T	T	T	T	T	T	T	T	T	T	T	-	T	T	T	T	Y	T	T	T	T	T	T	T	T	T	-
chr1	626206	3.9021	1.2530e-04	0.1059	C	G	G	G	G	G	G	G	S	G	G	G	G	G	G	S	S	G	G	S	S	S	G	G	G	G	G	G	G	G	G	G	G	-	S	G	G	S	G	G	G	G	G	G	-
chr1	646136	6.9104	1.2292e-07	0.1919	A	C	A	A	A	A	A	A	A	A	A	A	A	A	A	A	A	A	A	A	A	A	A	-	A	A	A	A	A	A	A	A	A	M	-	A	M	A	A	M	M	A	M	A	M
chr1	646166	8.0145	9.6713e-09	0.2217	T	G	T	T	T	T	T	T	T	T	T	T	T	T	T	T	T	T	T	T	T	T	T	-	T	T	T	T	T	T	T	T	T	K	T	K	K	T	T	K	K	T	K	T	K
chr1	646180	9.3822	4.1474e-10	0.2573	A	G	A	A	A	A	A	A	A	A	A	A	A	A	A	A	A	A	A	A	A	A	A	-	A	A	A	A	A	A	A	A	A	A	A	R	R	A	A	R	R	A	R	A	-
chr1	646234	6.1294	7.4233e-07	0.1702	G	A	G	G	G	G	G	G	G	G	G	G	G	G	G	G	G	G	G	G	G	G	G	-	G	G	G	G	G	G	G	G	G	R	R	A	R	G	G	R	R	G	R	G	R
chr1	651410	3.0674	8.5634e-04	0.0811	C	T	C	C	C	C	C	C	C	C	C	C	C	C	C	C	C	C	C	C	C	C	C	C	C	C	C	C	C	C	C	C	-	Y	C	C	C	Y	C	C	C	C	C	C	Y
chr1	654170	5.6209	2.3938e-06	0.1558	G	A	R	G	G	G	G	R	G	R	R	R	R	R	R	G	G	G	R	G	G	G	G	R	R	R	G	G	G	G	G	G	G	-	R	R	R	G	R	R	G	G	G	R	G
chr1	655048	3.0362	9.2003e-04	0.0802	G	A	G	G	R	G	G	G	G	G	G	G	G	G	G	G	G	G	G	G	G	G	G	G	G	G	G	G	G	G	G	G	G	R	R	R	G	G	G	G	G	G	G	G	R
chr1	655129	3.0137	9.6893e-04	0.0795	T	C	T	T	Y	T	T	T	T	T	T	T	T	T	T	T	T	T	T	T	T	T	T	T	T	T	T	T	T	T	T	T	-	Y	Y	Y	T	T	T	T	T	T	T	T	Y
chr1	656567	27.5740	2.6666e-28	0.6056	A	G	A	A	A	A	A	A	A	A	A	A	A	A	A	A	A	A	A	A	A	A	A	A	A	A	A	A	A	A	A	A	A	A	A	A	A	A	A	A	A	A	A	A	A
chr1	656829	3.9428	1.1408e-04	0.1071	G	A	A	A	A	A	A	A	R	A	-	A	A	A	A	R	R	A	A	R	R	R	A	R	A	R	A	A	A	R	A	-	A	R	R	R	A	A	R	A	G	A	A	R	R
chr1	656924	3.4636	3.4390e-04	0.0929	A	C	A	A	A	A	A	A	A	A	A	A	A	A	A	A	A	A	A	A	A	A	A	M	A	M	A	A	A	M	A	-	A	-	M	M	M	A	M	A	A	A	C	M	M
chr1	657375	5.0615	8.6791e-06	0.1398	C	T	C	C	C	C	C	C	C	C	C	C	C	C	C	C	C	C	C	C	C	C	C	Y	C	Y	C	C	C	C	C	C	Y	Y	-	C	Y	Y	C	C	C	C	C	C	Y
chr1	664965	4.7121	1.9403e-05	0.1297	A	G	R	A	A	A	A	R	A	R	R	R	R	R	R	A	A	A	R	A	A	A	A	A	R	A	A	A	A	A	A	A	A	A	A	A	A	A	A	A	R	A	A	A	A
chr1	666457	4.0209	9.5302e-05	0.1094	G	C	S	G	G	G	G	S	G	S	S	S	S	S	S	G	G	G	S	G	G	G	G	G	S	G	G	G	S	G	G	S	G	G	S	G	S	S	G	G	S	G	S	G	G
chr1	666462	3.1607	6.9075e-04	0.0839	T	G	G	T	T	T	T	G	T	G	G	G	G	G	G	T	T	T	G	T	T	T	T	T	G	T	T	T	K	T	T	K	T	-	K	T	K	K	T	T	K	T	G	T	-
chr1	666463	5.7796	1.6613e-06	0.1603	C	T	Y	C	C	C	C	Y	C	Y	Y	Y	Y	Y	Y	C	C	C	Y	C	C	C	C	C	Y	C	C	C	Y	C	C	Y	C	C	Y	C	Y	Y	C	C	Y	C	Y	C	C
chr1	667102	4.3707	4.2585e-05	0.1197	C	T	Y	C	C	C	C	Y	Y	Y	Y	Y	Y	Y	Y	Y	Y	C	Y	Y	Y	Y	C	C	Y	C	C	C	C	C	C	C	C	C	C	Y	C	C	C	C	T	Y	C	C	C
chr1	668459	5.8211	1.5099e-06	0.1615	C	A	C	C	C	C	C	C	C	C	C	C	C	C	C	C	C	C	C	C	C	C	C	M	C	M	C	C	M	M	C	C	C	C	C	C	M	M	M	C	C	C	C	M	C
chr1	668710	3.3004	5.0068e-04	0.0881	G	A	R	G	G	G	G	R	G	R	G	R	R	R	R	G	-	G	R	G	G	G	G	G	R	G	G	G	G	G	G	G	G	R	G	G	G	G	G	R	G	G	G	G	G
chr1	678889	11.9426	1.1412e-12	0.3200	G	T	K	G	G	G	G	K	G	K	K	K	K	K	K	G	G	G	K	G	G	G	G	G	K	G	G	G	G	G	G	G	G	G	G	G	G	G	G	G	G	G	G	G	G
chr1	680965	3.0022	9.9488e-04	0.0792	G	A	G	G	G	G	G	G	G	G	G	G	G	G	G	G	G	G	G	G	G	G	G	R	G	R	G	G	R	G	G	G	G	G	G	G	G	G	G	G	G	G	G	G	G
chr1	681762	3.9317	1.1704e-04	0.1068	G	A	G	G	G	G	G	G	G	G	G	G	G	G	G	G	G	G	G	G	G	G	G	G	G	G	G	G	G	G	G	G	G	G	G	R	R	G	G	R	G	G	G	G	G
chr1	682480	4.7769	1.6715e-05	0.1316	A	G	G	G	G	G	G	G	R	G	G	G	G	G	G	R	R	G	G	R	R	R	G	G	G	G	G	G	G	G	G	G	-	G	R	G	G	G	G	G	G	G	G	G	G
chr1	684241	3.9551	1.1090e-04	0.1075	G	A	G	G	G	G	G	G	R	G	G	G	G	G	G	R	R	G	G	R	R	R	G	G	G	G	G	G	G	G	G	G	G	G	G	G	G	G	G	G	G	R	G	G	G
chr1	685346	4.1468	7.1324e-05	0.1131	T	C	C	Y	C	C	C	C	Y	C	C	C	C	C	C	Y	Y	C	C	Y	Y	Y	Y	C	C	C	C	C	C	C	C	C	C	C	Y	C	C	C	C	C	Y	Y	C	C	C
chr1	685882	4.2025	6.2737e-05	0.1148	C	G	G	G	G	G	G	G	S	G	G	G	G	G	G	S	S	G	G	S	S	S	G	G	G	G	G	G	G	G	G	G	G	G	S	G	G	G	G	S	G	G	G	G	G
chr1	688095	4.2572	5.5315e-05	0.1164	A	C	A	A	A	A	A	A	A	A	A	A	A	A	A	A	A	A	A	A	A	A	M	C	A	C	A	A	A	M	A	A	A	A	A	M	A	M	M	A	A	A	A	M	A
chr1	703387	3.5291	2.9570e-04	0.0949	C	T	C	C	C	C	C	C	Y	C	Y	C	C	C	C	Y	Y	C	C	Y	Y	Y	C	C	C	C	C	C	C	C	C	C	C	C	C	C	C	C	C	C	Y	C	C	C	C
chr1	706302	3.9805	1.0460e-04	0.1082	C	T	C	C	-	C	C	C	Y	C	C	C	C	C	C	Y	Y	C	C	Y	Y	Y	C	C	C	C	C	C	C	C	C	C	C	C	C	C	Y	C	C	C	C	Y	C	C	C
chr1	709249	3.0804	8.3108e-04	0.0815	A	G	G	G	G	G	G	G	R	G	G	G	G	G	G	R	R	G	G	R	R	R	G	-	G	G	G	G	G	G	G	G	G	G	R	G	G	G	G	G	R	G	G	G	G
chr1	709337	7.1858	6.5190e-08	0.1994	C	T	C	C	C	C	C	C	Y	C	C	C	C	C	C	Y	Y	C	C	Y	Y	Y	C	C	C	C	C	C	C	C	C	C	-	C	C	C	C	C	C	C	C	Y	C	C	C
chr1	712718	8.0712	8.4876e-09	0.2232	G	A	G	G	G	G	G	G	R	G	G	G	G	G	G	R	R	G	G	R	R	R	G	G	G	G	G	G	G	G	G	G	G	G	G	G	G	G	G	G	G	R	G	G	G
chr1	725609	3.1060	7.8341e-04	0.0823	C	A	C	C	C	C	C	C	M	C	C	C	C	C	C	M	M	C	C	M	M	M	C	C	C	C	C	C	C	C	C	C	C	C	C	C	M	C	C	M	C	M	C	C	C
chr1	726044	7.6254	2.3693e-08	0.2113	G	A	G	G	G	G	G	G	R	G	G	G	G	G	G	R	R	G	G	R	R	R	G	-	G	G	G	G	G	G	G	G	G	G	G	G	R	G	G	G	G	R	G	G	G
chr1	726368	5.5846	2.6023e-06	0.1548	C	T	T	T	T	T	T	T	Y	T	T	T	T	T	T	Y	Y	T	T	Y	Y	Y	T	T	T	T	T	T	T	T	T	T	T	T	Y	T	T	T	T	T	T	T	Y	T	T
chr1	727301	7.6915	2.0346e-08	0.2131	C	G	C	C	C	C	C	C	S	C	C	C	C	C	C	S	S	C	C	S	S	S	S	C	C	C	C	C	C	C	C	C	C	C	C	C	C	C	C	C	C	S	C	C	C
chr1	727713	3.9735	1.0628e-04	0.1080	C	T	Y	C	C	C	C	Y	C	Y	Y	Y	Y	Y	Y	C	C	C	Y	C	C	C	C	C	Y	C	C	C	C	C	C	C	C	C	C	C	C	C	C	C	C	C	C	C	C
chr1	727872	3.4354	3.6694e-04	0.0921	G	A	G	G	G	G	G	G	R	G	G	G	G	G	G	R	R	G	G	R	R	R	G	G	G	G	G	G	G	G	G	G	G	G	G	G	G	R	G	G	G	R	R	G	G
chr1	728281	4.6569	2.2032e-05	0.1281	C	T	C	C	C	C	C	C	Y	C	Y	C	C	C	C	Y	Y	C	C	Y	Y	Y	C	C	C	C	C	C	C	C	C	C	C	C	C	Y	C	C	C	C	C	Y	C	C	C
chr1	728394	4.3352	4.6220e-05	0.1187	A	G	G	G	G	G	G	G	R	G	G	G	G	G	G	R	R	G	G	R	R	R	G	G	G	G	G	G	G	G	G	G	G	G	R	R	G	R	G	G	G	G	G	G	G
chr1	728612	3.6427	2.2767e-04	0.0982	G	A	G	G	G	G	G	G	R	G	G	G	G	G	G	R	R	G	G	R	R	R	G	-	G	G	G	G	G	G	G	G	G	G	G	G	G	R	G	R	G	R	G	G	G
chr1	729170	3.0412	9.0940e-04	0.0803	C	T	C	C	C	C	C	C	C	C	C	C	C	C	C	C	C	C	C	C	C	C	C	-	C	C	C	C	C	C	C	C	C	C	C	Y	-	Y	C	C	Y	C	Y	C	C
chr1	731325	5.2053	6.2329e-06	0.1439	T	C	Y	T	T	T	T	Y	T	Y	Y	Y	Y	Y	Y	T	T	T	Y	T	T	T	T	T	Y	T	T	T	T	T	T	T	T	T	T	Y	T	T	T	Y	Y	T	T	T	T
chr1	731682	3.9880	1.0280e-04	0.1085	G	T	K	G	G	G	G	K	G	K	K	K	K	K	K	G	G	G	K	G	G	G	G	G	K	G	G	G	G	G	G	G	G	G	K	G	K	G	G	G	G	G	G	G	G
chr1	731892	4.0547	8.8174e-05	0.1104	C	T	C	C	C	C	C	C	C	C	C	C	C	C	C	C	C	Y	C	C	C	C	C	-	C	C	Y	C	C	C	C	C	C	C	C	C	C	C	C	C	-	C	C	C	C
chr1	733022	4.1863	6.5125e-05	0.1143	G	C	S	G	G	G	G	S	G	S	S	S	S	S	S	G	G	G	S	G	G	G	G	G	S	G	G	G	G	G	G	S	G	G	G	G	G	G	G	S	G	G	G	G	G
chr1	733715	6.3768	4.1992e-07	0.1771	T	C	Y	T	T	T	T	Y	T	Y	T	Y	Y	Y	Y	T	T	T	Y	T	T	T	T	T	Y	T	T	T	T	T	T	T	T	T	T	T	T	T	T	Y	-	T	T	T	T
chr1	733720	6.4309	3.7076e-07	0.1786	G	A	R	G	G	G	G	R	G	R	G	R	R	R	R	G	G	G	R	G	G	G	G	G	R	G	G	G	G	G	G	G	G	G	G	G	G	G	G	R	G	G	G	G	G
chr1	733780	6.3230	4.7531e-07	0.1756	A	C	M	A	A	A	A	M	A	M	A	M	M	M	M	A	A	A	M	A	A	A	A	A	M	A	A	A	A	A	A	A	A	A	A	A	A	A	A	M	A	A	A	A	A
chr1	733800	6.3767	4.2005e-07	0.1771	A	T	W	A	A	A	A	W	A	W	A	W	W	W	W	A	A	A	W	A	A	A	A	A	W	A	A	A	A	A	A	A	A	A	A	A	A	-	A	W	A	A	A	A	A
chr1	742301	7.3586	4.3794e-08	0.2041	G	A	-	G	G	G	G	G	G	G	R	G	G	G	G	G	G	G	G	G	G	G	R	G	G	G	G	G	R	G	G	G	-	G	G	R	G	R	G	R	G	G	G	G	G
chr1	742442	3.7262	1.8783e-04	0.1007	G	T	K	G	G	G	G	K	G	K	G	K	K	K	K	G	G	G	K	G	G	G	G	G	K	G	G	G	G	G	G	G	G	G	G	G	K	G	G	G	G	G	G	G	G
chr1	742505	5.1904	6.4510e-06	0.1435	A	G	R	A	A	A	A	R	A	R	A	R	R	R	R	A	A	R	R	A	A	A	R	A	R	A	R	A	A	A	A	A	R	R	A	A	A	A	A	R	A	A	R	A	R
chr1	743274	4.6207	2.3951e-05	0.1270	G	A	R	G	G	G	G	R	G	R	R	R	R	R	R	G	G	G	R	G	G	G	G	G	R	-	G	G	G	G	G	G	G	G	G	-	G	G	R	G	G	G	G	R	G
chr1	745341	3.5094	3.0945e-04	0.0943	T	C	C	T	T	T	T	C	T	C	C	C	C	C	C	T	T	T	C	T	T	T	Y	-	C	T	T	T	Y	T	T	T	T	-	Y	T	T	Y	T	T	Y	T	T	T	T
chr1	745806	3.6288	2.3507e-04	0.0978	T	C	Y	T	T	T	T	Y	T	Y	Y	Y	Y	Y	Y	T	T	T	Y	T	T	T	T	T	Y	T	T	T	T	T	T	T	-	T	T	T	Y	T	T	T	Y	T	T	T	T
chr1	748952	5.1448	7.1648e-06	0.1422	A	G	G	G	G	G	G	G	R	G	G	G	G	G	G	R	R	G	G	R	R	R	G	G	G	G	G	G	G	G	G	G	G	G	R	-	G	G	G	G	G	G	G	G	G
chr1	750518	3.9608	1.0945e-04	0.1077	C	T	C	C	C	C	C	C	Y	C	C	C	C	C	C	Y	Y	C	C	Y	Y	Y	C	C	C	C	C	C	C	C	C	C	C	C	C	C	Y	Y	C	C	C	Y	Y	C	C
chr1	752672	11.5527	2.8007e-12	0.3108	G	A	G	G	G	G	G	G	G	G	G	G	G	G	G	G	G	G	G	G	G	G	G	-	G	G	G	G	G	G	G	G	G	G	G	G	G	G	G	R	G	G	G	G	G
chr1	753163	7.0087	9.8022e-08	0.1946	G	T	G	G	G	G	G	G	K	G	G	G	G	G	G	K	K	G	G	K	K	K	G	G	G	G	G	G	G	G	G	G	-	G	G	G	G	G	G	G	G	K	K	G	G
chr1	756684	3.5839	2.6065e-04	0.0965	A	C	A	A	A	A	A	A	A	A	M	A	A	A	A	A	A	A	A	A	A	A	A	A	A	A	A	A	A	A	A	A	A	A	A	A	A	A	A	A	M	A	A	A	A
chr1	757061	4.0828	8.2641e-05	0.1113	G	T	G	G	G	G	G	G	G	G	K	G	G	G	G	G	G	G	G	G	G	G	G	-	G	G	G	G	G	G	G	G	K	G	G	G	G	K	K	K	K	G	G	K	K
chr1	757683	4.8275	1.4878e-05	0.1330	G	C	C	C	C	C	C	C	G	C	C	C	C	C	C	G	G	C	C	G	G	G	C	C	C	C	C	C	C	C	C	C	S	C	S	C	C	S	C	S	G	S	C	C	C
chr1	757761	9.9106	1.2287e-10	0.2707	G	C	S	G	G	G	G	S	G	S	G	S	S	S	S	G	G	G	S	G	G	G	G	G	S	G	G	G	G	G	G	G	G	G	G	G	S	G	S	G	S	G	S	S	G
chr1	757875	5.5512	2.8106e-06	0.1539	T	C	T	T	T	T	T	T	T	T	T	T	T	T	T	T	T	T	T	T	T	T	T	T	T	T	T	T	T	T	T	T	T	T	-	Y	T	T	T	Y	Y	T	T	T	Y
chr1	758977	5.1184	7.6132e-06	0.1414	C	T	C	C	C	C	C	C	Y	C	C	C	C	C	C	Y	Y	C	C	Y	Y	Y	C	C	C	C	C	C	C	C	C	C	C	C	-	C	C	C	C	C	C	Y	C	C	C
chr1	759104	4.1606	6.9088e-05	0.1136	A	G	G	G	G	G	G	G	R	G	G	G	G	G	G	R	R	G	G	R	R	R	G	-	G	G	G	G	G	G	G	G	G	G	R	G	R	G	G	G	G	G	R	G	G
chr1	759178	5.9948	1.0121e-06	0.1664	G	C	C	C	C	C	C	C	S	C	C	C	C	C	C	S	S	C	C	S	S	S	C	C	C	C	C	C	C	C	C	C	C	C	S	C	S	C	C	C	C	C	S	C	C
chr1	760629	4.5700	2.6913e-05	0.1255	C	T	C	C	C	C	C	C	Y	C	C	C	C	C	C	Y	Y	C	C	Y	Y	Y	C	-	C	C	C	C	C	C	C	C	C	C	C	C	C	C	C	C	C	Y	C	C	C
chr1	762525	3.6989	2.0004e-04	0.0999	T	C	T	T	T	T	T	T	Y	T	T	T	T	T	T	Y	Y	T	T	Y	Y	Y	T	T	T	T	T	T	T	T	T	T	T	T	T	T	T	T	T	T	T	Y	T	T	T
chr1	762556	3.9525	1.1156e-04	0.1074	C	A	C	C	C	C	C	C	M	C	C	C	C	C	C	M	M	C	C	M	M	M	C	C	C	C	C	C	C	C	C	C	C	C	C	C	C	C	C	C	C	M	C	C	C
chr1	762564	3.9525	1.1156e-04	0.1074	C	T	C	C	C	C	C	C	Y	C	C	C	C	C	C	Y	Y	C	C	Y	Y	Y	C	C	C	C	C	C	C	C	C	C	C	C	C	C	C	C	C	C	C	Y	C	C	C
chr1	762588	4.5721	2.6784e-05	0.1256	A	G	A	A	A	A	A	A	R	A	A	A	A	A	A	R	R	A	A	R	R	R	A	A	A	A	A	A	A	A	A	A	A	A	A	A	A	A	A	A	A	R	A	A	A
chr1	762619	4.5396	2.8867e-05	0.1247	C	T	C	C	C	C	C	C	Y	C	C	C	C	C	C	Y	Y	C	C	Y	Y	Y	C	C	C	C	C	C	C	C	C	C	-	C	C	C	C	C	C	C	C	Y	C	C	C
chr1	762650	3.4068	3.9191e-04	0.0912	G	T	G	G	G	G	G	G	K	G	G	G	G	G	G	K	K	G	G	K	K	K	G	G	G	G	G	G	G	G	G	G	G	G	G	G	K	G	G	G	G	K	G	G	G
chr1	765757	7.6321	2.3328e-08	0.2115	G	A	A	A	A	A	A	A	R	A	R	A	A	A	A	R	R	A	A	R	R	R	A	A	A	A	A	A	A	A	A	A	A	A	R	A	R	A	A	A	A	A	A	A	A
chr1	765758	7.6321	2.3328e-08	0.2115	T	G	G	G	G	G	G	G	K	G	K	G	G	G	G	K	K	G	G	K	K	K	G	G	G	G	G	G	G	G	G	G	G	G	K	G	K	G	G	G	G	G	G	G	G
chr1	765778	10.0924	8.0840e-11	0.2752	C	A	A	A	A	A	A	A	M	A	M	A	A	A	A	M	M	A	A	M	M	M	A	A	A	A	A	A	A	A	A	A	A	A	M	A	M	A	A	A	A	A	A	A	A
chr1	766916	3.0303	9.3270e-04	0.0800	T	C	T	T	T	T	T	T	T	T	Y	T	T	T	T	T	T	T	T	T	T	T	T	T	T	T	T	T	T	T	T	T	-	T	T	T	Y	T	T	Y	Y	T	Y	T	Y
chr1	766984	3.4498	3.5501e-04	0.0925	G	A	G	G	G	G	G	G	G	G	R	G	G	G	G	G	G	G	G	G	G	G	G	G	G	G	G	G	G	G	G	G	R	G	G	G	R	G	G	R	R	G	R	G	-
chr1	767507	7.1000	7.9431e-08	0.1971	C	A	C	C	C	C	C	C	M	C	C	C	C	C	C	M	M	C	C	M	M	M	C	C	C	C	C	C	C	C	C	C	C	C	C	C	C	C	C	C	M	M	C	C	C
chr1	767535	4.2613	5.4793e-05	0.1165	C	A	C	C	C	C	C	C	M	C	C	C	C	C	C	M	M	C	C	M	M	M	C	C	C	C	C	C	C	C	C	C	M	-	C	M	C	C	C	C	A	M	C	C	M
chr1	767541	4.2613	5.4793e-05	0.1165	C	T	C	C	C	C	C	C	Y	C	C	C	C	C	C	Y	Y	C	C	Y	Y	Y	C	C	C	C	C	C	C	C	C	C	Y	-	C	Y	C	C	C	C	T	Y	C	C	Y
chr1	768971	3.2968	5.0488e-04	0.0880	C	T	C	Y	C	C	C	C	C	C	C	C	C	C	C	C	C	C	C	C	C	C	C	C	C	C	C	C	C	C	C	C	Y	Y	Y	C	Y	Y	C	C	C	Y	C	C	Y
chr1	769121	3.5033	3.1387e-04	0.0941	A	C	A	A	A	A	A	A	M	A	A	A	A	A	A	M	M	A	A	M	M	M	A	-	A	A	A	A	A	A	A	A	A	A	-	M	A	M	A	C	C	M	C	A	A
chr1	769181	6.6516	2.2304e-07	0.1848	A	G	A	A	A	A	A	A	A	A	A	A	A	A	A	A	A	A	A	A	A	A	A	A	A	A	A	A	R	A	A	A	R	A	A	A	R	R	A	A	A	A	A	A	A
chr1	772144	3.5238	2.9935e-04	0.0947	G	A	G	G	G	G	G	G	G	G	G	G	G	G	G	G	G	G	G	G	G	G	G	G	G	G	G	G	G	G	G	G	-	G	-	R	G	R	G	R	G	G	A	G	G
chr1	772174	3.0068	9.8436e-04	0.0793	A	G	A	A	A	A	A	A	A	A	A	A	A	A	A	A	A	A	A	A	A	A	A	A	A	A	A	A	A	A	A	A	-	R	R	R	A	-	A	R	A	A	G	A	A
chr1	772190	3.6859	2.0611e-04	0.0995	A	G	A	G	G	G	G	A	R	A	A	A	A	A	A	R	R	G	A	R	R	R	G	G	A	G	G	G	G	G	G	G	-	G	R	R	R	G	G	R	A	G	G	G	G
chr1	772259	4.6721	2.1278e-05	0.1285	A	G	A	G	G	G	G	A	R	A	R	A	A	A	A	R	R	G	A	R	R	R	G	G	A	G	G	G	G	G	G	G	R	G	R	A	R	G	G	A	A	G	A	G	G
chr1	772753	5.3343	4.6317e-06	0.1477	C	T	Y	C	C	C	C	Y	C	Y	C	Y	Y	Y	Y	C	C	C	Y	C	C	C	C	C	Y	C	C	C	C	C	C	C	C	C	C	C	C	C	C	C	C	C	C	C	C
chr1	772756	6.2520	5.5975e-07	0.1736	C	G	S	C	C	C	C	S	C	S	C	S	S	S	S	C	C	C	S	C	C	C	C	C	S	C	C	C	C	C	C	C	C	C	C	C	C	C	C	C	C	C	C	C	C
chr1	772867	4.3427	4.5431e-05	0.1189	C	T	Y	C	C	C	C	Y	C	Y	C	Y	Y	Y	Y	C	C	C	Y	C	C	C	C	C	Y	C	C	C	C	C	-	C	-	C	C	Y	C	C	C	C	Y	C	C	C	C
chr1	772906	6.0390	9.1415e-07	0.1677	G	T	K	G	G	G	G	K	G	K	G	K	K	K	K	G	G	G	K	G	G	G	G	G	K	G	G	G	G	G	G	G	G	G	G	G	G	G	G	G	K	G	G	G	G
chr1	773008	4.3927	4.0483e-05	0.1204	C	T	Y	C	C	C	C	Y	C	Y	C	Y	Y	Y	Y	C	C	C	Y	C	C	C	C	C	Y	C	C	C	C	C	C	C	C	C	C	C	C	C	C	C	C	C	C	C	C
chr1	773627	3.5976	2.5257e-04	0.0969	T	A	W	T	T	T	T	W	T	W	T	W	W	W	W	T	T	T	W	T	T	T	T	T	W	T	T	T	T	T	T	T	T	T	T	T	T	W	T	W	T	T	T	T	T
chr1	774715	5.5857	2.5960e-06	0.1548	C	T	Y	C	C	C	C	Y	C	Y	T	Y	Y	Y	Y	C	C	C	Y	C	C	C	C	C	Y	C	C	C	C	C	C	C	C	C	C	C	C	Y	C	C	T	C	C	C	C
chr1	775144	4.2089	6.1816e-05	0.1150	C	G	S	C	C	C	C	S	C	S	S	S	S	S	S	C	C	C	S	C	C	C	C	C	S	C	C	C	C	C	C	C	S	C	S	S	-	S	C	G	G	C	G	C	C
chr1	775172	10.8706	1.3472e-11	0.2944	T	A	T	T	T	T	T	T	W	T	T	T	T	T	T	W	W	T	T	W	W	W	T	T	T	T	T	T	T	T	T	T	T	T	T	T	T	T	T	T	T	W	T	T	T
chr1	775295	10.5902	2.5692e-11	0.2875	G	C	G	G	G	G	G	G	S	G	G	G	G	G	G	S	S	G	G	S	S	S	G	G	G	G	G	G	G	G	G	G	-	G	G	G	G	G	G	G	G	S	G	G	G
chr1	775679	3.6459	2.2598e-04	0.0983	G	A	G	G	G	G	G	G	G	G	G	G	G	G	G	G	G	G	G	G	G	G	-	-	G	G	G	G	G	G	G	G	G	G	G	G	G	G	G	G	G	G	G	G	G
chr1	776377	4.4905	3.2320e-05	0.1232	C	T	C	C	C	C	C	C	Y	C	C	C	C	C	C	Y	Y	C	C	Y	Y	Y	C	C	C	C	C	C	C	C	C	C	C	C	C	C	Y	C	-	C	Y	Y	C	C	C
chr1	776910	5.6045	2.4857e-06	0.1554	G	A	A	A	A	A	A	A	R	A	A	A	A	A	A	R	R	A	A	R	R	R	A	A	A	A	A	A	A	A	A	A	A	A	R	A	A	A	A	A	R	A	A	A	A
chr1	777163	4.3801	4.1677e-05	0.1200	G	A	A	A	A	A	A	A	R	A	A	A	A	A	A	R	R	A	A	R	R	R	A	-	A	A	A	A	A	A	A	A	A	R	R	A	A	A	A	A	G	A	G	A	A
chr1	777226	5.3533	4.4328e-06	0.1482	G	A	R	G	G	G	G	R	G	R	G	R	R	R	R	G	G	G	R	G	G	G	G	G	R	G	G	G	G	G	G	G	G	G	G	G	G	R	G	G	G	G	G	G	G
chr1	777691	4.0521	8.8692e-05	0.1104	C	T	Y	C	C	C	C	Y	C	Y	Y	Y	Y	Y	Y	C	C	C	Y	C	C	C	C	C	Y	C	C	C	C	C	C	C	C	C	C	C	Y	C	C	-	C	C	Y	C	C
chr1	778096	3.6752	2.1126e-04	0.0992	A	G	G	G	G	G	G	G	R	G	R	G	G	G	G	R	R	G	G	R	R	R	G	G	G	G	G	G	G	G	G	G	G	G	R	G	R	R	G	G	A	G	G	G	-
chr1	780177	3.5885	2.5790e-04	0.0966	T	C	T	T	T	T	T	T	T	T	T	T	T	T	T	T	T	T	T	T	T	T	T	T	T	T	T	T	T	T	T	T	T	T	T	T	Y	T	T	T	T	T	T	T	T
chr1	780374	4.0907	8.1151e-05	0.1115	T	A	T	T	T	T	T	T	T	T	T	T	T	T	T	T	T	T	T	T	T	T	T	T	T	T	T	T	T	T	T	T	T	T	T	T	T	-	T	T	T	T	T	T	T
chr1	782525	3.3002	5.0097e-04	0.0881	G	A	R	G	G	G	G	R	G	R	R	R	R	R	R	G	G	G	R	G	G	G	G	G	R	G	G	G	G	G	G	G	G	G	G	R	G	R	G	G	G	G	G	G	G
chr1	782806	5.7462	1.7941e-06	0.1594	A	G	G	G	G	G	G	G	R	G	G	G	G	G	G	R	R	G	G	R	R	R	G	G	G	G	G	G	G	G	G	G	G	G	R	G	G	R	G	G	G	G	G	G	-
chr1	783133	3.6436	2.2720e-04	0.0983	G	A	R	G	G	G	G	R	G	R	A	R	R	R	R	G	G	G	R	G	G	G	G	-	R	G	G	G	G	G	G	G	G	G	G	G	G	G	G	G	R	G	G	G	G
chr1	784411	3.2255	5.9501e-04	0.0858	G	A	G	G	G	G	G	G	R	G	R	G	G	G	G	R	R	G	G	R	R	R	G	G	G	G	G	G	G	G	G	G	G	G	G	G	G	R	G	G	R	R	G	G	G
chr1	784520	3.7487	1.7837e-04	0.1014	A	G	A	A	A	A	A	A	R	A	R	A	A	A	A	R	R	A	A	R	R	R	A	A	A	A	A	A	A	A	A	A	-	A	A	A	A	R	A	A	R	R	A	A	A
chr1	784524	3.7487	1.7837e-04	0.1014	C	T	C	C	C	C	C	C	Y	C	Y	C	C	C	C	Y	Y	C	C	Y	Y	Y	C	C	C	C	C	C	C	C	C	C	-	C	C	C	C	Y	C	C	Y	Y	C	C	C
chr1	789089	3.0125	9.7158e-04	0.0795	G	A	A	G	G	G	G	A	R	A	A	A	A	A	A	R	R	G	A	R	R	R	G	G	A	G	G	G	G	G	G	G	G	G	G	R	G	R	G	R	A	R	G	G	-
chr1	807051	6.9282	1.1797e-07	0.1924	T	A	W	T	T	T	T	W	T	W	T	W	W	W	W	T	T	T	W	T	T	T	T	T	W	T	T	T	T	T	T	T	T	T	T	T	T	T	T	T	T	T	W	T	T
chr1	811530	5.1255	7.4902e-06	0.1417	A	G	-	A	A	A	A	A	R	A	A	A	-	A	A	R	R	A	A	R	R	R	A	A	A	A	A	A	A	A	A	A	A	A	A	A	A	R	A	A	A	R	A	A	A
chr1	813084	8.4411	3.6220e-09	0.2330	C	T	Y	C	C	C	C	Y	C	Y	Y	Y	Y	Y	Y	C	C	C	Y	C	C	C	C	C	Y	C	C	C	C	C	C	C	C	C	C	C	C	Y	C	C	C	C	C	C	C
chr1	815003	4.7094	1.9525e-05	0.1296	G	A	G	A	A	A	A	G	R	G	R	G	G	G	G	R	R	A	G	R	R	R	A	A	G	A	A	A	A	A	A	A	-	-	R	G	R	R	A	R	-	A	A	A	R
chr1	817109	6.9008	1.2567e-07	0.1916	G	A	G	G	G	G	G	G	R	G	G	G	G	G	G	R	R	G	G	R	R	R	G	G	G	G	G	G	G	G	G	G	-	G	G	G	G	G	G	G	G	R	G	G	G
chr1	817155	6.3240	4.7428e-07	0.1757	C	T	T	C	C	C	C	T	C	T	Y	T	T	T	T	C	C	C	T	C	C	C	C	C	T	C	C	C	C	C	C	C	-	-	C	C	C	Y	C	Y	C	C	C	C	C
chr1	817737	5.1496	7.0852e-06	0.1423	G	A	G	R	G	G	G	G	R	G	G	G	G	G	G	R	R	G	G	R	R	R	G	G	G	G	G	G	R	G	G	R	G	-	G	G	R	R	G	G	-	R	R	G	G
chr1	859398	5.0611	8.6868e-06	0.1398	T	C	C	C	C	C	C	C	Y	C	C	C	C	C	C	Y	Y	C	-	Y	Y	Y	C	C	C	C	C	C	C	C	C	C	-	C	Y	C	C	C	C	-	C	C	C	-	C
chr1	859575	5.6575	2.2003e-06	0.1569	C	T	C	C	C	C	C	C	Y	C	C	C	C	C	C	Y	Y	C	C	Y	Y	Y	C	C	C	C	C	C	C	C	C	C	C	C	C	C	C	C	C	C	Y	Y	C	C	C
chr1	876349	5.1480	7.1126e-06	0.1423	G	A	R	G	G	G	G	R	G	R	R	R	R	R	R	G	G	G	R	G	G	G	G	G	R	G	G	G	G	R	G	G	G	G	G	G	G	G	G	G	G	G	G	G	G
chr1	888320	4.4033	3.9510e-05	0.1207	C	A	C	C	C	C	C	C	C	C	C	C	C	C	C	C	C	C	C	C	C	C	C	C	C	C	C	M	C	C	C	C	C	M	M	C	C	M	C	M	M	C	A	C	M
chr1	888325	3.4045	3.9396e-04	0.0912	C	G	C	C	C	C	C	C	C	C	S	C	C	C	C	C	C	C	C	C	C	C	C	C	C	C	C	S	C	C	C	C	C	S	S	S	C	S	C	S	S	C	G	C	S
chr1	888490	3.3073	4.9288e-04	0.0883	C	T	C	C	C	C	C	C	Y	C	Y	C	C	C	C	Y	Y	C	C	Y	Y	Y	C	C	C	C	C	Y	Y	C	C	C	C	Y	C	C	C	Y	C	Y	T	Y	C	C	Y
chr1	891210	3.2723	5.3414e-04	0.0872	C	T	C	C	C	C	C	C	Y	C	C	C	C	C	C	Y	Y	C	C	Y	Y	Y	C	-	C	-	C	C	C	C	C	C	C	Y	C	C	Y	C	C	C	C	Y	C	C	Y
chr1	891665	5.7634	1.7243e-06	0.1599	C	T	C	C	C	C	C	C	Y	C	C	C	C	C	C	Y	Y	C	C	Y	Y	Y	C	C	C	C	C	C	C	C	C	C	-	C	C	C	Y	C	C	C	C	Y	C	C	C
chr1	892035	4.8479	1.4192e-05	0.1336	A	C	C	C	C	C	C	C	M	C	C	C	C	C	C	M	M	C	C	M	M	M	C	C	C	C	C	C	C	C	C	C	C	M	M	C	C	C	C	C	C	C	C	C	M
chr1	892167	5.5977	2.5250e-06	0.1552	G	A	R	G	G	G	G	R	G	R	G	R	R	R	R	G	G	G	R	G	G	-	G	G	R	G	G	G	G	G	G	G	G	G	G	G	R	G	G	G	G	G	G	G	G
chr1	894106	8.7489	1.7829e-09	0.2410	C	G	S	C	C	C	C	S	C	S	S	S	S	S	S	C	C	C	S	C	C	C	C	C	S	C	C	C	C	C	C	C	C	C	C	C	C	C	C	-	C	C	C	C	C
chr1	894151	6.5588	2.7615e-07	0.1822	G	A	R	G	G	G	G	R	G	R	R	R	R	R	R	G	G	G	R	G	G	G	G	G	R	G	G	G	G	G	G	G	G	G	G	G	G	G	G	R	G	G	G	G	G
chr1	895816	3.1168	7.6423e-04	0.0826	C	T	Y	T	Y	T	T	Y	C	Y	C	Y	Y	Y	Y	C	C	T	Y	C	C	C	T	T	Y	T	T	Y	T	T	Y	T	T	T	Y	T	Y	Y	T	T	T	Y	C	T	T
chr1	895837	5.9666	1.0799e-06	0.1656	A	G	A	A	A	A	A	A	R	A	A	A	A	A	A	R	R	A	A	R	R	R	A	A	A	A	A	A	A	A	A	A	A	A	A	A	R	A	A	A	A	R	A	A	A
chr1	896549	4.5272	2.9704e-05	0.1243	T	C	T	T	T	T	T	T	Y	T	Y	T	T	T	T	Y	Y	T	T	Y	Y	Y	T	T	T	T	T	T	T	T	T	T	T	T	T	T	T	T	T	Y	T	Y	T	T	T
chr1	897284	4.8061	1.5630e-05	0.1324	A	G	A	A	A	A	A	A	R	A	A	A	A	A	A	R	R	A	A	R	R	R	A	A	A	A	A	A	A	A	A	A	A	A	R	A	R	R	A	A	A	R	A	A	A
chr1	897307	4.2180	6.0538e-05	0.1152	A	C	A	A	A	A	A	A	M	A	A	A	A	A	A	M	M	A	A	M	M	M	A	A	A	A	A	A	A	A	A	A	A	A	M	A	A	M	A	A	A	M	A	A	A
chr1	897408	5.3467	4.5011e-06	0.1480	G	T	G	G	G	G	G	G	K	G	G	G	G	G	G	K	K	G	G	K	K	K	G	-	G	G	G	G	G	G	G	G	-	G	-	G	G	K	G	G	G	K	G	G	G
chr1	897822	3.6952	2.0176e-04	0.0998	C	T	Y	C	C	C	C	Y	C	Y	C	Y	Y	Y	Y	C	C	C	Y	C	C	C	C	-	Y	C	C	C	C	C	C	C	C	C	-	C	C	C	C	Y	C	C	C	C	C
chr1	897823	5.1698	6.7632e-06	0.1429	A	G	R	A	A	A	A	R	A	R	A	R	R	R	R	A	A	A	R	A	A	A	A	-	R	A	A	A	A	A	A	A	A	A	-	A	A	A	A	R	A	A	A	A	A
chr1	898777	5.1412	7.2238e-06	0.1421	G	C	S	G	G	G	G	S	S	S	G	S	S	S	S	S	S	G	S	S	S	S	G	G	S	G	G	G	G	G	G	G	-	G	G	G	G	S	G	G	G	S	G	G	G
chr1	900369	3.0451	9.0142e-04	0.0804	T	C	T	T	T	T	T	T	T	T	T	T	T	T	T	T	T	T	T	T	T	T	T	T	T	T	T	Y	T	T	T	C	Y	Y	T	T	C	Y	T	T	T	T	Y	T	Y
chr1	901118	4.0521	8.8703e-05	0.1104	A	C	A	A	A	A	A	A	A	A	A	A	A	A	A	A	A	A	A	A	A	A	A	A	A	A	A	M	A	A	A	M	M	A	-	A	A	A	A	A	A	A	A	A	A
chr1	901394	4.1583	6.9449e-05	0.1135	G	A	G	G	G	G	G	G	G	G	G	G	G	G	G	G	G	G	G	G	G	G	G	G	G	G	G	R	G	G	G	G	G	G	G	G	R	G	G	G	R	G	G	G	G
chr1	902522	3.7580	1.7460e-04	0.1017	A	G	G	G	G	G	G	G	A	G	G	G	G	G	G	A	A	G	G	A	A	A	G	G	G	G	G	G	G	G	G	G	R	G	R	G	G	G	G	G	G	R	G	G	G
chr1	904327	3.3608	4.3575e-04	0.0899	T	C	T	T	T	T	T	T	T	T	T	T	T	T	T	T	T	T	T	T	T	T	Y	T	T	T	T	T	T	T	Y	T	T	T	T	T	Y	T	T	T	T	T	T	T	T
chr1	905575	4.2540	5.5719e-05	0.1163	G	C	S	G	G	G	G	S	G	S	G	S	S	S	S	G	G	G	S	G	G	G	G	-	S	G	G	G	G	G	G	G	G	G	S	G	G	S	G	G	G	G	S	G	G
chr1	905624	6.6944	2.0210e-07	0.1859	T	C	Y	T	T	T	T	Y	T	Y	T	Y	Y	Y	Y	T	T	T	Y	T	T	T	T	-	Y	T	T	T	T	T	T	T	T	T	T	T	T	T	T	T	T	T	Y	T	T
chr1	905766	5.0809	8.3001e-06	0.1404	G	A	R	G	G	G	G	R	G	R	G	R	R	R	R	G	G	G	R	G	G	G	G	G	R	G	G	G	G	G	G	G	G	G	R	G	G	G	G	G	G	G	R	G	G
chr1	905785	6.8961	1.2702e-07	0.1915	T	A	W	T	T	T	T	W	T	W	T	W	W	W	W	T	T	T	W	T	T	T	T	T	W	T	T	T	T	T	T	T	T	T	T	T	T	T	T	T	T	T	W	T	T
chr1	905853	8.1507	7.0684e-09	0.2253	G	A	A	A	A	A	A	A	R	A	A	A	A	A	A	R	R	A	A	R	R	R	A	A	A	A	A	A	A	A	A	A	A	A	R	A	A	A	A	A	A	A	A	A	A
chr1	907780	3.2696	5.3748e-04	0.0871	T	C	T	T	T	T	T	T	T	T	T	T	T	T	T	T	T	T	T	T	T	T	T	T	T	T	T	Y	T	T	T	T	T	T	T	T	T	T	T	T	T	T	Y	T	T
chr1	908546	4.6961	2.0132e-05	0.1292	T	C	Y	T	T	T	T	Y	T	Y	Y	Y	Y	Y	Y	T	T	T	Y	T	T	T	T	T	Y	T	T	T	T	T	T	T	T	T	T	T	T	T	T	T	Y	T	T	T	T
chr1	908572	9.1735	6.7071e-10	0.2520	G	A	R	G	G	G	G	R	G	R	R	R	R	R	R	G	G	G	R	G	G	G	G	G	R	G	G	G	G	G	G	G	G	G	G	G	G	G	G	G	G	G	G	G	G
chr1	908969	3.0295	9.3439e-04	0.0800	A	T	A	W	A	A	A	A	A	A	A	A	A	A	A	A	A	A	A	A	A	A	A	A	A	A	A	A	A	A	A	A	A	A	W	A	A	A	A	A	A	W	A	A	A
chr1	912073	5.4944	3.2035e-06	0.1522	A	G	A	A	A	A	A	A	A	A	A	A	A	A	A	A	A	A	A	A	A	A	A	A	A	A	A	R	A	A	A	A	A	G	A	A	R	R	A	A	A	A	A	A	G
chr1	912601	7.7740	1.6828e-08	0.2153	G	A	G	G	G	G	G	G	R	G	G	G	G	G	G	R	R	G	G	R	R	R	G	G	G	G	G	G	G	G	G	G	G	G	G	G	G	G	G	G	G	R	G	G	G
chr1	919209	3.8948	1.2741e-04	0.1057	A	G	R	A	A	A	A	R	A	R	R	R	R	R	R	A	A	A	R	A	A	A	A	A	R	A	A	A	A	A	A	R	A	A	A	A	A	R	A	A	A	A	A	A	A
chr1	920191	7.9756	1.0579e-08	0.2207	G	A	R	G	G	G	G	R	G	R	R	R	R	R	R	G	G	G	R	G	G	G	G	G	R	G	G	G	G	G	-	G	G	G	G	G	G	G	G	G	G	G	G	G	G
chr1	920443	4.4974	3.1812e-05	0.1234	G	A	G	G	-	G	G	G	G	G	G	G	G	G	G	G	G	G	G	G	G	G	G	G	G	G	G	G	G	G	G	G	G	G	G	G	G	G	G	G	G	G	G	G	G
chr1	920816	4.6052	2.4820e-05	0.1266	T	C	Y	T	-	T	T	Y	T	Y	Y	Y	Y	Y	Y	T	T	T	Y	T	T	T	T	T	Y	T	T	T	T	T	T	T	-	T	T	T	Y	T	T	T	T	T	T	T	T
chr1	921110	5.9965	1.0082e-06	0.1665	T	A	W	T	T	-	-	W	T	W	W	W	W	W	W	T	T	T	W	T	T	T	T	-	W	T	T	T	T	T	T	T	-	T	T	T	T	T	T	T	T	T	T	T	T
chr1	921177	5.9996	1.0009e-06	0.1666	A	G	R	A	A	-	-	R	A	R	R	R	R	R	R	A	A	A	R	A	A	A	A	-	R	A	A	A	A	A	A	A	-	A	A	A	A	A	A	A	A	A	A	A	A
chr1	921391	6.1681	6.7912e-07	0.1713	C	T	Y	C	C	-	-	Y	C	Y	Y	Y	Y	Y	Y	C	C	C	Y	C	C	C	C	C	Y	C	C	C	C	C	C	C	-	C	C	C	C	C	C	C	C	C	C	C	C
chr1	922157	6.1526	7.0368e-07	0.1709	T	C	Y	T	T	T	T	Y	T	Y	Y	Y	Y	Y	Y	T	T	T	Y	T	T	T	T	T	Y	T	T	T	T	T	T	T	T	T	T	T	T	T	T	T	T	T	T	T	T
chr1	922287	6.1461	7.1433e-07	0.1707	T	C	Y	T	T	T	T	Y	T	Y	Y	Y	Y	Y	Y	T	T	T	Y	T	T	T	T	T	Y	T	T	T	T	T	T	T	T	T	T	T	T	T	T	T	T	T	T	T	T
chr1	922346	4.7750	1.6787e-05	0.1315	G	T	K	G	G	G	G	K	G	K	K	K	K	K	K	G	G	G	K	G	G	G	G	G	K	G	G	G	G	G	G	G	K	G	G	G	G	G	G	G	G	G	G	G	G
chr1	922392	4.5988	2.5190e-05	0.1264	C	T	Y	T	T	T	T	Y	C	Y	Y	Y	Y	Y	Y	C	C	T	Y	C	C	C	T	T	Y	T	T	T	T	T	T	T	T	T	Y	Y	Y	T	T	Y	T	Y	Y	T	T
chr1	922492	9.8929	1.2796e-10	0.2702	G	A	R	G	G	G	G	R	G	R	R	R	R	R	R	G	G	G	R	G	G	G	G	G	R	G	G	G	G	G	G	G	G	G	G	R	R	G	G	G	G	G	G	G	G
chr1	922798	5.4799	3.3118e-06	0.1518	A	G	R	A	A	A	A	R	A	R	A	R	R	R	R	A	A	A	R	A	A	A	A	A	R	A	A	A	A	A	A	A	A	-	A	A	A	A	A	A	A	A	A	A	-
chr1	923238	3.1833	6.5569e-04	0.0846	G	A	R	G	G	G	G	R	R	R	R	R	R	R	R	R	R	G	R	R	R	R	G	G	R	G	G	G	G	G	G	G	G	G	G	G	G	G	G	G	G	R	G	G	G
chr1	923657	3.7861	1.6365e-04	0.1025	C	T	Y	Y	C	C	C	Y	C	Y	Y	Y	Y	Y	Y	C	C	C	Y	C	C	C	Y	-	Y	C	C	C	C	C	C	C	C	C	C	C	C	C	C	C	C	C	C	C	C
chr1	923738	3.7604	1.7362e-04	0.1017	C	T	Y	C	C	C	C	Y	C	Y	Y	Y	Y	Y	Y	C	C	C	Y	C	C	C	C	C	Y	C	C	C	C	C	C	C	C	C	C	Y	C	Y	C	C	C	C	C	C	C
chr1	923837	6.2159	6.0830e-07	0.1726	G	T	K	G	G	G	G	K	G	K	K	K	K	K	K	G	G	G	K	G	G	G	G	G	K	G	G	G	G	G	G	G	G	G	G	G	G	G	G	G	G	G	G	G	G
chr1	924264	5.0722	8.4675e-06	0.1401	C	T	Y	C	C	C	C	Y	C	Y	Y	Y	Y	Y	Y	C	C	C	Y	C	C	C	C	-	Y	C	C	C	C	C	C	C	C	C	C	C	C	C	C	Y	C	C	C	C	C
chr1	924424	4.9901	1.0230e-05	0.1377	T	C	Y	T	T	T	T	Y	T	Y	Y	Y	Y	Y	Y	T	T	T	Y	T	T	T	T	-	Y	T	T	T	T	T	T	T	-	T	T	T	T	T	T	Y	T	T	T	T	T
chr1	924685	6.6901	2.0414e-07	0.1858	C	T	Y	C	C	C	C	Y	C	Y	Y	Y	Y	Y	Y	C	C	C	Y	C	C	C	C	C	Y	C	C	C	C	C	C	C	C	C	C	C	C	C	C	C	C	C	C	C	C
chr1	924733	4.9755	1.0579e-05	0.1373	A	G	R	A	A	A	A	R	A	R	R	R	R	R	R	A	A	A	R	A	A	A	A	A	R	A	A	A	A	A	A	A	A	A	-	-	A	A	A	A	-	A	R	A	A
chr1	924760	6.7361	1.8360e-07	0.1871	G	A	R	G	G	G	G	R	G	R	R	R	R	R	R	G	G	G	R	G	G	G	G	-	R	G	G	G	G	G	G	G	G	G	G	-	G	G	G	G	-	G	G	G	G
chr1	924762	6.7361	1.8360e-07	0.1871	T	C	Y	T	T	T	T	Y	T	Y	Y	Y	Y	Y	Y	T	T	T	Y	T	T	T	T	-	Y	T	T	T	T	T	T	T	T	T	T	-	T	T	T	T	-	T	T	T	T
chr1	925110	4.7006	1.9925e-05	0.1294	C	G	G	C	C	C	C	G	C	G	S	G	G	G	G	C	C	C	G	C	C	C	C	C	G	C	C	C	C	C	C	C	-	C	C	C	C	C	C	C	C	C	C	C	C
chr1	926635	7.1163	7.6508e-08	0.1975	A	G	R	A	A	A	A	R	A	R	R	R	R	R	R	A	A	A	R	A	A	A	A	A	R	A	A	A	A	A	A	A	A	A	A	A	A	R	A	A	A	A	A	A	A
chr1	926636	7.1163	7.6508e-08	0.1975	A	G	R	A	A	A	A	R	A	R	R	R	R	R	R	A	A	A	R	A	A	A	A	A	R	A	A	A	A	A	A	A	A	A	A	A	A	R	A	A	A	A	A	A	A
chr1	926747	5.7248	1.8846e-06	0.1588	G	A	R	G	G	G	G	R	G	R	R	R	R	R	R	G	G	G	R	G	G	G	G	G	R	G	G	G	G	G	G	G	G	G	G	G	G	R	G	G	G	G	G	G	G
chr1	926756	7.1163	7.6508e-08	0.1975	A	G	R	A	A	A	A	R	A	R	R	R	R	R	R	A	A	A	R	A	A	A	A	A	R	A	A	A	A	A	A	A	A	A	A	A	A	R	A	A	A	A	A	A	A
chr1	926764	7.1163	7.6508e-08	0.1975	C	T	Y	C	C	C	C	Y	C	Y	Y	Y	Y	Y	Y	C	C	C	Y	C	C	C	C	C	Y	C	C	C	C	C	C	C	C	C	C	C	C	Y	C	C	C	C	C	C	C
chr1	926894	7.0359	9.2062e-08	0.1953	G	A	R	G	G	G	G	R	G	R	R	R	R	R	R	G	G	G	R	G	G	G	G	G	R	G	G	G	G	G	G	G	G	G	G	G	G	R	G	G	G	G	G	G	G
chr1	926930	3.6003	2.5102e-04	0.0970	C	G	S	C	C	C	C	S	S	S	S	S	S	S	S	S	S	C	S	S	S	S	C	C	S	C	C	C	C	C	C	C	C	C	C	C	C	S	C	C	C	S	C	C	C
chr1	926987	7.0570	8.7700e-08	0.1959	G	T	K	G	G	G	G	K	G	K	K	K	K	K	K	G	G	G	K	G	G	G	G	G	K	G	G	G	G	G	G	G	G	G	G	G	G	K	G	G	G	G	G	G	G
chr1	938996	3.5240	2.9924e-04	0.0947	C	G	S	C	S	C	C	S	C	S	S	S	S	S	S	C	C	C	S	C	C	C	C	C	S	C	C	C	C	C	C	C	C	C	C	C	S	C	C	C	S	C	C	C	C
chr1	951086	3.0315	9.2997e-04	0.0800	G	A	R	G	G	G	G	R	G	R	R	R	R	R	R	G	G	G	R	G	G	G	G	-	R	G	G	G	R	G	G	G	G	G	G	G	G	G	G	R	G	G	G	G	G
chr1	951836	3.2668	5.4095e-04	0.0871	C	A	C	C	C	C	C	C	C	C	C	C	C	C	C	C	C	M	C	C	C	C	M	M	C	M	M	C	M	C	C	C	-	M	C	M	M	C	C	C	M	C	M	C	M
chr1	951873	3.4544	3.5126e-04	0.0926	A	G	R	R	A	A	A	R	A	R	R	R	R	R	R	A	A	A	R	A	A	A	R	R	R	R	A	A	R	A	A	A	-	R	A	A	R	A	A	A	R	A	R	A	R
chr1	953289	7.7353	1.8394e-08	0.2143	C	T	C	C	C	C	C	C	C	C	C	C	C	C	C	C	C	C	C	C	C	C	C	C	C	C	C	C	Y	C	C	C	-	C	C	C	C	C	-	Y	C	C	C	C	C
chr1	955832	4.2961	5.0574e-05	0.1175	G	A	G	G	G	G	G	G	R	G	G	G	G	G	G	R	R	G	-	R	R	R	G	G	G	G	G	G	G	G	G	G	G	G	G	G	G	G	G	G	R	R	G	G	G
chr1	960169	4.2072	6.2057e-05	0.1149	C	T	Y	C	C	C	C	Y	C	Y	C	Y	Y	Y	Y	C	C	C	Y	C	C	C	C	-	Y	C	C	C	C	C	C	C	-	-	C	C	C	C	C	C	C	C	Y	C	C
chr1	960174	13.8788	1.3219e-14	0.3640	C	A	C	C	C	C	C	C	C	C	C	C	C	C	C	C	C	C	C	C	C	C	C	-	C	C	C	C	C	C	C	C	-	C	C	C	C	M	C	C	C	C	C	C	C
chr1	961445	4.6840	2.0700e-05	0.1289	A	G	R	A	A	A	A	R	A	R	R	R	R	R	R	A	A	A	R	A	A	A	A	R	R	R	A	A	A	A	A	-	A	A	A	A	A	R	R	A	R	A	R	R	A
chr1	969911	3.4170	3.8283e-04	0.0915	C	T	Y	C	C	C	C	Y	C	Y	C	Y	Y	Y	Y	C	C	C	Y	C	C	C	C	C	Y	C	C	C	C	C	C	C	-	C	C	C	C	C	C	C	C	C	C	C	C
chr1	982002	4.4208	3.7951e-05	0.1212	G	A	G	G	G	G	G	G	G	G	G	G	G	G	G	G	G	G	G	G	G	G	G	G	G	G	G	G	G	R	G	G	R	R	R	G	G	G	G	R	G	G	G	G	R
chr1	982050	3.0307	9.3171e-04	0.0800	G	A	G	G	G	G	G	G	G	G	G	G	G	-	G	G	G	G	G	G	G	G	R	G	G	G	G	R	G	G	G	G	G	R	R	G	G	-	G	G	G	G	G	G	R
chr1	1002788	3.1228	7.5370e-04	0.0828	G	A	G	G	G	R	R	G	R	G	G	G	G	G	G	R	R	G	G	R	R	R	G	-	G	G	G	G	G	G	G	G	-	G	-	G	R	G	G	G	G	R	G	G	G
chr1	1008741	11.5806	2.6264e-12	0.3114	C	T	C	C	C	C	C	C	Y	C	-	C	C	C	C	Y	Y	C	C	Y	Y	Y	C	C	C	C	C	C	C	C	C	C	-	C	C	-	Y	Y	C	C	C	Y	-	C	C
chr1	1015956	5.8783	1.3233e-06	0.1631	A	G	G	G	G	G	G	G	R	G	G	G	G	G	G	R	R	G	G	R	R	R	G	G	G	G	G	G	G	R	G	G	G	G	R	G	G	G	G	G	G	G	G	G	G
chr1	1015990	3.8806	1.3164e-04	0.1053	A	C	C	C	C	C	C	C	M	C	C	C	C	C	C	M	M	C	C	M	M	M	C	C	C	C	C	C	C	C	C	C	C	C	M	C	C	C	C	C	C	C	C	C	C
chr1	1016018	4.7785	1.6655e-05	0.1316	C	G	G	G	G	G	G	G	S	G	G	G	G	G	G	S	S	G	G	S	S	S	G	G	G	G	G	G	G	G	G	G	G	G	S	G	G	G	G	G	G	G	G	G	G
chr1	1021340	6.9800	1.0471e-07	0.1938	A	G	A	A	A	A	A	A	A	A	A	A	A	A	A	A	A	A	A	A	A	A	A	-	A	A	A	A	A	R	R	A	A	A	A	R	A	A	A	A	R	A	A	A	A
chr1	1021406	5.6827	2.0762e-06	0.1576	G	A	G	G	G	G	G	G	G	G	G	G	G	G	G	-	G	G	G	G	G	G	G	G	G	G	G	G	G	G	G	G	G	G	G	G	G	G	G	G	G	G	G	G	G
chr1	1028526	3.6598	2.1886e-04	0.0988	A	G	R	A	A	A	A	R	A	R	A	R	R	R	R	A	A	A	R	A	A	A	A	-	R	A	A	A	A	A	A	A	-	A	R	A	A	A	A	A	A	A	A	A	A
chr1	1029113	4.2736	5.3257e-05	0.1169	C	T	Y	C	C	C	C	Y	C	Y	Y	Y	Y	Y	Y	C	C	C	Y	C	C	C	C	C	Y	C	C	C	C	C	C	C	-	Y	C	C	C	Y	C	C	C	C	C	C	Y
chr1	1029507	4.3734	4.2328e-05	0.1198	C	T	C	C	C	C	C	C	C	C	Y	C	C	C	C	C	C	C	C	C	C	C	C	-	C	C	C	C	C	C	C	C	C	C	Y	-	Y	Y	C	C	Y	C	C	C	C
chr1	1041857	9.1220	7.5506e-10	0.2507	T	C	Y	T	T	T	T	Y	T	Y	Y	Y	Y	Y	Y	T	T	T	Y	T	T	T	T	T	Y	T	T	T	T	T	T	T	T	T	T	T	T	T	T	T	T	T	T	T	T
chr1	1044819	3.4067	3.9205e-04	0.0912	G	A	A	A	A	A	A	A	R	A	R	A	A	A	A	R	R	A	A	R	R	R	A	A	A	A	A	A	R	A	A	A	A	A	R	A	R	A	A	R	A	A	A	A	A
chr1	1046228	3.7393	1.8226e-04	0.1011	G	A	R	G	G	G	G	R	G	R	G	R	R	R	R	G	G	G	R	G	G	G	G	R	R	R	G	G	G	G	G	G	G	G	G	G	G	G	G	G	G	G	G	G	G
chr1	1050116	3.3187	4.8003e-04	0.0886	C	T	C	C	C	C	C	C	C	C	C	C	C	C	C	C	C	C	C	C	C	C	C	C	C	C	C	C	C	C	C	C	-	C	C	C	C	Y	C	C	Y	C	C	C	C
chr1	1053539	3.3213	4.7724e-04	0.0887	C	T	Y	C	C	C	C	Y	C	Y	Y	Y	Y	Y	Y	C	C	C	Y	C	C	C	C	C	Y	C	C	C	C	C	C	C	C	C	C	Y	C	C	C	C	C	C	C	C	C
chr1	1053548	11.5144	3.0594e-12	0.3099	G	A	R	G	G	G	G	R	G	R	A	R	R	R	R	G	G	G	R	G	G	G	G	G	R	G	G	G	G	G	G	G	G	-	G	G	G	G	G	G	G	G	G	G	G
chr1	1062098	6.5864	2.5920e-07	0.1830	A	G	G	G	G	G	G	G	R	G	G	G	G	G	G	R	R	G	G	R	R	R	G	G	G	G	G	G	G	G	G	G	-	G	R	G	G	G	G	G	G	G	G	G	G
chr1	1066263	4.4449	3.5902e-05	0.1219	G	A	G	G	R	G	G	G	G	G	G	G	G	G	G	G	G	G	G	G	G	G	G	R	G	R	G	G	R	G	R	G	G	R	G	R	R	R	G	G	G	G	G	G	R
chr1	1067046	4.6758	2.1097e-05	0.1286	G	A	R	G	R	G	G	R	G	R	R	R	R	R	R	G	G	G	R	G	G	G	G	G	R	G	G	G	G	G	R	G	G	-	G	R	R	R	G	G	R	G	R	G	-
chr1	1071237	4.1507	7.0678e-05	0.1133	C	T	Y	C	C	C	C	Y	C	Y	Y	Y	Y	Y	Y	C	C	C	Y	C	C	C	C	C	Y	C	C	C	C	C	C	C	C	C	C	C	C	C	C	Y	C	C	C	C	C
chr1	1073803	3.1735	6.7065e-04	0.0843	T	C	T	T	T	T	T	T	Y	T	T	T	T	T	T	Y	Y	-	T	Y	Y	Y	T	T	T	T	T	T	T	T	T	T	T	T	T	T	T	T	T	-	T	Y	T	T	T
chr1	1079587	4.1678	6.7951e-05	0.1138	T	C	T	T	T	T	T	T	Y	T	T	T	T	T	T	Y	Y	T	T	Y	Y	Y	T	Y	T	Y	T	T	T	T	T	T	T	T	Y	T	T	T	T	T	Y	Y	T	T	T
chr1	1080026	3.6842	2.0691e-04	0.0995	G	C	G	G	G	G	G	G	G	G	G	G	G	G	G	G	G	G	G	G	G	G	G	G	G	G	G	G	G	G	G	G	G	G	G	G	G	S	G	G	S	G	G	G	G
chr1	1080751	9.7035	1.9791e-10	0.2655	A	C	C	C	C	C	C	C	M	C	C	C	C	C	C	M	M	C	C	M	M	M	C	C	C	C	C	C	C	C	C	C	C	C	M	M	C	C	C	C	C	C	M	C	C
chr1	1083139	5.5818	2.6192e-06	0.1547	A	G	G	R	G	G	G	G	R	G	G	G	G	G	G	R	R	G	G	R	R	R	G	G	G	G	G	G	G	G	G	G	-	G	R	G	G	G	G	G	G	G	R	G	G
chr1	1083196	3.7630	1.7258e-04	0.1018	G	A	G	R	G	G	G	G	G	G	R	G	G	G	G	G	G	G	G	G	G	G	R	R	G	R	G	R	G	R	G	G	-	G	G	G	G	G	G	G	G	G	R	G	G
chr1	1083216	9.2150	6.0950e-10	0.2531	C	T	T	Y	T	T	T	T	Y	T	T	T	T	T	T	Y	Y	T	T	Y	Y	Y	T	T	T	T	T	T	T	T	T	T	-	T	Y	Y	T	T	T	T	T	T	Y	T	T
chr1	1083291	4.3430	4.5393e-05	0.1189	T	C	T	Y	T	T	T	T	T	T	T	T	T	T	T	T	T	T	T	T	T	T	T	Y	-	Y	T	T	T	T	T	T	T	T	T	Y	T	Y	T	Y	T	T	Y	T	T
chr1	1083770	3.3615	4.3505e-04	0.0899	C	T	C	C	C	C	C	C	C	C	C	C	C	C	C	C	C	C	C	C	C	C	C	C	C	C	C	C	-	C	C	C	C	C	C	Y	C	C	C	C	Y	C	C	C	C
chr1	1085830	3.9819	1.0426e-04	0.1083	C	T	C	C	C	Y	Y	C	C	C	Y	C	C	C	C	C	C	C	C	C	C	C	C	C	C	C	C	Y	C	C	C	C	Y	C	C	C	Y	C	Y	Y	Y	C	C	Y	C
chr1	1085846	4.0189	9.5745e-05	0.1094	G	C	G	G	G	S	S	G	G	G	S	G	G	G	G	G	G	G	G	G	G	G	G	G	G	G	G	S	G	G	G	G	S	G	G	G	S	G	S	G	S	G	G	S	G
chr1	1088848	5.7440	1.8031e-06	0.1593	T	C	T	T	T	T	T	T	T	T	T	T	T	T	T	T	T	T	T	T	T	T	T	-	T	T	T	T	T	T	T	T	T	T	T	T	T	T	T	T	T	T	T	T	T
chr1	1110433	6.3314	4.6624e-07	0.1759	G	A	R	G	G	G	G	R	G	R	R	R	R	R	R	G	G	G	R	G	G	G	G	G	R	G	G	G	G	G	G	G	G	G	G	G	G	G	G	G	G	G	G	G	G
chr1	1110508	5.0214	9.5191e-06	0.1387	C	T	C	C	C	C	C	C	Y	C	C	C	C	C	C	Y	Y	C	C	Y	Y	Y	C	C	C	C	C	C	C	C	C	C	C	C	C	C	Y	Y	C	C	C	Y	C	C	C
chr1	1122641	3.1942	6.3947e-04	0.0849	T	C	T	C	C	C	C	T	T	T	Y	T	T	T	T	T	T	C	T	T	T	T	Y	C	T	C	C	C	C	C	C	C	C	Y	Y	Y	Y	Y	C	T	T	Y	T	C	Y
chr1	1124020	3.7628	1.7266e-04	0.1018	T	C	Y	T	T	T	T	Y	T	Y	T	Y	Y	Y	Y	T	T	T	Y	T	T	T	T	T	Y	T	T	T	T	T	T	T	-	Y	T	T	T	T	T	T	T	T	Y	T	Y
chr1	1140440	3.8398	1.4461e-04	0.1041	G	C	S	G	G	G	G	S	G	S	G	S	S	S	S	G	G	G	S	G	G	G	G	G	S	G	G	G	G	G	G	G	G	G	G	S	G	S	G	S	G	G	G	G	G
chr1	1140449	3.4311	3.7061e-04	0.0920	A	G	A	A	A	A	A	-	A	A	A	A	A	A	A	A	A	A	A	A	A	A	A	A	A	A	A	R	A	A	A	A	A	A	A	A	A	R	A	A	-	A	A	A	A
chr1	1141088	6.3537	4.4292e-07	0.1765	C	T	C	C	Y	C	C	C	Y	C	C	C	C	C	C	Y	Y	C	C	Y	Y	Y	C	Y	C	Y	C	C	C	Y	C	C	C	C	Y	C	C	Y	C	C	C	Y	C	C	C
chr1	1143947	8.7298	1.8628e-09	0.2405	A	G	R	A	A	A	A	R	A	R	R	R	R	R	R	A	A	A	R	A	A	A	A	A	R	A	A	A	A	A	A	A	A	A	A	A	A	A	A	A	A	A	A	A	A
chr1	1143976	7.5302	2.9501e-08	0.2088	C	T	Y	C	C	C	C	Y	C	Y	Y	Y	Y	Y	Y	C	C	C	Y	C	C	C	C	C	Y	C	C	C	C	C	C	Y	C	C	C	C	C	C	C	C	C	C	C	C	C
chr1	1146936	3.0529	8.8533e-04	0.0807	A	G	A	A	A	A	A	A	A	A	A	A	A	A	A	A	A	A	A	A	A	A	A	-	A	A	A	R	A	A	A	R	A	A	A	A	A	A	A	A	A	A	A	A	A
chr1	1146941	3.3489	4.4783e-04	0.0895	T	C	T	T	T	T	T	T	T	T	T	T	T	T	T	T	T	T	T	T	T	T	T	-	T	T	T	Y	T	T	T	T	T	T	T	T	T	T	T	T	T	T	T	T	-
chr1	1146944	3.1569	6.9684e-04	0.0838	A	T	A	A	A	A	A	A	A	A	A	A	A	A	A	A	A	A	A	A	A	A	A	-	A	A	A	W	A	A	A	W	A	A	A	A	A	A	A	A	A	A	A	A	A
chr1	1147056	3.1734	6.7075e-04	0.0843	G	A	G	G	G	G	G	G	G	G	G	G	G	G	G	G	G	G	G	G	G	G	G	G	G	G	G	R	G	G	G	R	G	G	G	G	G	G	G	G	G	G	G	G	G
chr1	1147187	4.0383	9.1561e-05	0.1099	T	C	T	T	T	T	T	T	T	T	T	T	T	T	T	T	T	T	T	T	T	T	T	-	T	T	T	Y	T	T	T	Y	T	T	T	-	T	T	T	T	T	T	T	T	T
chr1	1147223	4.2777	5.2758e-05	0.1170	C	A	C	C	C	C	C	C	C	C	C	C	C	C	C	C	C	C	C	C	C	C	C	-	C	C	C	M	C	C	C	M	C	C	C	C	C	C	C	C	C	C	C	C	C
chr1	1147290	5.1602	6.9154e-06	0.1427	T	C	T	T	T	T	T	T	T	T	T	T	T	T	T	T	T	T	T	T	T	T	T	-	T	T	T	Y	T	T	T	Y	T	T	T	T	T	T	T	T	T	T	T	T	T
chr1	1147372	5.4923	3.2188e-06	0.1522	C	T	C	C	C	C	C	C	C	C	C	C	C	C	C	C	C	C	C	C	C	C	C	-	C	C	C	Y	C	C	C	Y	C	C	C	C	C	C	C	C	C	C	C	C	C
chr1	1147392	5.5057	3.1213e-06	0.1526	C	G	C	C	C	C	C	C	C	C	C	C	C	C	C	C	C	C	C	C	C	C	C	-	C	C	C	S	C	C	C	S	C	C	C	C	C	C	C	C	C	C	C	C	C
chr1	1147558	3.6140	2.4322e-04	0.0974	G	A	G	G	G	G	G	G	G	G	G	G	G	G	G	G	G	G	G	G	G	G	G	-	G	G	G	R	G	G	G	R	G	G	G	G	G	G	G	G	G	G	G	G	G
chr1	1147585	6.3898	4.0759e-07	0.1775	G	A	G	G	G	G	G	G	G	G	G	G	G	G	G	G	G	G	G	G	G	G	G	-	G	G	G	R	G	G	G	-	G	G	G	G	G	G	G	G	G	G	G	G	G
chr1	1147598	3.8025	1.5760e-04	0.1030	A	G	A	A	A	A	A	A	A	A	A	A	A	A	A	A	A	A	A	A	A	A	A	-	A	A	A	R	A	A	A	R	A	A	A	A	A	A	A	A	A	A	A	A	A
chr1	1147620	5.5157	3.0503e-06	0.1528	G	C	G	G	G	G	G	G	G	G	G	G	G	G	G	G	G	G	G	G	G	G	G	-	G	G	G	S	G	-	G	S	G	G	G	G	G	G	G	G	G	G	G	G	G
chr1	1147657	3.7305	1.8598e-04	0.1008	G	C	G	G	G	G	G	G	G	G	G	G	G	G	G	G	G	G	G	G	G	G	G	-	G	G	G	S	G	G	G	S	G	G	G	G	G	G	G	G	G	G	G	G	G
chr1	1147766	5.3223	4.7615e-06	0.1473	T	G	T	T	T	T	T	T	T	T	T	T	T	T	T	T	T	T	T	T	T	T	T	T	T	T	T	K	T	T	T	K	T	T	T	T	T	T	T	T	T	T	T	T	T
chr1	1148082	4.2653	5.4286e-05	0.1166	A	C	C	A	A	A	A	C	A	C	M	C	C	C	C	A	A	A	C	A	A	A	A	-	C	A	A	A	A	M	A	A	A	A	A	M	A	M	A	A	A	A	M	A	A
chr1	1148157	6.4357	3.6669e-07	0.1788	C	T	C	-	C	C	C	C	C	C	C	C	C	C	C	C	C	C	C	C	C	C	C	C	C	C	C	Y	C	C	C	-	-	C	C	C	C	C	C	C	C	C	C	C	C
chr1	1148225	4.7415	1.8136e-05	0.1305	C	G	C	C	C	C	C	C	C	C	C	C	C	C	C	C	C	C	C	C	C	C	C	-	C	C	C	S	C	C	C	S	C	C	C	C	C	C	C	C	C	C	C	C	C
chr1	1148326	3.4583	3.4806e-04	0.0928	T	C	T	T	T	T	T	T	T	T	T	T	T	T	T	T	T	T	T	T	T	T	T	T	T	T	T	Y	T	T	T	Y	T	T	T	T	T	T	T	T	T	T	T	T	T
chr1	1148343	3.1367	7.2993e-04	0.0832	C	T	C	C	C	C	C	C	C	C	C	C	C	C	C	C	C	C	C	C	C	C	C	-	C	C	C	Y	C	C	C	Y	C	C	C	C	C	C	C	C	C	C	C	C	C
chr1	1148354	3.3986	3.9936e-04	0.0910	A	C	A	A	A	A	A	A	A	A	A	A	A	A	A	A	A	A	A	A	A	A	A	-	A	A	A	M	A	A	A	M	A	A	A	A	A	A	A	A	A	A	A	A	A
chr1	1148393	3.1695	6.7692e-04	0.0842	T	C	T	T	T	T	T	T	T	T	T	T	T	T	T	T	T	T	T	T	T	T	T	T	T	T	T	Y	T	T	T	Y	T	T	T	T	T	T	T	T	T	T	T	T	T
chr1	1148406	3.4583	3.4806e-04	0.0928	C	G	C	C	C	C	C	C	C	C	C	C	C	C	C	C	C	C	C	C	C	C	C	C	C	C	C	S	C	C	C	S	C	C	C	C	C	C	C	C	C	C	C	C	C
chr1	1149307	5.6320	2.3336e-06	0.1562	A	G	A	A	A	A	A	A	A	A	A	A	A	A	A	A	A	A	A	A	A	A	R	-	A	A	A	A	A	A	A	A	R	A	A	A	A	R	A	A	A	A	A	A	A
chr1	1151100	5.0972	7.9940e-06	0.1408	G	A	R	G	G	G	G	R	G	R	R	R	R	R	R	G	G	G	R	G	G	G	G	G	R	G	G	R	G	G	G	R	G	G	G	R	G	R	G	G	G	G	G	G	R
chr1	1151133	6.0764	8.3878e-07	0.1687	A	G	A	A	A	A	A	A	A	A	R	A	A	A	A	A	A	A	A	A	A	A	A	A	A	A	-	A	A	A	A	R	-	A	A	A	A	A	R	A	A	A	A	R	A
chr1	1151159	4.3400	4.5710e-05	0.1188	G	C	C	G	G	G	G	C	S	C	C	C	C	C	C	S	S	G	C	S	S	S	G	G	C	G	G	S	G	G	G	G	-	S	G	S	G	G	S	G	G	S	S	S	S
chr1	1157116	3.4822	3.2949e-04	0.0935	T	C	C	C	Y	C	C	C	Y	C	C	C	C	C	C	Y	Y	C	C	Y	Y	Y	C	C	C	C	C	C	C	C	C	C	C	C	Y	C	C	C	C	C	C	C	C	C	C
chr1	1158605	7.8478	1.4196e-08	0.2173	A	G	A	A	A	A	A	A	A	A	A	A	A	A	A	A	A	A	A	A	A	A	A	A	A	A	A	A	A	A	A	R	A	A	A	A	R	A	A	A	A	A	A	A	-
chr1	1165878	4.6326	2.3304e-05	0.1274	T	C	C	C	C	C	C	-	Y	C	C	C	C	C	C	Y	Y	C	C	Y	Y	Y	C	C	C	C	C	Y	C	C	C	C	Y	C	Y	C	C	C	C	Y	C	C	C	C	C
chr1	1166054	5.9090	1.2332e-06	0.1640	C	A	C	C	C	C	C	C	M	C	C	C	C	C	C	M	M	C	C	M	M	M	C	C	C	C	C	M	C	C	C	C	-	C	C	C	-	C	C	C	C	M	M	C	C
chr1	1166055	5.8463	1.4248e-06	0.1622	G	A	G	G	G	G	G	G	R	G	G	G	G	G	G	R	R	G	G	R	R	R	G	G	G	G	G	R	G	G	G	G	-	G	G	G	-	G	G	G	G	R	R	G	G
chr1	1166058	5.9090	1.2332e-06	0.1640	C	G	C	C	C	C	C	C	S	C	C	C	C	C	C	S	S	C	C	S	S	S	C	C	C	C	C	S	C	C	C	C	-	C	C	C	-	C	C	C	C	S	S	C	C
chr1	1175157	4.7118	1.9419e-05	0.1297	C	T	Y	C	C	C	C	Y	C	Y	Y	Y	Y	Y	Y	-	C	C	Y	C	C	C	C	C	Y	C	C	C	C	C	C	C	C	C	C	C	C	C	C	C	C	C	C	C	C
chr1	1175518	3.0263	9.4120e-04	0.0799	T	A	A	A	A	A	A	A	W	A	A	A	A	A	A	W	W	A	A	W	W	W	A	-	A	A	A	A	A	A	A	A	-	A	W	A	A	A	A	W	A	A	A	A	A
chr1	1443529	6.3378	4.5945e-07	0.1760	A	G	A	A	A	A	A	A	A	A	A	A	A	A	A	A	A	A	A	A	A	A	-	A	A	A	A	A	A	R	A	R	A	A	A	-	A	A	A	A	A	R	R	A	A
chr1	1443530	6.3378	4.5945e-07	0.1760	T	C	T	T	T	T	T	T	T	T	T	T	T	T	T	T	T	T	T	T	T	T	-	T	T	T	T	T	T	Y	T	Y	T	T	T	-	T	T	T	T	T	Y	Y	T	T
chr1	1548137	4.9042	1.2469e-05	0.1353	C	T	T	T	T	T	T	T	Y	T	T	T	T	T	T	Y	Y	T	T	Y	Y	Y	T	T	T	T	T	T	T	T	T	T	T	T	Y	Y	T	T	T	T	T	T	T	T	T
chr1	1552075	5.4821	3.2955e-06	0.1519	A	G	G	G	G	R	R	G	R	G	G	G	G	G	G	R	R	G	G	R	R	R	G	-	G	G	G	G	G	G	G	G	-	G	R	G	G	G	G	G	G	G	G	G	G
chr1	1555995	3.2445	5.6955e-04	0.0864	G	A	G	G	G	G	G	G	G	G	G	G	G	G	G	G	G	G	G	G	G	G	G	G	G	G	G	R	G	G	G	G	-	G	G	G	R	G	G	G	G	G	G	G	G
chr1	1556008	8.0417	9.0845e-09	0.2224	T	G	T	T	T	T	T	T	T	T	T	T	T	T	T	T	T	T	T	T	T	T	T	T	T	T	T	K	T	T	T	T	-	T	T	T	K	T	T	T	T	T	T	T	T
chr1	1567437	6.1743	6.6938e-07	0.1715	G	C	G	G	G	G	G	G	G	G	G	G	G	G	G	G	G	S	G	G	G	G	G	S	G	-	S	C	-	S	S	G	G	G	G	G	G	G	G	G	G	G	G	G	G
chr1	1568804	3.1017	7.9123e-04	0.0821	T	A	T	T	W	T	T	T	T	T	T	T	T	T	T	T	T	T	T	T	T	T	A	W	T	W	T	T	T	W	T	T	W	-	W	T	A	W	T	T	T	T	W	T	W
chr1	1569837	5.1033	7.8826e-06	0.1410	G	C	S	G	G	G	G	S	G	S	S	S	S	S	S	G	G	G	S	G	G	G	G	G	S	G	G	G	G	G	G	G	G	G	G	G	G	G	G	G	G	G	G	G	G
chr1	1571519	7.5919	2.5590e-08	0.2104	C	T	C	C	C	C	C	C	Y	C	C	C	C	C	C	Y	Y	C	C	Y	Y	Y	C	C	C	C	C	C	C	C	C	C	C	C	C	C	C	Y	C	C	C	Y	C	C	C
chr1	1571571	10.6946	2.0201e-11	0.2901	A	G	A	A	A	A	A	A	R	A	A	A	A	A	A	R	R	A	A	R	R	R	A	A	A	A	A	A	A	A	A	A	-	A	A	A	A	A	A	A	A	R	A	A	A
chr1	1571660	7.2349	5.8224e-08	0.2008	G	A	R	G	G	G	G	R	R	R	R	R	R	R	R	R	R	G	R	R	R	R	G	G	R	G	G	G	G	G	G	G	-	G	G	R	G	G	G	G	G	R	G	G	G
chr1	1571735	6.5683	2.7022e-07	0.1824	C	T	Y	C	C	C	C	Y	C	Y	Y	Y	Y	Y	Y	C	C	C	Y	C	C	C	C	C	Y	C	C	C	C	C	C	C	-	C	C	Y	C	C	C	C	C	C	C	C	C
chr1	1571767	3.7780	1.6673e-04	0.1023	C	T	C	C	C	C	C	C	Y	C	C	C	C	C	C	Y	Y	C	C	Y	Y	Y	C	Y	C	Y	C	C	C	C	C	C	C	C	C	C	C	C	C	C	C	Y	C	C	C
chr1	1571957	3.1810	6.5917e-04	0.0845	C	T	Y	C	C	C	C	Y	C	Y	Y	Y	Y	Y	Y	C	C	C	Y	C	C	C	Y	C	Y	C	C	C	C	C	C	C	-	C	Y	Y	C	Y	Y	C	C	C	C	Y	C
chr1	1571966	7.3887	4.0860e-08	0.2049	C	T	C	C	C	C	C	C	Y	C	C	C	C	C	C	Y	Y	C	C	Y	Y	Y	C	C	C	C	C	C	C	C	C	C	-	C	C	C	C	C	C	Y	C	Y	C	C	C
chr1	1572374	5.4775	3.3304e-06	0.1517	T	C	T	T	T	T	T	T	Y	T	T	T	T	T	T	Y	Y	T	T	Y	Y	Y	T	T	T	T	T	T	T	T	T	T	T	T	T	Y	T	T	T	T	T	Y	T	T	T
chr1	1572449	10.9890	1.0255e-11	0.2973	C	T	C	C	C	C	C	C	Y	C	C	C	C	C	C	Y	Y	C	C	Y	Y	Y	C	C	C	C	C	C	C	C	C	C	C	C	C	C	C	C	C	C	C	Y	C	C	C
chr1	1573178	3.0215	9.5160e-04	0.0797	G	A	R	G	R	G	G	R	G	R	R	R	R	R	R	G	G	G	R	G	G	G	G	G	R	G	G	G	G	G	G	G	G	G	R	G	G	R	G	R	R	G	R	G	G
chr1	1573286	5.9589	1.0994e-06	0.1654	C	T	T	C	Y	C	C	T	C	T	Y	T	T	T	T	C	C	C	T	C	C	C	C	C	T	C	C	C	C	C	C	C	-	C	Y	C	Y	Y	Y	Y	C	C	C	Y	C
chr1	1573577	3.3646	4.3193e-04	0.0900	C	T	T	C	C	C	C	T	C	T	T	T	T	T	T	C	C	C	T	C	C	C	C	Y	T	Y	C	C	C	C	C	Y	C	C	Y	C	Y	Y	C	Y	C	C	C	C	C
chr1	1573679	10.2505	5.6175e-11	0.2792	C	T	Y	C	C	C	C	Y	C	Y	Y	Y	Y	Y	Y	C	C	C	Y	C	C	C	C	C	Y	C	C	C	C	C	C	C	C	C	C	C	C	C	C	C	C	C	C	C	C
chr1	1576304	3.9394	1.1498e-04	0.1070	T	C	T	T	Y	T	T	T	T	T	Y	T	T	T	T	T	T	Y	T	T	T	T	C	Y	T	Y	Y	T	T	T	T	T	T	-	Y	T	Y	T	Y	T	T	T	T	Y	T
chr1	1576310	3.9394	1.1498e-04	0.1070	T	C	T	T	Y	T	T	T	T	T	Y	T	T	T	T	T	T	Y	T	T	T	T	C	Y	T	Y	Y	T	T	T	T	T	T	-	Y	T	Y	T	Y	T	T	T	T	Y	T
chr1	1588807	4.0248	9.4452e-05	0.1096	C	T	C	C	C	C	C	C	Y	C	Y	C	C	C	C	Y	Y	C	C	Y	Y	Y	C	-	C	C	C	C	C	C	C	C	C	C	C	C	C	C	C	C	C	Y	C	C	C
chr1	1588864	3.5955	2.5381e-04	0.0968	G	A	G	G	G	G	G	G	R	G	G	G	G	G	G	R	R	G	G	R	R	R	G	G	G	G	G	G	G	G	-	G	G	G	G	G	-	G	G	G	G	R	G	G	G
chr1	1589437	3.1434	7.1881e-04	0.0834	A	G	A	A	A	A	A	A	A	A	A	A	A	A	A	A	A	A	A	A	A	A	A	-	A	A	A	A	A	A	A	R	A	A	A	A	A	R	R	R	R	A	A	R	A
chr1	1589614	3.2139	6.1107e-04	0.0855	A	G	G	G	G	G	G	G	R	G	R	G	G	G	G	R	R	G	G	R	R	R	G	-	G	G	G	G	G	G	G	G	G	G	R	G	G	R	G	G	R	G	G	G	G
chr1	1590410	4.1993	6.3199e-05	0.1147	T	C	C	C	C	C	C	C	Y	C	C	C	C	C	C	Y	Y	C	C	Y	Y	Y	C	C	C	C	C	C	C	C	C	C	C	C	Y	-	C	C	C	C	C	C	C	C	C
chr1	1598018	3.0289	9.3560e-04	0.0800	A	T	W	W	T	T	T	W	A	W	T	W	W	W	W	A	A	T	W	A	A	A	T	T	W	T	T	W	T	T	T	T	T	T	A	T	W	T	W	T	T	A	W	W	T
chr1	1605627	3.5715	2.6824e-04	0.0961	G	A	G	G	G	G	G	G	G	G	G	G	G	G	G	G	G	G	G	G	G	G	G	G	G	G	G	G	G	G	G	G	G	G	G	A	R	R	G	R	-	G	G	G	R
chr1	1605628	3.5210	3.0133e-04	0.0946	T	C	T	T	T	T	T	T	T	T	T	T	T	T	T	T	T	T	T	T	T	T	T	T	T	T	T	T	T	T	T	T	T	T	T	C	Y	Y	T	Y	-	T	T	T	Y
chr1	1606605	6.8655	1.3631e-07	0.1907	T	G	K	T	T	T	T	K	T	K	K	K	K	K	K	T	T	T	K	T	T	T	T	-	K	T	T	T	T	T	T	T	-	T	T	T	T	T	T	K	T	T	T	T	T
chr1	1606658	3.6254	2.3693e-04	0.0977	T	C	C	C	C	C	C	C	Y	C	C	C	C	C	C	Y	Y	C	C	Y	Y	Y	C	C	C	C	C	C	C	C	C	C	-	C	Y	Y	C	C	C	C	Y	C	Y	C	C
chr1	1606775	7.0007	9.9832e-08	0.1944	T	C	Y	T	T	T	T	Y	T	Y	Y	Y	Y	Y	Y	T	T	T	Y	T	T	T	T	T	Y	T	T	T	T	T	T	T	T	T	T	T	T	T	T	Y	T	T	T	T	T
chr1	1606841	6.1161	7.6546e-07	0.1698	C	T	T	C	C	C	C	T	C	T	Y	T	T	T	T	C	C	C	T	C	C	C	C	C	T	C	C	C	C	C	C	C	C	C	C	Y	C	Y	C	Y	C	C	C	C	C
chr1	1606913	4.8039	1.5706e-05	0.1324	C	T	Y	C	C	C	C	Y	C	Y	Y	Y	Y	Y	Y	C	C	C	Y	C	C	C	C	C	Y	C	C	C	C	C	C	C	-	C	C	C	Y	C	C	Y	C	C	C	C	C
chr1	1607957	3.3506	4.4611e-04	0.0896	T	C	C	C	C	C	C	C	Y	C	C	C	C	C	C	Y	Y	C	C	Y	Y	Y	Y	C	C	C	C	C	C	C	C	C	C	Y	Y	C	C	C	C	C	C	C	C	C	Y
chr1	1608050	11.9478	1.1276e-12	0.3201	T	C	C	C	C	C	C	C	Y	C	C	C	C	C	C	Y	Y	C	C	Y	Y	Y	C	C	C	C	C	C	C	C	C	C	C	Y	Y	C	C	Y	C	-	C	C	C	C	Y
chr1	1609450	8.3652	4.3135e-09	0.2310	C	T	Y	C	C	C	C	Y	C	Y	Y	Y	Y	Y	Y	C	-	C	Y	C	C	C	C	C	Y	C	C	C	C	C	C	C	-	C	C	C	Y	-	C	C	C	C	C	C	C
chr1	1610682	7.6510	2.2337e-08	0.2120	A	G	A	A	A	A	A	A	A	A	A	A	A	A	A	A	A	A	A	A	A	A	A	A	A	A	A	A	A	A	A	A	A	A	A	A	A	A	A	A	R	A	A	A	A
chr1	1611365	3.9184	1.2067e-04	0.1064	A	G	R	A	A	A	A	R	A	R	R	R	R	R	R	A	A	A	R	A	A	A	A	A	R	A	A	A	A	A	A	A	A	A	A	A	A	A	A	A	G	A	A	A	A
chr1	1611407	5.6422	2.2792e-06	0.1564	A	G	R	A	A	A	A	R	A	R	R	R	R	R	R	A	A	A	R	A	A	A	A	A	R	A	A	A	A	A	A	A	A	A	A	A	A	A	A	R	G	A	A	A	A
chr1	1611416	5.2355	5.8143e-06	0.1448	C	T	Y	C	C	C	C	Y	C	Y	Y	Y	Y	Y	Y	C	C	C	Y	C	C	C	C	C	Y	C	C	C	C	C	C	C	C	C	C	C	C	C	C	C	T	C	C	C	C
chr1	1613288	3.5240	2.9925e-04	0.0947	C	G	C	G	G	G	G	C	C	C	S	C	C	C	C	C	C	G	C	C	C	C	G	G	C	G	G	G	G	G	G	G	G	G	S	G	-	G	G	G	C	S	G	G	G
chr1	1613533	6.8183	1.5196e-07	0.1894	T	A	A	T	T	T	T	A	T	A	W	A	A	A	A	T	T	T	A	T	T	T	T	T	A	T	T	T	T	T	T	T	T	W	T	T	T	W	T	T	W	T	T	T	W
chr1	1615444	7.0233	9.4782e-08	0.1950	T	C	T	T	T	T	T	T	T	T	T	T	T	T	T	T	T	T	T	T	T	T	T	T	T	T	T	T	T	Y	T	-	-	T	T	T	Y	T	T	T	T	T	T	T	T
chr1	1615838	6.0377	9.1684e-07	0.1676	T	A	W	T	T	T	T	W	T	W	W	W	W	W	W	T	T	T	W	T	T	T	T	-	W	T	T	T	T	T	T	T	T	W	T	W	W	W	T	T	T	T	T	T	W
chr1	1615894	6.0797	8.3240e-07	0.1688	C	T	Y	C	C	C	C	Y	C	Y	Y	Y	Y	Y	Y	C	C	C	Y	C	C	C	C	C	Y	C	C	C	C	C	C	C	C	Y	C	Y	Y	Y	C	C	C	C	C	C	Y
chr1	1616015	6.4738	3.3592e-07	0.1798	A	C	M	A	A	A	A	M	A	M	M	M	M	M	M	A	A	A	M	A	A	A	A	A	M	A	A	A	A	A	A	A	A	M	A	M	-	M	A	A	A	A	A	A	M
chr1	1616044	5.3103	4.8944e-06	0.1470	T	A	W	T	T	T	T	W	T	W	W	W	W	W	W	T	T	T	W	T	T	T	T	T	W	T	T	T	T	T	T	T	T	W	T	W	-	W	T	T	T	T	T	T	W
chr1	1616131	6.1213	7.5623e-07	0.1700	C	A	M	C	C	C	C	M	C	M	M	M	M	M	M	C	C	C	M	C	C	C	C	C	M	C	C	C	C	C	C	C	C	M	C	M	M	M	C	C	C	C	C	C	M
chr1	1616207	4.1736	6.7044e-05	0.1139	G	T	K	G	G	G	G	-	G	K	K	K	K	K	K	G	G	G	K	G	G	G	G	G	K	G	G	G	G	G	G	G	G	K	G	K	K	K	G	G	G	G	G	G	K
chr1	1616226	8.2359	5.8085e-09	0.2276	G	T	K	G	G	G	G	K	G	K	K	K	K	K	K	G	G	G	K	G	G	G	G	G	K	G	G	G	G	G	G	G	G	K	G	K	K	K	G	G	G	G	G	G	K
chr1	1616229	8.2359	5.8085e-09	0.2276	T	G	K	T	T	T	T	K	T	K	K	K	K	K	K	T	T	T	K	T	T	T	T	T	K	T	T	T	T	T	T	T	T	K	T	K	K	K	T	T	T	T	T	T	K
chr1	1616282	9.2873	5.1604e-10	0.2549	C	T	Y	C	C	C	C	Y	C	Y	Y	Y	Y	Y	Y	C	C	C	Y	C	C	C	C	C	Y	C	C	C	C	C	C	C	C	Y	C	Y	Y	Y	C	C	C	C	C	C	Y
chr1	1616294	9.2292	5.8991e-10	0.2534	C	G	S	C	C	C	C	S	C	S	S	S	S	S	S	C	C	C	S	C	C	C	C	-	S	C	C	C	C	C	C	C	C	S	C	S	S	S	C	C	C	C	C	C	S
chr1	1616367	3.9233	1.1933e-04	0.1066	C	A	M	C	C	C	C	M	C	M	M	M	M	M	M	C	C	C	M	C	C	C	C	C	M	C	C	C	C	C	C	C	-	M	C	M	M	M	C	C	C	C	C	C	M
chr1	1616371	6.0452	9.0110e-07	0.1678	T	C	Y	T	T	T	T	Y	T	Y	Y	Y	Y	Y	Y	T	T	T	Y	T	T	T	T	T	Y	T	T	T	T	T	T	T	-	Y	T	Y	Y	Y	T	T	T	T	T	T	Y
chr1	1616372	4.9923	1.0179e-05	0.1378	A	G	R	A	A	A	A	R	A	R	R	R	R	R	R	A	A	A	R	A	A	A	A	A	R	A	A	A	A	A	A	A	-	R	A	R	R	R	A	A	A	A	A	A	R
chr1	1616623	7.9049	1.2447e-08	0.2188	A	G	R	A	A	A	A	R	A	R	R	R	R	R	R	A	A	A	R	A	A	A	A	A	R	-	A	A	A	A	A	A	A	R	A	R	R	R	A	A	A	A	A	A	R
chr1	1616647	3.0341	9.2452e-04	0.0801	C	T	Y	T	T	T	T	Y	C	Y	Y	Y	Y	Y	Y	C	C	T	Y	C	C	C	T	T	Y	-	T	T	T	T	T	T	T	T	Y	Y	-	Y	T	Y	Y	Y	Y	T	T
chr1	1616689	6.5301	2.9503e-07	0.1814	T	C	Y	T	T	T	T	Y	T	Y	Y	Y	Y	Y	Y	T	T	T	Y	T	T	T	T	T	Y	T	T	T	T	T	T	T	T	Y	T	Y	Y	Y	T	T	T	T	T	T	Y
chr1	1616698	4.5303	2.9489e-05	0.1244	A	G	R	G	G	G	G	R	A	R	R	R	R	R	R	A	A	G	R	A	A	A	G	G	R	G	G	G	G	G	G	G	G	G	R	R	-	R	G	R	R	R	R	G	G
chr1	1616727	3.6414	2.2834e-04	0.0982	G	A	R	G	G	G	G	R	G	R	R	R	R	R	R	-	G	G	R	G	G	G	G	G	R	G	G	G	G	G	G	G	G	R	G	R	R	R	G	G	G	G	G	G	R
chr1	1616730	3.6154	2.4245e-04	0.0974	C	T	Y	C	C	C	C	Y	C	Y	Y	Y	Y	Y	Y	-	C	C	Y	C	C	C	C	C	Y	C	C	C	C	C	C	C	C	Y	C	Y	Y	Y	C	C	C	C	C	C	Y
chr1	1618130	3.1492	7.0932e-04	0.0835	T	C	Y	T	T	T	T	Y	T	Y	Y	Y	Y	Y	Y	T	T	T	Y	T	T	T	T	T	Y	T	T	T	T	T	T	T	T	Y	T	T	T	T	T	Y	T	T	Y	T	Y
chr1	1619931	3.8059	1.5633e-04	0.1031	A	G	A	A	A	A	A	A	A	A	A	A	A	A	A	A	A	A	A	A	A	A	A	A	A	A	A	A	A	A	A	A	-	A	R	A	A	R	A	A	R	A	A	A	A
chr1	1620019	3.8724	1.3417e-04	0.1050	T	A	T	T	T	T	T	T	T	T	T	T	T	T	T	T	T	T	T	T	T	T	T	T	T	T	T	T	T	T	T	T	T	W	W	T	T	W	W	T	W	T	T	W	W
chr1	1620031	4.3174	4.8152e-05	0.1182	A	G	A	A	A	A	A	A	A	A	A	A	A	A	A	A	-	A	A	A	A	A	A	A	A	A	A	A	A	A	A	A	R	A	R	A	A	R	A	R	R	A	A	A	A
chr1	1620171	10.7134	1.9346e-11	0.2906	G	A	G	G	G	G	G	G	G	G	G	G	G	G	G	G	G	G	G	G	G	G	G	G	G	G	G	G	G	G	G	G	-	G	R	G	G	R	G	G	R	G	G	G	G
chr1	1620193	10.6832	2.0741e-11	0.2898	G	C	G	G	G	G	G	G	G	G	G	G	G	G	G	G	G	G	G	G	G	G	G	G	G	G	G	G	G	G	G	G	-	G	S	G	G	S	G	G	S	G	G	G	G
chr1	1620401	5.2128	6.1265e-06	0.1442	G	A	G	G	G	G	G	G	G	G	G	G	G	G	G	G	G	G	G	G	G	G	G	G	G	G	G	R	G	R	G	G	G	G	R	G	R	R	G	R	G	G	G	G	G
chr1	1620485	6.7435	1.8050e-07	0.1873	A	G	A	A	A	A	A	A	A	A	A	A	A	A	A	A	A	A	A	A	A	A	R	A	A	A	A	A	A	A	A	A	A	A	-	A	R	R	A	R	R	A	A	A	A
chr1	1620806	4.1457	7.1501e-05	0.1131	T	A	T	T	T	W	W	T	T	T	T	T	T	T	T	T	T	W	T	T	T	T	T	T	T	T	W	T	T	T	T	T	-	W	T	T	W	W	T	T	W	T	T	T	W
chr1	1620849	8.2437	5.7052e-09	0.2278	A	G	A	A	A	A	A	A	A	A	A	A	A	A	A	A	A	A	A	A	A	A	A	A	A	A	A	A	A	A	A	A	A	A	-	A	R	R	A	A	A	A	A	A	A
chr1	1621964	4.1640	6.8547e-05	0.1137	C	T	Y	C	C	C	C	Y	C	Y	Y	Y	Y	Y	Y	C	C	C	Y	C	C	C	C	-	Y	C	C	C	C	C	C	C	C	Y	Y	C	C	Y	C	C	T	C	Y	C	C
chr1	1622093	4.7636	1.7234e-05	0.1312	C	T	Y	C	C	C	C	Y	C	Y	Y	Y	Y	Y	Y	C	C	C	Y	C	C	C	C	-	Y	C	C	C	C	C	C	C	C	Y	-	C	C	Y	C	C	T	C	C	C	C
chr1	1622121	3.6733	2.1216e-04	0.0992	C	T	Y	C	C	C	C	Y	C	Y	Y	Y	Y	Y	Y	C	C	C	Y	C	C	C	-	C	Y	C	C	C	C	C	C	C	C	Y	Y	C	C	Y	C	C	T	C	Y	C	-
chr1	1622187	4.6788	2.0949e-05	0.1287	G	A	R	G	G	G	G	R	G	R	R	R	R	R	R	G	G	G	R	G	G	G	G	G	R	G	G	G	G	G	G	G	-	R	R	R	G	R	G	G	A	G	G	G	G
chr1	1622494	3.8654	1.3632e-04	0.1048	A	C	M	A	A	A	A	M	A	M	M	M	M	M	M	A	A	A	M	A	A	A	A	A	M	A	A	A	A	A	A	A	A	M	M	-	A	M	A	M	C	A	A	A	M
chr1	1622566	4.1937	6.4022e-05	0.1145	A	G	R	A	A	A	A	R	A	R	R	R	R	R	R	A	A	A	R	A	A	A	A	A	R	A	A	A	A	A	A	A	A	A	R	A	A	R	A	-	G	A	A	A	R
chr1	1623792	3.5133	3.0667e-04	0.0944	C	G	S	C	C	C	C	S	C	S	S	S	S	S	S	C	C	C	S	C	C	C	C	C	S	C	C	C	C	C	C	C	-	C	C	S	C	C	C	C	C	C	C	C	C
chr1	1624098	4.1948	6.3849e-05	0.1146	G	A	-	G	G	G	G	G	G	G	G	G	G	G	G	G	G	R	G	G	G	G	G	G	G	G	R	G	G	G	G	G	G	G	G	G	G	G	G	G	G	G	G	G	G
chr1	1650851	3.3632	4.3328e-04	0.0899	A	G	G	G	G	G	G	G	R	G	G	G	G	G	G	R	R	G	G	R	R	R	G	G	G	G	G	G	G	G	G	G	G	G	R	-	G	R	G	G	G	G	G	G	G
chr1	1650973	3.4936	3.2096e-04	0.0938	G	T	G	G	G	G	G	G	G	G	G	G	-	-	G	G	G	G	G	G	G	G	G	G	G	G	G	G	G	G	G	G	G	G	G	G	G	G	G	K	G	G	K	G	-
chr1	1655675	4.7514	1.7724e-05	0.1308	C	T	C	C	C	C	C	C	Y	C	C	C	C	C	C	Y	Y	C	C	Y	Y	Y	C	C	C	C	C	C	C	C	C	C	-	C	C	C	C	-	C	C	C	Y	C	C	C
chr1	1656296	4.1699	6.7617e-05	0.1138	A	G	R	A	A	A	A	R	A	R	A	R	R	R	R	A	A	A	R	A	A	A	A	A	R	A	A	A	A	A	A	A	A	A	A	A	A	A	A	A	A	A	A	A	A
chr1	1657730	5.0360	9.2040e-06	0.1391	G	A	G	G	G	G	G	G	R	G	G	G	G	G	G	R	R	G	G	R	R	R	G	G	G	G	G	G	G	G	G	G	G	G	G	G	-	G	G	G	G	R	G	G	G
chr1	1658733	6.8878	1.2947e-07	0.1913	C	T	C	C	C	C	C	C	C	C	Y	C	C	C	C	C	C	C	C	C	C	C	C	-	C	C	C	-	C	C	C	C	C	C	C	C	Y	C	Y	Y	Y	C	C	Y	C
chr1	1661134	3.3056	4.9473e-04	0.0882	A	C	M	A	A	A	A	M	A	M	M	M	M	M	M	A	A	A	M	A	A	A	A	A	M	A	A	A	A	A	A	A	A	M	-	M	A	A	A	C	M	A	A	A	M
chr1	1661909	8.9494	1.1234e-09	0.2462	C	T	Y	C	C	C	C	Y	C	Y	C	Y	Y	Y	Y	C	C	C	Y	C	C	C	C	-	Y	C	C	C	C	C	C	C	C	C	C	C	C	C	C	C	C	C	C	C	C
chr1	1678102	4.8828	1.3098e-05	0.1346	G	A	R	G	G	G	G	R	G	R	G	R	R	R	R	G	G	G	R	G	G	G	G	G	R	G	G	G	G	G	G	G	G	G	G	G	G	R	G	G	G	G	G	G	G
chr1	1679469	4.0052	9.8809e-05	0.1090	C	G	S	S	C	C	C	S	C	S	C	S	S	S	S	C	C	C	S	C	C	C	C	C	S	C	C	C	C	C	C	C	C	-	S	C	C	-	C	C	C	S	C	C	C
chr1	1689345	3.6215	2.3904e-04	0.0976	C	T	T	C	C	C	C	T	C	T	Y	T	T	T	T	C	C	C	T	C	C	C	C	C	T	C	C	C	C	C	C	C	C	C	C	C	C	C	C	C	C	-	C	C	C
chr1	1690874	3.0388	9.1445e-04	0.0802	C	A	C	M	C	C	C	C	C	C	C	C	C	C	C	C	C	C	C	C	C	C	C	C	C	C	C	A	C	C	C	C	C	C	C	M	M	C	C	M	C	C	C	C	-
chr1	1691196	5.1946	6.3889e-06	0.1436	C	T	C	C	C	C	C	C	C	C	C	C	C	C	C	C	C	C	C	C	C	C	C	-	C	C	C	C	C	C	C	C	-	C	C	C	C	C	C	Y	C	C	C	C	C
chr1	1691340	15.2226	5.9900e-16	0.3930	C	G	C	C	C	C	C	C	C	C	C	C	C	C	C	C	C	C	C	C	C	C	C	-	C	C	C	C	C	C	C	C	-	C	C	C	C	C	C	C	C	C	C	C	C
chr1	1691865	3.0648	8.6135e-04	0.0810	T	C	Y	T	T	T	T	Y	T	Y	T	Y	Y	Y	Y	T	T	T	Y	T	T	T	T	-	Y	T	T	T	T	T	T	T	T	T	T	T	T	Y	T	T	T	T	T	T	T
chr1	1691868	8.6959	2.0141e-09	0.2396	A	T	A	A	A	A	A	A	A	A	A	A	A	A	A	A	A	A	A	A	A	A	A	-	A	A	A	A	A	A	A	A	A	A	A	A	A	A	A	A	A	A	A	A	A
chr1	1692423	8.9019	1.2534e-09	0.2450	C	T	Y	C	C	C	C	Y	C	Y	Y	Y	Y	Y	Y	C	C	C	Y	C	C	C	C	C	Y	C	C	C	C	C	C	C	-	C	C	C	C	C	C	C	C	C	C	C	C
chr1	1693084	8.5483	2.8296e-09	0.2358	C	A	A	A	A	A	A	A	M	A	A	A	A	A	A	M	M	A	A	M	M	M	A	A	A	A	A	A	A	A	A	A	A	A	M	A	A	A	A	A	A	A	A	A	A
chr1	1693140	3.8147	1.5321e-04	0.1033	G	T	T	T	T	T	T	T	K	T	T	T	T	T	T	K	K	T	T	K	K	K	T	T	T	T	T	T	K	T	T	T	K	T	K	T	T	T	T	T	T	T	T	T	T
chr1	1693254	3.1705	6.7534e-04	0.0842	A	C	C	C	C	M	M	C	M	C	C	C	C	C	C	M	M	C	C	M	M	M	C	C	C	C	C	C	C	C	C	C	C	C	M	C	C	C	C	C	C	C	C	C	C
chr1	1693881	3.1524	7.0401e-04	0.0836	T	C	C	C	Y	C	C	C	Y	C	C	C	C	C	C	Y	Y	C	C	Y	Y	Y	C	C	C	C	C	C	C	C	C	C	C	-	Y	C	-	C	C	C	C	C	C	C	C
chr1	1706444	3.3852	4.1190e-04	0.0906	A	C	C	A	A	A	A	C	A	C	C	C	C	C	C	A	A	M	C	A	A	A	A	-	C	A	M	A	A	A	A	A	M	A	M	C	M	M	A	C	M	A	M	A	A
chr1	1709382	3.3112	4.8843e-04	0.0884	C	T	C	C	C	C	C	C	Y	C	Y	C	C	C	C	Y	Y	C	C	Y	Y	Y	C	C	C	C	C	C	C	C	C	C	-	C	Y	C	C	C	C	C	C	Y	C	C	C
chr1	1709393	4.7507	1.7752e-05	0.1308	T	G	T	T	T	T	T	T	K	T	K	T	T	T	T	K	K	T	T	K	K	K	T	T	T	T	T	T	T	T	T	T	-	T	-	T	T	T	T	T	T	K	T	T	T
chr1	1709406	4.7507	1.7752e-05	0.1308	T	G	T	T	T	T	T	T	K	T	K	T	T	T	T	K	K	T	T	K	K	K	T	T	T	T	T	T	T	T	T	T	-	T	-	T	T	T	T	T	T	K	T	T	T
chr1	1709418	3.4095	3.8949e-04	0.0913	A	G	A	A	A	A	A	A	R	A	R	A	A	A	A	R	R	A	A	R	R	R	A	A	A	A	A	A	A	A	A	A	-	A	R	A	A	A	A	A	A	R	A	A	A
chr1	1709483	3.5775	2.6457e-04	0.0963	A	G	A	A	A	A	A	A	R	A	R	A	A	A	A	R	R	A	A	R	R	R	A	A	A	A	A	A	A	A	A	A	-	A	R	A	A	A	A	A	A	R	A	A	A
chr1	1709512	3.7429	1.8075e-04	0.1012	C	T	C	C	C	C	C	C	Y	C	Y	C	C	C	C	Y	Y	C	C	Y	Y	Y	C	C	C	C	C	C	C	C	C	C	-	C	Y	C	C	C	C	C	C	Y	C	C	C
chr1	1709627	3.3509	4.4581e-04	0.0896	G	A	G	G	G	G	G	G	R	G	R	G	G	G	G	R	R	G	G	R	R	R	G	G	G	G	G	G	G	G	G	G	G	G	R	G	G	G	G	G	G	R	G	G	G
chr1	1709630	3.4138	3.8570e-04	0.0914	T	C	T	T	T	T	T	T	Y	T	Y	T	T	T	T	Y	Y	T	T	Y	Y	Y	T	T	T	T	T	T	T	T	T	T	T	T	Y	T	T	T	T	T	T	Y	T	T	T
chr1	1709917	3.3882	4.0904e-04	0.0907	C	A	C	C	C	C	C	C	M	C	M	C	C	C	C	M	M	C	C	M	M	M	C	C	C	C	C	C	C	C	C	C	C	C	M	C	C	C	C	C	C	M	C	C	C
chr1	1710014	4.3555	4.4108e-05	0.1193	G	A	G	G	G	G	G	G	R	G	R	G	G	G	G	R	R	G	G	R	R	R	G	G	G	G	G	G	G	G	G	G	-	G	R	G	G	G	G	G	G	R	G	G	G
chr1	1710025	4.3352	4.6215e-05	0.1187	G	A	G	G	G	G	G	G	R	G	R	G	G	G	G	R	R	G	G	R	R	R	G	G	G	G	G	G	G	G	G	G	-	G	R	G	G	G	G	G	G	R	G	G	G
chr1	1710043	3.3038	4.9682e-04	0.0882	G	A	G	G	G	G	G	G	R	G	R	G	G	G	G	R	R	G	G	R	R	R	G	G	G	G	G	G	G	G	G	G	-	G	R	G	G	G	G	G	G	R	G	G	G
chr1	1710046	4.3835	4.1356e-05	0.1201	A	G	A	A	A	A	A	A	R	A	R	A	A	A	A	R	R	A	A	R	R	R	A	A	A	A	A	A	A	A	A	A	-	A	R	A	A	A	A	A	A	R	A	A	A
chr1	1710057	4.3648	4.3170e-05	0.1195	G	A	G	G	G	G	G	G	R	G	R	G	G	G	G	R	R	G	G	R	R	R	G	G	G	G	G	G	G	G	G	G	-	G	R	G	G	G	G	G	G	R	G	G	G
chr1	1710066	4.2422	5.7257e-05	0.1159	G	A	G	G	G	G	G	G	R	G	R	G	G	G	G	R	R	G	G	R	R	R	G	G	G	G	G	G	G	G	G	G	-	G	R	G	G	G	G	G	G	R	G	G	G
chr1	1710210	3.4111	3.8810e-04	0.0914	G	A	G	G	G	G	G	G	R	G	R	G	G	G	G	R	R	G	G	R	R	R	G	G	G	G	G	G	G	G	G	G	G	G	G	G	G	G	G	G	G	R	G	G	G
chr1	1710264	4.8612	1.3767e-05	0.1340	A	G	A	A	A	A	A	A	R	A	R	A	A	A	A	R	R	A	A	R	R	R	A	A	A	A	A	A	A	A	A	A	A	A	A	A	A	A	A	A	A	R	A	A	A
chr1	1710370	3.4293	3.7214e-04	0.0919	A	G	R	A	A	R	R	R	A	R	A	R	R	R	R	A	A	A	R	A	A	A	A	A	R	A	A	A	A	A	A	A	A	A	A	R	A	R	A	A	A	A	A	A	A
chr1	1710390	4.8352	1.4615e-05	0.1333	C	G	C	C	C	C	C	C	S	C	S	C	C	C	C	S	S	C	C	S	S	S	C	C	C	C	C	C	C	C	C	C	C	C	-	C	C	C	C	C	C	S	C	C	C
chr1	1710399	4.8010	1.5812e-05	0.1323	A	G	A	A	A	A	A	A	R	A	R	A	A	A	A	R	R	A	A	R	R	R	A	A	A	A	A	A	A	A	A	A	A	A	-	A	A	A	A	A	A	R	A	A	A
chr1	1710694	3.0466	8.9823e-04	0.0805	A	C	A	A	A	A	A	A	M	A	M	A	A	A	A	M	M	A	A	M	M	M	A	A	A	A	A	A	A	A	A	A	A	A	-	A	A	A	A	A	A	M	A	A	A
chr1	1710742	3.0217	9.5127e-04	0.0797	A	G	R	A	A	A	A	R	A	R	A	R	R	R	R	A	A	A	R	A	A	A	A	A	R	A	A	A	A	A	A	A	A	A	A	R	A	R	A	A	A	A	A	A	A
chr1	1710907	3.2587	5.5117e-04	0.0868	G	A	G	G	G	G	G	G	R	G	R	G	G	G	G	R	R	G	G	R	R	R	G	G	G	G	G	G	G	G	G	G	G	G	R	G	G	G	G	G	G	R	G	G	G
chr1	1714100	3.3175	4.8145e-04	0.0886	G	A	G	G	G	G	G	G	R	G	R	G	G	G	G	R	R	G	G	R	R	R	G	G	G	G	G	G	G	G	G	G	G	G	R	G	G	G	G	G	G	R	G	G	G
chr1	1714107	3.3175	4.8145e-04	0.0886	G	A	G	G	G	G	G	G	R	G	R	G	G	G	G	R	R	G	G	R	R	R	G	G	G	G	G	G	G	G	G	G	G	G	R	G	G	G	G	G	G	R	G	G	G
chr1	1714181	4.8443	1.4313e-05	0.1335	G	A	G	G	G	G	G	G	R	G	R	G	G	G	G	R	R	G	G	R	R	R	G	G	G	G	G	G	G	G	G	G	G	G	G	G	G	G	G	G	G	R	G	G	G
chr1	1714206	3.3840	4.1303e-04	0.0906	C	T	C	C	C	C	C	C	Y	C	Y	C	C	C	C	Y	Y	C	C	Y	Y	Y	C	C	C	C	C	C	C	C	C	C	C	C	C	C	C	C	C	C	C	Y	C	C	C
chr1	1714267	3.2827	5.2161e-04	0.0875	G	A	G	G	G	G	G	G	R	G	R	G	G	G	G	R	R	G	G	R	R	R	R	G	G	G	G	G	G	G	G	G	G	G	-	G	G	G	G	G	G	R	G	G	G
chr1	1714320	3.2784	5.2674e-04	0.0874	A	G	A	A	A	R	R	A	R	A	R	A	A	A	A	R	R	A	A	R	R	R	A	A	A	A	A	A	A	A	A	A	A	A	-	A	A	A	A	A	A	R	A	A	A
chr1	1714614	4.6985	2.0024e-05	0.1293	G	A	G	G	G	G	G	G	R	G	R	G	G	G	G	R	R	G	G	R	R	R	G	G	G	G	G	G	G	G	G	G	G	G	-	G	-	G	G	G	G	R	G	G	G
chr1	1714640	3.3673	4.2920e-04	0.0901	T	C	T	T	T	T	T	T	Y	T	Y	T	T	T	T	Y	Y	T	T	Y	Y	Y	T	T	T	T	T	T	T	T	T	T	T	T	Y	T	-	T	T	T	T	Y	T	T	T
chr1	1714651	4.5559	2.7801e-05	0.1251	C	T	C	C	C	C	C	C	Y	C	Y	C	C	C	C	Y	Y	C	C	Y	Y	Y	C	C	C	C	C	C	C	C	C	C	C	C	Y	C	C	C	C	C	C	Y	C	C	C
chr1	1714670	4.9394	1.1497e-05	0.1363	G	A	R	G	G	G	G	R	G	R	G	R	R	R	R	G	G	G	R	G	G	G	G	G	R	G	G	G	G	G	G	G	G	G	G	R	G	R	G	G	G	G	G	G	G
chr1	1714834	3.0092	9.7895e-04	0.0794	C	A	M	C	C	C	C	M	C	M	C	M	M	M	M	C	C	C	M	C	C	C	C	C	M	C	C	C	C	C	C	C	C	C	C	M	C	M	C	C	C	C	C	C	C
chr1	1714844	3.0092	9.7895e-04	0.0794	G	A	R	G	G	G	G	R	G	R	G	R	R	R	R	G	G	G	R	G	G	G	G	G	R	G	G	G	G	G	G	G	G	G	G	R	G	R	G	G	G	G	G	G	G
chr1	1715087	4.2778	5.2742e-05	0.1170	T	A	T	T	T	T	T	T	W	T	W	T	T	T	T	W	W	T	T	W	W	W	T	-	T	T	T	T	T	T	T	T	T	T	W	T	T	T	T	T	T	W	T	T	T
chr1	1715822	3.6115	2.4463e-04	0.0973	G	C	S	G	G	G	G	S	G	S	G	S	S	S	S	G	G	G	S	G	G	G	G	G	S	G	G	G	G	G	G	G	G	G	G	S	G	S	G	G	G	G	G	G	G
chr1	1715892	3.5586	2.7633e-04	0.0957	A	G	R	A	A	A	A	R	A	R	A	R	R	R	R	A	A	A	R	A	A	A	A	-	R	A	A	A	A	A	A	A	A	A	A	R	A	R	A	A	A	A	A	A	A
chr1	1715944	4.4097	3.8927e-05	0.1209	C	T	C	C	C	C	C	C	Y	C	Y	C	C	C	C	Y	Y	C	C	Y	Y	Y	C	-	C	C	C	C	C	C	C	C	C	C	Y	C	C	C	C	C	C	Y	C	C	C
chr1	1716709	3.6351	2.3167e-04	0.0980	G	C	S	G	G	G	G	S	G	S	G	S	S	S	S	G	G	G	S	G	G	G	G	G	S	G	G	G	G	G	G	G	G	G	G	S	G	S	G	G	G	G	G	G	G
chr1	1716739	3.6224	2.3858e-04	0.0976	G	C	S	G	G	G	G	S	G	S	G	S	S	S	S	G	G	G	S	G	G	G	G	G	S	G	G	G	G	G	G	G	G	G	G	S	G	S	G	G	G	G	G	G	G
chr1	1716820	3.2999	5.0129e-04	0.0880	T	G	T	T	T	T	T	T	K	T	K	T	T	T	T	K	K	K	T	K	K	K	T	-	T	T	K	T	T	T	T	T	T	T	T	T	-	T	T	T	T	K	T	T	T
chr1	1716833	4.6762	2.1074e-05	0.1286	A	C	A	A	A	A	A	A	M	A	M	A	A	A	A	M	M	A	A	M	M	M	A	-	A	A	A	A	A	A	A	A	A	A	-	A	A	A	A	A	A	M	A	A	A
chr1	1717526	3.1655	6.8305e-04	0.0840	C	T	C	C	C	C	C	C	Y	C	Y	C	C	C	C	Y	Y	C	C	Y	Y	Y	C	C	C	C	C	C	C	C	C	C	C	C	C	-	C	C	C	C	C	Y	C	C	C
chr1	1718054	3.5535	2.7959e-04	0.0956	C	T	C	C	C	C	C	C	Y	C	Y	C	C	C	C	Y	Y	C	C	Y	Y	Y	C	-	C	C	C	C	C	C	C	C	C	C	Y	C	-	C	C	C	C	Y	C	C	C
chr1	1718227	3.4557	3.5015e-04	0.0927	A	G	R	A	A	A	A	R	A	R	A	R	R	R	R	A	A	A	R	A	A	A	A	-	R	A	A	A	A	A	A	A	A	A	A	R	A	R	A	A	A	A	A	A	A
chr1	1718670	6.7627	1.7268e-07	0.1878	A	G	R	A	A	A	A	R	A	R	A	R	R	R	R	A	A	A	R	A	A	A	A	-	R	A	A	A	A	A	A	A	A	A	A	A	A	R	A	A	A	A	A	A	A
chr1	1718704	3.6507	2.2350e-04	0.0985	C	T	C	C	C	C	C	C	Y	C	Y	C	C	C	C	Y	Y	C	C	Y	Y	Y	C	-	C	C	C	C	C	C	C	C	C	C	Y	C	C	C	C	C	C	Y	C	C	C
chr1	1720294	7.0457	9.0014e-08	0.1956	T	C	C	C	C	C	C	C	Y	C	C	C	C	C	C	Y	Y	C	C	Y	Y	Y	C	C	C	C	C	C	C	C	C	C	C	C	Y	C	C	C	C	C	C	C	C	C	C
chr1	1720357	7.8626	1.3721e-08	0.2177	G	C	G	G	G	G	G	G	S	G	G	G	G	G	G	S	S	G	G	S	S	S	G	G	G	G	G	G	G	G	G	G	G	G	-	G	G	G	G	G	G	S	G	G	G
chr1	1720387	3.6163	2.4193e-04	0.0975	A	G	R	A	A	A	A	R	A	R	A	R	R	R	R	A	A	A	R	A	A	A	A	A	R	A	A	A	A	A	A	A	A	A	A	R	A	R	A	A	A	A	A	A	A
chr1	1720414	3.5850	2.6000e-04	0.0965	G	A	R	G	G	G	G	R	G	R	G	R	R	R	R	G	G	G	R	G	G	G	G	G	R	G	G	G	G	G	G	G	G	G	G	R	G	R	G	G	G	G	G	G	G
chr1	1720483	3.5944	2.5444e-04	0.0968	C	G	S	C	C	C	C	S	C	S	C	S	S	S	S	C	C	C	S	C	C	C	C	C	S	C	C	C	C	-	C	C	-	C	C	S	C	S	C	C	C	C	C	C	C
chr1	1720741	3.5835	2.6091e-04	0.0965	T	C	Y	T	T	T	T	Y	T	Y	T	Y	Y	Y	Y	T	T	T	Y	T	T	T	T	-	Y	T	T	T	T	T	T	T	T	T	T	Y	T	Y	T	T	T	T	T	T	T
chr1	1720762	3.5835	2.6091e-04	0.0965	G	A	R	G	G	G	G	R	G	R	G	R	R	R	R	G	G	G	R	G	G	G	G	-	R	G	G	G	G	G	G	G	G	G	G	R	G	R	G	G	G	G	G	G	G
chr1	1720765	3.5835	2.6091e-04	0.0965	C	G	S	C	C	C	C	S	C	S	C	S	S	S	S	C	C	C	S	C	C	C	C	-	S	C	C	C	C	C	C	C	C	C	C	S	C	S	C	C	C	C	C	C	C
chr1	1726322	3.3594	4.3708e-04	0.0898	T	C	T	T	T	T	T	T	Y	T	T	T	T	T	T	Y	Y	T	T	Y	Y	Y	T	T	T	T	T	T	T	T	T	T	T	T	-	T	Y	Y	T	T	T	Y	T	T	-
chr1	1726880	4.3206	4.7796e-05	0.1183	T	C	Y	T	T	T	T	Y	Y	Y	Y	Y	Y	Y	Y	Y	Y	T	Y	Y	Y	Y	T	T	Y	T	T	T	T	T	T	T	T	T	T	T	T	Y	T	T	T	Y	T	T	T
chr1	1727766	4.9769	1.0546e-05	0.1374	C	T	C	C	Y	C	C	C	C	C	C	C	C	C	C	C	C	Y	C	C	C	C	C	-	C	C	Y	C	C	C	C	C	-	C	C	C	C	Y	Y	C	C	C	Y	Y	C
chr1	1730077	3.0898	8.1312e-04	0.0818	C	T	Y	C	C	C	C	Y	C	Y	C	Y	Y	Y	Y	C	C	C	Y	C	C	C	C	C	Y	C	C	C	C	C	C	C	C	C	C	C	C	Y	C	C	Y	C	C	C	C
chr1	1730548	10.7883	1.6282e-11	0.2924	T	C	Y	T	T	T	T	Y	T	Y	T	Y	Y	Y	Y	T	T	Y	Y	T	T	T	T	T	Y	T	Y	T	T	T	T	T	T	T	T	T	T	T	T	Y	T	T	T	T	T
chr1	1731119	6.2908	5.1189e-07	0.1747	G	A	R	G	G	G	G	R	G	R	G	R	R	R	R	G	G	G	R	G	G	G	G	G	R	G	G	G	G	G	G	G	-	G	G	G	G	G	G	R	G	G	G	G	G
chr1	1733769	3.7575	1.7477e-04	0.1016	G	A	R	G	G	G	G	R	G	R	G	R	R	R	R	G	G	G	R	G	G	G	G	G	R	G	G	G	G	G	G	G	G	G	G	R	G	G	G	R	G	G	G	G	G
chr1	1733846	3.7708	1.6950e-04	0.1020	C	T	Y	C	C	C	C	Y	C	Y	C	Y	Y	Y	Y	C	C	C	Y	C	C	C	C	C	Y	C	C	C	C	C	C	C	C	C	C	Y	C	C	C	Y	C	C	C	C	C
chr1	1735200	3.1739	6.7005e-04	0.0843	T	C	T	T	T	T	T	T	T	T	T	T	T	T	T	T	T	T	T	T	T	T	T	-	T	T	T	T	T	T	T	T	T	T	T	T	T	T	T	Y	T	T	T	T	T
chr1	1738474	3.9554	1.1081e-04	0.1075	G	A	G	G	G	G	G	G	G	G	G	G	G	G	G	G	G	R	G	G	G	G	G	G	G	G	R	R	G	G	G	G	G	G	-	G	G	R	G	G	G	G	G	G	G
chr1	1739847	6.4252	3.7571e-07	0.1785	C	G	C	C	C	C	C	C	C	C	C	C	C	C	C	C	C	S	C	C	C	C	C	C	C	C	S	C	S	C	C	C	C	C	C	C	S	S	C	C	C	C	C	C	C
chr1	1741033	5.9604	1.0956e-06	0.1654	C	G	G	G	G	G	G	G	S	G	G	G	G	G	G	S	S	G	G	S	S	S	G	G	G	G	G	G	G	G	G	G	G	G	S	G	-	G	G	G	-	G	G	G	G
chr1	1742066	6.5937	2.5488e-07	0.1832	G	C	C	C	C	C	C	C	S	C	C	C	C	C	C	S	S	C	C	S	S	S	C	C	C	C	C	C	C	C	C	C	C	C	S	C	C	C	C	C	C	C	C	C	C
chr1	1742863	3.1341	7.3428e-04	0.0831	G	T	G	G	G	K	K	G	G	G	G	G	G	G	G	G	G	G	G	G	G	G	K	G	G	G	G	K	K	G	G	G	-	G	G	G	K	G	G	G	G	G	G	G	G
chr1	1742903	3.5660	2.7162e-04	0.0960	C	T	C	C	C	C	C	C	C	C	C	C	C	C	C	C	C	C	C	C	C	C	C	C	C	C	C	C	C	C	C	C	C	Y	C	C	C	C	C	Y	C	C	C	C	Y
chr1	1792812	3.2726	5.3384e-04	0.0872	A	G	R	G	G	G	G	R	R	R	R	R	R	R	R	R	R	G	R	R	R	R	G	G	R	G	G	G	G	G	G	G	G	G	R	R	G	G	G	G	-	G	G	G	G
chr1	1811592	11.6173	2.4138e-12	0.3123	G	A	G	G	G	G	G	G	G	G	G	G	G	G	G	G	G	G	G	G	G	G	G	-	G	G	G	G	G	G	G	G	G	G	G	G	G	G	G	G	G	G	G	G	G
chr1	1811598	4.0127	9.7125e-05	0.1092	C	T	C	C	C	C	C	C	C	C	Y	C	C	C	C	C	C	C	C	C	C	C	C	-	C	C	C	C	C	C	C	C	C	C	Y	C	C	C	C	T	Y	C	C	C	C
chr1	1811619	3.4901	3.2355e-04	0.0937	T	C	T	T	T	T	T	T	T	T	Y	T	T	T	T	T	T	T	T	T	T	T	T	-	T	T	T	T	T	T	T	T	T	T	Y	T	T	T	T	C	Y	T	T	T	T
chr1	1812400	7.5487	2.8269e-08	0.2093	T	G	K	T	T	T	T	K	T	K	K	K	K	K	K	T	T	T	K	T	T	T	T	T	K	T	T	T	T	T	T	T	T	T	T	T	T	T	T	-	T	T	K	T	T
chr1	1815629	3.9668	1.0793e-04	0.1078	A	G	A	A	A	A	A	A	R	A	A	A	A	A	A	R	R	A	A	R	R	R	A	A	A	A	A	A	A	A	A	A	-	A	R	R	A	A	A	A	A	R	A	A	A
chr1	1816985	4.8542	1.3990e-05	0.1338	T	C	C	C	C	C	C	C	Y	C	Y	C	C	C	C	Y	Y	C	C	Y	Y	Y	C	C	C	C	C	C	C	C	C	C	C	C	Y	C	C	C	C	Y	C	C	C	C	C
chr1	1817355	5.4431	3.6053e-06	0.1508	G	A	G	G	G	G	G	G	G	G	R	G	G	G	G	G	G	G	G	G	G	G	G	G	G	G	G	G	G	G	G	G	-	G	R	R	G	G	G	A	R	G	G	G	G
chr1	1817907	5.7759	1.6753e-06	0.1602	C	G	C	C	C	C	C	C	C	C	C	C	C	C	C	C	C	C	C	C	C	C	C	C	C	C	C	C	C	C	C	C	C	C	C	C	C	C	C	S	C	C	C	C	C
chr1	1819004	3.8840	1.3061e-04	0.1054	T	C	Y	T	T	T	T	Y	T	Y	T	Y	Y	Y	Y	T	T	T	Y	T	T	T	Y	T	Y	T	T	T	T	T	T	T	T	T	T	T	-	T	T	T	T	T	T	T	T
chr1	1836263	4.1058	7.8387e-05	0.1119	C	T	C	C	C	C	C	C	Y	C	C	C	C	C	C	Y	Y	C	C	Y	Y	Y	C	C	C	C	C	Y	Y	C	Y	C	C	C	C	Y	Y	C	C	-	C	Y	C	C	C
chr1	1836962	3.1108	7.7490e-04	0.0824	C	T	C	C	C	C	C	C	Y	C	C	C	C	C	C	Y	Y	C	C	Y	Y	Y	C	C	C	C	C	C	C	C	C	C	-	C	C	C	C	C	C	C	C	Y	C	-	C
chr1	1837452	6.3424	4.5452e-07	0.1762	C	T	C	C	C	C	C	C	C	C	Y	C	C	C	C	C	C	Y	C	C	C	C	Y	C	C	C	Y	C	C	C	C	C	C	C	Y	C	C	Y	C	C	C	C	C	C	C
chr1	1839064	21.0623	8.6642e-22	0.5047	C	T	C	C	-	C	C	C	Y	C	C	C	C	C	C	Y	Y	C	C	Y	Y	Y	C	C	C	C	C	C	C	C	C	C	C	C	C	C	C	C	C	Y	C	Y	C	C	C
chr1	1841717	9.1954	6.3766e-10	0.2526	C	T	C	C	C	C	C	-	Y	C	C	C	C	C	C	Y	Y	C	C	Y	Y	Y	C	C	C	C	C	C	C	C	C	C	-	C	C	C	C	C	C	-	C	Y	C	C	C
chr1	1862278	5.0434	9.0483e-06	0.1393	G	A	G	G	G	G	G	G	R	G	R	G	G	G	G	R	R	G	G	R	R	R	G	G	G	G	G	G	G	G	G	G	G	G	G	G	G	R	G	-	R	R	A	G	G
chr1	1863060	7.3598	4.3668e-08	0.2042	C	T	C	C	C	C	C	C	C	C	C	C	C	C	C	C	C	C	C	C	C	C	C	C	C	C	C	C	C	C	C	C	C	C	C	C	C	C	C	C	C	C	C	C	C
chr1	1863156	3.2062	6.2201e-04	0.0852	T	G	T	T	T	T	T	T	T	T	T	T	T	T	T	T	T	T	T	T	T	T	T	T	T	T	T	T	T	T	T	T	T	T	T	T	T	T	T	-	T	T	T	T	T
chr1	1867800	4.5423	2.8689e-05	0.1247	C	T	C	C	C	C	C	C	C	C	C	C	C	C	C	C	C	C	C	C	C	C	C	-	C	C	C	C	C	C	C	C	C	C	C	C	C	Y	C	-	C	C	C	C	C
chr1	1871167	3.5746	2.6633e-04	0.0962	C	T	Y	C	C	C	C	Y	C	Y	C	Y	Y	Y	Y	C	C	C	Y	C	C	C	C	C	Y	C	C	C	C	C	C	-	C	C	Y	Y	Y	C	C	Y	C	C	T	C	C
chr1	1871265	3.4246	3.7620e-04	0.0918	C	T	T	C	C	C	C	T	C	T	Y	T	T	T	T	C	C	C	T	C	C	C	C	C	T	C	C	C	C	C	C	C	C	C	C	C	Y	Y	C	C	C	C	C	C	C
chr1	1871289	4.1458	7.1479e-05	0.1131	T	A	T	A	A	A	A	T	W	T	T	T	T	T	T	W	W	A	T	W	W	W	A	A	T	A	A	A	A	A	A	A	A	W	W	W	W	W	A	W	W	A	T	A	W
chr1	1871631	5.4330	3.6899e-06	0.1505	A	G	R	A	A	A	A	R	A	R	R	R	R	R	R	A	A	A	R	A	A	A	A	A	R	A	A	A	A	A	A	A	A	A	A	A	A	A	A	A	A	A	A	A	A
chr1	1873680	3.6840	2.0701e-04	0.0995	G	A	G	G	G	G	G	G	R	G	G	G	G	G	G	R	R	G	G	R	R	R	G	G	G	G	G	G	G	G	G	G	-	G	R	G	G	G	G	G	-	R	G	G	G
chr1	1876218	3.5595	2.7573e-04	0.0958	A	C	C	A	A	A	A	C	A	C	C	C	C	C	C	A	A	A	C	A	A	A	A	A	C	A	A	A	A	A	A	A	A	A	A	M	A	A	A	A	A	A	C	A	A
chr1	1912447	7.8825	1.3108e-08	0.2182	C	G	-	C	C	C	C	C	C	C	C	C	C	-	C	C	C	C	C	C	C	C	S	C	C	C	C	S	C	C	C	-	C	S	C	C	S	C	C	C	C	C	C	C	S
chr1	1923200	5.5736	2.6691e-06	0.1545	G	A	A	A	A	A	A	A	R	A	A	A	A	A	A	R	R	A	A	R	R	R	A	A	A	A	A	A	A	A	A	A	A	A	R	A	A	A	A	A	A	A	A	A	A
chr1	1924904	6.7120	1.9410e-07	0.1864	A	T	W	A	A	A	A	W	A	W	A	W	W	W	W	A	A	A	W	A	A	A	A	A	W	A	A	A	A	A	A	A	-	A	A	A	W	A	A	A	A	A	A	A	A
chr1	1925987	6.6945	2.0206e-07	0.1859	G	C	S	G	G	G	G	S	G	S	G	S	S	S	S	G	-	G	S	G	G	G	G	G	S	G	G	G	G	G	G	G	G	G	G	G	G	G	G	G	G	G	G	G	-
chr1	1927401	3.2528	5.5867e-04	0.0866	T	C	T	T	T	T	T	T	Y	T	T	T	T	T	T	Y	Y	T	T	Y	Y	Y	T	T	T	T	T	T	T	T	T	T	-	T	T	T	-	T	T	T	T	Y	T	T	T
chr1	1945931	4.1926	6.4177e-05	0.1145	G	A	R	G	G	G	G	R	G	R	G	R	R	R	R	G	G	G	R	G	G	G	G	-	R	G	G	G	G	G	G	G	G	R	G	G	G	G	G	G	G	G	G	G	G
chr1	1946252	7.3668	4.2973e-08	0.2043	T	C	Y	T	T	T	T	Y	T	Y	Y	Y	Y	Y	Y	T	T	T	Y	T	T	T	T	T	Y	T	T	T	T	T	T	T	T	T	T	T	T	T	T	T	T	T	T	T	T
chr1	1946886	5.5823	2.6162e-06	0.1547	T	A	W	T	T	T	T	W	T	W	T	W	W	W	W	T	T	T	W	T	T	T	T	T	W	T	T	T	T	T	T	T	T	T	T	T	T	T	T	T	T	T	T	T	W
chr1	1946952	5.9029	1.2507e-06	0.1638	C	T	Y	C	C	C	C	Y	C	Y	C	Y	Y	Y	Y	C	C	C	Y	C	C	C	C	C	Y	C	C	C	C	C	C	C	-	Y	C	C	C	C	C	C	C	C	C	C	-
chr1	1946970	5.9029	1.2507e-06	0.1638	A	G	R	A	A	A	A	R	A	R	A	R	R	R	R	A	A	A	R	A	A	A	A	A	R	A	A	A	A	A	A	A	-	R	A	A	A	A	A	A	A	A	A	A	-
chr1	1946971	5.9029	1.2507e-06	0.1638	T	C	Y	T	T	T	T	Y	T	Y	T	Y	Y	Y	Y	T	T	T	Y	T	T	T	T	T	Y	T	T	T	T	T	T	T	-	Y	T	T	T	T	T	T	T	T	T	T	-
chr1	1947173	4.7238	1.8890e-05	0.1300	G	T	K	G	G	G	G	K	G	K	G	K	K	K	K	G	G	G	K	G	G	G	G	G	K	G	G	G	G	G	G	G	G	G	G	G	G	G	G	G	G	G	G	G	G
chr1	1948021	6.5875	2.5852e-07	0.1830	G	A	R	G	G	G	G	R	G	R	R	R	R	R	R	G	G	R	R	G	G	G	G	G	R	G	R	G	G	G	G	G	G	G	G	G	R	R	G	G	G	G	G	G	G
chr1	1948110	6.4105	3.8863e-07	0.1781	C	T	C	C	C	C	C	C	C	C	C	C	C	C	C	C	C	Y	C	C	C	C	C	-	C	C	Y	C	C	C	C	C	C	C	C	C	Y	Y	C	C	Y	C	C	C	C
chr1	1949104	3.4105	3.8856e-04	0.0913	T	C	Y	T	T	T	T	Y	T	Y	T	Y	Y	Y	Y	T	T	T	Y	T	T	T	T	T	Y	T	T	T	T	T	T	T	-	Y	T	T	Y	T	T	T	T	T	T	T	Y
chr1	1949207	6.0292	9.3489e-07	0.1674	A	C	A	A	A	A	A	A	A	A	A	A	A	A	A	A	A	A	A	A	A	A	A	A	A	A	A	A	A	A	A	A	A	A	A	A	A	A	A	A	A	A	M	A	A
chr1	1949319	3.3425	4.5452e-04	0.0893	A	G	R	A	A	A	A	R	A	R	A	R	R	R	R	A	A	A	R	A	A	A	A	A	R	A	A	A	A	A	A	A	A	A	A	A	R	R	A	A	A	A	R	A	A
chr1	1950976	5.8167	1.5252e-06	0.1614	G	A	R	G	G	G	G	R	G	R	R	R	R	R	R	G	G	G	R	G	G	G	G	G	R	G	G	G	G	G	G	G	-	G	G	G	G	G	G	G	G	G	G	G	G
chr1	1952990	11.2254	5.9514e-12	0.3030	C	T	C	C	C	C	C	C	C	C	C	C	C	C	C	C	C	C	C	C	C	C	C	C	C	C	C	C	C	C	C	C	C	C	C	C	C	C	C	C	C	C	C	C	C
chr1	1953512	4.6739	2.1189e-05	0.1286	G	A	R	G	G	G	G	R	G	R	G	R	R	R	R	G	G	G	R	G	G	G	G	G	R	G	G	G	G	G	G	G	G	R	G	G	G	G	G	G	G	G	G	G	R
chr1	1953868	3.9297	1.1757e-04	0.1067	T	C	C	C	C	C	C	C	Y	C	C	C	C	C	C	Y	Y	C	C	Y	Y	Y	C	-	C	C	C	C	C	C	C	C	-	Y	Y	Y	Y	C	C	C	C	C	C	C	Y
chr1	1956015	4.0019	9.9553e-05	0.1089	A	C	M	A	A	A	A	M	A	M	M	M	M	M	M	A	A	A	M	A	A	A	A	-	M	A	A	A	A	A	A	A	A	M	A	A	A	A	A	A	M	A	A	A	M
chr1	1956208	4.2356	5.8124e-05	0.1158	C	T	Y	C	C	C	C	Y	C	Y	Y	Y	Y	Y	Y	C	C	C	Y	C	C	C	C	C	Y	C	C	C	C	C	C	C	C	Y	C	C	C	C	C	C	C	C	C	C	Y
chr1	1960027	3.1465	7.1365e-04	0.0835	G	C	C	C	C	C	C	C	S	C	C	C	C	C	C	S	S	C	C	S	S	S	C	C	C	C	C	C	C	C	C	C	C	C	S	C	C	C	C	C	C	C	C	C	C
chr1	1961186	3.0780	8.3563e-04	0.0814	C	T	Y	C	Y	C	C	Y	C	Y	C	Y	Y	Y	Y	C	C	C	Y	C	C	C	C	Y	Y	Y	C	C	C	C	C	C	C	C	C	C	C	C	C	C	C	C	Y	C	C
chr1	1965859	3.7971	1.5956e-04	0.1028	T	C	T	T	T	T	T	T	Y	T	T	T	T	T	T	Y	Y	T	T	Y	Y	Y	T	T	T	T	T	T	T	T	T	T	T	T	T	T	T	T	T	T	T	Y	T	T	T
chr1	1966033	5.0548	8.8150e-06	0.1396	T	C	T	T	T	T	T	T	T	T	Y	T	T	T	T	T	T	T	T	T	T	T	T	T	T	T	T	Y	T	T	T	T	T	T	T	Y	T	T	T	-	T	T	C	T	T
chr1	1966726	3.2247	5.9614e-04	0.0858	A	T	A	A	A	A	A	A	A	A	W	A	A	A	A	A	A	A	A	A	A	A	A	A	A	A	A	A	A	A	A	A	A	A	W	A	A	A	A	W	A	A	A	A	A
chr1	1967528	12.6592	2.1920e-13	0.3366	C	T	Y	C	C	C	C	Y	C	Y	Y	Y	Y	Y	Y	C	C	C	Y	C	C	C	C	-	Y	C	C	C	C	C	C	C	C	C	C	C	C	C	C	C	C	C	C	C	C
chr1	1968331	3.7343	1.8435e-04	0.1010	T	C	T	T	Y	T	T	T	T	T	Y	T	T	T	T	T	T	T	T	T	T	T	T	T	T	T	T	T	Y	T	T	T	Y	T	-	T	T	Y	T	T	Y	T	T	T	T
chr1	1970247	4.5457	2.8464e-05	0.1248	A	G	G	G	G	G	G	G	R	G	G	G	G	G	G	R	R	G	G	R	R	R	G	-	G	G	G	G	G	G	G	G	-	R	R	G	G	G	G	G	G	G	G	G	G
chr1	1971497	3.7909	1.6184e-04	0.1026	C	T	Y	C	C	C	C	Y	C	Y	C	Y	Y	Y	Y	C	C	C	Y	C	C	C	C	C	Y	C	C	C	C	C	C	C	C	C	Y	Y	Y	Y	C	C	Y	C	C	C	C
chr1	1973559	3.8327	1.4699e-04	0.1039	T	C	C	C	C	C	C	C	Y	C	Y	C	C	C	C	Y	Y	C	C	Y	Y	Y	C	C	C	C	C	C	C	C	C	C	-	C	Y	C	C	C	C	-	C	C	C	C	C
chr1	1974979	4.7693	1.7009e-05	0.1313	C	T	T	T	T	T	T	T	Y	T	T	T	T	T	T	Y	Y	T	T	Y	Y	Y	T	T	T	T	T	T	-	T	T	T	T	T	Y	Y	T	T	T	T	T	T	T	T	T
chr1	1975247	3.5786	2.6387e-04	0.0963	G	A	R	G	G	G	G	R	R	R	G	R	R	R	R	R	R	G	R	R	R	R	G	G	R	G	G	G	G	G	G	G	G	G	G	G	G	R	G	R	G	R	G	G	G
chr1	1976121	7.5780	2.6424e-08	0.2100	C	T	C	C	C	C	C	C	Y	C	C	C	C	C	C	Y	Y	C	C	Y	Y	Y	C	C	C	C	C	C	C	C	C	-	C	C	C	C	C	Y	C	C	C	Y	C	C	C
chr1	1983584	5.2966	5.0508e-06	0.1466	A	G	G	G	G	G	G	G	R	G	R	G	G	G	G	R	R	G	G	R	R	R	G	G	G	G	G	G	G	G	G	G	G	G	R	G	G	R	G	A	R	G	R	G	G
chr1	1983908	3.0989	7.9643e-04	0.0820	A	G	G	G	G	G	G	G	R	G	G	G	G	G	G	R	R	G	G	R	R	R	G	G	G	G	G	G	G	G	G	G	G	G	R	G	G	R	G	G	G	G	G	G	G
chr1	1984589	6.0349	9.2272e-07	0.1675	T	C	T	T	T	T	T	T	T	T	T	T	T	T	T	T	T	T	T	T	T	T	T	T	T	T	T	T	T	T	T	T	T	T	-	Y	T	T	T	Y	Y	T	T	T	T
chr1	1987065	7.0808	8.3016e-08	0.1966	A	G	G	G	G	G	G	G	R	G	G	G	G	G	G	R	R	G	G	R	R	R	G	G	G	G	G	G	G	G	G	G	-	G	R	G	G	R	G	G	G	G	G	G	G
chr1	1987296	5.4075	3.9131e-06	0.1497	T	C	C	C	C	C	C	C	Y	C	C	C	C	C	C	Y	Y	C	C	Y	Y	Y	C	-	C	C	C	C	C	C	C	C	C	C	Y	C	-	Y	C	C	C	C	C	C	C
chr1	1987378	3.2830	5.2117e-04	0.0875	A	G	G	G	G	G	G	G	R	G	G	G	G	G	G	R	R	G	G	R	R	R	R	R	G	R	G	G	G	G	-	-	G	G	R	G	R	R	G	G	A	G	G	G	G
chr1	1991574	4.7764	1.6734e-05	0.1316	T	C	T	T	T	T	T	T	Y	T	T	T	T	T	T	Y	Y	T	T	Y	Y	Y	Y	Y	T	Y	T	T	T	T	T	T	T	T	-	T	T	Y	T	T	T	Y	Y	T	T
chr1	1991584	5.0770	8.3752e-06	0.1403	T	C	T	T	T	T	T	T	Y	T	T	T	T	T	T	Y	Y	T	T	Y	Y	Y	Y	Y	T	Y	T	T	T	T	T	T	T	-	Y	Y	T	Y	T	Y	T	Y	Y	T	T
chr1	1991755	6.3708	4.2578e-07	0.1770	T	G	T	T	T	T	T	T	K	T	T	T	T	T	T	K	K	T	T	K	K	K	K	K	T	K	T	T	T	T	T	T	-	-	K	K	T	K	T	K	K	K	K	T	T
chr1	1991878	3.5431	2.8637e-04	0.0953	A	G	G	A	A	A	A	G	A	G	R	G	G	G	G	A	A	A	G	A	A	A	A	-	G	A	A	A	A	A	A	A	A	R	A	R	R	R	A	A	R	A	R	A	A
chr1	1992517	8.0493	8.9272e-09	0.2226	G	A	G	G	G	G	G	G	G	G	G	G	G	G	G	G	G	G	G	G	G	G	G	G	G	G	G	G	G	G	G	G	G	G	G	G	G	G	G	G	G	G	R	G	G
chr1	1996574	6.8315	1.4740e-07	0.1897	A	C	A	A	A	A	A	A	A	A	A	A	A	A	A	A	A	A	A	A	A	A	A	A	A	A	A	A	A	A	A	A	A	A	M	A	A	M	A	M	A	A	A	A	A
chr1	1996576	6.1825	6.5688e-07	0.1717	G	A	G	G	G	G	G	G	G	G	G	G	G	G	G	G	G	G	G	G	G	G	G	G	G	G	G	G	G	G	G	G	G	G	R	G	G	R	G	R	G	G	G	G	G
chr1	1996767	3.4424	3.6109e-04	0.0923	T	G	T	G	G	G	G	T	T	T	T	T	T	T	T	T	T	G	T	T	T	T	G	K	T	K	G	G	K	G	G	G	G	-	K	T	K	K	G	K	K	K	T	G	K
chr1	1997368	3.6060	2.4776e-04	0.0972	T	C	T	T	T	T	T	T	T	T	T	T	T	T	T	T	T	T	T	T	T	T	T	-	T	T	T	T	T	T	T	T	-	T	T	T	T	T	T	T	T	T	T	T	T
chr1	1998326	5.4626	3.4467e-06	0.1513	A	G	A	A	A	A	A	A	A	A	A	A	A	A	A	A	A	A	A	A	A	A	A	A	A	A	A	A	A	A	A	A	A	A	A	A	A	A	A	A	A	A	A	A	A
chr1	1998774	3.1019	7.9095e-04	0.0821	T	C	T	T	Y	T	T	T	T	T	T	T	T	T	T	T	T	T	T	T	T	T	T	-	T	T	T	T	T	T	T	T	T	T	T	T	T	T	T	T	T	T	T	T	T
chr1	1998924	4.3817	4.1520e-05	0.1200	G	A	G	G	G	G	G	G	R	G	G	G	G	G	G	R	R	G	G	R	R	R	G	G	G	G	G	G	G	G	G	G	G	G	G	G	G	G	G	G	R	R	G	G	G
chr1	1999643	4.7163	1.9219e-05	0.1298	T	C	T	T	T	T	T	T	Y	T	Y	T	T	T	T	Y	Y	T	T	Y	Y	Y	T	T	T	T	T	T	T	T	T	T	T	-	Y	Y	T	Y	T	C	Y	Y	T	T	T
chr1	2000016	6.6395	2.2933e-07	0.1844	C	T	C	C	C	C	C	C	C	C	C	C	C	C	C	C	C	C	C	C	C	C	C	C	C	C	C	C	C	C	C	C	C	C	C	C	Y	C	C	C	C	C	C	C	C
chr1	2000650	12.3010	4.9998e-13	0.3284	G	A	G	G	G	G	G	G	G	G	G	G	G	G	G	G	G	G	G	G	G	G	G	G	G	G	G	G	G	G	G	G	G	G	G	G	G	G	G	G	G	G	G	G	G
chr1	2002208	6.0991	7.9589e-07	0.1694	C	T	C	C	C	C	C	C	C	C	C	C	C	C	-	C	C	C	C	C	C	C	C	C	C	C	C	Y	C	C	C	C	C	C	C	Y	-	Y	C	Y	Y	C	C	C	C
chr1	2003361	6.7952	1.6025e-07	0.1887	A	G	G	G	G	G	G	G	R	G	G	G	G	G	G	R	R	G	G	R	R	R	G	R	G	R	G	G	G	G	G	G	G	G	R	G	G	G	G	G	G	G	G	G	G
chr1	2003530	3.7154	1.9256e-04	0.1004	A	G	G	G	G	G	G	G	R	G	G	G	G	G	G	R	R	G	G	R	R	R	G	G	G	G	G	G	G	G	G	G	G	G	R	G	R	G	G	G	R	G	G	G	G
chr1	2003554	6.8532	1.4021e-07	0.1903	T	C	C	C	C	C	C	C	Y	C	C	C	C	C	C	Y	Y	C	C	Y	Y	Y	C	Y	C	Y	C	C	C	C	C	C	C	C	Y	C	C	C	C	C	C	C	C	C	C
chr1	2004355	11.4667	3.4140e-12	0.3087	T	C	T	T	T	T	T	T	T	T	T	T	-	T	T	T	T	T	T	T	T	T	T	T	T	T	T	T	T	T	T	T	T	T	T	T	T	T	T	T	T	T	T	T	T
chr1	2004768	5.2202	6.0234e-06	0.1444	C	T	C	C	C	C	C	C	C	C	C	C	C	C	C	C	C	C	C	C	C	C	C	C	C	C	C	C	C	C	C	C	C	Y	Y	Y	Y	Y	C	Y	Y	C	C	C	Y
chr1	2058357	10.1006	7.9314e-11	0.2754	C	G	C	C	C	C	C	C	S	C	C	C	C	C	C	S	S	C	C	S	S	S	C	C	C	C	C	C	C	C	C	C	C	C	C	C	C	C	C	C	C	S	C	C	C
chr1	2059898	5.2808	5.2389e-06	0.1461	G	C	G	G	G	G	G	G	G	G	G	G	G	G	G	G	G	G	G	G	G	G	G	G	G	G	G	G	G	G	G	G	G	G	G	G	G	G	G	G	G	G	G	G	G
chr1	2059976	3.6516	2.2303e-04	0.0985	T	C	Y	T	T	T	T	Y	T	Y	T	Y	Y	Y	Y	T	T	T	Y	T	T	T	T	T	Y	T	T	T	T	T	T	T	T	T	T	T	T	T	T	T	T	T	T	T	T
chr1	2060013	5.4519	3.5323e-06	0.1510	G	C	S	G	G	G	G	S	G	S	G	S	S	S	S	G	G	G	S	G	G	G	G	-	S	G	G	G	G	G	G	G	G	G	G	G	G	G	G	G	G	G	S	G	G
chr1	2060716	5.5859	2.5945e-06	0.1548	C	T	Y	C	C	C	C	Y	C	Y	C	Y	Y	Y	Y	C	C	C	Y	C	C	C	C	C	Y	C	C	C	C	C	C	C	C	C	C	C	C	C	C	C	C	C	C	C	C
chr1	2062328	4.2654	5.4276e-05	0.1166	G	T	T	G	G	G	G	T	K	T	T	T	T	T	T	K	K	G	T	K	K	K	G	G	T	G	G	G	G	G	G	G	G	G	G	K	K	K	G	K	K	K	T	G	G
chr1	2062329	4.5862	2.5932e-05	0.1260	A	T	T	A	A	A	A	T	W	T	T	T	T	T	T	W	W	A	T	W	W	W	A	A	T	A	A	A	A	A	A	A	A	A	A	W	W	W	A	W	W	W	T	A	A
chr1	2062468	3.6846	2.0671e-04	0.0995	G	A	R	G	G	G	G	R	G	R	R	R	R	R	R	G	G	G	R	G	G	G	G	G	R	G	G	G	G	G	G	G	G	G	G	G	G	R	G	R	G	G	R	G	G
chr1	2062471	4.5452	2.8496e-05	0.1248	A	G	G	G	G	G	G	G	R	G	G	G	G	G	G	R	R	G	G	R	R	R	G	G	G	G	G	G	G	G	G	G	G	G	R	R	-	G	G	G	R	G	G	G	G
chr1	2062558	3.8651	1.3642e-04	0.1048	C	G	-	G	G	G	G	G	S	G	G	G	G	G	G	S	S	G	G	S	S	S	G	G	G	G	G	G	G	G	G	G	-	G	S	S	-	G	G	G	S	G	G	G	G
chr1	2062848	3.3767	4.2001e-04	0.0903	A	G	G	G	G	G	G	G	R	G	G	G	G	G	G	R	R	G	G	R	R	R	G	-	G	G	G	G	G	G	G	G	G	G	R	R	G	G	G	G	R	G	G	G	G
chr1	2062960	5.9882	1.0276e-06	0.1662	G	A	A	A	A	A	A	A	R	A	A	A	A	A	A	R	R	A	A	R	R	R	A	A	A	A	A	A	A	A	A	A	A	A	R	A	A	A	A	A	R	A	A	A	A
chr1	2062982	9.8456	1.4269e-10	0.2691	G	A	A	A	A	A	A	A	R	A	A	A	A	A	A	R	R	A	A	R	R	R	A	A	A	A	A	A	A	A	A	A	A	A	R	R	A	A	A	A	R	A	A	A	A
chr1	2063517	3.9836	1.0385e-04	0.1083	C	T	C	C	C	C	C	C	C	C	C	C	C	C	C	C	C	C	C	C	C	C	C	C	C	C	C	C	C	C	C	C	C	C	C	C	C	C	C	C	C	C	Y	C	C
chr1	2063783	3.1886	6.4773e-04	0.0847	A	G	G	A	A	A	A	G	A	G	G	G	G	G	G	A	A	A	G	A	A	A	A	A	G	A	A	A	A	A	A	A	A	R	A	R	R	R	A	R	R	A	R	A	-
chr1	2063798	6.4066	3.9210e-07	0.1780	G	A	A	A	A	A	A	A	G	A	A	A	A	A	A	G	G	A	A	G	G	G	A	A	A	A	A	A	A	A	A	A	A	-	R	R	-	A	A	R	R	R	A	A	A
chr1	2064478	5.7628	1.7268e-06	0.1599	C	T	Y	C	C	C	C	Y	C	Y	Y	Y	Y	Y	Y	C	C	C	Y	C	C	C	C	C	Y	C	C	C	C	C	C	C	C	C	C	C	C	C	C	Y	C	C	Y	C	C
chr1	2064906	4.8626	1.3722e-05	0.1341	G	A	G	G	G	G	G	G	G	G	G	G	G	G	G	G	G	G	G	G	G	G	G	G	G	G	G	G	G	G	G	G	G	G	G	G	R	G	G	G	G	G	R	G	G
chr1	2065056	5.3313	4.6639e-06	0.1476	G	A	G	G	G	G	G	G	G	G	G	G	G	G	G	G	G	G	G	G	G	G	G	G	G	G	G	G	G	G	G	G	G	G	G	G	-	G	G	G	G	G	G	G	G
chr1	2066060	3.5215	3.0094e-04	0.0946	T	C	C	C	C	C	C	C	Y	C	C	C	C	C	C	Y	Y	C	C	Y	Y	Y	C	C	C	C	C	C	C	C	C	C	C	-	Y	C	C	C	C	C	Y	C	C	C	C
chr1	2066072	4.9456	1.1336e-05	0.1365	C	T	T	T	T	T	T	T	Y	T	T	T	T	T	T	Y	Y	T	T	Y	Y	Y	T	T	T	T	T	T	T	T	T	T	T	T	Y	T	T	T	T	T	Y	T	T	T	T
chr1	2067243	3.9382	1.1529e-04	0.1070	A	G	G	G	G	G	G	G	R	G	G	G	G	G	G	R	R	G	G	R	R	R	G	G	G	G	G	G	G	G	G	G	G	R	R	G	G	G	G	G	R	G	G	G	R
chr1	2067302	5.9357	1.1597e-06	0.1648	G	A	R	G	G	G	G	R	G	R	R	R	R	R	R	G	G	G	R	G	G	G	G	G	R	G	G	G	G	G	G	G	G	G	G	R	G	G	G	G	G	G	G	G	G
chr1	2067343	4.5031	3.1401e-05	0.1236	A	G	G	G	G	G	G	G	R	G	G	G	G	G	G	R	R	G	G	R	R	R	G	G	G	G	G	G	G	G	G	G	G	G	R	G	G	G	G	G	R	G	G	G	-
chr1	2067359	12.9948	1.0120e-13	0.3443	G	C	S	G	G	G	G	S	G	S	S	S	S	S	S	G	G	G	S	G	G	G	G	G	S	G	G	G	G	G	G	G	G	G	G	G	G	G	G	G	G	G	G	G	G
chr1	2067761	8.9774	1.0534e-09	0.2469	G	A	R	G	G	G	G	R	G	R	R	R	R	R	R	G	G	G	R	G	G	G	G	-	R	G	G	G	G	G	G	G	G	G	G	G	G	G	G	G	G	G	G	G	G
chr1	2067855	6.9484	1.1262e-07	0.1929	A	G	R	A	A	A	A	R	A	R	R	R	R	R	R	A	A	A	R	A	A	A	A	-	R	A	A	A	A	A	A	A	A	A	A	A	A	A	A	A	A	A	A	A	A
chr1	2067889	12.4459	3.5815e-13	0.3317	T	C	Y	T	T	T	T	Y	T	Y	Y	Y	Y	Y	Y	T	T	T	Y	T	T	T	T	-	Y	T	T	T	T	T	T	T	T	T	T	T	T	T	T	T	T	T	T	T	T
chr1	2067910	12.7428	1.8081e-13	0.3385	G	A	R	G	G	G	G	R	G	R	R	R	R	R	R	G	G	G	R	G	G	G	G	-	R	G	G	G	G	G	G	G	G	G	G	G	G	G	G	G	G	G	G	G	G
chr1	2067994	3.4921	3.2207e-04	0.0938	G	A	R	G	G	G	G	R	G	R	R	R	R	R	R	G	G	G	R	G	G	G	G	G	R	G	G	G	G	G	G	G	-	G	G	G	G	G	G	G	G	G	G	G	G
chr1	2068027	3.7518	1.7709e-04	0.1015	A	G	A	A	A	A	A	A	R	A	A	A	A	A	A	R	R	A	A	R	R	R	A	A	A	A	A	A	A	A	A	A	-	A	A	A	R	A	A	A	A	R	A	A	A
chr1	2068066	3.4521	3.5307e-04	0.0926	G	C	S	G	G	G	G	S	G	S	S	S	S	S	S	G	G	G	S	G	G	G	G	G	S	G	G	G	G	G	G	G	G	G	G	G	G	G	G	G	G	G	G	G	G
chr1	2068153	12.8462	1.4251e-13	0.3409	G	C	S	G	G	G	G	S	G	S	S	S	S	S	S	G	G	G	S	G	G	G	G	G	S	G	G	G	G	G	G	G	G	G	G	G	G	G	G	G	G	G	G	G	G
chr1	2077127	4.9072	1.2381e-05	0.1353	G	T	T	T	T	T	T	T	G	T	T	T	T	T	T	G	G	T	T	G	G	G	T	T	T	T	T	T	T	T	T	T	-	K	K	T	K	K	T	T	K	K	T	T	-
chr1	2078163	3.1877	6.4911e-04	0.0847	T	C	C	C	C	C	C	C	T	C	Y	C	C	C	C	T	T	C	C	T	T	T	C	C	C	C	C	C	C	C	C	C	C	-	Y	C	Y	Y	C	Y	Y	Y	Y	C	C
chr1	2078628	13.1232	7.5294e-14	0.3472	G	T	K	G	G	G	G	K	G	K	K	K	K	K	K	G	G	G	K	G	G	G	G	G	K	G	G	G	G	G	G	G	G	G	G	G	G	G	G	G	G	G	G	G	G
chr1	2078634	12.2948	5.0719e-13	0.3282	G	C	S	G	G	G	G	S	G	S	S	S	S	S	S	G	G	G	S	G	G	G	G	G	S	G	G	G	G	G	G	G	G	G	G	G	G	G	G	G	G	G	G	G	G
chr1	2078643	5.8755	1.3320e-06	0.1631	G	A	R	G	G	G	G	R	G	R	A	R	R	R	R	G	G	G	R	G	G	G	G	G	R	G	G	G	G	G	G	G	G	G	G	G	G	G	G	G	G	G	G	G	G
chr1	2078679	5.6629	2.1733e-06	0.1570	G	C	S	G	G	G	G	S	G	S	C	S	S	S	S	G	G	G	S	G	G	G	G	G	S	G	G	G	G	G	G	G	G	G	G	G	G	G	G	G	G	G	G	G	G
chr1	2078706	5.5995	2.5149e-06	0.1552	C	T	Y	C	C	C	C	Y	C	Y	T	Y	Y	Y	Y	C	C	C	Y	C	C	C	C	C	Y	C	C	-	C	C	C	C	-	C	C	C	C	C	C	C	C	C	C	C	C
chr1	2078835	12.9176	1.2090e-13	0.3425	C	G	S	C	C	C	C	S	C	S	S	S	S	S	S	C	C	C	S	C	C	C	C	C	S	C	C	C	C	C	C	C	C	C	C	C	C	C	C	C	C	C	C	C	C
chr1	2078845	10.9257	1.1865e-11	0.2957	T	C	Y	T	T	T	T	Y	T	Y	Y	Y	Y	Y	Y	T	T	T	Y	T	T	T	T	T	Y	-	T	T	T	T	T	T	-	T	T	T	T	T	T	T	T	T	T	T	T
chr1	2078854	12.8087	1.5534e-13	0.3400	C	T	Y	C	C	C	C	Y	C	Y	Y	Y	Y	Y	Y	C	C	C	Y	C	C	C	C	C	Y	C	C	C	C	C	C	C	-	C	C	C	C	C	C	C	C	C	C	C	C
chr1	2078896	12.6927	2.0290e-13	0.3374	T	C	Y	T	T	T	T	Y	T	Y	Y	Y	Y	Y	Y	T	T	T	Y	T	T	T	T	T	Y	T	T	-	T	T	T	T	T	T	T	T	T	T	T	T	T	T	T	T	T
chr1	2078951	4.5008	3.1568e-05	0.1235	C	T	Y	C	C	C	C	Y	Y	Y	Y	Y	Y	Y	Y	Y	Y	C	Y	Y	Y	Y	C	C	Y	C	C	C	C	C	C	C	C	C	C	C	C	Y	C	C	C	Y	C	C	-
chr1	2078980	8.9331	1.1664e-09	0.2458	G	A	R	G	G	G	G	R	G	R	R	R	R	R	R	G	G	G	R	G	G	G	G	G	R	G	G	G	G	G	G	G	-	G	G	G	G	G	G	G	G	G	G	G	G
chr1	2079157	7.4095	3.8949e-08	0.2055	G	A	R	G	G	G	G	R	G	R	R	R	R	R	R	G	G	G	R	G	G	G	G	-	R	G	G	G	G	G	G	G	G	G	G	G	G	G	G	G	G	G	G	G	G
chr1	2079208	7.4777	3.3290e-08	0.2073	C	T	Y	C	C	C	C	Y	C	Y	Y	Y	Y	Y	Y	C	C	C	Y	C	C	C	C	-	Y	C	C	C	C	C	C	C	C	C	C	C	C	C	C	C	C	C	C	C	C
chr1	2079220	5.8152	1.5303e-06	0.1613	G	A	R	G	G	G	G	R	G	R	R	R	R	R	R	G	G	G	R	G	G	G	G	-	R	-	G	G	G	G	G	G	G	G	G	G	G	G	G	G	G	G	G	G	G
chr1	2079513	3.2746	5.3139e-04	0.0873	T	A	W	T	T	T	T	W	T	W	W	W	W	W	W	T	T	T	W	T	T	T	T	-	W	T	T	T	T	T	T	T	T	T	T	T	-	T	T	T	W	T	T	T	T
chr1	2079647	4.0389	9.1443e-05	0.1100	A	G	A	A	A	A	A	A	R	A	A	A	A	A	A	R	R	A	A	R	R	R	A	A	A	A	A	A	A	A	A	A	A	A	A	A	A	R	A	A	A	R	A	A	A
chr1	2080472	3.6755	2.1112e-04	0.0992	C	T	C	C	C	C	C	C	C	C	C	C	C	C	C	C	C	C	C	C	C	C	C	C	C	C	C	C	C	C	C	C	C	C	Y	C	C	C	C	C	C	C	C	C	C
chr1	2080518	5.4610	3.4592e-06	0.1513	C	T	C	C	C	C	C	C	C	C	C	C	C	C	C	C	C	C	C	C	C	C	C	C	C	C	C	C	C	C	C	C	-	C	Y	C	C	C	C	C	C	C	C	C	C
chr1	2080694	3.4403	3.6283e-04	0.0922	C	T	C	C	C	C	C	C	Y	C	C	C	C	C	C	Y	Y	C	C	Y	Y	Y	C	C	C	C	C	C	C	C	C	C	C	Y	C	C	C	C	C	C	C	Y	C	C	Y
chr1	2089237	5.8500	1.4127e-06	0.1623	T	C	T	T	T	T	T	T	Y	T	T	T	T	T	T	Y	Y	T	T	Y	Y	Y	T	-	T	T	T	T	T	T	T	T	T	T	T	T	Y	Y	T	T	T	Y	T	T	T
chr1	2089818	3.3452	4.5168e-04	0.0894	C	T	C	C	C	C	C	C	C	C	C	C	C	C	C	C	C	C	C	C	C	C	C	C	C	C	C	C	C	C	C	C	C	C	C	C	C	C	C	C	C	C	C	C	C
chr1	2089974	5.1286	7.4365e-06	0.1417	G	A	G	G	G	G	G	G	G	G	G	G	G	G	G	G	G	G	G	G	G	G	G	G	G	G	G	G	G	G	G	G	-	G	G	G	G	G	G	G	G	G	G	G	G
chr1	2089998	3.9352	1.1609e-04	0.1069	T	C	C	C	C	C	C	C	Y	C	C	C	C	C	C	Y	Y	C	C	Y	Y	Y	C	C	C	C	C	C	C	C	C	C	-	C	Y	C	C	Y	C	Y	C	C	C	C	C
chr1	2090380	4.2833	5.2084e-05	0.1172	G	A	G	G	G	R	R	G	G	G	G	G	G	G	G	G	G	R	G	G	G	G	G	R	G	R	R	G	G	G	G	G	G	G	G	G	G	-	G	G	G	G	G	G	G
chr1	2091559	4.2415	5.7344e-05	0.1159	C	T	Y	C	C	C	C	Y	C	Y	C	Y	Y	Y	Y	C	C	C	Y	C	C	C	Y	-	Y	C	C	C	C	C	C	C	-	Y	C	T	Y	Y	C	Y	Y	C	C	C	C
chr1	2091602	16.8152	1.5305e-17	0.4257	T	C	Y	T	T	T	T	Y	T	Y	T	Y	Y	Y	Y	T	T	T	Y	T	T	T	T	T	Y	T	T	T	T	T	T	T	-	T	T	T	T	Y	T	T	T	T	T	T	T
chr1	2091611	3.3607	4.3578e-04	0.0899	A	G	G	A	A	A	A	G	A	G	R	G	G	G	G	A	A	A	G	A	A	A	A	A	G	A	A	A	A	A	A	A	-	-	A	A	A	R	A	A	R	A	G	A	A
chr1	2091656	4.4906	3.2312e-05	0.1232	C	G	G	C	C	C	C	G	C	G	S	G	G	G	G	C	C	C	G	C	C	C	C	C	G	C	C	C	C	C	C	C	-	C	C	C	C	S	C	C	S	C	G	C	C
chr1	2092136	14.2681	5.3938e-15	0.3726	G	A	R	G	G	G	G	R	G	R	G	R	R	R	R	G	G	G	R	G	G	G	G	G	R	G	G	G	G	G	G	R	G	G	G	G	G	R	G	G	G	G	G	G	G
chr1	2092148	5.9358	1.1593e-06	0.1648	T	C	Y	C	C	C	C	Y	T	Y	Y	Y	Y	Y	Y	T	T	C	Y	T	T	T	C	C	Y	C	C	C	C	C	C	C	C	C	Y	Y	Y	Y	C	T	T	Y	Y	C	C
chr1	2092274	3.6293	2.3481e-04	0.0978	C	G	S	G	G	G	G	S	C	S	-	S	S	S	S	C	C	G	S	C	C	C	G	G	S	G	G	G	G	G	G	G	-	G	S	G	G	S	-	S	G	S	G	G	G
chr1	2092345	9.9764	1.0559e-10	0.2723	C	T	Y	C	C	C	C	Y	Y	Y	C	Y	Y	Y	Y	Y	Y	C	Y	Y	Y	Y	C	C	Y	C	C	C	C	C	C	C	C	C	Y	C	C	Y	C	C	C	Y	C	C	C
chr1	2092375	5.6950	2.0183e-06	0.1579	T	C	Y	T	T	T	T	Y	T	Y	T	Y	Y	Y	Y	T	T	T	Y	T	T	T	T	T	Y	T	T	T	T	T	T	T	T	T	T	T	T	Y	T	T	T	T	T	T	T
chr1	2092376	4.5112	3.0815e-05	0.1238	G	A	R	G	G	G	G	R	G	R	G	R	R	R	R	G	G	G	R	G	G	G	G	G	R	G	G	G	G	G	G	G	G	G	G	R	-	R	G	G	G	G	G	G	-
chr1	2092381	6.4682	3.4026e-07	0.1797	G	A	R	G	G	G	G	R	G	R	G	R	R	R	R	G	G	G	R	G	G	G	G	G	R	G	G	G	G	G	G	G	G	G	G	R	G	R	G	G	G	G	G	G	G
chr1	2092404	23.9633	1.0883e-24	0.5524	C	G	S	C	C	C	C	S	C	S	C	S	S	S	S	C	C	C	S	C	C	C	C	C	S	C	C	C	C	C	C	-	C	C	C	C	C	S	C	C	C	C	C	C	C
chr1	2095534	7.7005	1.9928e-08	0.2133	C	T	Y	C	C	C	C	Y	C	Y	C	Y	Y	Y	Y	C	C	C	Y	C	C	C	C	-	Y	C	C	C	C	C	C	C	C	C	C	C	C	C	C	C	C	C	C	C	C
chr1	2095539	3.1144	7.6840e-04	0.0825	G	C	G	G	G	G	G	G	G	G	G	G	G	G	G	G	G	G	G	G	G	G	G	G	G	G	G	G	G	G	G	G	G	S	G	S	G	S	G	G	G	G	G	G	S
chr1	2095569	18.5315	2.9413e-19	0.4590	G	A	R	G	G	G	G	R	G	R	G	R	R	R	R	G	G	G	R	G	G	G	G	G	R	G	G	G	R	G	G	G	G	G	G	G	G	G	G	G	G	G	G	G	G
chr1	2095805	4.6102	2.4536e-05	0.1267	A	G	G	G	G	G	G	G	R	G	G	G	G	G	G	R	R	G	G	R	R	R	G	G	G	G	G	G	G	G	G	G	G	G	R	G	G	R	G	G	G	G	G	G	G
chr1	2095947	17.2564	5.5406e-18	0.4344	A	G	R	A	A	A	A	R	A	R	A	R	R	R	R	A	A	A	R	A	A	A	A	A	R	A	A	A	A	A	A	A	A	A	A	A	A	R	A	A	A	A	A	A	A
chr1	2095971	3.8418	1.4395e-04	0.1041	G	A	A	G	G	G	G	A	G	A	R	A	A	A	A	G	G	G	A	G	G	G	G	G	A	G	G	G	G	G	G	G	G	R	G	R	G	R	G	G	G	G	R	G	R
chr1	2096001	30.6645	2.1652e-31	0.6461	C	T	Y	C	C	C	C	Y	C	Y	C	Y	Y	Y	Y	C	C	C	Y	C	C	C	C	C	Y	C	C	C	C	C	C	C	C	C	C	C	C	C	C	C	C	C	C	C	C
chr1	2096052	3.6620	2.1778e-04	0.0988	A	C	M	A	A	A	A	M	A	M	A	M	M	M	M	A	A	A	M	A	A	A	A	A	M	A	A	A	A	A	A	A	A	A	A	A	A	A	A	A	A	A	C	A	A
chr1	2096354	3.1437	7.1832e-04	0.0834	G	A	G	G	G	G	G	G	G	G	G	G	G	G	G	G	G	R	G	G	G	G	G	G	G	G	R	G	G	A	G	R	G	G	G	G	G	G	G	G	G	G	G	G	G
chr1	2096882	4.9988	1.0028e-05	0.1380	C	T	C	C	C	C	C	C	C	C	C	C	C	C	C	C	C	C	C	C	C	C	C	C	C	C	C	C	C	C	C	C	C	C	C	C	C	C	C	C	Y	C	C	C	C
chr1	2097369	3.0981	7.9790e-04	0.0820	C	T	Y	C	C	C	C	Y	C	Y	Y	Y	Y	Y	Y	C	C	C	Y	C	C	C	C	C	Y	C	C	C	C	C	C	C	C	C	C	C	C	C	C	C	Y	C	Y	C	C
chr1	2097432	5.6345	2.3200e-06	0.1562	G	A	R	G	G	G	G	R	G	R	R	R	R	R	R	G	G	G	R	G	G	G	G	G	R	G	G	G	G	G	G	G	G	G	G	G	G	G	G	G	G	G	R	G	G
chr1	2097501	4.0360	9.2053e-05	0.1099	T	C	Y	T	T	T	T	Y	T	Y	Y	Y	Y	Y	Y	T	T	T	Y	T	T	T	T	T	Y	T	T	T	T	T	T	T	-	T	T	T	T	T	T	T	T	T	Y	T	T
chr1	2097567	3.8976	1.2658e-04	0.1058	T	C	Y	T	T	T	T	Y	T	Y	Y	Y	Y	Y	Y	T	T	T	Y	T	T	T	T	-	Y	T	T	T	T	T	T	T	T	T	T	T	T	T	T	T	T	T	Y	T	T
chr1	2097700	4.0499	8.9149e-05	0.1103	G	T	K	G	G	G	G	K	G	K	K	K	K	K	K	G	G	G	K	G	G	G	G	G	K	G	G	G	G	G	G	G	G	G	G	G	G	G	G	G	G	G	K	G	G
chr1	2100823	4.8514	1.4079e-05	0.1337	G	A	R	G	G	G	G	R	G	R	G	R	R	R	R	G	G	G	R	G	G	G	G	G	R	G	G	G	G	G	G	G	G	G	G	G	G	G	G	R	G	G	G	G	G
chr1	2101341	3.3604	4.3608e-04	0.0898	G	A	R	G	G	G	G	R	G	R	R	R	R	R	R	G	G	G	R	G	G	G	G	-	R	G	G	G	G	G	G	G	G	G	G	G	G	G	G	G	R	G	G	G	G
chr1	2101395	3.5024	3.1449e-04	0.0941	A	G	R	A	A	A	A	R	A	R	R	R	R	R	R	A	A	A	R	A	A	A	A	-	R	A	A	A	A	A	A	A	A	A	A	A	A	A	A	A	R	A	-	A	A
chr1	2104712	3.0962	8.0137e-04	0.0820	A	G	A	G	G	G	G	A	A	A	A	A	A	A	A	A	A	G	A	A	A	A	G	G	A	G	G	G	G	G	G	G	G	R	R	R	G	R	G	R	G	R	R	G	R
chr1	2104837	6.3930	4.0457e-07	0.1776	T	G	K	T	T	T	T	K	T	K	T	K	K	K	K	T	T	T	K	T	T	T	T	-	K	T	T	T	T	T	T	T	T	T	T	K	T	K	T	K	K	T	T	T	K
chr1	2151129	5.5958	2.5361e-06	0.1551	C	T	C	C	C	C	C	C	C	C	C	C	C	C	C	C	C	C	C	C	C	C	C	C	C	C	C	C	C	C	C	C	C	C	C	C	C	C	C	C	C	C	C	C	C
chr1	2152019	8.6383	2.2998e-09	0.2381	A	C	M	A	A	A	A	M	A	M	M	M	M	M	M	A	A	A	M	A	A	A	A	A	M	A	A	A	A	A	A	A	A	A	A	A	M	A	A	A	A	A	A	A	A
chr1	2153716	6.0694	8.5236e-07	0.1685	A	G	R	A	A	A	A	R	A	R	R	R	R	R	R	A	A	A	R	A	A	A	A	A	R	A	A	A	A	A	A	A	A	A	A	-	A	-	A	A	A	A	A	A	A
chr1	2154022	3.2748	5.3113e-04	0.0873	A	C	C	C	C	C	C	C	A	C	C	C	C	C	C	A	A	C	C	A	A	A	C	C	C	C	C	C	C	C	C	C	C	C	M	A	M	M	C	A	A	M	A	C	C
chr1	2154250	5.4937	3.2082e-06	0.1522	G	A	R	G	G	G	G	R	G	R	G	R	R	R	R	G	G	G	R	G	G	G	G	G	R	G	G	G	G	G	G	G	G	G	G	G	G	R	G	G	G	G	G	G	G
chr1	2154335	3.1478	7.1151e-04	0.0835	T	C	C	T	T	T	T	C	T	C	Y	C	C	C	C	T	T	T	C	T	T	T	T	T	C	T	T	T	T	T	T	T	T	T	T	T	Y	Y	T	T	T	T	T	T	T
chr1	2154627	6.8742	1.3361e-07	0.1909	A	C	M	A	A	A	A	M	A	M	M	M	M	M	M	A	A	A	M	A	A	A	A	A	M	A	A	A	A	A	A	A	A	A	A	A	M	M	A	A	A	A	A	A	A
chr1	2154965	9.3384	4.5878e-10	0.2562	A	G	A	A	A	A	A	A	A	A	A	A	A	A	A	A	A	A	A	A	A	A	A	A	A	A	A	A	A	A	A	A	-	A	A	A	-	R	A	A	A	A	A	A	A
chr1	2157331	7.9694	1.0729e-08	0.2205	G	A	R	G	G	G	G	R	G	R	G	R	R	R	R	G	G	G	R	G	G	G	G	G	R	G	G	G	G	G	G	G	G	G	G	G	R	G	G	G	G	G	G	G	G
chr1	2157744	4.4457	3.5838e-05	0.1219	T	C	C	T	Y	T	T	C	T	C	Y	C	C	C	C	T	T	T	C	T	T	T	T	-	C	T	T	T	T	T	T	T	T	Y	T	T	Y	Y	T	T	T	T	-	T	Y
chr1	2157861	3.0128	9.7102e-04	0.0795	T	C	Y	T	T	T	T	Y	T	Y	T	Y	Y	Y	Y	T	T	T	Y	T	T	T	T	-	Y	T	T	T	T	T	T	T	-	Y	-	Y	Y	Y	T	T	Y	T	C	T	Y
chr1	2160186	11.2095	6.1728e-12	0.3026	G	C	S	G	G	G	G	S	G	S	G	S	S	S	S	G	G	G	S	G	G	G	G	-	S	G	G	G	G	G	G	G	G	G	G	-	S	S	G	S	S	G	S	G	G
chr1	2160979	3.6615	2.1800e-04	0.0988	A	G	A	G	G	G	G	A	A	A	A	A	A	A	A	A	A	G	A	A	A	A	G	G	A	G	G	G	G	G	G	G	G	R	R	A	R	-	G	R	R	R	A	G	R
chr1	2162694	10.0699	8.5128e-11	0.2747	G	A	G	-	G	G	G	G	G	G	G	G	G	G	G	G	G	G	G	G	G	G	G	G	G	G	G	G	G	G	G	G	G	G	R	R	G	R	G	R	R	G	R	G	G
chr1	2162918	6.2687	5.3865e-07	0.1741	G	A	R	G	G	G	G	R	G	R	R	R	R	R	R	G	G	G	R	G	G	G	G	G	R	G	G	G	G	G	G	G	G	G	G	G	G	R	G	G	G	G	G	G	G
chr1	2166006	3.1777	6.6416e-04	0.0844	C	T	T	C	C	C	C	T	C	T	Y	T	T	T	T	C	C	C	T	C	C	C	C	-	T	C	C	C	C	C	C	C	C	Y	C	C	C	C	C	C	C	C	C	C	Y
chr1	2169624	3.8040	1.5704e-04	0.1030	A	G	A	A	R	A	A	A	A	A	A	A	A	A	A	A	A	A	A	A	A	A	A	A	A	A	A	A	A	A	A	A	A	A	A	A	A	A	A	A	A	A	A	A	A
chr1	2169656	4.5684	2.7017e-05	0.1255	T	C	T	Y	C	C	C	T	T	T	T	T	T	T	T	T	T	C	T	T	T	T	C	C	T	C	C	Y	C	C	C	C	C	Y	Y	T	Y	Y	Y	T	T	Y	T	Y	Y
chr1	2169949	5.8228	1.5037e-06	0.1616	C	T	C	C	C	C	C	C	C	C	C	C	C	C	C	C	C	Y	C	C	C	C	C	-	C	C	Y	C	C	C	C	C	C	C	C	C	C	C	C	C	C	C	C	C	C
chr1	2172750	4.4629	3.4445e-05	0.1224	G	A	R	G	G	G	G	R	G	R	R	R	R	R	R	G	G	G	R	G	G	G	G	G	R	G	G	G	G	G	G	G	G	G	G	G	G	G	G	G	G	G	G	G	G
chr1	2176030	3.6324	2.3314e-04	0.0979	G	A	G	G	G	G	G	G	R	G	G	G	G	G	G	R	R	G	G	R	R	R	G	G	G	G	G	G	G	G	R	G	G	G	G	G	G	R	G	G	G	R	G	G	G
chr1	2183228	4.2106	6.1580e-05	0.1150	C	G	C	C	C	C	C	C	C	C	C	C	C	C	C	C	C	C	C	C	C	C	-	C	C	C	C	C	C	C	S	C	C	C	C	C	C	C	C	C	C	C	C	C	C
chr1	2183354	12.1340	7.3453e-13	0.3245	G	A	R	G	G	G	G	R	R	R	G	R	R	R	R	R	R	G	R	R	R	R	G	G	R	G	G	G	G	G	G	G	G	G	G	G	G	G	G	G	G	R	G	G	G
chr1	2183762	8.6524	2.2265e-09	0.2385	G	A	G	G	G	G	G	G	G	G	G	G	G	G	G	G	G	G	G	G	G	G	R	G	G	G	G	G	G	G	G	G	G	G	R	G	G	R	G	G	R	G	G	G	G
chr1	2184047	3.3667	4.2980e-04	0.0900	T	C	C	T	T	T	T	C	T	C	Y	C	C	C	C	T	T	T	C	T	T	T	T	T	C	T	T	T	T	T	T	T	T	T	Y	T	-	Y	T	T	T	T	Y	T	-
chr1	2184102	6.6080	2.4660e-07	0.1835	C	G	G	G	G	G	G	G	S	G	G	G	G	G	G	S	S	G	G	S	S	S	G	-	G	G	G	G	G	G	G	G	G	G	S	G	G	G	G	G	G	G	G	G	G
chr1	2184479	4.3439	4.5305e-05	0.1189	G	A	G	G	G	G	G	G	G	G	G	G	G	G	G	G	G	G	G	G	G	G	G	G	G	G	G	G	G	G	G	G	G	G	G	G	G	G	G	G	G	G	G	G	G
chr1	2184619	4.3344	4.6304e-05	0.1187	G	C	G	G	G	G	G	G	G	G	G	G	G	G	G	G	G	G	G	G	G	G	G	G	G	G	G	G	G	G	G	G	G	G	G	G	G	G	G	G	G	G	G	G	G
chr1	2184841	4.0700	8.5108e-05	0.1109	C	G	C	C	C	C	C	C	S	C	S	C	C	C	C	S	S	C	C	S	S	S	C	C	C	C	C	C	C	C	C	C	C	C	-	S	C	S	C	S	S	S	S	C	C
chr1	2185441	9.6904	2.0401e-10	0.2651	C	T	T	T	T	T	T	T	Y	T	T	T	T	T	T	Y	Y	T	T	Y	Y	Y	T	-	T	T	T	T	T	T	T	T	-	T	Y	T	T	T	T	T	T	T	Y	T	T
chr1	2186002	3.2004	6.3041e-04	0.0851	C	T	C	C	C	C	C	C	C	C	C	C	C	C	C	C	C	C	C	C	C	C	C	C	C	C	C	C	C	C	C	Y	C	C	C	C	C	C	C	C	C	C	C	C	C
chr1	2186095	6.6473	2.2526e-07	0.1846	C	T	T	T	T	T	T	T	Y	T	T	T	T	T	T	Y	Y	T	T	Y	Y	Y	T	T	T	T	T	T	T	T	T	T	-	T	Y	T	T	T	T	Y	Y	T	Y	T	T
chr1	2186125	3.6825	2.0775e-04	0.0994	T	C	C	C	C	C	C	C	Y	C	C	C	C	C	C	Y	Y	C	C	Y	Y	Y	C	C	C	C	C	C	C	C	C	C	C	C	Y	C	C	C	C	Y	C	C	Y	C	C
chr1	2186175	3.3539	4.4272e-04	0.0897	T	C	C	C	C	C	C	C	Y	C	C	C	C	C	C	Y	Y	C	C	Y	Y	Y	C	C	C	C	C	C	C	C	C	C	-	C	Y	C	C	C	C	C	C	C	Y	C	C
chr1	2189435	8.1028	7.8926e-09	0.2241	T	C	Y	T	T	T	T	Y	T	Y	Y	Y	Y	Y	Y	T	T	T	Y	T	T	T	T	-	Y	-	T	T	T	T	T	T	T	T	T	T	T	T	T	T	Y	T	Y	T	T
chr1	2189711	3.5536	2.7950e-04	0.0956	A	C	M	A	A	A	A	M	A	M	M	M	M	M	M	A	A	A	M	A	A	A	A	A	M	A	A	A	A	A	A	A	A	-	A	A	M	M	A	A	M	A	C	A	A
chr1	2189837	3.1095	7.7720e-04	0.0824	T	C	T	T	T	T	T	T	T	T	T	T	T	T	T	T	T	T	T	T	T	T	T	T	T	T	T	T	T	T	T	T	T	T	Y	C	T	Y	T	T	C	T	C	T	T
chr1	2189942	3.3957	4.0206e-04	0.0909	T	C	Y	T	T	T	T	Y	T	Y	T	Y	Y	Y	Y	T	T	T	Y	T	T	T	T	T	Y	T	T	T	T	T	T	T	T	T	T	T	-	T	T	T	T	T	Y	T	T
chr1	2190265	5.6868	2.0570e-06	0.1577	C	T	C	C	C	C	C	C	Y	C	C	C	C	C	C	Y	Y	C	C	Y	Y	Y	C	C	C	C	C	C	C	C	C	C	C	C	C	C	C	C	C	Y	C	Y	C	C	C
chr1	2191087	6.5630	2.7355e-07	0.1823	T	C	C	C	C	C	C	C	Y	C	C	C	C	C	C	Y	Y	C	C	Y	Y	Y	C	C	C	C	C	C	C	C	C	C	C	C	Y	C	C	C	C	C	C	C	Y	C	C
chr1	2191540	4.9991	1.0022e-05	0.1380	G	A	G	G	G	G	G	G	G	G	R	G	G	G	G	G	G	G	G	G	G	G	G	G	G	G	G	G	G	G	G	G	-	G	G	R	G	G	G	A	G	G	R	G	G
chr1	2192013	10.9901	1.0230e-11	0.2973	T	C	T	T	T	T	T	T	Y	T	T	T	T	T	T	Y	Y	T	T	Y	Y	Y	T	T	T	T	T	T	T	T	T	T	-	T	T	T	T	T	T	T	T	Y	T	T	T
chr1	2192776	5.2042	6.2493e-06	0.1439	G	A	R	G	G	G	G	R	G	R	G	R	R	R	R	G	G	G	R	G	G	G	G	G	R	G	G	G	G	G	G	G	G	G	G	G	R	G	G	G	G	G	G	G	G
chr1	2193244	5.8901	1.2879e-06	0.1635	G	C	C	C	C	C	C	C	S	C	C	C	C	C	C	S	S	C	C	S	S	S	C	C	C	C	C	C	C	C	C	C	C	C	S	C	C	C	C	C	C	C	C	C	C
chr1	2193397	5.6009	2.5066e-06	0.1553	T	C	T	T	T	T	T	T	T	T	T	T	T	T	T	T	T	T	T	T	T	T	T	T	T	T	-	T	T	T	T	T	T	T	T	C	Y	T	T	Y	T	T	T	T	T
chr1	2193433	11.9121	1.2244e-12	0.3193	T	C	T	T	T	T	T	T	T	T	T	T	T	T	T	T	T	T	T	T	T	T	T	T	T	T	-	T	T	T	T	T	T	T	T	T	T	T	T	T	T	T	T	T	T
chr1	2200847	3.7120	1.9409e-04	0.1003	G	C	S	G	G	G	G	S	G	S	G	S	S	S	S	G	G	G	S	G	G	G	G	-	S	G	G	G	G	G	G	G	G	G	G	G	G	G	G	G	G	G	S	G	G
chr1	2210910	4.2971	5.0452e-05	0.1176	T	C	T	C	C	C	C	T	T	T	T	T	T	T	T	T	T	C	T	T	T	T	C	C	T	C	C	C	C	C	C	C	-	-	Y	Y	Y	Y	C	T	Y	Y	T	C	C
chr1	2211016	3.6808	2.0853e-04	0.0994	C	T	C	T	T	T	T	C	C	C	C	C	C	C	C	C	C	T	C	C	C	C	T	T	C	T	T	T	T	T	T	T	-	Y	Y	C	Y	Y	T	C	C	Y	C	T	-
chr1	2211369	4.2918	5.1078e-05	0.1174	C	T	C	T	T	T	T	C	Y	C	C	C	C	C	C	Y	Y	T	C	Y	Y	Y	T	T	C	T	T	T	T	T	T	T	T	T	Y	Y	Y	Y	T	Y	Y	T	C	T	Y
chr1	2211522	3.9016	1.2543e-04	0.1059	C	T	C	T	T	T	T	C	C	C	C	C	C	C	C	C	C	T	C	C	C	C	T	T	C	T	T	T	T	T	T	Y	-	Y	Y	Y	Y	Y	T	C	Y	Y	C	T	-
chr1	2211708	3.9322	1.1691e-04	0.1068	G	A	G	A	A	A	A	G	G	G	G	G	G	G	G	G	G	A	G	G	G	G	A	-	G	A	A	A	A	A	A	A	A	R	R	R	R	R	A	G	G	R	G	A	-
chr1	2211782	3.1585	6.9427e-04	0.0838	G	A	R	G	G	G	G	R	G	R	G	R	R	R	R	G	G	G	R	G	G	G	G	G	R	G	G	G	G	G	G	G	G	G	G	R	G	G	G	G	G	G	R	G	G
chr1	2215481	8.5746	2.6633e-09	0.2365	T	A	T	T	T	T	T	T	T	T	T	T	T	T	T	T	T	T	T	T	T	T	T	T	T	T	T	T	T	T	T	T	T	T	T	T	T	W	T	T	W	T	T	T	W
chr1	2215511	12.9651	1.0836e-13	0.3436	C	T	C	C	C	C	C	C	C	C	C	C	C	C	C	C	C	C	C	C	C	C	C	C	C	C	C	C	C	C	C	C	-	C	C	C	C	C	C	C	C	C	C	C	C
chr1	2215535	4.7328	1.8501e-05	0.1303	T	C	C	T	T	T	T	C	T	C	Y	C	C	C	C	T	T	T	C	T	T	T	T	Y	C	Y	T	T	Y	T	T	T	-	Y	T	Y	Y	Y	T	T	T	T	Y	T	Y
chr1	2215617	3.4200	3.8022e-04	0.0916	G	C	C	C	C	C	C	C	S	C	S	C	C	C	C	S	S	C	C	S	S	S	C	C	C	C	C	C	C	C	C	C	C	S	S	S	S	S	C	G	S	C	S	C	S
chr1	2215620	3.3820	4.1492e-04	0.0905	G	A	A	A	A	A	A	A	R	A	R	A	A	A	A	R	R	A	A	R	R	R	A	A	A	A	A	A	A	A	A	A	A	R	R	R	R	R	A	G	R	A	R	A	R
chr1	2220593	5.4113	3.8785e-06	0.1499	C	T	Y	C	C	C	C	Y	C	Y	Y	Y	Y	Y	Y	C	C	C	Y	C	C	C	-	C	Y	-	C	C	C	C	-	C	C	C	C	C	C	C	C	Y	C	C	C	C	C
chr1	2222581	7.2883	5.1492e-08	0.2022	T	C	Y	T	T	T	T	Y	T	Y	Y	Y	Y	Y	Y	T	T	T	Y	T	T	T	T	T	Y	T	T	T	T	T	T	T	T	T	T	Y	-	T	T	T	T	T	C	T	T
chr1	2222715	6.1395	7.2526e-07	0.1705	C	T	Y	C	C	C	C	Y	C	Y	Y	Y	Y	Y	Y	C	C	C	Y	C	C	C	C	C	Y	C	C	C	C	C	C	C	C	C	C	T	Y	C	C	C	C	C	T	C	C
chr1	2225030	3.3817	4.1528e-04	0.0905	T	C	Y	C	C	C	C	Y	T	Y	Y	Y	Y	Y	Y	T	T	C	Y	T	T	T	C	C	Y	C	C	C	C	C	C	C	C	Y	Y	Y	Y	Y	C	Y	Y	Y	Y	C	Y
chr1	2228838	3.4173	3.8255e-04	0.0915	C	T	Y	C	C	C	C	Y	C	Y	Y	Y	Y	Y	Y	C	C	C	Y	C	C	C	C	C	Y	C	C	C	C	C	C	C	C	C	C	Y	Y	C	C	Y	C	C	C	C	C
chr1	2229125	4.2090	6.1804e-05	0.1150	T	C	T	T	T	T	T	T	T	T	T	T	T	T	T	T	T	T	T	T	T	T	T	T	T	T	-	T	T	T	T	T	-	T	T	T	T	T	T	T	T	T	T	T	T
chr1	2235667	5.2789	5.2610e-06	0.1461	C	T	C	C	C	C	C	C	C	C	C	C	C	C	C	C	C	C	C	C	C	C	C	C	C	C	C	C	C	C	C	C	C	C	C	C	C	C	C	C	C	C	C	C	C
chr1	2238215	8.4886	3.2462e-09	0.2342	A	G	G	A	A	A	A	G	A	G	R	G	G	G	G	A	A	A	G	A	A	A	A	A	G	A	A	A	A	A	A	A	A	-	A	R	A	R	A	-	R	A	R	A	A
chr1	2239091	5.9702	1.0709e-06	0.1657	C	T	Y	C	C	C	C	Y	C	Y	C	Y	Y	Y	Y	C	C	C	Y	C	C	C	C	C	Y	C	C	C	-	C	C	C	C	C	C	C	C	C	C	C	C	C	Y	C	C
chr1	2239396	4.0831	8.2578e-05	0.1113	G	A	R	G	G	G	G	R	G	R	G	R	R	R	R	G	G	G	R	G	G	G	G	-	R	G	G	G	G	G	G	G	G	G	G	G	G	G	G	G	G	G	R	G	G
chr1	2239843	3.1540	7.0140e-04	0.0837	A	G	G	A	A	A	A	G	A	G	R	G	G	G	G	A	A	A	G	A	A	A	A	A	G	A	A	A	A	A	A	A	A	R	A	R	A	R	A	R	R	A	G	A	R
chr1	2240469	3.0348	9.2300e-04	0.0801	T	C	C	T	T	T	T	C	T	C	Y	C	C	C	C	T	T	T	C	T	T	T	T	T	C	T	T	T	T	T	T	T	T	T	Y	T	Y	Y	T	Y	T	T	Y	T	-
chr1	2241044	4.8548	1.3971e-05	0.1338	T	C	Y	T	T	T	T	Y	T	Y	T	Y	Y	Y	Y	T	T	T	Y	T	T	T	T	T	Y	T	T	T	T	T	T	T	T	T	Y	T	T	Y	T	T	T	T	C	T	T
chr1	2241688	3.1164	7.6487e-04	0.0826	T	C	C	C	C	C	C	C	T	C	Y	C	C	C	C	T	T	C	C	T	T	T	C	C	C	C	C	C	C	C	C	-	C	C	Y	C	C	C	C	C	C	Y	C	C	C
chr1	2244647	3.7990	1.5885e-04	0.1029	C	T	T	T	T	T	T	T	Y	T	T	T	T	T	T	Y	Y	T	T	Y	Y	Y	T	T	T	T	T	T	T	T	T	T	T	T	Y	T	Y	T	T	Y	T	T	T	T	T
chr1	2244723	7.6991	1.9996e-08	0.2133	T	C	C	C	C	C	C	C	Y	C	C	C	C	C	C	Y	Y	C	C	Y	Y	Y	C	C	C	C	C	C	C	C	C	C	C	C	Y	C	C	Y	C	C	C	C	C	C	C
chr1	2245203	3.0035	9.9198e-04	0.0792	G	A	A	G	G	G	G	A	G	A	R	A	A	A	A	G	G	G	A	G	G	G	G	G	A	G	G	G	G	G	G	G	G	G	R	-	R	R	G	A	R	G	A	G	G
chr1	2245306	3.3947	4.0304e-04	0.0909	T	C	T	T	T	T	T	T	T	T	T	T	T	T	T	T	T	T	T	T	T	T	T	-	T	T	T	T	T	T	T	T	T	T	Y	Y	Y	Y	T	C	Y	T	Y	T	-
chr1	2245317	3.2142	6.1062e-04	0.0855	A	G	R	A	A	A	A	R	A	R	R	R	R	R	R	A	A	A	R	A	A	A	A	-	R	A	A	A	A	A	A	A	A	A	R	G	R	R	A	G	R	A	G	A	R
chr1	2245536	3.7266	1.8768e-04	0.1007	C	T	T	C	C	C	C	T	C	T	Y	T	T	T	T	C	C	C	T	C	C	C	Y	-	T	C	C	C	C	C	C	C	C	C	Y	T	Y	Y	C	T	Y	C	T	C	Y
chr1	2245611	3.4094	3.8954e-04	0.0913	C	T	C	C	C	C	C	C	C	C	C	C	C	C	C	C	C	C	C	C	C	C	C	-	C	C	C	C	C	C	C	C	C	C	Y	Y	Y	Y	C	T	Y	C	Y	C	C
chr1	2245632	3.1931	6.4104e-04	0.0849	G	A	R	G	G	G	G	R	G	R	G	R	R	R	R	G	G	G	R	G	G	G	G	-	R	G	G	G	G	G	G	G	G	G	R	R	R	R	R	A	R	G	R	R	G
chr1	2245853	3.4115	3.8774e-04	0.0914	G	A	G	G	G	G	G	G	G	G	G	G	G	G	G	G	G	G	G	G	G	G	G	G	G	G	G	G	G	G	G	G	G	G	R	R	R	R	G	A	R	G	R	G	G
chr1	2245928	4.8727	1.3407e-05	0.1343	G	T	T	T	T	T	T	T	G	T	K	T	T	T	T	G	G	T	T	G	G	G	T	T	T	T	T	T	T	T	T	T	T	T	K	T	T	T	T	T	K	K	T	T	T
chr1	2246203	3.0547	8.8175e-04	0.0807	T	G	T	G	G	G	G	T	T	T	T	T	T	T	T	T	T	G	T	T	T	T	G	-	T	G	G	G	G	G	G	G	-	-	K	T	K	K	G	T	T	K	T	G	G
chr1	2246714	3.2534	5.5801e-04	0.0867	G	A	R	G	G	G	G	R	G	R	R	R	R	R	R	G	G	G	R	G	G	G	G	G	R	G	G	G	G	G	G	G	G	G	G	G	G	G	G	G	G	G	G	G	G
chr1	2246780	11.5811	2.6235e-12	0.3115	A	G	A	A	A	A	A	A	A	A	A	A	A	A	A	A	A	A	A	A	A	A	A	-	A	A	A	A	A	A	A	A	A	-	A	R	A	A	A	A	A	A	A	A	-
chr1	2246782	3.6455	2.2621e-04	0.0983	T	C	C	T	T	T	T	C	T	C	Y	C	C	C	C	T	T	T	C	T	T	T	T	-	C	T	T	T	T	Y	T	T	T	T	Y	Y	-	Y	T	C	Y	T	C	T	T
chr1	2246825	4.0274	9.3889e-05	0.1096	G	T	G	T	T	T	T	G	G	G	G	G	G	G	G	G	G	T	G	G	G	G	K	-	G	T	T	K	T	T	T	T	T	T	K	K	-	K	T	G	G	K	G	T	-
chr1	2247005	7.0599	8.7125e-08	0.1960	G	C	S	G	G	G	G	S	G	S	G	S	S	S	S	G	G	G	S	G	G	G	G	G	S	G	G	G	G	G	G	G	-	S	G	G	G	S	G	G	G	G	S	G	G
chr1	2247629	3.4792	3.3176e-04	0.0934	C	G	G	C	C	C	C	G	C	G	S	G	G	G	G	C	C	C	G	C	C	C	C	C	G	C	C	C	C	C	C	C	C	S	S	G	S	S	C	S	S	C	S	C	S
chr1	2248094	3.6814	2.0825e-04	0.0994	C	T	C	C	C	C	C	C	C	C	C	C	C	C	C	C	C	C	C	C	C	C	C	-	C	C	C	C	C	C	C	C	C	C	C	C	C	Y	C	C	C	C	C	C	C
chr1	2248759	3.3000	5.0116e-04	0.0880	G	A	-	G	G	G	G	G	G	G	G	G	G	G	G	G	G	G	G	G	G	G	G	-	G	G	G	G	G	G	G	G	G	G	G	G	G	G	G	G	G	G	G	G	G
chr1	2251226	3.5407	2.8793e-04	0.0952	G	C	G	G	G	G	G	G	G	G	G	G	G	G	G	G	G	G	G	G	G	G	G	G	G	G	G	G	G	G	G	G	G	G	G	G	G	G	G	G	G	G	G	G	G
chr1	2251894	9.1542	7.0110e-10	0.2515	A	T	W	A	A	A	A	W	A	W	W	W	W	W	W	A	A	A	W	A	A	A	A	A	W	A	A	A	A	A	A	A	A	A	A	A	A	W	A	A	A	A	W	A	A
chr1	2252171	3.1793	6.6174e-04	0.0844	T	C	T	T	T	T	T	T	T	T	T	T	T	T	T	T	T	T	T	T	T	T	T	T	T	T	T	T	T	T	T	T	T	T	T	T	T	T	T	T	T	T	T	T	T
chr1	2254867	3.1403	7.2398e-04	0.0833	C	G	C	C	C	C	C	C	C	C	C	C	C	C	C	C	C	C	C	C	C	C	C	C	C	C	C	C	C	C	C	C	C	C	C	C	C	C	C	C	C	C	C	C	C
chr1	2260006	4.1742	6.6958e-05	0.1140	A	G	R	A	A	A	A	R	A	R	R	R	R	R	R	A	A	A	R	A	A	A	A	-	R	A	A	A	A	A	A	A	A	A	A	A	A	A	A	A	A	A	R	A	A
chr1	2263104	4.3432	4.5375e-05	0.1189	T	A	T	T	T	T	T	T	T	T	T	T	T	T	T	T	T	T	T	T	T	T	T	T	T	-	T	T	T	T	T	T	T	T	T	T	T	T	T	T	T	T	T	T	T
chr1	2263860	3.0470	8.9746e-04	0.0805	C	T	C	C	C	C	C	C	C	C	C	C	C	C	C	C	C	C	C	C	C	C	C	C	C	C	C	C	C	C	C	C	-	C	C	C	C	C	C	C	C	C	C	C	C
chr1	2265628	5.1606	6.9090e-06	0.1427	G	A	G	G	G	G	G	G	G	G	G	G	G	G	G	G	G	G	G	G	G	G	G	G	G	G	G	G	G	G	G	G	G	G	-	G	R	G	G	G	R	G	G	G	G
chr1	2265674	4.4408	3.6244e-05	0.1218	G	A	G	A	A	A	A	G	G	G	G	G	G	G	G	G	G	A	G	G	G	G	A	A	G	A	A	A	A	A	A	A	A	R	R	G	R	R	A	G	G	R	G	A	-
chr1	2265698	5.7180	1.9142e-06	0.1586	A	G	A	R	A	A	A	A	A	A	A	A	A	A	A	A	A	A	A	A	A	A	A	A	A	A	A	A	A	A	A	A	A	A	R	A	R	A	A	A	R	A	A	A	A
chr1	2265863	5.7825	1.6499e-06	0.1604	T	C	Y	T	T	T	T	Y	T	Y	T	Y	Y	Y	Y	T	T	T	Y	T	T	T	T	-	Y	T	T	T	T	T	T	T	T	T	T	T	Y	T	T	T	Y	T	T	T	T
chr1	2266014	3.5015	3.1516e-04	0.0940	C	T	C	T	T	T	T	C	C	C	C	C	C	C	C	C	C	T	C	C	C	C	T	T	C	T	T	T	T	T	T	T	T	-	Y	C	Y	Y	T	-	Y	Y	C	T	Y
chr1	2266020	3.1746	6.6891e-04	0.0843	G	A	G	A	A	A	A	G	G	G	G	G	G	G	G	G	G	A	G	G	G	G	A	A	G	A	A	A	A	A	A	A	A	R	R	G	R	G	A	G	G	R	G	A	R
chr1	2266059	4.1845	6.5382e-05	0.1143	A	G	A	G	G	G	G	A	R	A	A	A	A	A	A	R	R	G	A	R	R	R	G	G	A	G	G	G	G	G	G	G	G	R	R	A	R	R	G	A	R	G	A	G	R
chr1	2266381	10.8751	1.3331e-11	0.2945	C	T	Y	C	C	C	C	Y	C	Y	Y	Y	Y	Y	Y	C	C	C	Y	C	C	C	C	C	Y	C	C	C	C	C	C	-	C	C	C	C	C	C	C	C	C	C	C	C	C
chr1	2266505	10.6769	2.1045e-11	0.2897	A	G	A	A	A	A	A	A	R	A	A	A	A	A	A	R	R	A	A	R	R	R	A	-	A	A	A	A	A	A	A	A	A	A	A	A	A	A	A	A	A	R	A	A	A
chr1	2267382	6.8434	1.4342e-07	0.1900	G	A	R	R	G	G	G	R	G	R	G	R	R	R	R	G	G	G	R	G	G	G	G	G	R	G	G	G	G	G	G	G	G	G	G	G	R	G	G	G	G	G	G	G	G
chr1	2267551	6.8163	1.5266e-07	0.1893	C	T	C	C	C	C	C	C	Y	C	C	C	C	C	C	Y	Y	C	C	Y	Y	Y	C	C	C	C	C	C	C	C	C	C	C	C	C	C	C	C	C	C	Y	Y	C	C	C
chr1	2270271	4.3436	4.5335e-05	0.1189	G	A	A	G	G	G	G	A	G	A	R	A	A	A	A	G	G	G	A	G	G	G	G	R	A	R	G	G	G	G	G	G	G	G	G	G	R	R	G	G	G	G	G	G	G
chr1	2270409	3.3274	4.7059e-04	0.0889	C	T	Y	C	C	C	C	Y	C	Y	Y	Y	Y	Y	Y	C	C	C	Y	C	C	C	C	-	Y	C	C	C	C	C	C	C	-	C	C	C	C	Y	C	C	C	C	C	C	C
chr1	2270676	5.5681	2.7036e-06	0.1543	C	T	Y	C	C	C	C	Y	C	Y	Y	Y	Y	Y	Y	C	C	C	Y	C	C	C	C	C	Y	C	C	C	C	C	C	C	C	C	C	C	Y	C	C	C	C	C	C	C	C
chr1	2270949	5.7663	1.7129e-06	0.1600	C	T	Y	C	C	C	C	Y	C	Y	C	Y	Y	Y	Y	C	C	C	Y	C	C	C	C	C	Y	C	C	C	C	C	C	C	C	C	C	C	C	C	Y	C	C	C	C	Y	C
chr1	2270971	25.1956	6.3740e-26	0.5713	C	G	S	C	C	C	C	S	C	S	C	S	S	S	S	C	C	C	S	C	C	C	C	C	S	C	C	C	C	C	C	C	C	C	C	C	C	C	C	C	C	C	C	C	C
chr1	2271918	6.0428	9.0607e-07	0.1678	C	T	Y	C	C	C	C	Y	C	Y	Y	Y	Y	Y	Y	C	C	C	Y	C	C	C	C	C	Y	C	C	C	C	C	C	C	C	C	C	C	C	C	C	C	C	C	C	C	C
chr1	2272680	6.9858	1.0333e-07	0.1940	T	C	Y	T	T	T	T	Y	T	Y	Y	Y	Y	Y	Y	T	T	T	Y	T	T	T	T	-	Y	T	T	T	T	T	T	T	T	T	T	T	T	T	T	T	Y	T	T	T	T
chr1	2272851	7.4614	3.4565e-08	0.2069	G	C	S	G	G	G	G	S	G	S	S	S	S	S	S	G	G	G	S	G	G	G	G	G	S	G	G	G	G	G	G	G	G	G	G	G	G	G	G	G	G	G	S	G	G
chr1	2273069	3.2442	5.6992e-04	0.0864	C	T	T	C	C	C	C	T	C	T	Y	T	T	T	T	C	C	C	T	C	C	C	C	C	T	C	C	C	C	C	C	C	C	C	-	Y	Y	Y	C	C	Y	C	T	C	-
chr1	2274505	3.4066	3.9211e-04	0.0912	C	T	Y	C	C	C	C	Y	C	Y	Y	Y	Y	Y	Y	C	C	C	Y	C	C	C	C	C	Y	C	C	C	C	Y	Y	C	C	C	C	C	C	C	C	C	C	C	C	C	C
chr1	2274576	4.4574	3.4880e-05	0.1223	A	G	R	A	A	A	A	R	A	R	R	R	R	R	R	A	A	A	R	A	A	A	A	A	R	A	A	A	A	A	A	A	A	A	A	A	R	A	A	A	A	A	A	A	A
chr1	2274701	11.0980	7.9791e-12	0.2999	G	A	R	G	G	G	G	R	G	R	R	R	R	R	R	G	G	G	R	G	G	G	G	G	R	G	G	G	G	G	G	G	G	G	G	G	G	G	G	G	G	G	G	G	G
chr1	2274707	3.1242	7.5122e-04	0.0828	G	A	R	G	G	G	G	R	G	R	R	R	R	R	R	G	G	G	R	G	G	G	G	G	R	G	G	G	R	G	G	G	G	G	G	G	R	G	G	G	G	G	R	G	G
chr1	2274713	7.9225	1.1954e-08	0.2193	C	T	Y	C	C	C	C	Y	C	Y	Y	Y	Y	Y	Y	C	C	C	Y	C	C	C	C	C	Y	C	C	C	C	C	C	C	C	C	C	C	C	Y	C	C	C	C	C	C	C
chr1	2274775	6.4428	3.6076e-07	0.1790	A	G	R	A	A	A	A	R	A	R	R	R	R	R	R	A	A	A	R	A	A	A	A	A	R	A	A	A	A	A	A	A	A	A	A	-	A	A	A	A	A	A	A	A	A
chr1	2276827	4.5876	2.5848e-05	0.1261	C	T	Y	C	C	C	C	Y	C	Y	C	Y	Y	Y	Y	C	C	C	Y	C	C	C	C	C	Y	C	C	C	C	C	C	C	Y	-	C	C	Y	C	C	C	C	C	C	C	C
chr1	2277292	6.4469	3.5738e-07	0.1791	T	C	Y	T	T	T	T	Y	T	Y	Y	Y	Y	Y	Y	T	T	T	Y	T	T	T	T	T	Y	T	T	T	T	T	T	T	T	Y	T	Y	Y	T	T	T	Y	T	Y	T	Y
chr1	2277559	7.4096	3.8944e-08	0.2055	A	G	A	A	A	A	A	A	A	A	A	A	A	A	A	A	A	A	A	A	A	A	A	A	A	A	A	A	A	A	A	A	A	-	R	A	A	R	A	R	R	A	A	A	A
chr1	2279056	4.5902	2.5694e-05	0.1261	T	A	W	A	A	A	A	W	T	W	W	W	W	W	W	T	T	A	W	T	T	T	A	A	W	A	A	A	A	A	A	A	A	A	W	W	W	A	A	A	W	W	T	A	A
chr1	2279225	6.8129	1.5386e-07	0.1892	A	T	W	A	A	A	A	W	A	W	A	W	W	W	W	A	A	A	W	A	A	A	A	A	W	A	A	A	A	A	A	A	A	A	A	A	W	A	A	A	A	A	W	A	A
chr1	2280537	19.9762	1.0564e-20	0.4855	G	A	R	G	G	G	G	R	G	R	G	R	R	R	R	G	G	G	R	G	G	G	G	-	R	G	G	G	G	G	G	G	G	-	G	G	R	G	G	G	-	G	G	G	-
chr1	2281837	3.2331	5.8464e-04	0.0861	C	T	Y	C	C	C	C	Y	C	Y	C	Y	Y	Y	Y	C	C	C	Y	C	C	C	C	C	Y	C	C	C	C	C	C	C	C	C	C	T	Y	Y	C	C	C	C	Y	C	C
chr1	2281859	3.3400	4.5708e-04	0.0892	C	T	Y	C	C	C	C	Y	C	Y	C	Y	Y	Y	Y	C	C	C	Y	C	C	C	C	C	Y	-	C	C	C	C	C	C	-	C	C	T	Y	Y	C	C	C	-	Y	C	C
chr1	2282136	3.6931	2.0274e-04	0.0997	T	C	Y	T	T	T	T	Y	T	Y	Y	Y	Y	Y	Y	T	T	T	Y	T	T	T	T	T	Y	T	T	T	T	T	T	T	T	T	Y	Y	Y	Y	T	C	Y	T	T	T	T
chr1	2282275	5.1448	7.1645e-06	0.1422	C	T	C	C	C	C	C	C	C	C	C	C	C	C	C	C	C	C	C	C	C	C	C	-	C	C	C	C	C	C	C	C	C	C	C	C	C	C	C	C	C	C	C	C	C
chr1	2283047	3.1936	6.4036e-04	0.0849	C	T	T	C	C	C	C	T	C	T	Y	T	T	T	T	C	C	C	T	C	C	C	C	C	T	C	C	C	C	C	C	C	-	C	-	T	Y	Y	C	Y	Y	C	Y	C	C
chr1	2283131	3.1185	7.6128e-04	0.0826	A	G	A	G	G	G	G	A	A	A	A	A	A	A	A	A	A	G	A	A	A	A	G	G	A	G	G	G	-	G	G	G	-	G	R	A	R	G	G	R	A	R	R	G	G
chr1	2283156	3.2666	5.4128e-04	0.0870	A	G	A	G	G	G	G	A	A	A	A	A	A	A	A	A	A	G	A	A	A	A	G	G	A	G	G	-	R	G	G	G	-	G	R	A	R	R	G	R	A	R	R	G	G
chr1	2284581	3.5670	2.7101e-04	0.0960	G	A	G	G	G	G	G	G	G	G	G	G	G	G	G	G	G	G	G	G	G	G	G	G	G	G	G	G	G	G	G	G	G	G	R	G	-	G	G	A	G	G	G	G	G
chr1	2284964	4.0318	9.2949e-05	0.1098	C	T	C	T	Y	C	C	C	C	C	C	C	C	C	C	C	C	C	C	C	C	C	C	C	C	C	C	Y	C	C	C	C	C	Y	Y	C	Y	Y	Y	C	C	Y	C	Y	Y
chr1	2285022	3.9227	1.1948e-04	0.1065	C	T	Y	T	T	T	T	Y	C	Y	Y	Y	Y	Y	Y	C	C	T	Y	C	C	C	T	T	Y	T	T	T	T	T	T	T	T	Y	Y	Y	T	Y	T	C	Y	Y	Y	T	Y
chr1	2285115	3.1470	7.1287e-04	0.0835	G	C	S	C	C	C	C	S	G	S	S	S	S	S	S	G	G	C	S	G	G	G	C	C	S	C	C	C	C	C	C	C	C	S	S	S	S	S	C	G	S	S	S	C	S
chr1	2285638	6.6725	2.1256e-07	0.1853	G	A	R	G	G	G	G	R	G	R	R	R	R	R	R	G	G	G	R	G	G	G	G	G	R	G	G	G	G	G	G	G	G	G	R	R	R	G	G	G	R	G	G	G	G
chr1	2285641	4.8360	1.4589e-05	0.1333	G	A	R	G	G	G	G	R	G	R	R	R	R	R	R	G	G	G	R	G	G	G	G	G	R	G	G	G	G	G	R	G	G	G	R	R	-	G	G	G	R	G	G	G	G
chr1	2285659	5.8629	1.3712e-06	0.1627	G	C	S	G	G	G	G	S	G	S	S	S	S	S	S	G	G	G	S	G	G	G	G	G	S	G	G	G	G	G	G	G	-	G	S	S	S	G	G	G	S	G	G	G	G
chr1	2285731	5.3452	4.5164e-06	0.1480	C	T	Y	C	C	C	C	Y	C	Y	Y	Y	Y	Y	Y	C	C	C	Y	C	C	C	C	C	Y	C	C	C	C	C	C	C	-	C	Y	Y	Y	C	C	C	Y	C	C	C	C
chr1	2285830	6.9859	1.0331e-07	0.1940	C	T	Y	C	C	C	C	Y	C	Y	Y	Y	Y	Y	Y	C	C	C	Y	C	C	C	C	-	Y	C	C	C	C	C	C	C	C	C	Y	Y	Y	C	C	C	Y	C	C	C	C
chr1	2285875	5.6694	2.1408e-06	0.1572	C	T	Y	C	C	C	C	Y	C	Y	Y	Y	Y	Y	Y	C	C	C	Y	C	C	C	C	C	Y	C	C	C	C	C	C	C	C	C	Y	Y	-	C	C	C	C	C	C	C	C
chr1	2286048	4.3790	4.1783e-05	0.1200	C	T	Y	C	C	C	C	Y	C	Y	Y	Y	Y	Y	Y	C	C	C	Y	C	C	C	C	C	Y	C	C	C	C	Y	C	C	-	C	-	T	-	C	C	C	C	C	C	C	C
chr1	2286066	4.7288	1.8670e-05	0.1302	T	C	Y	T	T	T	T	Y	T	Y	Y	Y	Y	Y	Y	T	T	T	Y	T	T	T	T	T	Y	T	T	T	T	T	T	T	-	T	-	Y	T	T	T	T	T	T	T	T	T
chr1	2286110	7.2765	5.2903e-08	0.2019	C	G	S	C	C	C	C	S	C	S	S	S	S	S	S	C	C	C	S	C	C	C	C	C	S	C	C	C	C	C	C	C	C	C	C	S	S	C	C	C	C	C	C	C	C
chr1	2287237	7.8181	1.5200e-08	0.2165	A	G	R	A	A	A	A	R	A	R	R	R	R	R	R	A	A	A	R	A	A	A	A	A	R	A	A	A	A	A	A	A	A	A	A	R	A	A	A	A	A	A	A	A	A
chr1	2287306	3.6752	2.1124e-04	0.0992	C	G	S	C	C	C	C	S	C	S	S	S	S	S	S	C	C	C	S	C	C	C	C	C	S	C	C	C	C	C	C	C	C	C	-	S	C	S	C	C	C	C	C	C	C
chr1	2287315	5.9119	1.2250e-06	0.1641	T	C	Y	T	T	T	T	Y	T	Y	Y	Y	Y	Y	Y	T	T	T	Y	T	T	T	T	T	Y	T	T	T	T	T	T	T	T	T	T	Y	T	T	T	T	T	T	T	T	T
chr1	2287367	7.5922	2.5577e-08	0.2104	A	G	R	A	A	A	A	R	A	R	R	R	R	R	R	A	A	A	R	A	A	A	A	A	R	A	A	A	A	A	A	A	A	A	A	R	R	A	A	-	-	A	A	A	A
chr1	2287732	10.6246	2.3735e-11	0.2884	A	G	R	A	A	A	A	R	A	R	R	R	R	R	R	A	A	A	R	A	A	A	A	A	R	A	A	A	A	A	A	A	A	A	-	R	A	A	A	A	A	A	A	A	A
chr1	2287746	3.4813	3.3013e-04	0.0934	C	A	M	C	C	C	C	M	C	M	M	M	M	M	M	C	C	C	M	C	C	C	C	C	M	C	C	C	C	C	C	C	C	C	M	A	C	C	C	M	C	C	C	C	C
chr1	2287840	7.3653	4.3119e-08	0.2043	G	C	S	G	G	G	G	S	G	S	S	S	S	S	S	G	G	G	S	G	G	G	G	G	S	G	G	G	G	G	G	G	G	G	G	S	G	G	G	G	G	G	G	G	G
chr1	2288018	5.0450	9.0164e-06	0.1393	T	C	Y	T	T	T	T	Y	T	Y	Y	Y	Y	Y	Y	T	T	T	Y	T	T	T	T	T	Y	T	T	T	T	T	T	T	T	T	Y	Y	T	T	T	T	T	T	T	T	T
chr1	2288102	3.0457	9.0004e-04	0.0805	G	A	A	G	G	G	G	A	G	A	R	A	A	A	A	G	G	G	A	G	G	G	G	G	A	G	G	G	G	G	G	G	G	-	G	A	G	G	G	G	G	G	R	G	-
chr1	2288155	3.1805	6.5988e-04	0.0845	A	T	W	A	A	A	A	W	A	W	W	W	W	W	W	A	A	A	W	A	A	A	A	A	W	A	A	A	A	A	A	A	A	A	-	T	A	A	A	A	A	A	A	A	A
chr1	2288176	4.0088	9.7988e-05	0.1091	C	G	S	C	C	C	C	S	C	S	S	S	S	S	S	C	C	C	S	C	C	C	C	C	S	C	C	C	C	C	C	C	C	C	-	G	C	C	C	C	C	C	C	C	C
chr1	2288195	3.2911	5.1152e-04	0.0878	A	G	R	A	A	A	A	R	A	R	R	R	R	R	R	A	A	A	R	A	A	A	A	-	R	A	A	A	A	A	A	A	A	A	-	G	A	A	A	A	A	A	A	A	A
chr1	2288198	3.0129	9.7072e-04	0.0795	G	A	R	A	A	A	A	R	R	R	R	R	R	R	R	R	R	A	R	R	R	R	A	-	R	A	A	A	A	A	A	A	A	A	R	G	A	A	A	A	A	A	A	A	A
chr1	2288287	3.1399	7.2456e-04	0.0833	G	A	R	G	G	G	G	R	G	R	R	R	R	R	R	G	G	G	R	G	G	G	G	-	R	G	G	G	G	G	G	G	-	G	-	A	G	G	G	G	G	G	G	G	G
chr1	2288288	3.1399	7.2456e-04	0.0833	G	T	K	G	G	G	G	K	G	K	K	K	K	K	K	G	G	G	K	G	G	G	G	-	K	G	G	G	G	G	G	G	-	G	-	T	G	G	G	G	G	G	G	G	G
chr1	2288292	3.1399	7.2456e-04	0.0833	A	T	W	A	A	A	A	W	A	W	W	W	W	W	W	A	A	A	W	A	A	A	A	-	W	A	A	A	A	A	A	A	-	A	-	T	A	A	A	A	A	A	A	A	A
chr1	2288387	3.2075	6.2017e-04	0.0853	A	G	R	A	A	A	A	R	A	R	R	R	R	R	R	A	A	A	R	A	A	A	A	A	R	A	A	A	A	A	A	A	A	A	R	G	A	A	A	A	A	A	A	A	A
chr1	2288389	3.5754	2.6582e-04	0.0962	C	G	S	C	C	C	C	S	C	S	S	S	S	S	S	C	C	C	S	C	C	C	C	C	S	C	C	C	C	C	C	C	C	C	-	G	C	C	C	C	C	C	C	C	C
chr1	2288390	3.3410	4.5599e-04	0.0893	T	A	W	T	T	T	T	W	T	W	W	W	W	W	W	T	T	T	W	T	T	T	T	T	W	T	T	T	T	T	T	T	T	T	-	A	T	T	T	T	T	T	T	T	T
chr1	2288417	3.5862	2.5931e-04	0.0966	A	G	R	A	A	A	A	R	A	R	R	R	R	R	R	A	A	A	R	A	A	A	A	A	R	A	A	A	A	A	A	A	A	A	-	G	A	A	A	A	A	A	A	A	A
chr1	2289245	3.0521	8.8688e-04	0.0806	C	T	-	C	C	C	C	Y	C	Y	Y	Y	Y	Y	Y	C	C	C	Y	C	C	C	C	C	Y	C	C	C	C	C	C	C	C	C	Y	-	C	C	C	C	C	C	C	C	C
chr1	2289777	4.4947	3.2014e-05	0.1233	G	T	K	G	G	G	G	K	G	K	K	K	K	K	K	G	G	G	K	G	G	G	G	G	K	G	G	G	G	G	G	G	G	G	K	T	G	G	G	G	G	G	G	G	G
chr1	2289825	3.1650	6.8389e-04	0.0840	T	G	K	T	T	T	T	K	T	K	K	K	K	K	K	T	T	T	K	T	T	T	T	T	K	T	T	T	T	T	T	T	-	T	K	G	T	T	T	T	T	T	T	T	T
chr1	2289849	3.0802	8.3144e-04	0.0815	C	G	S	C	C	C	C	S	C	S	S	S	S	S	S	C	C	C	S	C	C	C	C	C	S	C	C	C	C	C	C	C	-	C	S	G	C	C	C	C	C	C	C	C	C
chr1	2289930	3.9289	1.1778e-04	0.1067	G	A	R	G	G	G	G	R	G	R	R	R	R	R	R	G	G	G	R	G	G	G	G	G	R	G	G	G	G	G	G	G	-	G	R	A	G	G	G	G	G	G	G	G	G
chr1	2289969	3.2950	5.0704e-04	0.0879	A	G	R	A	A	A	A	R	A	R	R	R	R	R	R	A	A	A	R	A	A	A	A	-	R	-	A	A	A	A	A	A	-	A	R	G	A	A	A	A	A	A	A	A	A
chr1	2290270	3.8497	1.4136e-04	0.1044	T	G	K	T	T	T	T	K	T	K	K	K	K	K	K	T	T	T	K	T	T	T	T	T	K	T	T	T	T	T	T	T	T	T	K	G	T	T	T	T	T	T	T	T	T
chr1	2290286	4.0323	9.2823e-05	0.1098	G	T	K	G	G	G	G	K	G	K	K	K	K	K	K	G	G	G	K	G	G	G	G	G	K	G	G	G	G	G	G	G	G	G	K	T	G	G	G	G	G	G	G	G	G
chr1	2290318	4.1953	6.3789e-05	0.1146	G	C	S	G	G	G	G	S	G	S	S	S	S	S	S	G	G	G	S	G	G	G	G	G	S	G	G	G	G	G	G	G	G	G	S	C	G	G	G	G	G	G	G	G	G
chr1	2290508	4.1705	6.7527e-05	0.1138	C	G	C	C	C	C	C	C	C	C	S	C	C	C	C	C	C	C	C	C	C	C	C	C	C	C	C	C	C	C	C	C	C	C	S	G	C	C	C	C	C	C	C	C	C
chr1	2290607	4.7282	1.8700e-05	0.1302	C	T	C	C	C	C	C	C	C	C	C	C	C	C	C	C	C	C	C	C	C	C	C	C	C	C	C	C	C	C	C	C	C	Y	Y	T	C	Y	C	C	C	C	C	C	C
chr1	2290735	4.0360	9.2035e-05	0.1099	T	G	T	T	T	T	T	T	T	T	T	T	T	T	T	T	T	T	T	T	T	T	T	T	T	T	T	T	T	T	T	T	T	T	T	G	T	T	T	T	K	T	T	T	T
chr1	2291546	4.8274	1.4879e-05	0.1330	C	T	C	C	C	C	C	C	C	C	C	C	C	C	C	C	C	C	C	C	C	C	C	C	C	C	C	C	C	C	C	C	C	C	C	T	C	Y	C	C	Y	C	C	C	C
chr1	2291633	3.1511	7.0611e-04	0.0836	G	A	R	R	G	G	G	R	G	R	R	R	R	R	R	G	G	G	R	G	G	G	G	G	R	G	G	G	G	G	G	G	-	G	G	A	G	G	G	G	G	G	G	G	G
chr1	2291964	3.9963	1.0085e-04	0.1087	C	T	C	C	C	C	C	C	C	C	C	C	C	C	C	C	C	C	C	C	C	C	C	C	C	C	C	C	C	C	C	C	C	C	Y	T	C	Y	C	T	C	C	C	C	-
chr1	2292270	4.9644	1.0854e-05	0.1370	A	G	A	A	A	A	A	A	A	A	A	A	A	A	A	A	A	A	A	A	A	A	A	A	A	A	A	A	A	A	A	A	A	A	R	G	A	A	A	A	A	A	A	A	A
chr1	2292279	3.9944	1.0130e-04	0.1087	G	A	G	G	R	G	G	G	G	G	G	G	G	G	G	G	G	G	G	G	G	G	G	G	G	G	G	G	G	G	G	G	G	G	R	A	G	R	G	G	G	G	G	G	G
chr1	2292681	7.0762	8.3916e-08	0.1964	G	A	G	G	G	G	G	G	G	G	G	G	G	G	G	G	G	R	G	G	G	G	R	R	G	R	R	G	G	G	R	G	R	G	G	R	G	G	G	G	G	G	G	G	G
chr1	2300054	3.3943	4.0336e-04	0.0909	T	G	T	T	K	T	T	-	T	T	T	T	T	T	T	T	T	T	T	T	T	T	K	T	T	T	T	T	K	K	T	K	T	-	T	T	K	K	T	T	T	T	T	T	T
chr1	2300962	3.9394	1.1499e-04	0.1070	G	A	R	G	G	G	G	R	G	R	G	R	R	R	R	G	G	G	R	G	G	G	G	G	R	G	G	G	G	G	G	G	G	-	G	G	-	G	G	G	G	G	R	G	G
chr1	2305315	5.3803	4.1655e-06	0.1490	C	T	Y	C	C	C	C	Y	C	Y	C	Y	Y	Y	Y	C	C	C	Y	C	C	C	C	C	Y	C	C	C	C	C	C	C	C	C	C	C	C	C	C	-	C	C	Y	C	C
chr1	2305484	5.2109	6.1525e-06	0.1441	G	A	R	G	G	G	G	R	G	R	R	R	R	R	R	G	G	G	R	G	G	G	G	G	R	G	G	G	G	G	G	G	-	G	G	G	G	G	G	G	G	G	G	G	G
chr1	2305820	3.5932	2.5513e-04	0.0968	C	T	C	C	C	C	C	C	C	C	C	C	C	C	C	C	C	C	C	C	C	C	C	C	C	C	C	Y	C	Y	C	C	C	C	C	Y	C	Y	C	Y	C	C	Y	C	Y
chr1	2307626	3.6944	2.0212e-04	0.0998	T	C	T	T	T	T	T	T	Y	T	T	T	T	T	T	Y	Y	T	T	Y	Y	Y	T	T	T	T	T	T	T	T	T	Y	T	T	T	T	Y	T	T	T	T	Y	T	T	T
chr1	2308937	3.6273	2.3588e-04	0.0978	C	T	Y	C	C	C	C	Y	C	Y	Y	Y	Y	Y	Y	C	C	C	Y	C	C	C	C	C	Y	C	C	C	C	C	C	C	C	C	C	C	-	C	C	C	C	C	C	C	C
chr1	2322555	7.0251	9.4388e-08	0.1950	G	A	R	G	G	G	G	R	G	R	R	R	R	R	R	G	G	G	R	G	G	G	G	G	R	G	G	G	G	G	G	G	G	G	G	G	G	G	G	G	G	G	G	G	G
chr1	2322938	3.0786	8.3440e-04	0.0814	T	C	Y	T	T	T	T	Y	T	Y	Y	Y	Y	Y	Y	T	T	T	Y	T	T	T	T	T	Y	T	T	T	T	T	T	T	T	T	T	Y	Y	Y	T	Y	Y	T	T	T	T
chr1	2323580	8.9193	1.2042e-09	0.2454	C	T	C	C	C	C	C	C	C	C	C	C	C	C	C	C	C	C	C	C	C	C	C	Y	C	Y	C	C	C	C	C	C	C	C	C	C	C	C	C	C	C	C	C	C	C
chr1	2323981	7.0806	8.3054e-08	0.1966	C	T	Y	C	C	C	C	Y	C	Y	Y	Y	Y	Y	Y	C	C	C	Y	C	C	C	Y	C	Y	C	C	C	C	C	C	C	C	C	C	C	C	C	C	C	C	C	C	C	C
chr1	2324514	3.2342	5.8318e-04	0.0861	C	T	C	C	C	C	C	C	Y	C	C	C	C	C	C	Y	Y	C	C	Y	Y	Y	C	C	C	C	C	C	C	C	C	C	C	C	Y	C	Y	C	C	C	C	C	C	C	C
chr1	2324962	5.1838	6.5499e-06	0.1433	G	A	R	G	G	G	G	R	G	R	G	R	R	R	R	G	G	R	R	G	G	G	G	G	R	G	R	G	G	G	G	G	G	G	-	G	R	G	G	G	G	G	G	G	G
chr1	2325972	13.3341	4.6333e-14	0.3519	C	T	Y	C	C	C	C	Y	C	Y	Y	Y	Y	Y	Y	C	C	C	Y	C	C	C	C	C	Y	C	C	C	C	C	C	C	C	C	Y	C	C	Y	C	C	C	C	C	C	C
chr1	2327459	8.7236	1.8898e-09	0.2404	G	A	R	G	G	G	G	R	G	R	R	R	R	R	R	G	G	G	R	-	G	G	G	G	R	G	G	G	G	G	G	G	-	G	G	G	G	G	G	G	G	G	G	G	G
chr1	2330371	4.8864	1.2989e-05	0.1347	T	C	Y	T	T	T	T	Y	T	Y	Y	Y	Y	Y	Y	T	T	T	Y	T	T	T	T	T	Y	T	T	T	T	T	T	T	T	T	T	T	T	T	T	T	T	T	T	T	T
chr1	2330930	5.1654	6.8328e-06	0.1428	C	T	Y	C	C	C	C	Y	C	Y	C	Y	Y	Y	Y	C	C	C	Y	C	C	C	C	-	Y	C	C	C	C	C	C	C	C	C	C	C	C	C	C	C	C	C	C	C	C
chr1	2330952	5.1980	6.3380e-06	0.1437	C	G	S	C	C	C	C	S	C	S	C	S	S	S	S	C	C	C	S	C	C	C	C	-	S	C	C	C	C	C	C	C	C	C	C	C	C	C	C	C	C	C	C	C	C
chr1	2331041	8.5534	2.7964e-09	0.2359	T	G	K	T	T	T	T	K	T	K	K	K	K	K	K	T	T	T	K	T	T	T	T	-	K	T	T	T	T	T	T	T	T	T	T	T	T	T	T	T	T	T	T	T	T
chr1	2331301	6.4508	3.5420e-07	0.1792	G	A	R	G	G	G	G	R	G	R	R	R	R	R	R	G	G	G	R	G	G	G	G	-	R	G	G	G	G	G	G	G	G	G	G	G	G	G	G	G	G	G	G	G	G
chr1	2331403	4.5920	2.5584e-05	0.1262	T	C	Y	T	T	T	T	Y	T	Y	Y	Y	Y	Y	Y	T	T	T	Y	T	T	T	T	-	Y	T	T	T	T	T	T	T	T	T	T	T	T	Y	T	T	T	T	T	T	T
chr1	2331553	3.4629	3.4439e-04	0.0929	T	C	T	C	C	C	C	T	T	T	Y	T	T	T	T	T	T	C	T	T	T	T	Y	C	T	C	C	C	C	C	Y	C	C	Y	Y	T	Y	Y	C	T	Y	Y	T	C	-
chr1	2332138	16.3913	4.0615e-17	0.4171	G	A	R	G	G	G	G	R	G	R	R	R	R	R	R	G	G	G	R	G	G	G	G	G	R	G	G	G	G	G	G	G	G	G	G	G	G	R	G	G	G	G	G	G	G
chr1	2332819	4.5931	2.5521e-05	0.1262	G	A	R	G	G	G	G	R	G	R	G	R	R	R	R	G	G	G	R	G	G	G	G	G	R	G	G	G	G	G	G	G	-	-	R	A	R	R	G	A	R	G	R	G	G
chr1	2333369	3.0264	9.4092e-04	0.0799	C	T	Y	C	C	C	C	Y	C	Y	C	Y	Y	Y	Y	C	C	C	Y	C	C	C	C	C	Y	C	C	C	C	C	C	C	C	Y	Y	T	C	Y	C	T	Y	C	T	C	C
chr1	2333689	5.6579	2.1984e-06	0.1569	A	G	G	A	A	A	A	G	A	G	R	G	G	G	G	A	A	A	G	A	A	A	A	A	G	A	A	A	A	A	A	A	A	-	A	A	R	-	A	A	A	A	R	A	A
chr1	2336087	4.2642	5.4427e-05	0.1166	C	T	C	C	C	C	C	C	C	C	C	C	C	C	C	C	C	C	C	C	C	C	C	C	C	C	C	C	C	C	C	C	C	C	C	C	Y	C	C	C	C	C	C	C	C
chr1	2336565	6.3602	4.3636e-07	0.1767	C	A	C	C	C	C	C	-	C	C	C	C	C	C	C	C	C	C	C	C	C	C	C	C	C	C	C	C	M	C	C	C	-	C	C	C	C	C	C	C	-	C	C	C	C
chr1	2356381	5.0780	8.3566e-06	0.1403	T	C	T	T	T	T	T	T	T	T	T	T	T	T	-	T	T	T	T	T	T	T	T	T	T	T	T	T	T	T	T	T	-	-	Y	Y	T	Y	T	C	Y	T	T	T	Y
chr1	2357059	5.6751	2.1131e-06	0.1574	A	G	R	A	A	A	A	R	A	R	R	R	R	R	R	A	A	A	R	A	A	A	A	A	R	A	A	A	A	A	A	A	-	-	A	A	R	A	A	A	A	A	R	A	A
chr1	2357066	3.0603	8.7027e-04	0.0809	G	A	G	G	G	G	G	G	G	G	G	G	G	G	G	G	G	G	G	G	G	G	G	G	G	G	G	G	G	G	G	G	G	R	R	A	R	R	G	A	R	G	A	G	G
chr1	2357567	4.6570	2.2031e-05	0.1281	T	G	K	T	T	T	T	K	T	K	K	K	K	K	K	T	T	T	K	T	T	T	T	-	K	T	T	T	T	T	T	T	T	T	T	K	K	T	T	K	T	T	K	T	-
chr1	2357650	3.6257	2.3674e-04	0.0977	C	T	Y	C	C	C	C	Y	C	Y	Y	Y	Y	Y	Y	C	C	C	Y	C	C	C	C	C	Y	C	C	C	C	C	C	C	C	C	-	C	C	C	C	-	C	C	C	C	C
chr1	2357662	3.1061	7.8323e-04	0.0823	A	C	M	A	A	A	A	M	A	M	M	M	M	M	M	A	A	A	M	A	A	A	A	A	M	A	A	A	A	A	A	A	A	A	-	A	A	A	A	-	A	A	A	A	A
chr1	2357715	3.4272	3.7391e-04	0.0918	G	A	R	G	G	G	G	R	G	R	R	R	R	R	R	G	G	G	R	G	G	G	G	G	R	G	G	G	G	G	G	G	G	G	G	R	G	R	G	R	G	G	G	G	G
chr1	2357759	4.1722	6.7259e-05	0.1139	C	T	C	Y	C	C	C	C	C	C	C	C	C	C	C	C	C	C	C	C	C	C	T	C	C	C	C	C	Y	C	-	C	C	Y	C	C	C	Y	C	Y	C	C	C	C	Y
chr1	2365300	12.2758	5.2989e-13	0.3278	G	A	R	G	G	G	G	R	G	R	G	R	R	R	R	G	G	G	R	G	G	G	G	G	R	G	G	G	G	G	G	G	-	G	G	G	R	G	G	G	G	G	G	G	G
chr1	2374184	5.7050	1.9723e-06	0.1582	T	C	Y	T	T	T	T	Y	T	Y	Y	Y	Y	Y	Y	T	T	T	Y	T	T	T	T	-	Y	T	T	T	T	T	T	T	T	T	T	T	-	Y	T	T	T	T	T	T	T
chr1	2374211	3.5981	2.5231e-04	0.0969	G	A	R	A	A	A	A	R	G	R	R	R	R	R	R	G	G	A	R	G	G	G	A	-	R	A	A	A	A	A	A	A	A	A	R	G	R	R	A	G	G	R	G	A	R
chr1	2374656	12.5223	3.0037e-13	0.3335	G	A	G	G	G	G	G	G	G	G	G	G	G	G	G	G	G	G	G	G	G	G	G	G	G	G	G	G	G	G	G	G	-	G	G	G	G	G	G	G	G	G	G	G	G
chr1	2374947	4.8858	1.3009e-05	0.1347	C	T	C	C	C	C	C	C	Y	C	C	C	C	C	C	Y	Y	C	C	Y	Y	Y	C	C	C	C	C	C	Y	C	C	C	C	C	C	C	C	C	C	C	C	Y	C	C	C
chr1	2375614	4.9051	1.2443e-05	0.1353	T	C	Y	T	T	T	T	Y	T	Y	T	Y	Y	Y	Y	T	T	T	Y	T	T	T	T	T	Y	T	T	T	T	T	T	T	T	T	T	T	T	T	T	T	T	T	T	T	T
chr1	2378736	3.1035	7.8793e-04	0.0822	G	A	R	G	G	G	G	R	G	R	R	R	R	R	R	G	G	G	R	G	G	G	G	G	R	G	G	G	G	G	G	G	-	G	G	G	G	G	G	G	G	G	R	G	G
chr1	2379008	4.2776	5.2768e-05	0.1170	A	T	W	T	T	T	T	W	A	W	W	W	W	W	W	A	A	T	W	A	A	A	T	T	W	T	T	T	T	T	T	T	T	T	W	W	W	W	T	W	W	W	W	T	T
chr1	2380147	3.0822	8.2760e-04	0.0815	G	A	R	G	G	G	G	R	G	R	R	R	R	R	R	G	G	G	R	G	G	G	G	G	R	G	G	G	G	G	G	G	G	G	G	G	R	G	G	G	G	G	R	G	G
chr1	2383109	4.3051	4.9538e-05	0.1178	T	C	Y	T	T	T	T	Y	T	Y	Y	Y	Y	Y	Y	T	T	T	Y	T	T	T	T	T	Y	T	T	T	T	T	T	T	T	T	T	T	T	T	T	T	T	T	Y	T	T
chr1	2383143	3.4271	3.7401e-04	0.0918	T	C	Y	T	T	T	T	Y	T	Y	Y	Y	Y	Y	Y	T	T	T	Y	T	T	T	T	T	Y	T	T	T	T	T	T	T	T	T	T	T	T	T	T	T	T	T	Y	T	T
chr1	2383178	4.3051	4.9538e-05	0.1178	C	T	Y	C	C	C	C	Y	C	Y	Y	Y	Y	Y	Y	C	C	C	Y	C	C	C	C	C	Y	C	C	C	C	C	C	C	C	C	C	C	C	C	C	C	C	C	Y	C	C
chr1	2384063	4.9514	1.1183e-05	0.1366	T	C	Y	T	T	T	T	Y	T	Y	Y	Y	Y	Y	Y	T	T	T	Y	T	T	T	T	-	Y	T	T	T	T	T	T	T	T	T	T	T	T	T	T	T	T	T	Y	T	T
chr1	2384317	3.6296	2.3462e-04	0.0979	G	A	R	G	G	G	G	R	G	R	R	R	R	R	R	G	G	G	R	G	G	G	G	G	R	G	G	G	G	G	G	G	G	G	G	G	R	G	G	G	G	G	R	G	G
chr1	2384335	8.4367	3.6586e-09	0.2329	T	C	Y	T	T	T	T	Y	T	Y	Y	Y	Y	Y	Y	T	T	T	Y	T	T	T	T	T	Y	T	T	T	T	T	T	T	T	T	T	T	Y	T	T	T	T	T	Y	T	T
chr1	2384359	8.4367	3.6586e-09	0.2329	C	T	Y	C	C	C	C	Y	C	Y	Y	Y	Y	Y	Y	C	C	C	Y	C	C	C	C	C	Y	C	C	C	C	C	C	C	C	C	C	C	Y	C	C	C	C	C	Y	C	C
chr1	2384488	3.6296	2.3462e-04	0.0979	C	T	Y	C	C	C	C	Y	C	Y	Y	Y	Y	Y	Y	C	C	C	Y	C	C	C	C	C	Y	C	C	C	C	C	C	C	C	C	C	C	Y	C	C	C	C	C	Y	C	C
chr1	2384551	4.4283	3.7296e-05	0.1214	T	G	T	T	T	T	T	T	T	T	T	T	T	T	T	T	T	T	T	T	T	T	T	-	T	T	T	T	T	T	T	T	T	T	T	T	T	T	T	T	T	T	T	T	T
chr1	2384579	4.4283	3.7296e-05	0.1214	T	C	T	T	T	T	T	T	T	T	T	T	T	T	T	T	T	T	T	T	T	T	T	-	T	T	T	T	T	T	T	T	T	T	T	T	T	T	T	T	T	T	T	T	T
chr1	2384637	4.4522	3.5303e-05	0.1221	T	C	T	T	T	T	T	T	T	T	T	T	T	T	T	T	T	T	T	T	T	T	T	T	T	T	T	T	T	T	T	T	T	T	T	T	T	T	T	T	T	T	T	T	T
chr1	2384691	6.6725	2.1258e-07	0.1853	T	C	Y	T	T	T	T	Y	T	Y	Y	Y	Y	Y	Y	T	T	T	Y	T	T	T	T	T	Y	T	T	T	T	T	T	T	-	T	T	T	Y	Y	T	T	T	T	Y	T	T
chr1	2384710	3.3361	4.6125e-04	0.0891	T	C	Y	T	T	T	T	Y	T	Y	Y	Y	Y	Y	Y	T	T	T	Y	T	T	T	T	T	Y	T	T	T	T	T	T	T	T	T	T	T	Y	T	T	T	T	T	Y	T	T
chr1	2384751	3.6296	2.3462e-04	0.0979	A	G	R	A	A	A	A	R	A	R	R	R	R	R	R	A	A	A	R	A	A	A	A	A	R	A	A	A	A	A	A	A	A	A	A	A	R	A	A	A	A	A	R	A	A
chr1	2384910	4.1398	7.2484e-05	0.1129	G	A	R	A	A	A	A	R	G	R	R	R	R	R	R	G	G	A	R	G	G	G	A	A	R	A	A	A	A	A	A	A	-	R	R	G	R	R	A	G	G	R	R	A	A
chr1	2384916	3.7849	1.6408e-04	0.1025	T	C	Y	C	C	C	C	Y	T	Y	Y	Y	Y	Y	Y	T	T	C	Y	T	T	T	C	C	Y	C	C	C	C	C	C	C	-	Y	Y	T	Y	Y	C	T	T	Y	Y	C	C
chr1	2384917	4.2976	5.0401e-05	0.1176	A	G	R	G	G	G	G	R	A	R	R	R	R	R	R	A	A	G	R	A	A	A	G	G	R	G	G	G	G	G	G	G	-	R	R	A	R	R	G	A	A	R	R	G	G
chr1	2385015	3.6296	2.3462e-04	0.0979	C	T	Y	C	C	C	C	Y	C	Y	Y	Y	Y	Y	Y	C	C	C	Y	C	C	C	C	C	Y	C	C	C	C	C	C	C	C	C	C	C	Y	C	C	C	C	C	Y	C	C
chr1	2385192	4.6078	2.4675e-05	0.1266	T	G	K	G	G	G	G	K	T	K	K	K	K	K	K	T	T	G	K	T	T	T	G	G	K	G	G	G	G	G	G	G	G	K	K	T	K	K	G	T	K	K	K	G	-
chr1	2385216	3.6296	2.3462e-04	0.0979	G	A	R	G	G	G	G	R	G	R	R	R	R	R	R	G	G	G	R	G	G	G	G	G	R	G	G	G	G	G	G	G	G	G	G	G	R	G	G	G	G	G	R	G	G
chr1	2385273	5.5432	2.8629e-06	0.1536	G	C	S	G	G	G	G	S	G	S	S	S	S	S	S	G	G	G	S	G	G	G	G	G	S	G	G	G	G	G	G	G	G	G	G	G	S	G	G	G	G	G	S	G	G
chr1	2385317	7.2415	5.7350e-08	0.2009	A	G	R	A	A	A	A	R	A	R	R	R	R	R	R	A	A	A	R	A	A	A	A	A	R	A	A	A	A	A	A	A	A	A	A	A	R	A	A	A	A	A	R	A	A
chr1	2385348	6.4804	3.3079e-07	0.1800	C	T	Y	C	C	C	C	Y	C	Y	Y	Y	Y	Y	Y	C	C	C	Y	C	C	C	C	C	Y	C	C	C	C	C	C	C	C	C	C	C	Y	C	C	C	C	C	Y	C	C
chr1	2385780	3.0625	8.6599e-04	0.0810	C	G	S	C	C	C	C	S	C	S	S	S	S	S	S	C	C	C	S	C	C	C	C	C	S	C	C	C	C	C	C	C	C	C	C	C	C	C	C	C	C	C	-	C	C
chr1	2385819	3.9948	1.0121e-04	0.1087	T	C	Y	T	T	T	T	Y	T	Y	Y	Y	Y	Y	Y	T	T	T	Y	T	T	T	T	T	Y	T	T	T	T	T	T	T	T	T	T	T	T	T	T	T	Y	T	Y	T	T
chr1	2385963	4.4561	3.4986e-05	0.1222	T	C	Y	T	T	T	T	Y	T	Y	Y	Y	Y	Y	Y	T	T	T	Y	T	T	T	T	T	Y	T	T	T	T	T	T	Y	T	T	T	T	Y	T	T	T	T	T	Y	T	T
chr1	2386098	6.3874	4.0983e-07	0.1774	C	T	Y	C	C	C	C	Y	C	Y	Y	Y	Y	Y	Y	C	C	C	Y	C	C	C	C	C	Y	C	C	C	C	C	C	C	-	C	C	C	Y	C	C	C	C	C	Y	C	C
chr1	2386368	4.5484	2.8287e-05	0.1249	C	T	Y	C	C	C	C	Y	C	Y	Y	Y	Y	Y	Y	C	C	C	Y	C	C	C	C	C	Y	C	C	Y	C	C	C	C	C	C	C	C	Y	C	C	C	Y	C	Y	C	C
chr1	2386374	5.3945	4.0320e-06	0.1494	C	T	Y	C	C	C	C	Y	C	Y	Y	Y	Y	Y	Y	C	C	C	Y	C	C	C	C	C	Y	C	C	-	C	C	C	C	C	C	C	C	Y	C	C	C	C	C	Y	C	C
chr1	2386533	3.4480	3.5646e-04	0.0925	T	C	Y	C	C	C	C	Y	T	Y	Y	Y	Y	Y	Y	T	T	C	Y	T	T	T	C	-	Y	C	C	C	C	-	C	C	C	C	Y	T	Y	Y	C	T	T	Y	Y	C	C
chr1	2386572	5.9568	1.1045e-06	0.1654	C	T	Y	C	C	C	C	Y	C	Y	Y	Y	Y	Y	Y	C	C	C	Y	C	C	C	C	-	Y	C	C	C	C	C	C	C	C	C	C	C	Y	C	C	C	C	C	Y	C	C
chr1	2386608	3.4940	3.2060e-04	0.0938	G	A	R	G	G	G	G	R	G	R	R	R	R	R	R	G	G	G	R	G	G	G	G	-	R	G	-	G	G	G	G	G	-	G	G	R	R	R	G	G	R	G	A	G	G
chr1	2386824	3.3467	4.5007e-04	0.0894	G	T	K	T	T	T	T	K	G	K	K	K	K	K	K	G	G	K	K	G	G	G	T	T	K	T	K	T	T	T	T	T	-	K	K	G	K	K	T	G	G	K	K	T	K
chr1	2388215	3.8672	1.3578e-04	0.1049	A	G	A	R	A	A	A	A	A	A	A	A	A	A	A	A	A	A	A	A	A	A	A	A	A	A	A	G	A	R	A	A	A	R	R	A	A	A	A	A	A	R	A	A	R
chr1	2390531	11.1487	7.1013e-12	0.3011	T	G	K	T	T	T	T	K	T	K	K	K	K	K	K	T	T	T	K	T	T	T	T	T	K	T	T	T	T	T	T	T	T	T	T	T	T	T	T	T	T	T	T	T	T
chr1	2391151	11.2128	6.1260e-12	0.3027	G	C	S	G	G	G	G	S	G	S	S	S	S	S	S	G	G	G	S	G	G	G	G	G	S	G	G	G	G	G	G	G	G	G	G	G	G	G	G	G	G	G	G	G	G
chr1	2391820	9.6812	2.0835e-10	0.2649	G	A	R	G	G	G	G	R	G	R	R	R	R	R	R	G	G	G	R	G	G	G	G	G	R	G	G	R	G	R	G	G	-	G	G	G	G	G	G	G	G	G	G	G	G
chr1	2391877	3.1339	7.3462e-04	0.0831	A	C	M	C	C	C	C	M	A	M	M	M	M	M	M	A	A	C	M	A	A	A	C	C	M	C	C	C	C	C	C	C	-	M	M	A	M	M	C	M	A	M	M	C	C
chr1	2392693	10.4605	3.4634e-11	0.2843	C	A	M	C	C	C	C	M	C	M	M	M	M	M	M	C	C	C	M	C	C	C	C	C	M	C	C	C	C	C	C	C	-	C	C	C	C	C	C	C	C	C	C	C	C
chr1	2393254	3.2114	6.1462e-04	0.0854	C	G	S	G	G	G	G	S	C	S	S	S	S	S	S	C	C	G	S	C	C	C	G	G	S	G	G	G	G	G	G	G	G	S	S	S	S	S	G	S	C	S	S	G	S
chr1	2393401	3.0869	8.1873e-04	0.0817	C	A	M	A	A	A	A	M	C	M	M	M	M	M	M	C	C	A	M	C	C	C	A	A	M	A	A	A	A	A	A	A	A	A	M	M	M	M	A	M	C	M	M	A	-
chr1	2393478	3.2163	6.0770e-04	0.0855	A	G	R	G	G	G	G	R	A	R	R	R	R	R	R	A	A	G	R	A	A	A	G	G	R	G	G	G	G	G	G	G	G	R	R	R	R	R	G	R	A	R	R	G	-
chr1	2394031	5.8929	1.2797e-06	0.1635	C	T	Y	C	C	C	C	Y	C	Y	Y	Y	Y	Y	Y	C	C	C	Y	C	C	C	Y	-	Y	C	C	C	C	C	C	C	C	C	C	C	C	C	C	C	C	C	C	C	C
chr1	2394928	5.8982	1.2642e-06	0.1637	A	G	R	A	A	A	A	R	A	R	R	R	R	R	R	A	A	A	R	A	A	A	A	A	R	A	A	A	A	A	A	A	A	A	A	A	A	A	A	A	A	A	A	A	A
chr1	2395711	3.5416	2.8737e-04	0.0952	C	T	Y	T	T	T	T	Y	C	Y	Y	Y	Y	Y	Y	C	C	T	Y	C	C	C	T	T	Y	T	T	T	T	T	T	T	T	Y	Y	C	Y	Y	T	Y	C	Y	Y	T	Y
chr1	2396089	11.1480	7.1126e-12	0.3011	A	T	W	A	A	A	A	W	A	W	W	W	W	W	W	A	A	A	W	A	A	A	A	A	W	A	A	A	A	A	A	A	A	A	A	A	A	A	A	A	A	A	A	A	A
chr1	2396222	3.8540	1.3997e-04	0.1045	T	G	K	T	T	T	T	K	T	K	T	K	K	K	K	T	T	T	K	T	T	T	T	T	K	T	T	T	T	T	T	T	T	K	K	G	K	K	T	K	K	T	K	T	K
chr1	2396724	3.8935	1.2780e-04	0.1057	A	G	R	G	G	G	G	R	A	R	R	R	R	R	R	A	A	G	R	A	A	A	G	G	R	G	G	G	G	G	G	G	G	R	R	A	R	R	G	A	A	R	R	G	R
chr1	2396731	4.6581	2.1975e-05	0.1281	A	G	R	G	G	G	G	R	A	R	R	R	R	R	R	A	A	G	R	A	A	A	G	G	R	G	G	G	G	G	G	G	G	R	R	A	R	R	G	A	A	R	R	G	R
chr1	2397636	3.3902	4.0723e-04	0.0907	C	T	Y	T	T	T	T	Y	C	Y	Y	Y	Y	Y	Y	C	C	T	Y	C	C	C	T	T	Y	T	T	T	T	T	T	T	T	Y	Y	C	Y	Y	T	Y	C	Y	Y	T	T
chr1	2397705	3.2417	5.7316e-04	0.0863	G	T	K	T	T	T	T	K	G	K	K	K	K	K	K	G	G	T	K	G	G	G	T	T	K	T	T	T	T	T	T	T	T	T	K	G	K	K	T	G	G	K	K	T	K
chr1	2399500	3.2225	5.9911e-04	0.0857	G	A	G	G	G	G	G	G	G	G	R	G	G	G	G	G	G	G	G	G	G	G	G	G	G	G	G	G	G	G	G	G	G	G	G	G	G	R	G	G	G	G	G	G	G
chr1	2401282	4.4061	3.9256e-05	0.1208	G	A	G	G	G	G	G	G	G	G	G	G	G	G	G	G	G	G	G	G	G	G	G	G	G	G	G	G	G	G	G	G	G	G	G	R	R	R	G	G	G	G	A	G	G
chr1	2401570	3.0139	9.6859e-04	0.0795	A	G	G	G	G	G	G	G	R	G	G	G	G	G	G	R	R	G	G	R	R	R	G	G	G	G	G	G	G	G	G	G	G	G	R	G	G	G	G	G	G	G	-	G	G
chr1	2401604	4.5891	2.5758e-05	0.1261	C	T	C	C	C	C	C	C	C	C	C	C	C	C	C	C	C	C	C	C	C	C	C	C	C	C	C	C	C	C	C	C	C	C	C	Y	Y	Y	C	C	C	C	T	C	C
chr1	2402291	3.4636	3.4386e-04	0.0929	G	A	G	G	G	G	G	G	G	G	G	G	G	G	G	G	G	G	G	G	G	G	G	G	G	G	G	G	G	G	G	G	G	G	G	R	R	R	G	G	G	G	A	G	G
chr1	2402298	3.9578	1.1019e-04	0.1076	G	A	G	G	G	G	G	G	G	G	G	G	G	G	G	G	G	G	G	G	G	G	G	G	G	G	G	G	G	G	G	G	G	G	R	R	R	R	G	G	G	G	A	G	G
chr1	2402342	4.9957	1.0101e-05	0.1379	A	G	A	A	A	A	A	A	A	A	A	A	A	A	A	A	A	A	A	A	A	A	A	A	A	A	A	A	A	A	A	A	A	A	A	R	R	R	A	A	A	A	G	A	A
chr1	2402366	5.0016	9.9625e-06	0.1381	C	G	C	C	C	C	C	C	C	C	C	C	C	C	C	C	C	C	C	C	C	C	C	C	C	C	C	C	C	C	C	C	C	C	C	S	S	S	C	C	C	C	G	C	C
chr1	2402595	3.9296	1.1760e-04	0.1067	A	G	A	A	A	A	A	A	A	A	A	A	A	A	A	A	A	A	A	A	A	A	A	A	A	A	A	A	A	A	A	A	A	A	A	R	R	R	A	A	A	A	G	A	A
chr1	2402644	5.0147	9.6683e-06	0.1385	G	A	G	G	G	G	G	G	G	G	G	G	G	G	G	G	G	G	G	G	G	G	G	G	G	G	G	G	G	G	G	G	G	G	G	R	R	R	G	G	G	G	A	G	G
chr1	2403141	5.0147	9.6683e-06	0.1385	T	G	T	T	T	T	T	T	T	T	T	T	T	T	T	T	T	T	T	T	T	T	T	T	T	T	T	T	T	T	T	T	T	T	T	K	K	K	T	T	T	T	G	T	T
chr1	2404097	4.6870	2.0561e-05	0.1290	A	G	A	A	A	A	A	A	A	A	A	A	A	A	A	A	A	A	A	A	A	A	A	A	A	A	A	A	A	A	A	A	A	A	A	R	R	R	A	A	A	A	G	A	A
chr1	2406657	9.5581	2.7664e-10	0.2618	G	A	R	G	G	G	G	R	G	R	R	R	R	R	R	G	G	G	R	G	G	G	G	G	R	G	G	G	G	G	G	G	-	G	R	G	G	R	G	R	G	G	G	G	G
chr1	2406738	4.9467	1.1305e-05	0.1365	C	T	C	C	C	C	C	C	C	C	C	C	C	C	C	C	C	C	C	C	C	C	C	C	C	C	C	C	C	C	C	C	C	C	C	Y	Y	C	C	C	C	C	Y	C	C
chr1	2406842	5.0469	8.9773e-06	0.1394	T	C	T	T	T	T	T	T	T	T	T	T	T	T	T	T	T	T	T	T	T	T	T	T	T	T	T	T	T	T	T	T	T	T	T	Y	Y	T	T	Y	T	T	Y	T	T
chr1	2407865	4.6938	2.0240e-05	0.1292	A	G	A	A	A	A	A	A	A	A	A	A	A	A	A	A	A	A	A	A	A	A	A	-	A	A	A	A	A	A	A	A	A	-	A	R	R	A	A	A	R	A	G	A	A
chr1	2408117	3.7823	1.6508e-04	0.1024	G	A	R	G	G	G	G	R	G	R	G	R	R	R	R	G	G	G	R	G	G	G	G	G	R	G	G	G	G	G	G	G	G	G	G	G	-	G	G	G	G	G	G	G	G
chr1	2409045	4.3450	4.5183e-05	0.1190	T	C	T	T	T	T	T	T	Y	T	T	T	T	T	T	Y	Y	T	T	Y	Y	Y	T	-	T	T	T	T	T	T	T	T	T	T	T	-	T	Y	T	T	T	Y	T	T	T
chr1	2410346	5.5330	2.9309e-06	0.1533	G	A	G	G	G	G	G	G	G	G	G	G	G	G	G	G	G	G	G	G	G	G	G	R	G	R	G	G	G	R	R	G	G	G	G	G	G	R	G	G	G	G	G	G	G
chr1	2410379	3.7769	1.6716e-04	0.1022	C	T	Y	C	C	C	C	Y	C	Y	T	Y	Y	Y	Y	C	C	C	Y	C	C	C	C	C	Y	C	C	C	C	C	C	C	C	Y	C	Y	C	Y	C	C	C	C	C	C	C
chr1	2410423	3.8108	1.5460e-04	0.1032	T	C	Y	T	T	T	T	Y	T	Y	C	Y	Y	Y	Y	T	T	T	Y	T	T	T	T	T	Y	T	T	T	T	T	T	T	T	Y	T	Y	T	Y	T	T	T	T	T	T	T
chr1	2412510	12.9588	1.0995e-13	0.3435	A	G	A	A	A	A	A	A	A	A	A	A	A	A	A	A	A	A	A	A	A	A	A	A	A	A	A	A	A	A	A	A	A	A	A	A	A	A	A	A	A	A	A	A	A
chr1	2412854	4.3570	4.3953e-05	0.1193	C	A	C	C	C	C	C	-	C	C	C	C	C	C	C	C	C	C	C	C	C	C	C	C	C	C	C	C	C	C	C	C	C	C	C	C	C	C	C	C	C	C	C	C	C
chr1	2413993	3.9656	1.0825e-04	0.1078	T	A	T	T	T	T	T	T	T	T	T	T	T	T	T	T	T	T	T	T	T	T	T	T	T	T	T	T	-	T	T	T	T	T	T	T	T	T	T	T	T	T	W	T	T
chr1	2414195	3.0859	8.2047e-04	0.0817	T	C	T	T	T	T	T	T	T	T	T	T	T	T	T	T	T	T	T	T	T	T	T	T	T	T	T	T	T	T	T	T	T	T	T	T	T	T	Y	T	T	T	Y	Y	T
chr1	2414322	4.1035	7.8793e-05	0.1119	T	C	T	T	T	T	T	T	T	T	T	T	T	T	T	T	T	T	T	T	T	T	T	T	T	T	T	T	T	T	T	T	T	T	T	T	T	T	T	T	T	T	Y	T	T
chr1	2416248	3.2654	5.4273e-04	0.0870	G	A	R	G	G	G	G	R	G	R	R	R	R	R	-	G	G	G	R	G	G	G	G	G	R	G	G	G	G	G	G	G	-	R	G	G	G	R	G	G	R	G	G	G	G
chr1	2416323	3.0307	9.3168e-04	0.0800	G	A	R	G	G	G	G	R	G	R	R	R	R	R	R	G	G	G	R	G	G	G	G	G	R	G	G	G	G	G	G	G	-	R	G	G	-	G	G	G	G	G	R	G	G
chr1	2416416	9.9812	1.0443e-10	0.2724	G	A	R	G	G	G	G	R	G	R	R	R	R	R	R	G	G	G	R	G	G	G	G	G	R	G	G	G	G	G	G	G	-	R	G	G	-	R	G	G	R	G	G	G	G
chr1	2416470	8.0010	9.9767e-09	0.2214	G	A	R	G	G	G	G	R	G	R	R	R	R	R	R	G	G	G	R	G	G	G	G	G	R	G	G	G	G	G	G	G	G	G	G	G	-	R	G	G	R	G	G	G	G
chr1	2419606	4.5340	2.9238e-05	0.1245	T	C	Y	T	T	T	T	Y	T	Y	Y	Y	Y	Y	Y	T	T	T	Y	T	T	T	T	-	Y	T	T	T	T	T	T	T	T	T	T	T	Y	T	T	T	T	T	Y	T	T
chr1	2419651	4.8761	1.3302e-05	0.1344	G	A	R	G	G	G	G	R	G	R	R	R	R	R	R	G	G	G	R	G	G	G	G	G	R	G	G	G	G	G	G	G	G	G	G	G	R	G	G	G	G	G	G	G	G
chr1	2419813	4.8050	1.5668e-05	0.1324	G	A	R	A	A	A	A	R	G	R	R	R	R	R	R	G	G	A	R	G	G	G	A	A	R	A	A	A	A	A	A	A	A	-	R	G	R	R	A	G	G	R	R	A	A
chr1	2420053	6.3869	4.1027e-07	0.1774	T	G	K	T	T	T	T	K	T	K	K	K	K	K	K	T	T	T	K	T	T	T	T	T	K	T	T	T	T	T	T	T	T	T	T	T	K	T	T	T	T	T	T	T	T
chr1	2420431	5.5262	2.9771e-06	0.1531	G	A	R	G	G	G	G	R	G	R	R	R	R	R	R	G	G	G	R	G	G	G	G	G	R	G	G	G	G	G	G	G	G	G	G	G	-	G	G	G	G	G	G	G	G
chr1	2420536	12.9547	1.1100e-13	0.3434	C	G	C	C	C	C	C	C	C	C	C	C	C	C	C	C	C	C	C	C	C	C	C	C	C	C	C	C	C	C	C	C	C	C	C	C	C	C	C	C	C	C	S	C	C
chr1	2421218	4.3606	4.3592e-05	0.1194	A	G	A	G	G	G	G	A	A	A	A	A	A	A	A	A	A	G	A	A	A	A	G	G	A	G	G	G	G	G	G	G	G	G	R	A	R	R	G	A	R	R	G	G	-
chr1	2421606	3.8907	1.2861e-04	0.1056	T	C	T	T	T	T	T	T	T	T	T	T	T	T	T	T	T	T	T	T	T	T	Y	Y	T	Y	T	T	Y	C	Y	T	C	T	T	T	T	Y	Y	T	T	T	T	Y	T
chr1	2421835	3.4852	3.2720e-04	0.0936	G	C	S	C	C	C	C	S	G	S	S	S	S	S	S	G	G	C	S	G	G	G	C	C	S	-	C	C	C	C	C	C	C	S	S	G	S	S	C	G	-	S	-	C	C
chr1	2421998	3.1850	6.5317e-04	0.0846	T	A	T	T	T	T	T	T	T	T	T	T	T	T	T	T	T	T	T	T	T	T	W	W	T	W	T	T	W	A	W	T	A	T	T	T	T	W	W	T	T	T	W	W	T
chr1	2422247	3.0102	9.7672e-04	0.0794	A	G	A	A	A	A	A	A	A	A	A	A	A	A	A	A	A	A	A	A	A	A	R	R	A	R	A	A	R	G	R	A	-	A	A	-	A	R	R	A	A	A	R	R	A
chr1	2423556	11.8691	1.3518e-12	0.3183	C	G	C	C	C	C	C	C	C	C	C	C	C	C	C	C	C	C	C	C	C	C	C	C	C	C	C	C	S	C	C	C	C	C	C	S	C	S	C	C	S	C	S	C	C
chr1	2423608	8.2729	5.3345e-09	0.2286	G	A	R	G	G	G	G	R	G	R	R	R	R	R	R	G	G	G	R	G	G	G	G	G	R	G	G	G	G	G	G	G	-	-	G	G	G	R	G	R	R	G	G	G	-
chr1	2423617	3.4057	3.9293e-04	0.0912	A	G	R	A	A	A	A	R	A	R	A	R	R	R	R	A	A	A	R	A	A	A	R	A	R	A	A	A	A	A	A	A	-	A	A	A	A	R	A	A	R	A	A	A	A
chr1	2423986	6.1307	7.4005e-07	0.1702	C	A	A	A	A	A	A	A	M	A	A	A	A	A	A	M	M	A	A	M	M	M	A	A	A	A	A	A	A	A	A	A	A	A	M	A	M	A	A	A	A	A	A	A	A
chr1	2424984	7.7533	1.7650e-08	0.2148	T	C	T	T	T	T	T	T	T	T	T	T	T	T	T	T	T	T	T	T	T	T	T	T	T	T	T	T	T	T	T	T	T	T	T	T	Y	Y	T	T	Y	T	T	T	T
chr1	2425076	6.3438	4.5307e-07	0.1762	T	C	T	T	T	T	T	T	T	T	T	T	T	T	T	T	T	T	T	T	T	T	T	T	T	T	T	T	T	T	T	T	T	T	T	T	T	Y	T	T	Y	T	T	T	T
chr1	2425262	5.8137	1.5356e-06	0.1613	C	G	C	C	C	C	C	C	C	C	C	C	C	C	C	C	C	C	C	C	C	C	C	C	C	C	C	C	C	C	C	C	C	C	C	C	S	S	C	C	-	C	C	C	C
chr1	2425286	3.7295	1.8642e-04	0.1008	C	T	T	T	T	T	T	T	Y	T	T	T	T	T	T	Y	Y	T	T	Y	Y	Y	T	T	T	T	T	T	T	T	T	T	T	Y	Y	C	Y	Y	T	Y	Y	T	Y	T	T
chr1	2425349	6.5497	2.8204e-07	0.1819	T	C	T	T	T	T	T	T	T	T	T	T	T	T	T	T	T	T	T	T	T	T	T	T	T	T	T	T	T	T	T	T	-	T	T	T	T	Y	T	T	C	T	T	T	T
chr1	2425512	3.1112	7.7402e-04	0.0824	G	A	G	A	A	A	A	G	G	G	G	G	G	G	G	G	G	A	G	G	G	G	A	-	G	A	A	A	A	A	A	A	G	A	R	G	R	R	A	G	R	R	G	A	R
chr1	2425673	11.3212	4.7736e-12	0.3053	A	C	C	C	C	C	C	C	M	C	C	C	C	C	C	M	M	C	C	M	M	M	C	-	C	C	C	C	C	C	C	C	C	C	M	M	C	M	C	C	M	C	C	C	C
chr1	2426543	5.8518	1.4068e-06	0.1624	A	T	W	A	A	A	A	W	A	W	W	W	W	W	W	A	A	A	W	A	A	A	A	A	W	A	A	A	A	A	A	A	A	A	A	A	W	W	A	A	W	A	W	A	A
chr1	2426544	5.8518	1.4068e-06	0.1624	G	C	S	G	G	G	G	S	G	S	S	S	S	S	S	G	G	G	S	G	G	G	G	G	S	G	G	G	G	G	G	G	G	G	G	G	S	S	G	G	S	G	S	G	G
chr1	2427622	4.2718	5.3479e-05	0.1168	T	G	K	T	T	T	T	K	T	K	K	K	K	K	K	T	T	T	K	T	T	T	T	T	K	T	T	T	T	T	T	T	T	T	-	T	T	K	T	T	K	T	K	T	T
chr1	2427843	3.0285	9.3659e-04	0.0799	G	C	S	G	G	G	G	S	G	S	S	S	S	S	S	G	G	G	S	G	G	G	G	G	S	G	G	G	G	G	G	G	G	G	-	S	S	S	G	G	S	G	S	G	-
chr1	2428266	3.2312	5.8722e-04	0.0860	C	T	Y	C	C	C	C	Y	C	Y	C	Y	Y	Y	Y	C	C	C	Y	C	C	C	C	C	Y	C	C	C	C	C	C	C	C	C	C	C	Y	Y	C	Y	T	C	Y	C	C
chr1	2428737	3.8514	1.4080e-04	0.1044	A	G	R	A	A	A	A	R	A	R	R	R	R	R	R	A	A	A	R	A	A	A	A	A	R	A	A	A	A	A	A	A	-	-	R	G	R	R	A	A	R	A	R	A	A
chr1	2428862	5.0630	8.6492e-06	0.1399	T	C	T	T	T	T	T	T	T	T	T	T	T	T	T	T	T	T	T	T	T	T	T	T	T	T	T	T	T	T	T	T	T	T	T	T	Y	Y	T	T	Y	T	T	T	T
chr1	2429205	4.0113	9.7438e-05	0.1092	T	C	Y	T	T	T	T	Y	T	Y	Y	Y	Y	Y	Y	T	T	T	Y	T	T	T	T	T	Y	T	T	T	T	T	T	T	T	T	T	T	Y	Y	T	T	Y	T	T	T	T
chr1	2429291	3.3441	4.5282e-04	0.0894	T	G	K	T	T	T	T	K	T	K	K	K	K	K	K	T	T	T	K	T	T	T	T	T	K	T	T	T	T	T	T	T	T	T	K	G	K	K	T	T	K	T	K	T	T
chr1	2430200	4.0872	8.1809e-05	0.1114	G	A	R	G	G	G	G	R	G	R	R	R	R	R	R	G	G	G	R	G	G	G	G	-	R	G	G	G	G	G	G	G	G	G	G	G	-	R	G	G	R	G	G	G	G
chr1	2431668	3.7276	1.8723e-04	0.1008	C	T	Y	C	C	C	C	Y	C	Y	Y	Y	Y	Y	Y	C	C	C	Y	C	C	C	C	C	Y	C	C	C	C	C	C	C	C	C	C	C	C	Y	C	C	Y	C	C	C	C
chr1	2432867	3.8101	1.5486e-04	0.1032	T	C	Y	T	T	T	T	Y	T	Y	Y	Y	Y	Y	Y	T	T	T	Y	T	T	T	T	T	Y	T	T	T	T	T	T	T	T	Y	T	Y	Y	Y	T	T	Y	T	T	T	T
chr1	2432930	4.3508	4.4587e-05	0.1191	C	T	Y	C	C	C	C	Y	C	Y	Y	Y	Y	Y	Y	C	C	C	Y	C	C	C	C	C	Y	C	C	C	C	C	C	C	C	C	C	Y	Y	Y	C	C	Y	C	Y	C	C
chr1	2433030	8.1776	6.6429e-09	0.2260	A	T	W	A	A	A	A	W	A	W	W	W	W	W	W	A	A	A	W	A	A	A	A	A	W	A	A	A	A	A	A	A	-	A	A	-	W	W	A	A	W	A	A	A	A
chr1	2433087	7.4466	3.5763e-08	0.2065	G	C	S	G	G	G	G	S	G	S	S	S	S	S	S	G	G	G	S	G	G	G	G	-	S	G	G	G	G	G	G	G	G	G	G	-	S	S	G	G	S	G	G	G	G
chr1	2433240	8.1792	6.6184e-09	0.2261	C	T	Y	C	C	C	C	Y	C	Y	Y	Y	Y	Y	Y	C	C	C	Y	C	C	C	C	C	Y	C	C	C	C	C	C	C	C	C	C	C	Y	Y	C	C	Y	C	C	C	C
chr1	2433289	3.9135	1.2204e-04	0.1063	C	T	Y	C	C	C	C	Y	C	Y	Y	Y	Y	Y	Y	C	C	C	Y	C	C	C	C	C	Y	C	C	C	C	C	C	C	C	C	C	C	Y	Y	C	C	Y	C	C	C	C
chr1	2433290	4.9674	1.0779e-05	0.1371	G	A	R	G	G	G	G	R	G	R	R	R	R	R	R	G	G	G	R	G	G	G	G	G	R	G	G	G	G	G	G	G	G	G	G	G	R	R	G	G	R	G	G	G	G
chr1	2433292	6.4072	3.9156e-07	0.1780	C	T	Y	C	C	C	C	Y	C	Y	Y	Y	Y	Y	Y	C	C	C	Y	C	C	C	C	C	Y	C	C	C	Y	C	C	C	C	C	C	C	Y	Y	C	C	Y	C	C	C	C
chr1	2443934	6.2415	5.7352e-07	0.1733	T	C	C	C	C	C	C	C	Y	C	Y	C	C	C	C	Y	Y	C	C	Y	Y	Y	C	C	C	C	C	C	C	C	C	C	Y	C	Y	C	Y	C	C	C	C	C	Y	C	C
chr1	2444037	6.7024	1.9842e-07	0.1862	T	G	K	T	T	T	T	K	T	K	T	K	K	K	K	T	T	T	K	T	T	T	T	T	K	T	T	T	T	T	T	T	T	T	T	T	K	T	T	T	T	T	T	T	T
chr1	2449071	4.2846	5.1930e-05	0.1172	A	C	C	C	C	C	C	C	M	C	C	C	C	C	C	M	M	C	C	M	M	M	C	C	C	C	C	C	C	C	C	C	C	C	M	M	C	C	C	M	C	C	C	C	C
chr1	2456601	6.2826	5.2170e-07	0.1745	G	A	G	G	G	G	G	G	G	G	G	G	G	G	G	G	G	G	G	G	G	G	G	G	G	G	G	G	G	G	G	G	G	R	G	G	R	G	G	R	G	G	R	G	G
chr1	2456745	3.0103	9.7653e-04	0.0794	A	G	R	G	G	G	G	R	A	R	R	R	R	R	R	A	A	G	R	A	A	A	G	G	R	G	G	G	G	G	G	G	-	G	R	R	G	R	G	R	A	R	R	G	G
chr1	2457332	3.2437	5.7062e-04	0.0864	C	T	T	C	C	C	C	T	C	T	Y	T	T	T	T	C	C	C	T	C	C	C	C	C	T	C	C	C	C	C	C	C	C	C	C	Y	Y	Y	C	Y	Y	C	Y	C	-
chr1	2457365	3.6106	2.4512e-04	0.0973	G	A	A	A	A	A	A	A	G	A	R	A	A	A	A	G	G	A	A	G	G	G	A	A	A	A	A	A	A	A	A	A	A	A	R	R	A	R	A	R	R	R	R	A	A
chr1	2461780	13.8353	1.4612e-14	0.3631	T	C	Y	T	T	T	T	Y	T	Y	Y	Y	Y	Y	Y	T	T	T	Y	T	T	T	T	T	Y	T	T	T	T	T	T	T	T	T	T	T	T	T	T	T	Y	T	Y	T	T
chr1	2461921	4.7609	1.7341e-05	0.1311	G	A	R	G	G	G	G	R	G	R	R	R	R	R	R	G	G	G	R	G	G	G	G	G	R	G	G	G	G	G	G	G	-	G	G	G	G	G	G	G	G	G	R	G	G
chr1	2462450	6.1928	6.4157e-07	0.1720	G	A	G	G	G	G	G	G	G	G	G	G	G	G	G	G	G	G	G	G	G	G	G	G	G	G	G	G	G	G	G	G	G	G	G	G	G	G	G	G	G	G	R	G	G
chr1	2463423	3.4632	3.4420e-04	0.0929	C	T	C	T	T	T	T	C	C	C	Y	C	C	C	C	C	C	T	C	C	C	C	T	T	C	T	T	T	T	T	T	T	T	Y	Y	Y	Y	Y	T	T	T	Y	Y	T	-
chr1	2463474	3.2690	5.3831e-04	0.0871	A	G	A	A	A	A	A	A	A	A	R	A	A	A	A	A	A	A	A	A	A	A	A	-	A	A	A	A	A	A	A	A	A	A	R	R	R	R	A	G	R	A	R	A	A
chr1	2464133	6.3524	4.4420e-07	0.1764	A	G	G	G	G	G	G	G	A	G	G	G	G	G	G	A	A	G	G	A	A	A	G	-	G	G	G	G	G	G	G	G	G	-	R	G	R	G	G	G	G	R	R	G	G
chr1	2464219	11.9816	1.0434e-12	0.3209	G	A	G	G	G	G	G	G	G	G	G	G	G	G	G	G	G	G	G	G	G	G	G	-	G	G	G	G	G	G	G	G	G	G	G	G	G	G	G	G	G	G	G	G	G
chr1	2465547	6.2938	5.0840e-07	0.1748	A	G	R	A	A	A	A	R	A	R	R	R	R	R	R	-	A	A	R	A	A	A	A	A	R	A	A	A	A	A	A	-	A	A	-	R	A	A	A	R	A	A	R	A	A
chr1	2465787	3.3788	4.1798e-04	0.0904	C	T	T	C	C	C	C	T	Y	T	T	T	T	T	T	Y	Y	C	T	Y	Y	Y	C	C	T	C	C	C	C	C	C	C	C	-	Y	Y	-	Y	C	Y	T	Y	Y	C	C
chr1	2466427	3.9679	1.0767e-04	0.1079	C	T	Y	C	C	C	C	Y	C	Y	C	Y	Y	Y	Y	C	C	C	Y	C	C	C	C	C	Y	C	C	C	C	C	C	C	C	C	C	C	C	C	C	C	C	C	Y	C	C
chr1	2468704	4.1299	7.4148e-05	0.1126	C	T	T	C	C	C	C	T	C	T	Y	T	T	T	T	C	C	C	T	C	C	C	C	C	T	C	C	C	C	C	C	C	C	C	C	T	C	Y	C	C	Y	C	Y	C	C
chr1	2469403	3.4165	3.8331e-04	0.0915	T	C	Y	T	T	T	T	Y	T	Y	T	Y	Y	Y	Y	T	T	T	Y	T	T	T	T	T	Y	T	T	T	T	T	T	T	T	T	-	T	T	T	T	T	T	T	Y	T	T
chr1	2470637	4.0829	8.2626e-05	0.1113	G	T	G	G	G	G	G	G	K	G	K	G	G	G	G	K	K	G	G	K	K	K	G	G	G	G	G	G	G	G	G	G	G	-	-	K	G	K	G	K	T	K	G	G	G
chr1	2470643	3.4632	3.4421e-04	0.0929	G	A	G	G	G	G	G	G	R	G	R	G	G	G	G	R	R	G	G	R	R	R	G	G	G	G	G	G	G	G	G	G	G	-	-	R	G	R	G	R	A	R	R	G	G
chr1	2470691	3.2040	6.2512e-04	0.0852	C	T	Y	C	C	C	C	Y	C	Y	Y	Y	Y	Y	Y	C	C	C	Y	C	C	C	C	C	Y	C	C	C	C	C	C	C	C	C	C	C	C	C	C	C	C	C	Y	C	Y
chr1	2471723	4.3348	4.6260e-05	0.1187	G	A	R	G	G	G	G	R	G	R	R	R	R	R	R	G	G	G	R	G	G	G	G	G	R	G	G	G	G	G	G	G	G	G	G	G	G	G	G	G	G	G	R	G	R
chr1	2472016	3.8656	1.3627e-04	0.1048	G	A	G	G	G	G	G	G	R	G	R	G	G	G	G	R	R	G	G	R	R	R	G	G	G	G	G	G	G	G	G	G	-	G	G	A	G	R	G	R	R	R	G	G	G
chr1	2472166	6.8715	1.3443e-07	0.1908	G	A	G	G	G	G	G	G	R	G	G	G	G	G	G	R	R	G	G	R	R	R	G	-	G	G	G	G	G	G	G	G	G	G	G	R	G	G	G	G	G	R	G	G	G
chr1	2472781	7.0332	9.2633e-08	0.1953	G	A	R	G	G	G	G	R	G	R	R	R	R	R	R	G	G	G	R	G	G	G	G	G	R	G	G	G	G	G	G	G	G	G	G	G	G	G	G	G	G	G	G	G	G
chr1	2473069	4.5357	2.9124e-05	0.1245	A	G	R	A	A	A	A	R	A	R	R	R	R	R	R	A	A	A	R	A	A	A	A	A	R	A	A	A	A	A	A	A	A	A	A	A	R	R	A	A	R	A	R	A	A
chr1	2475306	4.2051	6.2359e-05	0.1149	T	G	G	G	G	G	G	G	T	G	K	G	G	G	G	T	T	G	G	T	T	T	G	G	G	G	G	G	G	G	G	G	G	G	K	T	K	K	G	T	T	K	T	G	G
chr1	2475571	6.6830	2.0751e-07	0.1856	G	A	R	G	G	G	G	R	G	R	G	R	R	R	R	G	G	G	R	G	G	G	G	G	R	G	G	G	G	G	G	G	G	G	G	G	R	G	G	G	G	G	G	G	G
chr1	2475804	5.4562	3.4978e-06	0.1511	C	T	Y	C	C	C	C	Y	C	Y	C	Y	Y	Y	Y	C	C	C	Y	C	C	C	C	C	Y	C	C	C	C	C	C	C	-	C	C	C	C	C	C	C	C	C	Y	C	C
chr1	2476379	7.1194	7.5962e-08	0.1976	C	T	C	C	C	C	C	C	Y	C	C	C	C	C	C	Y	Y	C	C	Y	Y	Y	C	C	C	C	C	C	C	C	C	C	C	C	C	C	C	C	C	C	C	Y	Y	C	C
chr1	2476965	5.7696	1.6997e-06	0.1601	G	A	R	G	G	G	G	R	G	R	R	R	R	R	R	G	G	G	R	G	G	G	G	G	R	G	G	G	G	G	G	G	G	G	G	G	R	G	G	G	G	G	R	G	G
chr1	2478543	10.1010	7.9254e-11	0.2754	C	A	M	C	C	C	C	M	C	M	M	M	M	M	M	C	C	C	M	C	C	C	C	C	M	-	C	C	C	C	C	C	C	C	C	C	C	C	C	C	C	C	M	C	C
chr1	2479157	3.3509	4.4573e-04	0.0896	C	T	Y	C	C	C	C	Y	C	Y	T	Y	Y	Y	Y	C	C	C	Y	C	C	C	C	C	Y	C	C	C	C	C	C	C	-	C	C	C	Y	C	C	C	C	C	C	C	C
chr1	2479409	3.2552	5.5562e-04	0.0867	G	A	R	G	G	G	G	R	G	R	G	R	R	R	R	G	G	G	R	G	G	G	G	G	R	G	G	G	G	G	G	G	R	G	G	G	G	G	G	G	G	G	G	G	G
chr1	2479450	4.2351	5.8198e-05	0.1157	G	A	R	A	A	A	A	R	G	R	G	R	R	R	R	G	G	A	R	G	G	G	A	A	R	A	A	A	A	A	A	A	A	A	R	R	A	R	A	G	R	R	R	A	A
chr1	2479463	5.1603	6.9130e-06	0.1427	A	G	R	A	A	A	A	R	A	R	A	R	R	R	R	A	A	A	R	A	A	A	A	A	R	A	A	A	A	A	A	A	A	A	A	A	A	-	A	A	R	A	A	A	A
chr1	2479511	7.0776	8.3631e-08	0.1965	T	C	Y	T	T	T	T	Y	T	Y	T	Y	Y	Y	Y	T	T	T	Y	T	T	T	T	T	Y	T	T	T	T	T	T	T	T	T	T	T	T	T	T	T	T	T	T	T	T
chr1	2479515	5.3560	4.4055e-06	0.1483	T	C	Y	T	T	T	T	Y	T	Y	T	Y	Y	Y	Y	T	T	T	Y	T	T	T	T	T	Y	T	T	T	T	T	T	T	T	T	T	T	T	T	T	T	T	T	T	T	T
chr1	2479637	7.4561	3.4986e-08	0.2068	C	T	Y	C	C	C	C	Y	C	Y	C	Y	Y	Y	Y	C	C	C	Y	C	C	C	C	C	Y	C	C	C	C	C	C	C	C	C	C	C	C	C	C	C	C	C	C	C	C
chr1	2480015	6.2964	5.0538e-07	0.1749	G	A	G	G	G	G	G	G	G	G	G	G	G	G	G	G	G	G	G	G	G	G	G	G	G	G	G	G	G	G	G	G	G	G	G	G	G	G	G	G	G	G	G	G	G
chr1	2480327	4.6585	2.1955e-05	0.1281	G	A	A	G	G	G	G	A	G	A	R	A	A	A	A	G	G	G	A	G	G	G	G	G	A	G	G	G	G	G	G	G	G	G	G	G	R	G	G	G	G	G	G	G	G
chr1	2480408	3.3662	4.3035e-04	0.0900	G	A	A	G	G	G	G	A	G	A	R	A	A	A	A	G	G	G	A	G	G	G	G	G	A	G	G	G	G	G	R	G	G	G	G	G	G	R	G	G	G	G	G	G	G
chr1	2480696	9.8532	1.4021e-10	0.2692	G	A	R	G	G	G	G	R	G	R	R	R	R	R	R	G	G	G	R	G	G	G	G	G	R	G	G	G	G	G	G	G	G	G	G	G	G	G	G	G	G	G	G	G	G
chr1	2482060	3.0228	9.4888e-04	0.0798	G	C	G	G	G	G	G	G	S	G	G	G	G	G	G	S	S	G	G	S	S	S	G	G	G	G	G	G	G	G	G	G	G	G	G	S	G	G	G	S	G	S	G	G	G
chr1	2482079	8.5367	2.9062e-09	0.2355	G	T	G	G	G	G	G	G	G	G	G	G	G	G	G	G	G	G	G	G	G	G	G	-	G	G	G	G	G	G	G	G	G	G	G	G	G	G	G	K	G	G	G	G	G
chr1	2482094	3.4701	3.3877e-04	0.0931	A	G	R	A	A	A	A	R	A	R	A	R	R	R	R	A	A	A	R	A	A	A	A	A	R	A	A	A	A	A	A	A	A	A	A	R	A	A	A	A	A	A	R	A	A
chr1	2482859	3.7819	1.6525e-04	0.1024	A	G	A	A	A	A	A	A	R	A	A	A	A	A	A	R	R	A	A	R	R	R	A	A	A	A	A	A	A	A	A	A	A	A	A	R	A	A	A	A	A	R	A	A	A
chr1	2483183	3.1215	7.5592e-04	0.0827	G	A	G	R	R	R	R	G	G	G	G	G	G	G	G	G	G	G	G	G	G	G	G	G	G	G	G	G	G	G	G	G	G	G	R	G	R	G	G	G	G	R	G	G	G
chr1	2484872	4.6625	2.1754e-05	0.1282	G	C	S	G	G	G	G	S	G	S	G	S	S	S	S	G	G	G	S	G	G	G	G	G	S	G	G	G	G	G	G	G	G	G	G	G	S	G	G	G	G	-	G	G	G
chr1	2484933	4.3515	4.4517e-05	0.1192	G	A	R	G	G	G	G	R	G	R	G	R	R	R	R	G	G	G	R	G	G	G	G	G	R	G	G	G	G	G	G	G	G	G	G	G	-	G	G	G	G	G	G	G	G
chr1	2484956	4.0069	9.8415e-05	0.1090	C	G	S	C	C	C	C	S	C	S	C	S	S	S	S	C	C	C	S	C	C	C	C	C	S	C	C	C	C	C	C	C	C	C	C	C	C	C	C	C	C	C	C	C	C
chr1	2485040	4.2798	5.2501e-05	0.1171	C	T	Y	C	C	C	C	Y	C	Y	C	Y	Y	Y	Y	C	C	C	Y	C	C	C	C	C	Y	C	C	C	C	C	C	C	C	C	C	C	Y	C	C	C	C	C	C	C	C
chr1	2485245	3.7521	1.7697e-04	0.1015	C	G	S	C	C	C	C	S	C	S	C	S	S	S	S	C	C	C	S	C	C	C	C	C	S	C	C	C	C	C	C	C	C	C	C	C	S	C	C	S	C	C	C	C	C
chr1	2485538	5.9004	1.2578e-06	0.1638	C	T	Y	C	C	C	C	Y	C	Y	C	Y	Y	Y	Y	C	C	C	Y	C	C	C	C	C	Y	C	C	C	C	C	C	C	C	C	C	C	Y	C	C	C	C	C	C	C	C
chr1	2485556	4.1966	6.3598e-05	0.1146	A	G	G	A	A	A	A	G	A	G	R	G	G	G	G	A	A	A	G	A	A	A	A	A	G	A	A	A	A	A	A	A	A	-	R	R	R	R	A	R	R	A	R	A	-
chr1	2488294	6.0224	9.4964e-07	0.1672	G	C	G	G	G	G	G	G	G	G	G	G	G	G	G	G	G	G	G	G	G	G	G	G	G	G	G	G	G	G	G	G	-	G	S	G	G	S	G	G	S	G	G	G	G
chr1	2488693	5.7513	1.7729e-06	0.1595	C	T	C	C	C	C	C	C	Y	C	C	C	C	C	C	Y	Y	C	C	Y	Y	Y	C	C	C	C	C	C	C	C	C	C	C	C	C	C	C	C	-	C	C	Y	C	C	C
chr1	2490426	5.4629	3.4441e-06	0.1513	G	A	R	G	G	G	G	R	G	R	G	R	R	R	R	G	G	G	R	G	G	G	G	G	R	G	G	G	G	G	G	G	G	G	G	G	G	G	G	G	G	G	R	G	G
chr1	2490525	5.9199	1.2026e-06	0.1643	G	A	R	G	G	G	G	R	G	R	G	R	R	R	R	G	G	G	R	G	G	G	G	G	R	G	G	G	G	G	R	G	G	G	G	G	G	G	G	G	G	G	R	G	G
chr1	2490648	7.9051	1.2442e-08	0.2188	C	T	Y	C	C	C	C	Y	C	Y	C	Y	Y	Y	Y	C	C	C	Y	C	C	C	C	C	Y	C	C	C	C	C	C	C	C	C	C	C	C	C	C	C	C	C	Y	C	C
chr1	2490960	7.8537	1.4006e-08	0.2174	C	T	Y	C	C	C	C	Y	C	Y	C	Y	Y	Y	Y	C	C	C	Y	C	C	C	C	C	Y	C	C	C	C	C	C	C	C	C	C	C	C	C	C	C	C	C	Y	C	C
chr1	2491001	4.4738	3.3593e-05	0.1227	C	T	Y	C	C	C	C	Y	C	Y	C	Y	Y	Y	Y	C	C	C	Y	C	C	C	C	C	Y	C	C	C	C	C	C	C	C	C	C	C	C	Y	C	C	Y	C	Y	C	C
chr1	2492211	3.0033	9.9241e-04	0.0792	G	A	A	G	G	G	G	A	R	A	R	A	A	A	A	R	R	G	A	R	R	R	G	G	A	G	G	G	G	G	G	G	-	G	G	G	R	R	G	A	G	R	A	G	-
chr1	2492214	3.0491	8.9300e-04	0.0806	G	A	A	G	G	G	G	A	R	A	R	A	A	A	A	R	R	G	A	R	R	R	G	G	A	G	G	G	G	G	G	G	-	G	G	G	R	R	G	A	G	R	A	G	-
chr1	2492350	7.9668	1.0795e-08	0.2205	G	A	R	G	G	G	G	R	G	R	G	R	R	R	R	G	G	G	R	G	G	G	G	G	R	G	G	G	G	G	G	G	G	G	G	G	G	G	G	G	G	G	R	G	G
chr1	2493917	3.9628	1.0893e-04	0.1077	G	C	S	G	G	G	G	S	G	S	S	S	S	S	S	G	G	G	S	G	G	G	G	G	S	G	G	G	G	G	G	-	-	G	S	G	G	G	G	C	G	G	S	G	-
chr1	2494724	3.4466	3.5759e-04	0.0924	G	T	G	G	G	G	G	G	K	G	G	G	G	G	G	K	K	G	G	K	K	K	G	G	G	G	G	G	G	G	G	G	G	K	G	G	G	G	G	G	K	K	G	G	G
chr1	2496170	5.8758	1.3311e-06	0.1631	A	G	R	G	G	G	G	R	R	R	A	R	R	R	R	R	R	G	R	R	R	R	G	G	R	G	G	G	G	G	G	G	G	G	R	G	G	R	G	R	G	G	G	G	-
chr1	2496596	4.9315	1.1707e-05	0.1361	G	C	S	G	G	G	G	S	G	S	C	S	S	S	S	G	G	G	S	G	G	G	G	G	S	G	G	G	G	G	G	G	G	G	G	S	S	G	G	S	G	G	G	G	G
chr1	2497479	5.0738	8.4375e-06	0.1402	C	T	T	C	C	C	C	T	C	T	Y	T	T	T	T	C	C	C	T	C	C	C	C	C	T	C	C	C	C	C	C	C	C	-	C	Y	C	C	C	C	C	C	Y	C	Y
chr1	2497484	8.9333	1.1659e-09	0.2458	C	G	S	C	C	C	C	S	C	S	C	S	S	S	S	C	C	C	S	C	C	C	C	C	S	C	C	C	C	C	C	C	C	C	C	C	C	C	C	C	C	C	S	C	C
chr1	2497854	5.7503	1.7768e-06	0.1595	C	T	Y	C	C	-	C	Y	Y	Y	C	Y	Y	Y	Y	Y	Y	C	Y	Y	Y	Y	C	C	Y	C	C	C	C	C	C	C	C	C	C	C	-	C	C	C	C	Y	C	C	C
chr1	2498023	10.7925	1.6125e-11	0.2925	C	T	Y	C	C	C	C	Y	C	Y	Y	Y	Y	Y	Y	C	C	C	Y	C	C	C	C	-	Y	C	C	C	C	C	C	C	C	C	C	C	-	C	C	C	C	C	C	C	C
chr1	2498858	8.8736	1.3380e-09	0.2443	C	T	Y	C	C	C	C	Y	C	Y	Y	Y	Y	Y	Y	C	-	C	Y	C	C	C	C	C	Y	C	C	C	C	C	C	C	-	C	C	C	C	C	C	C	C	C	C	C	C
chr1	2499306	4.1053	7.8468e-05	0.1119	C	T	C	C	C	C	C	C	Y	C	C	C	C	C	C	Y	Y	C	C	Y	Y	Y	C	C	C	C	C	C	C	C	C	C	-	C	C	C	C	C	C	Y	C	Y	C	C	C
chr1	2499382	3.4121	3.8713e-04	0.0914	C	T	C	C	C	C	C	C	Y	C	C	C	C	C	C	Y	Y	C	C	Y	Y	Y	C	C	C	C	C	C	C	C	C	C	C	C	C	-	C	C	C	Y	C	Y	C	C	C
chr1	2499597	7.9851	1.0349e-08	0.2209	G	T	G	G	G	G	G	G	K	G	G	G	G	G	G	K	K	G	G	K	K	K	G	G	G	G	G	G	G	G	G	G	G	G	G	G	G	G	G	G	G	K	G	G	G
chr1	2499873	3.2292	5.8991e-04	0.0859	G	A	G	G	G	G	G	G	R	G	G	G	G	G	G	R	R	G	G	R	R	R	G	G	G	G	G	G	G	G	G	G	G	G	G	G	G	G	G	R	G	R	G	G	G
chr1	2499887	3.1891	6.4706e-04	0.0847	A	C	A	A	A	A	A	A	M	A	A	A	A	A	A	M	M	A	A	M	M	M	A	A	A	A	A	A	A	A	A	A	A	-	A	C	M	M	A	C	M	M	A	A	M
chr1	2501283	4.7932	1.6099e-05	0.1320	C	T	Y	C	C	C	C	Y	C	Y	Y	Y	Y	Y	Y	C	C	C	Y	C	C	C	C	-	Y	C	C	C	C	C	C	C	C	C	C	C	C	C	C	Y	C	C	-	C	C
chr1	2501617	3.0424	9.0701e-04	0.0804	C	A	A	A	A	A	A	A	C	A	A	A	A	A	A	C	C	A	A	C	C	C	A	A	A	A	A	A	A	A	A	A	A	A	M	M	A	A	A	C	M	M	-	A	A
chr1	2504083	3.4206	3.7963e-04	0.0916	G	A	R	G	G	G	G	R	G	R	R	R	R	R	R	G	G	G	R	G	G	G	G	G	R	G	G	G	G	G	G	G	G	G	G	G	G	R	G	G	G	G	G	G	G
chr1	2505790	3.5867	2.5899e-04	0.0966	C	G	G	G	G	G	G	G	C	G	G	G	G	G	G	C	C	G	G	C	C	C	G	G	G	G	G	G	G	G	G	G	G	G	S	G	G	S	G	G	-	C	G	G	G
chr1	2507330	4.0215	9.5174e-05	0.1095	T	C	Y	T	T	T	T	Y	T	Y	T	Y	Y	Y	Y	T	T	T	Y	T	T	T	T	T	Y	T	T	T	T	T	T	-	T	T	T	T	T	T	T	T	T	T	T	T	T
chr1	2507718	28.0151	9.6593e-29	0.6116	A	G	A	A	A	A	A	A	A	A	A	A	A	A	A	A	A	A	A	A	A	A	A	A	A	A	A	A	A	A	A	A	A	A	A	A	A	A	A	A	A	A	A	A	A
chr1	2507987	3.7750	1.6787e-04	0.1022	A	C	A	A	M	A	A	A	A	A	A	A	A	A	A	A	A	M	A	A	A	A	M	M	A	M	M	A	A	A	A	A	A	A	A	A	A	A	A	A	A	A	A	A	A
chr1	2508010	5.2928	5.0957e-06	0.1465	G	C	G	G	G	G	G	G	G	G	G	G	G	G	G	G	G	G	G	G	G	G	G	G	G	G	G	G	G	G	G	G	G	G	G	G	G	G	G	G	G	G	G	G	G
chr1	2515163	12.0037	9.9151e-13	0.3214	A	G	G	G	G	G	G	G	R	G	G	G	G	G	G	R	R	G	G	R	R	R	G	G	G	G	G	G	G	G	G	G	G	G	R	G	G	G	G	G	G	G	G	G	G
chr1	2515391	3.2814	5.2317e-04	0.0875	A	G	A	G	G	G	G	A	A	A	R	A	A	A	A	A	A	G	A	A	A	A	G	G	A	G	G	G	G	G	G	G	G	G	R	A	G	R	G	A	A	R	A	G	-
chr1	2515395	4.0926	8.0807e-05	0.1115	A	G	A	G	G	G	G	A	A	A	R	A	A	A	A	A	A	G	A	A	A	A	G	G	A	G	G	G	G	G	G	G	G	G	R	A	G	R	G	A	A	R	R	G	-
chr1	2516014	4.8671	1.3581e-05	0.1342	C	G	S	C	C	C	C	S	C	S	C	S	S	S	S	C	C	C	S	C	C	C	C	C	S	C	C	C	C	C	C	C	C	C	C	C	S	S	C	C	S	C	C	C	C
chr1	2520443	7.1283	7.4429e-08	0.1979	G	A	G	G	G	G	G	G	R	G	G	G	G	G	G	R	R	G	G	R	R	R	G	G	G	G	G	G	G	G	G	G	G	G	G	R	G	G	G	G	G	R	G	G	G
chr1	2520620	4.9721	1.0663e-05	0.1372	T	G	K	T	T	T	T	K	T	K	T	K	K	K	K	T	T	T	K	T	T	T	T	T	K	T	T	T	T	T	T	-	T	T	T	T	T	T	T	T	T	T	T	T	T
chr1	2528375	4.5050	3.1258e-05	0.1237	G	C	C	G	G	G	G	C	G	C	S	C	C	C	C	G	G	G	C	G	G	G	G	G	C	G	G	G	G	G	G	G	G	G	G	S	S	S	G	G	C	G	S	G	G
chr1	2529938	4.2703	5.3671e-05	0.1168	T	C	C	C	C	C	C	C	Y	C	C	C	C	C	C	Y	Y	C	C	Y	Y	Y	C	C	C	C	C	C	C	C	-	C	C	C	Y	Y	C	Y	C	C	C	C	C	C	C
chr1	2531198	3.4072	3.9159e-04	0.0912	G	A	G	G	G	G	G	G	G	G	R	G	G	G	G	G	G	R	G	G	G	G	G	G	G	G	R	R	R	G	G	G	G	G	G	R	R	R	G	A	R	G	G	G	-
chr1	2532061	5.8320	1.4723e-06	0.1618	C	T	Y	C	C	C	C	Y	C	Y	C	Y	Y	Y	Y	C	C	C	Y	C	C	C	C	-	Y	C	C	C	C	C	C	C	C	C	C	C	Y	C	C	C	C	C	C	C	C
chr1	2532265	4.5337	2.9261e-05	0.1245	G	C	S	G	G	G	G	S	G	S	G	S	S	S	S	G	G	G	S	G	G	G	G	G	S	G	G	G	G	G	G	G	G	G	G	G	G	G	G	G	G	G	S	G	G
chr1	2533264	4.0160	9.6389e-05	0.1093	T	C	Y	T	T	T	T	Y	T	Y	Y	Y	Y	Y	Y	T	T	T	Y	T	T	T	T	T	Y	T	T	T	T	T	T	T	T	-	T	T	Y	T	T	T	T	T	Y	T	-
chr1	2534661	3.6083	2.4645e-04	0.0972	A	G	G	G	G	G	G	G	A	G	R	G	G	G	G	A	A	G	G	A	A	A	G	-	G	G	G	G	G	G	G	G	G	G	R	G	R	R	G	A	G	R	G	G	G
chr1	2534666	3.3745	4.2213e-04	0.0903	T	C	C	C	C	C	C	C	T	C	Y	C	C	C	C	T	T	C	C	T	T	T	C	-	C	C	C	C	C	C	C	C	C	C	Y	C	Y	Y	C	T	C	Y	Y	C	C
chr1	2536866	3.1708	6.7485e-04	0.0842	C	A	M	C	C	C	C	M	C	M	C	M	M	M	M	C	C	C	M	C	C	C	C	M	M	M	C	C	C	C	C	C	C	C	C	M	C	M	C	C	M	C	M	C	C
chr1	2537037	4.4542	3.5137e-05	0.1222	G	A	A	A	A	A	A	A	R	A	A	A	A	A	A	R	R	A	A	R	R	R	A	A	A	A	A	A	A	A	A	A	A	A	R	R	A	A	A	R	A	A	A	A	A
chr1	2537158	4.9603	1.0957e-05	0.1369	C	T	Y	-	T	T	T	Y	C	Y	Y	Y	Y	Y	Y	C	C	T	Y	C	C	C	T	T	Y	T	T	T	T	T	T	T	T	T	Y	-	Y	Y	T	T	Y	Y	T	T	T
chr1	2537983	3.5129	3.0697e-04	0.0944	G	T	G	G	G	G	G	G	K	G	G	G	G	G	G	K	K	G	G	K	K	K	G	G	G	G	G	G	G	G	G	G	G	G	G	G	G	G	G	K	G	K	K	G	G
chr1	2538362	3.1615	6.8951e-04	0.0839	A	G	A	R	A	R	R	A	A	A	A	A	A	A	A	A	A	A	A	A	A	A	A	A	A	A	A	A	R	A	A	R	A	R	A	R	A	R	A	R	A	A	R	A	R
chr1	2538371	3.5972	2.5283e-04	0.0969	T	C	T	C	C	C	C	T	T	T	T	T	T	T	T	T	T	C	T	T	T	T	C	C	T	C	C	C	C	C	C	C	C	C	Y	Y	Y	Y	C	Y	T	Y	Y	C	C
chr1	2539704	3.2616	5.4747e-04	0.0869	G	A	G	G	G	G	G	G	G	G	G	G	G	G	G	G	G	G	G	G	G	G	G	G	G	G	G	G	G	G	G	G	G	G	G	R	G	G	G	G	G	G	G	G	G
chr1	2539858	8.7111	1.9448e-09	0.2400	C	A	M	C	C	C	C	M	C	M	C	M	M	M	M	C	C	C	M	C	C	C	C	C	M	C	C	C	C	C	C	C	C	C	C	C	C	C	C	C	C	C	C	C	C
chr1	2542335	3.2989	5.0250e-04	0.0880	G	A	G	G	G	G	G	G	R	G	G	G	G	G	G	R	R	G	G	R	R	R	G	G	G	G	G	G	G	G	G	G	G	G	G	G	G	G	G	G	G	R	G	G	R
chr1	2544287	5.6949	2.0189e-06	0.1579	C	T	C	C	C	C	C	C	Y	C	C	C	C	C	C	Y	Y	C	C	Y	Y	Y	C	C	C	C	C	C	C	C	C	C	C	C	C	C	C	Y	C	C	C	Y	C	C	C
chr1	2544350	3.4597	3.4698e-04	0.0928	G	A	G	G	G	G	G	G	R	G	G	G	G	G	G	R	R	G	G	R	R	R	G	G	G	G	G	G	G	G	G	R	G	G	G	G	G	R	G	G	G	R	G	G	-
chr1	2546441	3.1728	6.7171e-04	0.0843	C	T	C	C	C	C	C	C	Y	C	C	C	C	C	C	Y	Y	C	C	Y	Y	Y	C	C	C	C	C	C	C	C	C	C	C	C	C	C	Y	C	C	C	C	Y	Y	C	C
chr1	2546649	4.7478	1.7875e-05	0.1307	T	G	T	T	T	T	T	T	T	T	T	T	T	T	T	T	T	K	T	T	T	T	T	T	T	T	K	T	T	T	T	T	T	-	T	T	T	K	T	T	T	T	G	T	T
chr1	2546891	3.8873	1.2963e-04	0.1055	T	C	T	T	T	T	T	T	T	T	T	T	T	T	T	T	T	T	T	T	T	T	T	T	T	T	T	T	T	T	T	T	T	T	T	T	T	Y	T	T	T	T	Y	T	T
chr1	2547335	3.5388	2.8920e-04	0.0952	A	G	A	A	A	A	A	A	A	A	A	A	A	A	A	A	A	A	A	A	A	A	A	A	A	A	A	A	A	A	A	A	-	A	A	A	A	R	A	A	A	A	A	A	A
chr1	2547695	3.9354	1.1605e-04	0.1069	C	T	C	C	C	C	C	C	Y	C	C	C	C	C	C	Y	Y	C	C	Y	Y	Y	C	C	C	C	C	C	C	C	C	C	C	C	C	Y	C	Y	C	C	C	Y	C	C	C
chr1	2548296	3.1417	7.2159e-04	0.0833	A	G	A	A	A	A	A	A	R	A	A	A	A	A	A	R	R	A	A	R	R	R	A	A	A	A	A	A	A	A	A	A	-	-	A	G	-	R	A	A	A	R	R	A	R
chr1	2548934	5.8948	1.2740e-06	0.1636	T	C	C	T	T	T	T	C	T	C	Y	C	C	C	C	T	T	T	C	T	T	T	T	T	C	T	T	T	T	T	T	T	-	T	Y	C	Y	Y	T	Y	C	T	C	T	T
chr1	2549162	3.3419	4.5512e-04	0.0893	T	C	T	Y	C	C	C	T	T	T	T	T	T	T	T	T	T	C	T	T	T	T	C	C	T	C	C	C	C	C	C	C	C	Y	T	C	Y	Y	C	T	Y	T	T	C	Y
chr1	2550112	3.2833	5.2079e-04	0.0875	G	A	R	G	G	G	G	R	G	R	G	R	R	R	R	G	G	G	R	G	G	G	G	G	R	G	G	G	G	G	G	G	G	G	G	G	G	G	G	G	G	G	R	G	G
chr1	2550571	5.6794	2.0922e-06	0.1575	C	T	C	T	T	T	T	C	C	C	C	C	C	C	C	C	C	T	C	C	C	C	T	T	C	T	T	T	T	T	T	T	T	T	Y	C	Y	Y	T	C	C	Y	C	T	-
chr1	2550586	3.6441	2.2691e-04	0.0983	C	T	Y	T	T	T	T	Y	C	Y	Y	Y	Y	Y	Y	C	C	T	Y	C	C	C	T	-	Y	T	T	T	T	T	T	T	T	T	Y	Y	Y	Y	T	C	C	Y	C	T	-
chr1	2550751	6.5985	2.5203e-07	0.1833	A	G	A	A	A	A	A	A	A	A	A	A	A	A	A	A	A	A	A	A	A	A	A	A	A	A	A	A	A	A	A	A	A	A	A	A	A	A	A	A	A	A	A	A	A
chr1	2550907	4.8282	1.4852e-05	0.1331	A	G	A	G	G	G	G	A	A	A	A	A	A	A	A	A	A	G	A	A	A	A	G	G	A	G	G	G	G	G	G	G	-	G	R	A	R	R	G	A	A	R	A	G	-
chr1	2551774	3.7443	1.8016e-04	0.1013	G	T	G	T	T	T	T	G	G	G	G	G	G	G	G	G	G	T	G	G	G	G	T	T	G	T	T	T	T	T	T	T	-	T	K	G	K	K	T	G	G	K	G	T	T
chr1	2552032	3.0477	8.9591e-04	0.0805	G	A	G	A	A	A	A	G	R	G	G	G	G	G	G	R	R	A	G	R	R	R	A	A	G	A	A	A	A	A	A	A	A	A	R	R	R	R	A	G	A	A	R	A	-
chr1	2552323	25.2056	6.2284e-26	0.5715	G	A	R	G	G	G	G	R	G	R	G	R	R	R	R	G	G	G	R	G	G	G	G	G	R	G	G	G	G	G	G	G	G	G	G	G	G	G	G	G	G	G	G	G	G
chr1	2552424	5.5716	2.6819e-06	0.1544	G	C	G	C	C	C	C	G	G	G	G	G	G	G	G	G	G	C	G	G	G	G	C	C	G	C	C	C	C	C	C	C	C	S	S	G	S	S	C	G	G	S	G	C	C
chr1	2552561	6.6011	2.5058e-07	0.1834	C	G	C	G	G	G	G	C	C	C	C	C	C	C	C	C	C	G	C	C	C	C	G	G	C	G	G	G	G	G	G	G	G	S	S	C	S	S	G	C	C	S	C	G	S
chr1	2552570	6.2678	5.3975e-07	0.1741	A	G	A	G	G	G	G	A	A	A	A	A	A	A	A	A	A	G	A	A	A	A	G	G	A	G	G	G	G	G	G	G	G	R	R	A	R	R	G	A	A	R	A	G	R
chr1	2552651	7.0482	8.9495e-08	0.1957	T	C	T	T	T	T	T	T	T	T	T	T	T	T	T	T	T	T	T	T	T	T	Y	-	T	-	T	T	Y	Y	T	T	T	T	T	T	T	T	T	T	T	T	T	T	-
chr1	2552682	4.9474	1.1286e-05	0.1365	T	C	T	T	T	T	T	T	T	T	T	T	T	T	T	T	T	T	T	T	T	T	T	T	T	T	T	T	T	T	T	T	T	T	T	T	T	T	T	T	T	T	T	T	T
chr1	2552739	3.1800	6.6075e-04	0.0845	G	C	C	G	G	G	G	C	G	C	C	C	C	C	C	G	G	G	C	G	G	G	G	G	C	G	G	G	G	G	G	G	G	G	S	S	S	S	G	S	C	G	C	G	G
chr1	2552768	4.8842	1.3057e-05	0.1347	T	C	T	C	C	C	C	T	T	T	T	T	T	T	T	T	T	C	T	T	T	T	C	C	T	C	C	C	C	C	C	C	C	C	Y	T	Y	Y	C	T	T	Y	T	C	C
chr1	2552808	5.2867	5.1676e-06	0.1463	G	A	G	A	-	A	A	G	G	G	G	G	G	G	G	G	G	A	G	G	G	G	A	-	G	A	A	A	A	A	A	A	A	A	R	G	R	R	A	G	G	R	G	A	A
chr1	2553028	5.9760	1.0567e-06	0.1659	C	T	C	T	T	T	T	C	C	C	C	C	C	C	C	C	C	T	C	C	C	C	T	T	C	T	T	T	T	T	T	T	T	Y	Y	C	Y	Y	T	C	Y	Y	C	T	Y
chr1	2553036	8.1943	6.3923e-09	0.2265	A	G	A	A	A	A	A	A	A	A	A	A	A	A	A	A	A	A	A	A	A	A	A	A	A	A	A	A	A	A	A	A	A	A	A	A	A	A	A	A	A	A	A	A	A
chr1	2553137	4.7618	1.7304e-05	0.1311	T	C	Y	C	C	C	C	Y	T	Y	Y	Y	Y	Y	Y	T	T	C	Y	T	T	T	C	C	Y	C	C	C	C	C	C	C	C	C	Y	T	Y	Y	C	T	T	Y	T	C	Y
chr1	2553452	12.3981	3.9989e-13	0.3306	G	T	G	G	G	G	G	G	G	G	G	G	G	G	G	G	G	G	G	G	G	G	G	G	G	G	G	G	G	G	G	G	G	G	G	G	G	G	G	G	-	G	G	G	G
chr1	2553521	3.1614	6.8962e-04	0.0839	C	T	C	T	T	T	T	C	C	C	C	C	C	C	C	C	C	T	C	C	C	C	T	T	C	T	T	T	T	T	T	T	-	-	Y	C	Y	Y	T	C	C	Y	C	T	T
chr1	2554050	3.7908	1.6189e-04	0.1026	A	G	R	A	A	A	A	R	A	R	R	R	R	R	R	A	A	A	R	A	A	A	A	A	R	A	A	A	A	A	A	A	A	A	R	A	A	A	A	A	A	A	A	A	A
chr1	2554293	6.9526	1.1152e-07	0.1930	G	T	K	G	G	G	G	K	G	K	K	K	K	K	K	G	G	G	K	G	G	G	G	G	K	G	G	G	G	G	G	G	G	G	G	G	G	G	G	G	G	G	G	G	G
chr1	2554830	3.5710	2.6855e-04	0.0961	C	T	Y	C	C	C	C	Y	C	Y	Y	Y	Y	Y	Y	C	C	C	Y	C	C	C	C	C	Y	C	C	C	C	C	C	C	C	C	Y	Y	C	Y	C	T	Y	C	Y	C	-
chr1	2554999	4.6786	2.0961e-05	0.1287	G	A	R	A	A	A	A	R	G	R	R	R	R	R	R	G	G	A	R	G	G	G	A	A	R	A	A	A	A	A	A	A	A	-	R	G	R	R	A	R	G	R	R	A	R
chr1	2555271	9.4556	3.5025e-10	0.2592	A	G	A	A	A	A	A	A	A	A	A	A	A	A	A	A	A	A	A	A	A	A	A	A	A	A	A	A	A	A	A	A	A	A	A	A	A	A	A	A	A	A	A	A	A
chr1	2555309	3.0342	9.2434e-04	0.0801	T	G	K	T	T	T	T	K	T	K	K	K	K	K	K	T	T	T	K	T	T	T	T	T	K	T	T	T	T	T	T	T	T	-	T	K	K	K	T	K	K	T	K	T	T
chr1	2555476	3.4036	3.9482e-04	0.0911	T	C	C	C	C	C	C	C	Y	C	C	C	C	C	C	Y	Y	C	C	Y	Y	Y	C	-	C	C	C	C	C	C	C	C	C	C	Y	C	C	C	C	C	C	C	C	C	C
chr1	2555813	10.4847	3.2758e-11	0.2849	G	A	G	G	G	G	G	G	R	G	G	G	G	G	G	R	R	G	G	R	R	R	G	G	G	G	G	G	G	G	G	G	G	G	G	G	-	G	G	G	-	R	G	G	G
chr1	2556597	3.7840	1.6446e-04	0.1024	T	C	Y	T	T	T	T	Y	T	Y	T	Y	Y	Y	Y	T	T	T	Y	T	T	T	T	T	Y	T	T	T	T	T	T	T	T	T	T	T	T	T	T	T	T	T	Y	T	T
chr1	2556933	3.8284	1.4847e-04	0.1037	A	G	A	G	G	G	G	A	A	A	R	A	A	A	A	A	A	G	A	A	A	A	G	-	A	G	G	G	G	G	G	G	G	G	R	R	G	R	G	A	R	R	R	G	G
chr1	2556974	4.7360	1.8365e-05	0.1304	A	G	A	A	A	A	A	A	A	A	R	A	A	A	A	A	A	A	A	A	A	A	A	-	A	A	A	A	A	A	A	A	A	A	A	R	R	A	A	A	R	A	R	A	R
chr1	2557997	3.8844	1.3048e-04	0.1054	C	G	C	C	C	C	C	C	C	C	C	C	C	C	C	C	C	C	C	C	C	C	C	C	C	C	C	C	C	C	C	C	C	C	C	C	C	C	C	C	C	C	C	C	C
chr1	2558417	4.4747	3.3516e-05	0.1228	T	C	T	T	T	T	T	T	T	T	T	T	T	T	T	T	T	T	T	T	T	T	T	T	T	T	T	T	T	T	T	T	T	T	T	T	T	T	T	T	T	T	T	T	T
chr1	2560290	5.0869	8.1874e-06	0.1405	T	C	T	T	T	T	T	T	T	T	Y	T	T	T	T	T	T	T	T	T	T	T	T	T	T	T	T	T	T	T	T	T	T	T	T	Y	Y	T	T	T	Y	T	Y	T	T
chr1	2560296	3.8112	1.5446e-04	0.1032	T	C	T	T	T	T	T	T	T	T	Y	T	T	T	T	T	T	T	T	T	T	T	T	T	T	T	T	T	T	T	T	T	T	Y	T	Y	Y	T	T	T	Y	T	Y	T	T
chr1	2560383	4.4747	3.3516e-05	0.1228	C	T	C	C	C	C	C	C	C	C	C	C	C	C	C	C	C	C	C	C	C	C	C	C	C	C	C	C	C	C	C	C	C	C	C	C	C	C	C	C	C	C	C	C	C
chr1	2565936	7.7596	1.7394e-08	0.2149	G	C	S	G	G	G	G	S	G	S	G	S	S	S	S	G	G	G	S	G	G	G	G	G	S	G	G	G	G	G	G	G	G	G	G	G	G	G	G	G	G	G	G	G	G
chr1	2569984	4.2232	5.9819e-05	0.1154	G	C	C	G	G	G	G	C	G	C	C	C	C	C	C	G	G	G	C	G	G	G	G	G	C	G	G	G	G	G	G	G	G	G	G	G	G	S	G	S	G	G	S	G	-
chr1	2570097	4.7741	1.6823e-05	0.1315	G	C	S	G	G	G	G	S	G	S	S	S	S	S	S	G	G	G	S	G	G	G	G	G	S	G	G	G	G	G	G	G	G	G	G	G	G	G	G	G	G	G	G	G	G
chr1	2570236	7.5937	2.5488e-08	0.2105	T	C	Y	T	T	T	T	Y	T	Y	T	Y	Y	Y	Y	T	T	T	Y	T	T	T	T	T	Y	T	T	T	T	T	T	T	T	T	T	T	T	T	T	T	T	T	T	T	T
chr1	2572417	4.3034	4.9729e-05	0.1177	G	A	G	G	G	G	G	-	G	G	G	G	G	G	G	G	G	G	G	G	G	G	G	-	G	G	G	G	G	G	G	G	G	G	G	G	G	G	G	G	G	G	G	G	G
chr1	2572798	5.3792	4.1768e-06	0.1489	G	A	R	G	G	G	G	R	G	R	R	R	R	R	R	G	G	G	R	G	G	G	G	-	R	G	G	G	G	G	G	G	G	G	G	G	R	G	G	G	G	G	G	G	-
chr1	2572819	6.8045	1.5687e-07	0.1890	A	G	R	A	A	A	A	R	A	R	R	R	R	R	R	A	A	A	R	A	A	A	A	-	R	A	A	A	A	A	A	A	A	A	A	A	A	A	A	A	A	A	A	A	A
chr1	2573674	6.8374	1.4542e-07	0.1899	A	G	A	A	A	A	A	A	A	A	R	A	A	A	A	A	A	A	A	A	A	A	A	-	A	A	A	A	A	A	A	A	A	A	R	R	R	A	A	A	A	A	R	A	A
chr1	2574198	5.3242	4.7398e-06	0.1474	A	G	A	G	G	G	G	A	A	A	A	A	A	A	A	A	A	G	A	A	A	A	G	G	A	G	G	G	G	G	G	G	G	-	R	A	R	R	G	A	R	R	A	G	G
chr1	2574657	4.1828	6.5649e-05	0.1142	T	A	T	T	T	T	T	T	T	T	T	T	T	T	T	T	T	T	T	T	T	T	T	T	T	T	T	T	T	T	T	T	T	T	T	T	T	T	T	T	T	T	T	T	T
chr1	2574699	4.3613	4.3524e-05	0.1194	A	G	A	A	A	A	A	A	A	A	A	A	A	A	A	A	A	A	A	A	A	A	A	A	A	A	A	A	A	A	A	A	A	A	A	A	A	A	A	A	A	A	A	A	A
chr1	2577826	5.2945	5.0761e-06	0.1465	G	T	K	G	G	G	G	K	G	K	K	K	K	K	K	G	G	G	K	-	G	G	G	G	K	G	G	G	G	G	G	G	G	G	G	G	G	G	G	G	G	G	G	G	G
chr1	2578348	3.4810	3.3038e-04	0.0934	T	C	C	T	T	T	T	C	T	C	C	C	C	C	C	T	T	T	C	T	T	T	T	T	C	T	T	T	T	T	T	T	T	T	T	Y	-	Y	T	T	Y	T	C	T	-
chr1	2578753	3.7484	1.7847e-04	0.1014	C	T	T	C	C	C	C	T	C	T	T	T	T	T	T	C	C	C	T	C	C	C	C	C	T	C	C	C	C	C	C	C	C	C	C	Y	Y	Y	C	C	C	C	T	C	C
chr1	2580322	4.4747	3.3516e-05	0.1228	C	T	C	C	C	C	C	C	C	C	C	C	C	C	C	C	C	C	C	C	C	C	C	C	C	C	C	C	C	C	C	C	C	C	C	C	C	C	C	C	C	C	C	C	C
chr1	2581905	4.6243	2.3752e-05	0.1271	C	T	C	C	C	C	C	C	Y	C	C	C	C	C	C	Y	Y	C	C	Y	Y	Y	C	C	C	C	C	C	C	C	C	C	C	C	C	C	Y	C	C	C	C	Y	C	C	C
chr1	2582073	3.0603	8.7033e-04	0.0809	G	A	G	R	G	G	G	G	G	G	G	G	G	G	G	G	G	G	G	G	G	G	G	G	G	G	G	G	G	G	G	G	G	G	G	G	G	G	G	G	G	G	G	G	G
chr1	2583233	4.4421	3.6132e-05	0.1218	C	G	C	C	C	C	C	C	C	C	C	C	C	C	C	C	C	C	C	C	C	C	C	C	C	C	C	C	C	C	C	C	-	C	C	C	C	C	C	C	C	C	C	C	C
chr1	2583292	4.0105	9.7604e-05	0.1091	C	A	C	C	C	C	C	C	C	C	C	C	C	C	C	C	C	C	C	C	C	C	C	C	C	C	C	C	C	C	C	C	-	C	C	C	C	C	C	C	C	C	C	C	C
chr1	2583799	4.2132	6.1211e-05	0.1151	A	G	A	G	G	G	G	A	A	A	A	A	A	A	A	A	A	G	A	A	A	A	G	G	A	G	G	G	G	G	G	G	G	R	R	A	R	R	G	A	A	R	A	G	-
chr1	2583844	5.6224	2.3857e-06	0.1559	G	T	K	G	G	G	G	K	G	K	G	K	K	K	K	G	G	G	K	G	G	G	G	G	K	G	G	G	G	G	G	G	G	G	G	G	G	G	G	G	G	G	K	G	G
chr1	2584224	3.4431	3.6052e-04	0.0923	T	C	Y	C	C	C	C	Y	T	Y	T	Y	Y	Y	Y	T	T	C	Y	T	T	T	C	C	Y	C	C	C	C	C	C	C	C	Y	Y	Y	Y	Y	C	T	Y	Y	T	C	Y
chr1	2586406	4.0498	8.9174e-05	0.1103	T	C	-	T	T	T	T	T	T	T	T	T	T	T	T	T	T	T	T	T	T	T	T	T	T	T	T	T	T	T	T	T	T	T	T	T	T	T	T	T	T	T	T	T	T
chr1	2586949	3.3087	4.9125e-04	0.0883	T	C	T	T	T	T	T	T	Y	T	T	T	T	T	T	Y	Y	T	T	Y	Y	Y	T	T	T	T	T	T	T	T	T	T	T	T	T	T	T	T	T	T	T	Y	T	T	T
chr1	2587031	7.9418	1.1433e-08	0.2198	A	G	R	A	A	A	A	R	A	R	R	R	R	R	R	A	A	A	R	A	A	A	A	A	R	A	A	A	A	A	A	A	A	A	A	A	R	A	A	A	A	A	A	A	A
chr1	2587326	4.4747	3.3516e-05	0.1228	C	T	C	C	C	C	C	C	C	C	C	C	C	C	C	C	C	C	C	C	C	C	C	C	C	C	C	C	C	C	C	C	C	C	C	C	C	C	C	C	C	C	C	C	C
chr1	2587678	3.3021	4.9877e-04	0.0881	C	T	Y	C	C	C	C	Y	C	Y	Y	Y	Y	Y	Y	C	C	C	Y	C	C	C	C	C	Y	C	C	C	C	C	C	C	C	C	C	C	Y	C	C	C	C	C	Y	C	C
chr1	2587713	3.5908	2.5657e-04	0.0967	C	T	C	T	T	T	T	C	C	C	Y	C	C	C	C	C	C	T	C	C	C	C	T	T	C	T	T	T	T	T	T	T	T	-	Y	C	Y	Y	T	C	C	Y	C	T	T
chr1	2588123	4.4747	3.3516e-05	0.1228	C	T	C	C	C	C	C	C	C	C	C	C	C	C	C	C	C	C	C	C	C	C	C	C	C	C	C	C	C	C	C	C	C	C	C	C	C	C	C	C	C	C	C	C	C
chr1	2588412	3.8375	1.4536e-04	0.1040	T	C	T	T	T	T	T	T	T	T	T	T	T	T	T	T	T	T	T	T	T	T	T	T	T	T	T	T	T	T	T	Y	T	T	T	T	T	T	T	T	T	T	T	T	T
chr1	2589884	4.0748	8.4181e-05	0.1110	A	T	T	A	A	-	A	T	A	T	W	T	T	T	T	A	A	A	T	A	A	A	A	-	T	A	A	A	A	A	A	A	-	A	A	A	A	A	A	A	A	A	A	A	A
chr1	2589928	10.9500	1.1221e-11	0.2963	T	C	C	C	C	C	C	C	Y	C	C	C	C	C	C	Y	Y	C	C	Y	Y	Y	C	-	C	C	C	-	C	C	C	C	-	C	Y	C	C	C	C	C	C	C	C	C	C
chr1	2589967	3.0101	9.7699e-04	0.0794	T	C	T	T	T	T	T	T	T	T	T	T	T	T	T	T	T	T	T	T	T	T	Y	T	T	T	T	T	T	T	T	T	-	T	T	T	T	T	T	T	T	T	T	T	T
chr1	2590667	3.5360	2.9109e-04	0.0951	G	A	G	G	G	G	G	G	G	G	G	G	G	G	G	G	G	G	G	G	G	G	G	G	G	G	G	G	G	G	G	G	-	G	G	G	G	G	G	G	G	G	G	G	G
chr1	2596015	5.9905	1.0220e-06	0.1663	G	A	G	G	G	G	G	G	G	G	G	G	G	G	G	G	G	G	G	G	G	G	G	G	G	G	G	G	G	G	G	G	G	G	G	G	G	G	G	G	G	G	R	G	G
chr1	2596242	3.6014	2.5036e-04	0.0970	C	A	C	C	C	C	C	C	C	C	C	C	C	C	C	C	C	C	C	C	C	C	C	C	C	C	C	C	C	C	C	C	C	C	C	C	C	C	C	C	C	C	C	C	C
chr1	2597654	5.6620	2.1776e-06	0.1570	C	T	C	C	C	C	C	C	Y	C	C	C	C	C	C	Y	Y	C	C	Y	Y	Y	C	C	C	C	C	C	C	C	C	C	C	C	C	C	C	Y	C	C	C	Y	Y	C	C
chr1	2598503	3.0624	8.6610e-04	0.0810	G	A	R	G	G	G	G	R	G	R	R	R	R	R	R	G	G	G	R	G	G	G	G	G	R	G	G	G	G	G	R	G	G	G	G	G	G	G	G	G	G	G	R	G	G
chr1	2600150	3.0949	8.0379e-04	0.0819	A	G	G	G	G	G	G	G	A	G	R	G	G	G	G	A	A	G	G	A	A	A	G	-	G	G	G	G	G	G	G	G	G	G	R	A	G	R	G	A	R	R	R	G	G
chr1	2600213	7.5537	2.7943e-08	0.2094	G	A	R	G	G	G	G	R	G	R	G	R	R	R	R	G	G	G	R	G	G	G	G	G	R	G	G	G	G	G	G	G	-	G	G	G	G	G	G	G	R	G	G	G	G
chr1	2601102	6.1583	6.9462e-07	0.1710	G	A	R	G	R	G	G	R	G	R	G	R	R	R	R	G	G	G	R	G	G	G	G	R	R	R	G	G	G	G	G	G	G	G	G	G	G	G	G	G	G	G	G	G	G
chr1	2601114	5.7181	1.9140e-06	0.1586	G	T	K	G	G	G	G	K	G	K	G	K	K	K	K	G	G	G	K	G	G	G	G	G	K	G	G	G	G	G	G	G	G	G	G	G	K	G	G	G	G	G	G	G	G
chr1	2601177	5.3081	4.9195e-06	0.1469	A	C	M	A	A	A	A	M	A	M	A	M	M	M	M	A	A	A	M	A	A	A	A	A	M	A	A	A	A	A	A	A	A	A	M	A	A	A	A	A	A	A	A	A	A
chr1	2601324	11.2128	6.1260e-12	0.3027	G	A	R	G	G	G	G	R	G	R	R	R	R	R	R	G	G	G	R	G	G	G	G	G	R	G	G	G	G	G	G	G	G	G	G	G	G	G	G	G	G	G	G	G	G
chr1	2602611	4.2719	5.3474e-05	0.1168	A	G	R	G	G	G	G	R	A	R	R	-	R	R	R	A	A	G	R	A	A	A	G	G	R	G	G	G	G	G	G	G	G	R	R	R	R	R	G	A	A	R	A	G	-
chr1	2603196	3.6660	2.1578e-04	0.0989	G	A	R	G	G	G	G	R	G	R	R	R	R	R	R	G	G	G	R	G	G	-	G	G	R	G	G	G	G	G	G	G	G	G	G	G	G	G	G	G	R	G	R	G	G
chr1	2603231	7.7642	1.7211e-08	0.2150	G	A	G	G	G	G	G	G	G	G	G	G	G	G	G	G	G	G	G	G	G	G	G	G	G	G	G	G	G	G	G	G	G	G	G	G	G	G	G	G	G	G	G	G	G
chr1	2603382	3.6655	2.1601e-04	0.0989	C	G	C	G	G	G	G	C	C	C	C	C	C	C	C	C	C	G	C	C	C	C	G	G	C	G	G	G	G	G	G	G	G	S	S	C	S	S	G	C	C	S	G	G	G
chr1	2603442	3.7125	1.9386e-04	0.1003	C	T	C	T	T	T	T	C	C	C	C	C	C	C	C	C	C	T	C	C	C	C	T	T	C	T	T	T	T	T	T	T	T	Y	Y	C	Y	Y	T	C	C	Y	T	T	-
chr1	2603538	4.0019	9.9564e-05	0.1089	A	G	A	G	G	G	G	A	A	A	A	A	A	A	A	A	A	G	A	A	A	A	G	-	A	G	G	G	G	G	G	G	G	R	R	A	R	R	G	A	A	R	R	G	-
chr1	2603583	3.0366	9.1928e-04	0.0802	A	G	R	G	G	G	G	R	A	R	R	R	R	R	R	A	A	G	R	A	A	A	G	-	R	G	G	G	G	G	G	G	G	R	R	A	R	-	G	A	R	R	R	G	G
chr1	2603619	4.1488	7.0989e-05	0.1132	T	C	Y	C	C	C	C	Y	T	Y	Y	Y	Y	Y	Y	T	T	C	Y	T	T	T	C	-	Y	C	C	C	C	C	C	C	C	Y	Y	T	Y	-	C	Y	Y	Y	Y	C	-
chr1	2603736	3.9806	1.0457e-04	0.1082	C	G	S	C	C	C	C	S	C	S	C	S	S	S	S	C	C	C	S	C	C	C	C	C	S	C	C	C	C	S	C	C	C	C	C	S	C	C	C	C	C	C	S	C	C
chr1	2603748	4.6972	2.0080e-05	0.1293	G	A	R	G	G	G	G	R	G	R	G	R	R	R	R	G	G	G	R	G	G	G	G	G	R	G	G	G	G	R	G	G	G	G	G	R	G	G	G	G	G	G	G	G	G
chr1	2605233	3.3978	4.0013e-04	0.0910	G	C	S	G	G	G	G	S	G	S	G	S	S	S	S	G	G	G	S	G	G	G	G	G	S	G	G	G	G	G	G	G	G	G	G	S	S	G	G	G	G	G	S	G	G
chr1	2605476	11.2128	6.1260e-12	0.3027	G	A	R	G	G	G	G	R	G	R	R	R	R	R	R	G	G	G	R	G	G	G	G	G	R	G	G	G	G	G	G	G	G	G	G	G	G	G	G	G	G	G	G	G	G
chr1	2605500	3.4041	3.9440e-04	0.0911	T	C	Y	T	T	T	T	Y	T	Y	Y	Y	Y	Y	Y	T	T	T	Y	T	T	T	T	T	Y	T	T	T	T	T	T	T	T	T	T	Y	T	Y	T	T	T	T	T	T	T
chr1	2605540	11.1480	7.1126e-12	0.3011	A	G	R	A	A	A	A	R	A	R	R	R	R	R	R	A	A	A	R	A	A	A	A	A	R	A	A	A	A	A	A	A	A	A	A	A	A	A	A	A	A	A	A	A	A
chr1	2606079	7.1208	7.5715e-08	0.1976	C	G	S	C	C	C	C	S	C	S	S	S	S	S	S	C	C	C	S	C	C	C	C	C	S	C	C	C	C	C	C	C	C	C	C	C	C	C	C	C	S	C	C	C	C
chr1	2608882	3.6374	2.3046e-04	0.0981	C	T	C	C	C	C	C	C	Y	C	C	C	C	C	C	Y	Y	C	C	Y	Y	Y	C	C	C	C	C	C	C	C	C	-	C	C	C	C	C	C	C	C	C	Y	C	C	C
chr1	2612011	4.0844	8.2334e-05	0.1113	C	T	Y	C	C	C	C	Y	C	Y	C	Y	Y	Y	Y	C	C	C	Y	C	C	C	C	C	Y	C	C	C	C	C	C	C	C	Y	C	Y	Y	C	C	Y	Y	C	T	C	Y
chr1	2612975	12.9792	1.0492e-13	0.3439	C	T	C	C	C	C	C	C	C	C	C	C	C	C	C	C	C	C	C	C	C	C	C	C	C	C	C	C	C	C	C	C	C	C	C	C	C	C	C	C	C	C	Y	C	C
chr1	2613291	5.7721	1.6902e-06	0.1601	C	G	S	C	C	C	C	S	C	S	S	S	S	S	S	C	C	C	S	C	C	C	C	C	S	C	C	C	C	C	C	C	C	C	C	C	C	C	C	C	C	C	S	C	C
chr1	2614304	6.7277	1.8720e-07	0.1869	C	T	C	C	C	C	C	C	Y	C	C	C	C	C	C	Y	Y	C	C	Y	Y	Y	C	-	C	C	C	C	C	C	C	C	C	C	C	C	C	C	C	C	C	Y	C	C	C
chr1	2614438	7.8602	1.3798e-08	0.2176	C	T	Y	C	C	C	C	Y	C	Y	C	Y	Y	Y	Y	C	C	C	Y	C	C	C	C	C	Y	C	C	C	C	C	C	C	C	C	C	C	C	C	C	C	C	C	Y	C	C
chr1	2614879	4.6153	2.4249e-05	0.1269	C	T	Y	C	C	C	C	Y	C	Y	C	Y	Y	Y	Y	C	C	C	Y	C	C	C	C	C	Y	C	C	C	C	C	C	C	C	C	C	Y	C	C	C	C	C	C	Y	C	C
chr1	2615943	3.3517	4.4495e-04	0.0896	C	T	C	C	C	C	C	C	C	C	C	C	C	C	C	C	C	C	C	C	C	C	C	C	C	C	C	C	C	C	C	-	C	C	C	Y	C	C	C	C	C	C	C	C	C
chr1	2616057	3.1371	7.2934e-04	0.0832	C	A	A	A	A	A	A	A	C	A	M	A	A	A	A	C	C	A	A	C	C	C	A	A	A	A	A	A	A	A	A	-	M	A	M	M	A	M	A	C	A	M	A	A	A
chr1	2616434	5.3849	4.1218e-06	0.1491	C	A	M	C	C	C	C	M	C	M	M	M	M	M	M	C	C	C	M	C	C	C	C	C	M	C	C	C	C	C	C	C	C	C	C	C	C	M	C	C	C	C	C	C	C
chr1	2616781	3.3291	4.6874e-04	0.0889	A	G	A	A	A	A	A	A	A	A	A	A	A	A	A	A	A	A	A	A	A	A	A	-	A	A	A	A	A	A	A	A	A	A	A	R	A	A	A	A	A	A	A	A	A
chr1	2617194	7.6452	2.2637e-08	0.2119	G	A	R	G	G	G	G	R	G	R	R	R	R	R	R	G	G	G	R	G	G	G	G	G	R	G	G	G	G	G	G	G	G	G	-	R	G	G	G	G	-	G	R	G	G
chr1	2623975	3.6635	2.1702e-04	0.0989	A	G	A	A	A	A	A	A	A	A	A	A	A	A	A	A	A	A	A	A	A	A	A	A	A	A	A	A	A	A	A	A	A	A	A	-	A	A	A	A	A	A	A	A	A
chr1	2664898	3.6465	2.2570e-04	0.0984	A	G	A	A	A	A	A	A	A	A	A	A	A	A	A	A	A	A	A	A	A	A	A	R	A	R	A	A	A	A	A	A	R	A	A	-	A	A	A	A	A	A	A	A	A
chr1	2664956	5.5335	2.9272e-06	0.1533	T	C	T	T	T	T	T	T	T	T	T	T	T	T	T	T	T	T	T	T	T	T	T	Y	T	Y	T	T	T	T	T	T	T	T	T	T	T	T	T	T	T	T	T	T	T
chr1	2665142	3.6561	2.2076e-04	0.0986	C	T	C	C	C	C	C	C	C	C	C	C	C	C	C	C	C	C	C	C	C	C	C	Y	C	Y	C	C	C	Y	C	C	C	C	C	C	C	C	C	C	C	C	C	C	C
chr1	2674617	3.5358	2.9122e-04	0.0951	A	G	A	A	A	A	A	A	A	A	A	A	A	A	A	A	A	A	A	A	A	A	A	A	A	A	A	A	A	A	A	-	A	A	A	A	A	A	R	A	A	A	A	R	A
chr1	2674703	5.5140	3.0622e-06	0.1528	A	G	R	G	G	G	G	R	R	R	R	R	R	R	R	R	R	G	R	R	R	R	G	G	R	G	G	G	G	G	G	G	G	G	R	G	G	G	G	G	G	G	G	G	G
chr1	2675714	8.1416	7.2185e-09	0.2251	C	T	Y	C	C	C	C	Y	C	Y	C	Y	Y	Y	Y	C	C	Y	Y	C	C	C	C	C	Y	C	Y	C	C	C	C	C	C	C	C	C	C	C	C	C	C	C	C	C	C
chr1	2680109	4.4155	3.8419e-05	0.1210	G	A	G	G	G	G	G	G	G	G	G	G	G	G	G	G	G	G	G	G	G	G	G	G	G	G	G	G	G	G	G	G	-	G	G	G	G	G	G	G	G	G	-	G	G
chr1	2681971	8.8388	1.4495e-09	0.2434	A	G	R	A	A	A	A	R	A	R	A	R	R	R	R	A	A	A	R	A	A	A	A	A	R	A	A	A	A	A	A	A	A	A	A	A	A	A	A	A	A	A	-	A	A
chr1	2686622	3.6066	2.4742e-04	0.0972	T	C	C	C	C	C	C	C	Y	C	C	C	C	C	C	Y	Y	Y	C	Y	Y	Y	C	C	C	C	Y	C	C	C	C	C	C	C	Y	C	C	C	C	C	C	C	C	C	C
chr1	2687953	27.6147	2.4281e-28	0.6061	T	C	T	T	T	T	T	T	T	T	T	T	T	T	T	T	T	T	T	T	T	T	T	T	T	T	T	T	T	T	T	T	T	T	T	T	T	T	T	T	T	T	T	T	T
chr1	2687956	27.7985	1.5903e-28	0.6087	C	G	C	C	C	C	C	C	C	C	C	C	C	C	C	C	C	C	C	C	C	C	C	C	C	C	C	C	C	C	C	C	C	C	C	C	C	C	C	C	C	C	C	C	C
chr1	2689406	6.1696	6.7672e-07	0.1713	T	C	T	T	T	T	T	T	T	T	T	T	T	T	T	T	T	Y	T	T	T	T	T	T	T	T	Y	T	T	T	T	T	T	T	T	T	Y	T	T	T	T	T	T	T	T
chr1	2689575	7.3020	4.9893e-08	0.2026	C	T	C	C	C	C	C	C	C	C	C	C	C	C	C	C	C	C	C	C	C	C	C	C	C	C	C	C	C	C	C	C	C	C	C	C	C	C	C	C	C	C	C	C	C
chr1	2689657	6.3085	4.9149e-07	0.1752	T	C	C	C	C	Y	Y	C	Y	C	C	C	C	C	C	Y	Y	C	C	Y	Y	Y	C	-	C	C	C	C	C	C	C	C	C	C	Y	C	-	C	C	C	C	C	C	C	C
chr1	2692524	3.0428	9.0624e-04	0.0804	T	C	C	C	C	C	C	C	Y	C	C	C	C	C	C	Y	Y	C	C	Y	Y	Y	C	C	C	C	C	C	C	C	C	C	-	C	Y	C	-	Y	C	-	C	C	C	C	Y
chr1	2692716	3.4514	3.5366e-04	0.0926	C	T	Y	C	C	C	C	Y	C	Y	C	Y	Y	Y	Y	C	C	C	Y	C	C	C	C	C	Y	C	C	C	C	C	C	C	C	C	C	C	C	C	C	C	C	C	C	C	C
chr1	2692719	4.0982	7.9765e-05	0.1117	T	C	T	T	T	T	T	T	Y	T	T	T	T	T	T	Y	Y	T	T	Y	Y	Y	T	T	T	T	T	T	T	T	T	T	T	T	T	T	T	Y	T	T	T	Y	T	T	T
chr1	2692735	5.8884	1.2930e-06	0.1634	C	G	G	G	G	G	G	G	S	G	S	G	G	G	G	S	S	G	G	S	S	S	G	G	G	G	G	G	G	G	G	G	-	G	S	-	S	S	G	G	G	G	G	G	G
chr1	2692738	5.9725	1.0654e-06	0.1658	G	T	T	T	T	T	T	T	K	T	K	T	T	T	T	K	K	T	T	K	K	K	T	T	T	T	T	T	T	T	T	T	-	T	K	T	K	K	T	T	T	T	T	T	T
chr1	2692795	3.2818	5.2259e-04	0.0875	C	T	C	T	Y	T	T	C	Y	C	Y	C	C	C	C	Y	Y	T	C	Y	Y	Y	T	T	C	T	T	T	T	T	T	T	-	T	Y	Y	Y	Y	T	T	Y	T	C	T	-
chr1	2692939	3.4695	3.3924e-04	0.0931	A	G	A	A	A	A	A	A	A	A	A	A	A	A	A	A	A	A	A	A	A	A	A	-	A	A	A	A	A	A	A	A	A	A	A	A	A	A	A	A	A	A	A	A	A
chr1	2698558	3.0403	9.1140e-04	0.0803	C	T	T	C	C	C	C	T	Y	T	Y	T	T	T	T	Y	Y	C	T	Y	Y	Y	C	C	T	C	C	C	C	C	C	-	C	-	Y	Y	Y	C	C	T	T	Y	Y	C	Y
chr1	2699784	4.4379	3.6483e-05	0.1217	C	T	T	C	C	C	C	T	Y	T	Y	T	T	T	T	Y	Y	C	T	Y	Y	Y	C	C	T	C	C	C	C	C	C	C	C	Y	Y	T	Y	Y	C	T	T	Y	T	C	C
chr1	2699798	4.1129	7.7106e-05	0.1121	A	G	G	A	A	A	A	G	R	G	R	G	G	G	G	R	R	A	G	R	R	R	A	A	G	A	A	A	A	A	A	A	A	R	R	G	R	R	A	G	G	R	G	A	A
chr1	2699891	4.5943	2.5450e-05	0.1263	G	A	G	G	G	G	G	G	G	G	G	G	G	G	G	G	G	G	G	G	G	G	G	G	G	G	G	G	G	G	G	G	G	G	G	G	G	G	G	G	G	G	G	G	G
chr1	2699906	4.1145	7.6828e-05	0.1122	C	T	T	C	C	C	C	T	Y	T	Y	T	T	T	T	Y	Y	C	T	Y	Y	Y	C	C	T	C	C	C	C	C	C	C	C	Y	Y	T	Y	Y	C	T	T	Y	T	C	C
chr1	2699955	15.3801	4.1673e-16	0.3963	G	A	G	G	G	G	G	G	G	G	G	G	G	G	G	G	G	G	G	G	G	G	G	G	G	G	G	G	G	G	G	G	G	G	G	G	G	G	G	G	G	G	G	G	G
chr1	2700012	4.5915	2.5613e-05	0.1262	C	T	T	C	C	C	C	T	Y	T	Y	T	T	T	T	Y	Y	C	T	Y	Y	Y	C	C	T	C	C	C	C	C	C	C	-	Y	Y	T	Y	Y	C	T	T	Y	T	C	C
chr1	2700495	4.5252	2.9843e-05	0.1242	C	A	A	C	C	C	C	A	M	A	M	A	A	A	A	M	M	C	A	M	M	M	C	C	A	C	C	C	C	C	C	C	C	C	M	A	M	M	C	-	A	M	A	C	C
chr1	2700530	5.2179	6.0554e-06	0.1443	C	T	T	C	C	C	C	T	Y	T	Y	T	T	T	T	Y	Y	C	T	Y	Y	Y	C	C	T	C	C	C	C	C	C	C	C	C	Y	T	Y	Y	C	T	T	Y	T	C	C
chr1	2700581	4.1243	7.5117e-05	0.1125	C	G	G	C	C	C	C	G	S	G	S	G	G	G	G	S	S	C	G	S	S	S	C	C	G	C	C	C	C	C	C	C	-	-	S	G	S	S	C	G	G	S	G	C	C
chr1	2700618	4.3153	4.8389e-05	0.1181	T	G	G	T	T	T	T	G	K	G	K	G	G	G	G	K	K	T	G	K	K	K	T	T	G	T	T	T	T	T	T	T	T	T	K	G	K	K	T	G	G	K	G	T	T
chr1	2702144	4.2012	6.2922e-05	0.1147	G	A	A	G	G	G	G	A	R	A	R	A	A	A	A	R	R	G	A	R	R	R	G	G	A	G	G	G	G	G	G	G	G	G	R	A	R	R	G	A	A	R	A	G	G
chr1	2702314	3.4549	3.5083e-04	0.0927	C	T	C	T	Y	T	T	C	C	C	C	C	C	C	C	C	C	T	C	C	C	C	Y	-	C	T	T	T	T	T	Y	T	T	-	Y	C	Y	Y	T	C	C	Y	C	T	Y
chr1	2702616	4.5206	3.0154e-05	0.1241	A	G	G	G	G	G	G	G	R	G	R	G	G	G	-	R	R	G	G	R	R	R	G	G	G	G	G	G	G	G	G	G	G	G	R	G	G	R	G	G	G	G	G	G	G
chr1	2702625	3.6909	2.0377e-04	0.0997	T	C	C	C	C	C	C	C	Y	C	Y	C	-	C	-	Y	Y	C	C	Y	Y	Y	C	C	C	C	C	C	C	C	C	C	C	C	Y	C	C	Y	C	C	C	C	C	C	C
chr1	2702640	4.6642	2.1668e-05	0.1283	A	G	G	G	G	G	G	G	R	G	R	G	G	G	-	R	R	G	G	R	R	R	G	G	G	G	G	G	G	G	G	G	G	G	R	G	G	R	G	G	G	G	G	G	G
chr1	2704895	3.8553	1.3953e-04	0.1045	C	G	G	G	G	G	G	G	S	G	G	G	G	G	-	S	S	G	G	S	S	S	G	G	G	G	G	G	G	G	G	G	-	G	S	G	S	G	G	G	G	G	G	G	G
chr1	2706051	7.0694	8.5232e-08	0.1962	C	T	C	C	C	C	C	C	Y	C	C	C	C	C	C	Y	Y	C	C	Y	Y	Y	C	C	C	C	C	C	C	C	C	C	C	C	C	Y	C	C	C	C	C	Y	C	C	C
chr1	2708348	11.4199	3.8028e-12	0.3076	A	G	A	-	A	A	A	-	A	A	A	A	A	A	A	A	A	A	A	A	A	A	A	A	A	A	A	A	A	A	A	A	-	A	A	A	A	A	A	A	A	A	A	A	A
chr1	2708898	3.6263	2.3641e-04	0.0978	C	T	Y	C	C	C	C	Y	C	Y	C	Y	Y	Y	Y	C	C	C	Y	C	C	C	C	C	Y	C	C	C	C	C	C	C	C	-	C	C	C	Y	C	C	Y	C	Y	C	-
chr1	2709086	4.8125	1.5400e-05	0.1326	T	C	T	T	T	T	T	T	T	T	T	T	T	T	T	T	T	T	T	T	T	T	T	T	T	T	T	T	T	Y	T	T	Y	Y	T	T	Y	T	T	Y	T	T	Y	T	Y
chr1	2711195	5.6808	2.0853e-06	0.1575	C	T	Y	C	C	C	C	Y	C	Y	C	Y	Y	Y	Y	C	C	C	Y	C	C	C	C	C	Y	C	C	C	C	Y	C	C	C	C	C	C	C	C	C	C	Y	C	C	C	C
chr1	2759669	3.9073	1.2380e-04	0.1061	C	T	T	T	T	T	T	T	Y	T	T	T	T	T	T	Y	Y	T	T	Y	Y	Y	T	-	T	T	T	T	T	T	T	Y	T	Y	Y	T	-	T	T	T	T	T	T	T	Y
chr1	2759830	13.0334	9.2587e-14	0.3452	G	A	G	G	G	G	G	G	G	G	G	G	G	G	G	G	G	G	G	G	G	G	G	G	G	G	G	G	G	G	G	G	G	G	G	G	-	G	G	G	G	G	G	G	G
chr1	2760214	6.0998	7.9471e-07	0.1694	A	G	R	A	A	A	A	R	A	R	R	R	R	R	R	A	A	A	R	A	A	A	A	R	R	R	A	A	A	A	A	A	A	A	A	A	A	A	A	A	A	A	A	A	A
chr1	2760831	6.5324	2.9347e-07	0.1815	A	G	G	G	G	G	G	G	R	G	G	G	G	G	G	R	R	G	G	R	R	R	G	G	G	G	G	G	-	G	G	G	G	G	R	G	G	G	G	G	G	G	G	G	G
chr1	2762224	6.7478	1.7873e-07	0.1874	C	T	C	C	C	C	C	C	Y	C	C	C	C	C	C	Y	Y	C	C	Y	Y	Y	C	C	C	C	C	C	C	C	C	C	C	C	C	C	C	C	C	C	C	Y	C	C	C
chr1	2762788	4.0132	9.7007e-05	0.1092	T	C	T	T	T	T	T	T	Y	T	T	T	T	T	T	Y	Y	T	T	Y	Y	Y	T	-	T	T	T	T	T	T	T	T	-	T	T	T	T	T	T	T	T	Y	T	T	Y
chr1	2763766	9.7726	1.6882e-10	0.2672	G	A	R	G	G	G	G	R	G	R	R	R	R	R	R	G	G	G	R	G	G	G	G	G	R	G	G	G	G	G	G	G	G	G	G	G	G	G	G	G	G	G	G	G	G
chr1	2764522	3.1215	7.5588e-04	0.0827	G	A	G	G	G	R	R	G	G	G	G	G	G	G	G	G	G	R	G	G	G	G	G	R	G	R	R	R	R	G	G	G	R	R	R	R	G	R	G	R	G	G	R	G	R
chr1	2764586	10.4490	3.5561e-11	0.2841	C	G	G	G	G	G	G	G	S	G	G	G	G	G	G	S	S	G	G	S	S	S	G	G	G	G	G	G	G	G	G	G	G	G	S	S	G	G	G	S	G	G	G	G	G
chr1	2767137	3.7164	1.9215e-04	0.1004	G	A	R	G	G	G	G	R	G	R	R	R	R	R	R	G	G	G	R	G	G	G	G	G	R	G	G	G	G	G	G	G	G	G	G	G	G	G	G	G	R	G	G	G	G
chr1	2769533	3.9044	1.2463e-04	0.1060	T	C	Y	T	T	T	T	Y	T	Y	Y	Y	Y	Y	Y	T	T	T	Y	T	T	T	T	T	Y	T	T	T	T	T	T	T	T	T	T	T	T	T	T	T	T	T	Y	T	T
chr1	2775249	7.6791	2.0934e-08	0.2128	T	C	C	Y	C	C	C	C	Y	C	Y	C	C	C	C	Y	Y	C	C	Y	Y	Y	C	C	C	C	C	C	C	C	C	C	C	C	Y	Y	Y	C	C	C	Y	Y	C	C	C
chr1	2776634	4.0776	8.3629e-05	0.1111	G	A	A	G	G	G	G	A	G	A	A	A	A	A	A	G	G	G	A	G	G	G	G	G	A	G	G	G	G	G	G	G	-	R	G	A	R	R	G	A	A	G	A	G	G
chr1	2776949	7.8128	1.5390e-08	0.2163	G	A	G	R	G	G	G	G	G	G	G	G	G	G	G	G	G	R	G	G	G	G	G	-	G	G	R	G	G	G	G	G	G	G	R	G	R	R	G	G	G	R	G	G	G
chr1	2777370	3.1345	7.3366e-04	0.0831	T	C	T	C	C	C	C	T	T	T	T	T	T	T	T	T	T	C	T	T	T	T	C	C	T	C	C	C	C	C	C	C	C	-	Y	Y	Y	Y	C	Y	T	Y	T	C	Y
chr1	2777454	4.5158	3.0491e-05	0.1240	C	T	C	Y	C	C	C	C	C	C	C	C	C	C	C	-	C	C	C	C	C	C	C	C	C	C	C	C	C	C	C	C	C	C	Y	Y	Y	Y	C	Y	C	Y	C	C	C
chr1	2778082	3.1715	6.7372e-04	0.0842	G	A	A	G	G	G	G	A	G	A	A	A	A	A	A	G	G	G	A	G	G	G	G	G	A	G	G	G	G	G	G	G	G	G	R	R	G	R	G	R	A	G	A	G	G
chr1	2778391	12.5699	2.6924e-13	0.3346	G	A	G	G	G	G	G	G	G	G	G	G	G	G	G	G	G	G	G	G	G	G	G	G	G	G	G	G	G	G	G	G	G	G	G	G	G	G	G	G	G	G	G	G	G
chr1	2778405	3.0458	8.9999e-04	0.0805	T	C	C	T	T	T	T	C	T	C	C	C	C	C	C	T	T	T	C	T	T	T	T	T	C	T	T	T	T	T	T	T	T	Y	Y	Y	Y	Y	T	Y	C	T	C	T	T
chr1	2778718	3.5492	2.8236e-04	0.0955	T	C	C	T	T	T	T	C	T	C	C	C	C	C	C	T	T	T	C	T	T	T	T	T	C	T	T	T	T	T	T	T	T	Y	Y	Y	Y	Y	T	Y	C	T	C	T	Y
chr1	2778726	5.6393	2.2947e-06	0.1564	T	C	C	Y	C	C	C	C	T	C	C	C	C	C	C	T	T	C	C	T	T	T	C	C	C	C	C	C	C	C	C	C	C	C	Y	C	C	C	C	C	C	T	C	C	C
chr1	2778742	3.4709	3.3817e-04	0.0931	T	C	C	T	T	T	T	C	T	C	C	C	C	C	C	T	T	T	C	T	T	T	T	T	C	T	T	T	T	T	T	T	T	Y	Y	Y	Y	Y	T	Y	C	T	C	T	Y
chr1	2778743	3.1990	6.3246e-04	0.0850	G	T	T	G	G	G	G	T	G	T	T	T	T	T	T	G	G	G	T	G	G	G	G	G	T	G	G	G	G	G	G	G	G	K	K	K	K	K	G	K	T	G	T	G	K
chr1	2778760	3.3724	4.2419e-04	0.0902	C	T	T	C	C	C	C	T	C	T	T	T	T	T	T	C	C	C	T	C	C	C	C	C	T	C	C	C	C	C	C	C	C	Y	Y	Y	Y	Y	C	Y	T	C	T	C	-
chr1	2778802	3.0882	8.1613e-04	0.0817	A	G	G	A	A	A	A	G	A	G	G	G	G	G	G	A	A	A	G	A	A	A	A	A	G	A	A	A	A	A	A	A	A	-	A	R	R	R	A	R	G	A	G	A	A
chr1	2778996	3.3171	4.8182e-04	0.0886	T	C	C	Y	C	C	C	C	T	C	C	C	C	C	C	T	T	C	C	T	T	T	C	C	C	C	C	C	C	C	C	C	C	Y	Y	Y	Y	Y	C	Y	C	T	C	C	-
chr1	2779002	3.0019	9.9555e-04	0.0791	C	T	C	C	C	C	C	C	C	C	Y	C	C	C	C	C	C	C	C	C	C	C	C	C	C	C	C	C	C	C	C	C	C	Y	Y	Y	C	Y	C	T	T	C	Y	C	Y
chr1	2779131	7.5579	2.7679e-08	0.2095	G	A	A	R	A	A	A	A	R	A	A	A	A	A	A	R	R	A	A	R	R	R	A	A	A	A	A	A	A	A	A	A	A	A	R	A	R	A	A	A	A	R	A	A	A
chr1	2779567	4.9474	1.1286e-05	0.1365	G	T	G	G	G	G	G	G	G	G	G	G	G	G	G	G	G	G	G	G	G	G	G	G	G	G	G	G	G	G	G	G	G	G	G	G	G	G	G	G	G	G	G	G	G
chr1	2784170	4.6885	2.0487e-05	0.1290	C	G	C	S	C	C	C	C	C	C	C	C	C	C	C	C	C	C	C	C	C	C	C	C	C	C	C	C	C	C	C	C	C	C	S	S	S	S	C	G	C	S	C	C	C
chr1	2789188	3.3705	4.2613e-04	0.0901	C	T	C	C	C	C	C	C	C	C	C	C	C	C	C	C	C	C	C	C	C	C	C	C	C	C	C	C	C	C	C	C	-	C	C	C	Y	C	C	C	C	C	C	C	C
chr1	2791074	5.1968	6.3566e-06	0.1437	G	A	G	G	G	G	G	G	R	G	G	G	G	G	G	R	R	G	G	R	R	R	G	G	G	G	G	G	G	G	G	G	G	G	G	G	R	R	G	R	G	R	G	G	G
chr1	2791994	5.2230	5.9835e-06	0.1445	G	C	G	G	G	G	G	G	S	G	S	G	G	G	G	S	S	G	G	S	S	S	G	G	G	G	G	G	G	G	G	G	G	G	G	S	S	-	G	C	G	S	G	G	G
chr1	2792142	4.7795	1.6614e-05	0.1316	T	G	T	T	T	T	T	T	K	T	T	T	T	T	T	K	K	T	T	K	K	K	T	T	T	T	T	T	T	T	T	T	T	-	K	K	T	K	T	G	T	K	T	T	-
chr1	2792259	3.3551	4.4149e-04	0.0897	G	A	G	G	G	G	G	G	R	G	G	G	G	G	G	R	R	G	G	R	R	R	G	G	G	-	G	G	G	G	G	G	G	G	G	R	G	R	G	G	-	R	R	G	R
chr1	2792590	4.5070	3.1114e-05	0.1237	G	A	-	G	G	G	G	G	G	G	R	G	G	G	G	G	G	G	G	G	G	G	R	G	G	G	G	G	R	G	G	G	G	G	-	R	R	G	G	R	G	G	G	G	G
chr1	2792827	3.6073	2.4698e-04	0.0972	A	G	G	G	G	G	G	-	R	G	G	G	G	G	G	R	R	G	G	R	R	R	G	G	G	G	G	G	-	G	G	G	-	G	R	G	G	G	G	R	G	G	G	G	G
chr1	2792963	6.6144	2.4297e-07	0.1837	G	A	R	G	G	G	G	R	G	R	R	R	R	R	R	G	G	G	R	G	G	G	G	G	R	G	G	G	G	G	G	G	-	G	G	G	G	G	G	G	G	G	G	G	G
chr1	2795450	3.1431	7.1932e-04	0.0834	T	C	T	T	T	T	T	T	T	T	T	T	T	T	T	T	T	Y	T	T	T	T	T	T	T	T	Y	Y	Y	Y	Y	T	T	T	T	T	T	Y	Y	Y	T	T	T	Y	T
chr1	2795488	8.7957	1.6007e-09	0.2422	A	G	-	G	G	G	G	G	R	G	G	G	G	G	G	R	R	G	G	R	R	R	G	G	G	G	G	G	G	G	G	G	G	-	R	G	G	G	G	G	G	G	-	G	G
chr1	2797265	8.1685	6.7841e-09	0.2258	A	G	R	A	A	A	A	R	A	R	R	R	R	R	R	A	A	A	R	A	A	A	A	A	R	A	A	A	A	A	A	A	-	A	A	A	A	A	A	A	A	A	R	A	A
chr1	2797285	3.4894	3.2403e-04	0.0937	A	G	R	A	A	A	A	R	A	R	R	R	R	R	R	A	A	A	R	A	A	A	A	A	R	A	A	A	A	A	A	A	A	A	A	A	A	A	A	A	A	A	R	A	A
chr1	2797444	8.1978	6.3413e-09	0.2266	C	T	Y	C	C	C	C	Y	C	Y	Y	Y	Y	Y	Y	C	C	C	Y	C	C	C	C	C	Y	C	C	C	C	C	C	C	C	C	C	C	C	C	C	C	C	C	Y	C	C
chr1	2798029	9.6042	2.4877e-10	0.2630	C	A	M	C	C	C	C	M	C	M	M	M	M	M	M	C	C	C	M	C	C	C	C	C	M	C	C	C	C	C	C	C	-	C	C	C	C	C	C	C	C	C	M	C	C
chr1	2798299	4.4003	3.9781e-05	0.1206	C	T	Y	C	C	C	C	Y	C	Y	Y	Y	Y	Y	Y	C	C	C	Y	C	C	C	C	-	Y	C	C	C	C	C	C	C	C	C	C	C	C	C	C	C	C	C	Y	C	C
chr1	2798320	4.7991	1.5882e-05	0.1322	C	T	Y	C	C	C	C	Y	C	Y	Y	Y	Y	Y	Y	C	C	C	Y	C	C	C	C	-	Y	C	C	C	C	C	C	C	C	C	C	C	C	C	C	C	C	C	Y	C	C
chr1	2798494	9.6981	2.0042e-10	0.2653	G	T	K	G	G	G	G	K	G	K	K	K	K	K	K	G	G	G	K	G	G	G	G	G	K	G	G	G	G	G	G	G	-	G	G	G	G	G	G	G	G	G	K	G	G
chr1	2798658	9.6111	2.4484e-10	0.2631	A	G	R	A	A	A	A	R	A	R	R	R	R	R	R	A	A	A	R	A	A	A	A	A	R	A	A	A	A	A	A	A	A	A	A	A	A	A	A	A	A	A	R	A	A
chr1	2798662	6.7713	1.6933e-07	0.1881	A	G	R	A	A	A	A	R	A	R	R	R	R	R	R	A	A	A	R	A	A	A	A	A	R	A	A	A	A	A	A	A	A	A	A	A	A	A	A	A	A	A	R	A	A
chr1	2798857	3.2084	6.1885e-04	0.0853	G	A	G	G	G	G	G	G	G	G	G	G	G	G	G	G	G	G	G	G	G	G	G	G	G	G	G	G	G	G	G	G	G	G	G	G	G	G	G	R	R	G	G	G	G
chr1	2798947	6.9371	1.1559e-07	0.1926	C	A	M	C	C	C	C	M	C	M	M	M	M	M	M	C	C	C	M	C	C	C	C	C	M	C	C	C	C	C	C	C	C	C	C	C	C	C	C	C	C	C	M	C	C
chr1	2799181	9.7418	1.8121e-10	0.2664	T	C	Y	T	T	T	T	Y	T	Y	Y	Y	Y	Y	Y	T	T	T	Y	T	T	T	T	T	Y	T	T	T	T	T	T	T	T	T	T	T	T	T	T	T	T	T	Y	T	T
chr1	2801444	5.0288	9.3590e-06	0.1389	G	C	S	G	S	S	S	S	G	S	S	S	S	S	S	G	G	G	S	G	G	G	G	C	S	C	G	G	G	G	G	G	S	S	G	G	G	G	G	G	G	G	S	G	-
chr1	2801455	3.1625	6.8793e-04	0.0839	C	T	Y	T	T	T	T	Y	C	Y	Y	Y	Y	Y	Y	C	C	Y	Y	C	C	C	Y	T	Y	T	Y	T	Y	Y	Y	Y	T	Y	Y	C	C	Y	T	C	C	Y	T	T	-
chr1	2801513	3.8253	1.4951e-04	0.1037	T	C	Y	T	Y	Y	Y	Y	T	Y	Y	Y	Y	Y	Y	T	T	T	Y	T	T	T	T	C	Y	C	T	T	T	T	T	T	Y	Y	T	T	T	T	T	T	T	T	C	T	C
chr1	2806850	9.4833	3.2860e-10	0.2599	C	A	M	C	C	C	C	M	C	M	M	M	M	M	M	C	C	C	M	C	C	C	C	-	M	C	C	C	C	C	C	C	C	C	C	C	C	C	C	C	C	C	M	C	C
chr1	2806873	9.4833	3.2860e-10	0.2599	T	C	Y	T	T	T	T	Y	T	Y	Y	Y	Y	Y	Y	T	T	T	Y	T	T	T	T	-	Y	T	T	T	T	T	T	T	T	T	T	T	T	T	T	T	T	T	Y	T	T
chr1	2806884	9.4461	3.5803e-10	0.2590	C	A	M	C	C	C	C	M	C	M	M	M	M	M	M	C	C	C	M	C	C	C	C	-	M	C	C	C	C	C	-	C	C	C	C	C	C	C	C	C	C	C	M	C	C
chr1	2808436	9.6859	2.0611e-10	0.2650	T	C	Y	T	T	T	T	Y	T	Y	Y	Y	Y	Y	Y	T	T	T	Y	T	T	T	T	T	Y	T	T	T	T	T	T	T	T	T	T	T	T	T	T	T	T	T	Y	T	T
chr1	2808591	9.6859	2.0611e-10	0.2650	G	A	R	G	G	G	G	R	G	R	R	R	R	R	R	G	G	G	R	G	G	G	G	G	R	G	G	G	G	G	G	G	G	G	G	G	G	G	G	G	G	G	R	G	G
chr1	2809385	8.9282	1.1797e-09	0.2457	G	C	S	G	G	G	G	S	G	S	S	S	S	S	S	G	G	G	S	G	G	G	G	-	S	G	G	G	G	G	G	G	-	G	G	G	G	G	G	G	G	G	S	G	G
chr1	2810251	9.6501	2.2381e-10	0.2641	G	T	K	G	G	G	G	K	G	K	K	K	K	K	K	G	G	G	K	G	G	G	G	G	K	G	G	G	G	G	G	G	G	G	G	G	G	G	G	G	G	G	K	G	G
chr1	2810563	4.2891	5.1398e-05	0.1173	A	G	A	A	A	A	A	A	R	A	A	A	A	A	A	R	R	A	A	R	R	R	A	A	A	A	A	A	A	A	A	A	-	-	A	A	A	A	A	R	A	R	A	A	A
chr1	2810602	4.3495	4.4715e-05	0.1191	C	T	C	C	C	C	C	C	Y	C	C	C	C	C	C	Y	Y	C	C	Y	Y	Y	C	C	C	C	C	C	C	C	C	C	-	-	C	C	C	C	C	C	C	Y	C	C	C
chr1	2811021	9.0016	9.9642e-10	0.2476	C	T	T	C	C	C	C	T	C	T	Y	T	T	T	T	C	C	C	T	C	C	C	C	C	T	C	C	C	C	C	C	C	C	Y	Y	Y	Y	C	C	C	Y	C	C	C	Y
chr1	2812528	5.0827	8.2666e-06	0.1404	G	A	R	G	G	G	G	R	G	R	R	R	R	R	R	G	G	G	R	G	G	G	G	G	R	G	G	G	G	G	R	G	G	G	G	G	G	G	G	G	G	G	G	G	G
chr1	2812552	3.9858	1.0331e-04	0.1084	G	A	R	G	G	G	G	R	G	R	R	R	R	R	R	G	G	G	R	G	G	G	G	G	R	G	G	G	G	G	R	G	G	G	G	G	G	G	G	G	G	G	G	G	G
chr1	2829815	4.7359	1.8370e-05	0.1304	G	A	A	A	A	A	A	A	R	A	A	A	A	A	A	R	R	A	A	R	R	R	A	A	A	A	A	A	A	A	A	A	A	A	R	A	R	A	A	A	A	A	R	A	A
chr1	2829934	4.4298	3.7172e-05	0.1215	T	C	C	C	C	C	C	C	Y	C	C	C	C	C	C	Y	Y	C	C	Y	Y	Y	C	C	C	C	C	C	C	C	C	C	C	C	Y	C	-	C	C	C	C	C	Y	C	C
chr1	2831227	7.3930	4.0462e-08	0.2050	G	A	G	G	G	G	G	G	G	G	G	G	G	G	G	G	G	G	G	G	G	G	G	G	G	G	G	G	G	G	G	G	G	G	G	G	R	-	G	R	G	G	G	G	G
chr1	2832134	5.0461	8.9929e-06	0.1394	G	A	G	G	G	G	G	G	G	G	G	G	G	G	G	G	G	G	G	G	G	G	G	G	G	G	G	G	G	G	G	G	G	G	G	G	G	G	G	G	G	G	G	G	G
chr1	2832260	6.4173	3.8256e-07	0.1783	G	T	T	T	T	T	T	T	K	T	T	T	T	T	T	K	K	T	T	K	K	K	T	T	T	T	T	T	T	T	T	T	T	T	K	T	T	T	T	T	T	T	T	T	T
chr1	2832489	3.7152	1.9268e-04	0.1004	T	C	T	T	T	Y	Y	T	T	T	T	T	T	T	T	T	T	T	T	T	T	T	T	T	T	T	T	T	T	T	T	T	T	T	T	T	T	Y	Y	T	T	T	T	Y	T
chr1	2833417	4.9670	1.0789e-05	0.1371	A	T	A	A	A	A	A	A	W	A	A	A	A	A	A	W	W	A	A	W	W	W	A	A	A	A	A	A	A	A	A	A	A	A	A	W	A	A	A	A	W	W	A	A	A
chr1	2833458	11.8429	1.4359e-12	0.3176	A	G	G	G	G	G	G	G	R	G	G	G	G	G	G	R	R	G	G	R	R	R	G	G	G	G	G	G	G	G	G	G	G	G	R	G	G	G	G	G	G	G	G	G	G
chr1	2833463	11.8429	1.4359e-12	0.3176	A	C	C	C	C	C	C	C	M	C	C	C	C	C	C	M	M	C	C	M	M	M	C	C	C	C	C	C	C	C	C	C	C	C	M	C	C	C	C	C	C	C	C	C	C
chr1	2833607	5.1127	7.7144e-06	0.1413	G	C	C	C	C	C	C	C	S	C	C	C	C	C	C	S	S	C	C	S	S	S	C	C	C	C	C	C	C	C	C	C	-	C	S	C	S	C	C	C	C	C	C	C	C
chr1	2833612	5.1221	7.5490e-06	0.1416	G	A	A	A	A	A	A	A	R	A	A	A	A	A	A	R	R	A	A	R	R	R	A	A	A	A	A	A	A	A	A	A	-	A	R	A	R	A	A	A	A	A	A	A	A
chr1	2833742	22.6978	2.0054e-23	0.5322	G	A	A	A	A	A	A	A	R	A	A	A	A	A	A	R	R	A	A	R	R	R	A	A	A	A	A	A	A	A	A	A	-	A	R	-	A	A	A	A	A	A	A	A	A
chr1	2833754	6.5188	3.0280e-07	0.1811	C	T	Y	T	T	T	T	Y	Y	Y	T	Y	Y	Y	Y	Y	Y	T	Y	Y	Y	Y	T	T	Y	T	T	T	T	T	T	T	-	T	Y	-	T	T	T	T	T	T	Y	T	T
chr1	2838493	4.5193	3.0251e-05	0.1241	A	G	R	A	A	A	A	R	A	R	R	R	R	R	R	A	A	A	R	A	A	A	A	A	R	A	A	A	A	A	A	A	-	A	A	R	R	A	A	A	A	A	R	A	A
chr1	2838988	3.4604	3.4646e-04	0.0928	C	A	C	C	C	C	C	C	M	C	C	C	C	C	C	M	M	C	C	M	M	M	C	-	C	C	C	C	C	C	C	C	C	-	M	C	C	C	C	C	C	M	C	C	M
chr1	2839126	4.7051	1.9718e-05	0.1295	G	C	G	G	G	G	G	G	S	G	G	G	G	G	G	S	S	G	G	S	S	S	G	-	G	G	G	G	G	G	G	G	-	G	S	G	G	G	G	G	G	S	G	G	G
chr1	2839245	3.2630	5.4575e-04	0.0869	A	G	A	A	A	A	A	A	R	A	A	A	A	A	A	R	R	A	A	R	R	R	A	-	A	A	A	A	A	A	A	R	A	A	R	A	A	R	A	A	R	R	G	A	A
chr1	2839307	3.6750	2.1137e-04	0.0992	C	T	C	C	C	C	C	C	Y	C	C	C	C	C	C	Y	Y	C	C	Y	Y	Y	C	-	C	C	C	C	C	C	C	C	C	C	Y	C	C	Y	C	C	Y	Y	T	C	C
chr1	2853610	4.0754	8.4069e-05	0.1110	A	G	A	A	A	A	A	A	R	A	A	A	A	A	A	R	R	A	A	R	R	R	A	A	A	A	A	A	A	A	A	R	A	A	R	A	A	R	A	A	R	R	R	A	A
chr1	2853677	3.7564	1.7524e-04	0.1016	A	G	A	A	A	A	A	A	R	A	A	A	A	A	A	R	R	A	A	R	R	R	A	A	A	A	A	A	A	A	A	-	A	R	R	A	A	R	A	A	R	R	R	A	A
chr1	2853705	3.9994	1.0014e-04	0.1088	A	C	A	A	A	A	A	A	M	A	A	A	A	A	-	M	M	A	A	M	M	M	A	A	A	A	A	A	A	A	A	-	A	A	M	A	A	M	A	A	M	M	M	A	A
chr1	2853985	3.1948	6.3862e-04	0.0849	C	T	C	C	C	C	C	C	Y	C	C	C	C	C	C	Y	Y	C	C	Y	Y	Y	C	C	C	C	C	C	C	C	C	C	C	Y	Y	C	C	C	C	C	C	Y	C	C	C
chr1	2854314	4.5704	2.6890e-05	0.1256	G	A	G	R	G	G	G	G	G	G	G	G	G	G	G	G	G	G	G	G	G	G	G	G	G	G	G	G	G	G	G	R	G	G	R	G	G	R	G	R	R	G	R	G	G
chr1	2854670	3.9314	1.1710e-04	0.1068	C	A	A	A	A	A	A	A	C	A	A	A	A	A	A	C	C	A	A	C	C	C	A	A	A	A	A	A	A	A	A	M	-	-	M	A	-	M	A	M	A	M	A	A	M
chr1	2854992	4.4808	3.3049e-05	0.1229	A	G	G	G	G	G	G	G	R	G	G	G	G	G	G	R	R	G	G	R	R	R	G	G	G	G	G	G	G	G	G	G	G	G	R	G	G	G	G	G	G	G	G	G	-
chr1	2855169	9.2752	5.3065e-10	0.2546	G	A	R	G	G	G	G	R	G	R	R	R	R	R	R	G	G	G	R	G	G	G	G	G	R	G	G	G	G	G	G	G	G	G	G	G	G	G	G	G	G	G	G	G	G
chr1	2855328	9.3282	4.6969e-10	0.2560	C	T	Y	C	C	C	C	Y	C	Y	Y	Y	Y	Y	Y	C	C	C	Y	C	C	C	C	C	Y	C	C	C	C	C	C	C	C	C	C	C	C	C	C	C	C	C	C	C	C
chr1	2855453	7.4248	3.7598e-08	0.2059	A	G	R	A	A	A	A	R	A	R	A	R	R	R	R	A	A	A	R	A	A	A	A	A	R	A	A	A	A	A	A	A	A	A	A	A	A	A	A	A	A	A	A	A	A
chr1	2855536	4.2055	6.2305e-05	0.1149	A	G	R	A	A	A	A	R	A	R	R	R	R	R	R	A	A	A	R	A	A	A	A	-	R	A	A	A	A	A	A	A	A	A	R	A	R	R	A	A	R	A	R	A	A
chr1	2855568	9.3069	4.9325e-10	0.2554	C	T	Y	C	C	C	C	Y	C	Y	Y	Y	Y	Y	Y	C	C	C	Y	C	C	C	C	C	Y	C	C	C	C	C	C	C	C	C	C	C	C	C	C	C	C	C	C	C	C
chr1	2855600	9.3617	4.3481e-10	0.2568	C	G	S	C	C	C	C	S	C	S	S	S	S	S	S	C	C	C	S	C	C	C	C	C	S	C	C	C	C	C	C	C	C	C	C	C	C	C	C	C	C	C	C	C	C
chr1	2855704	7.5864	2.5921e-08	0.2103	G	A	G	G	G	G	G	G	G	G	G	G	G	G	G	G	G	G	G	G	G	G	G	G	G	G	G	G	G	G	G	G	G	G	R	G	G	G	G	G	G	G	G	G	G
chr1	2855761	9.3617	4.3481e-10	0.2568	T	C	Y	T	T	T	T	Y	T	Y	Y	Y	Y	Y	Y	T	T	T	Y	T	T	T	T	T	Y	T	T	T	T	T	T	T	T	T	T	T	T	T	T	T	T	T	T	T	T
chr1	2855932	11.0371	9.1815e-12	0.2984	C	T	C	C	C	C	C	C	C	C	C	C	C	C	C	C	C	C	C	C	C	C	C	C	C	C	C	C	C	C	C	C	C	C	C	C	C	C	C	C	C	C	C	C	C
chr1	2856049	3.6155	2.4241e-04	0.0974	T	C	T	C	C	C	C	T	T	T	T	T	T	T	T	T	T	C	T	T	T	T	C	-	T	C	C	C	C	C	-	Y	-	C	Y	T	Y	Y	C	T	Y	Y	Y	C	Y
chr1	2856502	4.0398	9.1241e-05	0.1100	G	A	R	G	G	G	G	R	G	R	R	R	R	R	R	G	G	G	R	G	G	G	G	-	R	G	G	G	G	G	G	G	G	R	G	G	G	G	G	G	G	G	G	G	R
chr1	2857309	6.8765	1.3288e-07	0.1910	T	G	T	T	T	T	T	T	T	T	T	T	T	T	T	T	T	T	T	T	T	T	T	T	T	T	T	T	T	T	T	K	-	T	T	T	T	K	T	K	T	T	K	T	T
chr1	2858036	8.7233	1.8911e-09	0.2404	T	C	C	C	C	C	C	C	Y	C	C	C	C	C	C	Y	Y	C	C	Y	Y	Y	C	C	C	C	C	C	C	C	C	C	C	Y	Y	Y	C	C	C	Y	C	C	C	C	-
chr1	2858510	3.0208	9.5322e-04	0.0797	G	C	S	G	G	G	G	S	G	S	G	S	S	S	S	G	G	G	S	G	G	G	G	G	S	G	G	G	G	G	G	S	G	G	G	G	G	G	G	G	G	G	G	G	G
chr1	2859029	6.0420	9.0789e-07	0.1677	T	C	C	C	C	C	C	C	T	C	C	C	C	C	C	T	T	C	C	T	T	T	C	C	C	C	C	C	C	C	C	C	C	C	Y	C	C	C	C	C	C	Y	C	C	C
chr1	2859473	4.1279	7.4494e-05	0.1126	A	G	G	G	G	G	G	G	R	G	G	G	G	G	G	R	R	G	G	R	R	R	G	G	G	G	G	G	G	G	G	G	-	G	R	R	G	R	G	G	G	G	A	G	G
chr1	2862177	4.1828	6.5645e-05	0.1142	C	G	S	C	C	C	C	S	C	S	S	S	S	S	S	C	C	C	S	C	C	C	C	C	S	C	C	C	C	C	C	C	C	C	C	C	C	S	C	C	C	C	S	C	C
chr1	2865233	7.6061	2.4768e-08	0.2108	A	G	R	A	A	A	A	R	A	R	R	R	R	R	R	A	A	A	R	A	A	A	A	A	R	A	A	A	A	A	A	A	-	A	A	A	A	R	A	-	R	A	R	A	A
chr1	2875132	3.2264	5.9378e-04	0.0859	G	A	R	G	G	G	G	R	G	R	R	R	R	R	R	G	G	G	R	G	G	G	G	G	R	-	G	G	R	G	G	G	G	G	G	G	G	R	G	A	R	G	A	G	-
chr1	2876647	3.3190	4.7974e-04	0.0886	C	T	C	C	C	C	C	C	Y	C	C	C	C	C	C	Y	Y	C	C	Y	Y	Y	C	C	C	C	C	C	Y	C	C	C	C	C	C	C	-	Y	C	Y	Y	Y	T	C	Y
chr1	2877407	4.5011	3.1539e-05	0.1235	C	A	C	C	C	-	C	C	C	C	C	C	C	C	C	-	C	C	C	C	C	C	C	C	C	C	C	C	C	C	C	C	C	C	C	C	C	C	C	C	C	C	C	C	C
chr1	2878230	7.9393	1.1500e-08	0.2197	T	C	T	T	T	T	T	T	Y	T	T	T	T	T	T	Y	Y	T	T	Y	Y	Y	T	T	T	T	T	T	T	T	T	T	T	T	T	T	T	T	T	T	T	Y	T	T	T
chr1	2879026	3.0103	9.7652e-04	0.0794	C	T	C	C	C	C	C	C	Y	C	C	C	C	C	C	Y	Y	C	C	Y	Y	Y	C	C	C	C	C	C	C	C	C	C	-	C	C	C	C	C	C	C	Y	Y	C	C	C
chr1	2879782	6.3287	4.6918e-07	0.1758	C	A	C	C	C	C	C	C	C	C	C	C	C	C	C	C	C	C	C	C	C	C	C	C	C	C	C	C	C	C	C	C	C	C	C	C	C	C	C	C	C	C	C	C	C
chr1	2893500	3.3751	4.2164e-04	0.0903	G	A	G	G	G	G	G	G	R	G	G	G	G	G	G	R	R	G	G	R	R	R	G	G	G	G	G	G	G	G	G	-	G	R	G	G	G	G	G	G	R	R	G	G	R
chr1	2893760	3.3824	4.1458e-04	0.0905	G	A	G	G	G	G	G	G	G	G	G	G	G	G	G	G	G	G	G	G	G	G	G	G	G	G	G	G	G	G	G	G	G	G	G	G	G	G	G	G	R	G	G	G	G
chr1	2894126	6.3689	4.2771e-07	0.1769	A	G	G	G	G	G	G	G	R	G	G	G	G	G	G	R	R	G	G	R	R	R	G	G	G	G	G	G	G	G	G	G	G	G	R	G	G	G	G	G	G	G	G	G	G
chr1	2895108	3.4317	3.7009e-04	0.0920	C	T	C	C	C	C	C	C	C	C	Y	C	C	C	C	C	C	C	C	C	C	C	C	C	C	C	C	C	C	C	C	C	C	C	C	C	Y	C	C	C	C	C	C	C	C
chr1	2895382	3.1900	6.4572e-04	0.0848	C	A	C	M	C	C	C	C	C	C	C	C	C	C	C	C	C	C	C	C	C	C	M	-	C	C	C	C	C	C	C	C	C	C	C	C	C	M	C	C	C	C	C	C	C
chr1	2895882	4.9116	1.2257e-05	0.1355	G	C	S	G	G	G	G	S	G	S	G	S	S	S	S	G	G	G	S	G	G	G	G	G	S	G	G	G	G	G	G	G	G	G	G	G	G	G	G	G	G	G	G	G	G
chr1	2895912	4.8367	1.4565e-05	0.1333	A	G	G	G	G	G	G	G	R	G	G	G	G	G	G	R	R	G	G	R	R	R	G	G	G	G	G	G	G	G	G	G	G	G	R	G	G	G	G	G	G	G	G	G	G
chr1	2895978	7.1882	6.4839e-08	0.1995	C	G	C	C	C	C	C	C	S	C	C	C	C	C	C	S	S	C	C	S	S	S	C	C	C	C	C	C	C	C	C	C	C	C	C	C	-	C	C	C	C	S	C	C	C
chr1	2900037	3.8695	1.3507e-04	0.1050	C	G	C	C	C	C	C	C	S	C	C	C	C	C	C	S	S	C	C	S	S	S	C	C	C	C	C	C	C	C	C	C	C	C	S	S	C	S	C	G	S	S	C	C	C
chr1	2900103	3.4637	3.4381e-04	0.0929	C	T	C	C	C	C	C	C	Y	C	C	C	C	C	C	Y	Y	C	C	Y	Y	Y	C	C	C	C	C	C	C	C	C	C	-	-	Y	Y	C	Y	C	T	Y	Y	C	C	C
chr1	2902423	3.4263	3.7473e-04	0.0918	T	C	T	T	T	T	T	T	T	T	T	T	T	T	T	T	T	T	T	T	T	T	T	T	T	T	T	T	T	T	T	T	-	T	Y	Y	T	Y	T	Y	Y	T	Y	T	T
chr1	2908960	3.0191	9.5690e-04	0.0797	G	A	A	G	R	G	G	A	G	A	R	A	A	A	A	G	G	R	A	G	G	G	R	R	A	R	R	R	G	R	R	G	G	G	G	G	-	R	G	G	R	G	G	G	G
chr1	2910251	4.0482	8.9503e-05	0.1102	A	G	G	A	A	A	A	G	A	G	R	G	G	G	G	A	A	A	G	A	A	A	A	A	G	A	A	A	A	A	A	A	A	A	A	A	A	A	A	A	A	A	A	A	A
chr1	2910585	7.2288	5.9046e-08	0.2006	C	T	Y	C	C	C	C	Y	C	Y	Y	Y	Y	Y	Y	C	C	C	Y	C	C	C	C	C	Y	C	C	C	C	C	C	C	C	C	C	C	C	C	C	C	C	C	C	C	C
chr1	2911075	3.5464	2.8417e-04	0.0954	G	A	A	G	G	G	G	A	G	A	R	A	A	A	A	G	G	G	A	G	G	G	G	G	A	G	G	G	G	G	G	G	-	-	G	G	G	G	G	G	G	G	G	G	G
chr1	2914231	4.8307	1.4767e-05	0.1331	G	A	G	R	G	G	G	G	G	G	G	G	G	G	G	G	G	G	G	G	G	G	G	-	G	G	G	G	G	G	R	G	G	G	G	G	G	G	G	G	G	G	G	G	G
chr1	2914266	3.1434	7.1885e-04	0.0834	G	A	G	R	R	G	G	G	G	G	G	G	G	G	G	G	G	G	G	G	G	G	G	-	G	G	G	G	G	G	R	G	G	G	G	G	G	G	G	G	G	G	G	G	G
chr1	2914522	3.2490	5.6363e-04	0.0865	C	T	C	Y	Y	C	C	C	C	C	C	C	C	C	C	C	C	C	C	C	C	C	C	C	C	C	C	C	C	C	Y	C	C	C	C	C	C	C	C	C	C	C	C	C	C
chr1	2914556	3.5286	2.9608e-04	0.0949	A	G	A	R	R	G	G	A	A	A	A	A	A	A	A	A	A	G	A	A	A	A	R	G	A	G	G	G	G	G	R	G	G	R	R	A	R	R	G	A	A	R	A	G	R
chr1	2914655	3.6519	2.2288e-04	0.0985	T	A	T	W	W	T	T	T	T	T	T	T	T	T	T	T	T	T	T	T	T	T	T	T	T	T	T	T	T	T	W	T	T	T	T	T	T	T	T	T	T	T	T	T	T
chr1	2915097	5.6718	2.1292e-06	0.1573	G	A	G	G	G	G	G	G	G	G	R	G	G	G	G	G	G	G	G	G	G	G	G	G	G	G	G	G	G	G	G	G	G	G	G	G	G	G	G	G	G	G	G	G	G
chr1	2915130	24.7528	1.7669e-25	0.5646	T	C	T	T	T	T	T	T	T	T	T	T	T	T	T	T	T	T	T	T	T	T	T	T	T	T	T	T	T	T	T	T	T	T	T	T	T	T	T	T	T	T	T	T	T
chr1	2915470	4.7349	1.8411e-05	0.1304	C	G	C	C	C	C	C	-	C	C	C	C	C	C	C	C	C	C	C	C	C	C	C	C	C	C	C	C	S	C	C	G	S	C	C	C	C	C	C	C	C	C	C	C	C
chr1	2917328	3.5958	2.5363e-04	0.0969	G	A	G	G	G	G	G	G	G	G	G	G	G	G	G	G	G	G	G	G	G	G	G	G	G	G	G	G	G	G	G	G	G	G	G	G	G	G	G	G	G	G	G	G	G
chr1	2923729	10.2165	6.0743e-11	0.2783	G	A	G	G	G	G	G	G	R	G	G	G	G	G	G	R	R	G	G	R	R	R	G	-	G	G	G	G	G	G	G	G	G	G	G	G	-	G	G	G	G	R	G	G	G
chr1	2924988	6.3297	4.6803e-07	0.1758	T	C	T	T	T	T	T	T	T	T	T	T	T	T	T	T	T	T	T	T	T	T	T	T	T	T	T	T	T	T	T	T	T	Y	T	T	T	T	T	T	T	T	T	T	T
chr1	2925066	6.2089	6.1821e-07	0.1724	C	T	-	C	C	C	C	C	C	C	C	C	C	C	C	C	C	C	C	C	C	C	C	C	C	C	C	C	C	C	C	C	C	Y	C	C	C	C	C	C	C	C	C	C	Y
chr1	2925091	4.0163	9.6327e-05	0.1093	G	A	R	G	G	G	G	R	G	R	R	R	R	R	R	G	G	G	R	G	G	G	G	G	R	G	G	G	G	G	G	G	G	R	G	G	G	G	G	G	G	G	G	G	R
chr1	2928143	3.3624	4.3412e-04	0.0899	C	T	C	Y	T	T	T	C	C	C	C	C	C	C	C	C	C	T	C	C	C	C	T	T	C	T	T	T	T	T	T	T	T	Y	Y	Y	Y	C	T	C	Y	Y	Y	T	Y
chr1	2928936	3.4281	3.7314e-04	0.0919	G	C	C	C	C	C	C	C	G	C	C	C	C	C	C	G	G	C	C	G	G	G	C	C	C	C	C	C	C	C	C	C	C	C	S	S	C	C	C	C	S	S	S	C	C
chr1	2929189	11.5832	2.6110e-12	0.3115	G	C	C	C	C	C	C	C	S	C	C	C	C	C	C	S	S	C	C	S	S	S	C	C	C	C	C	C	C	C	C	C	C	C	S	C	C	C	C	C	C	C	C	C	C
chr1	2930919	3.8525	1.4045e-04	0.1045	T	C	T	T	T	T	T	T	T	T	T	T	T	T	T	T	T	T	T	T	T	T	T	T	T	T	T	T	T	T	T	T	T	T	T	T	T	T	T	T	T	T	-	T	T
chr1	2931396	6.9507	1.1202e-07	0.1930	A	G	A	A	A	A	A	A	R	A	A	A	A	A	A	R	R	A	A	R	R	R	A	A	A	A	A	A	A	A	A	A	A	A	R	A	A	A	A	A	A	R	A	A	A
chr1	2935229	7.0849	8.2244e-08	0.1967	T	C	Y	T	T	T	T	Y	T	Y	T	Y	Y	Y	Y	T	T	T	Y	T	T	T	T	T	Y	T	T	T	T	T	T	T	-	T	T	T	Y	T	T	Y	Y	T	T	T	-
chr1	2936341	27.8306	1.4769e-28	0.6091	C	T	C	C	C	C	C	C	C	C	C	C	C	C	C	C	C	C	C	C	C	C	C	C	C	C	C	C	C	C	C	C	C	C	C	C	C	C	C	C	C	C	C	C	C
chr1	2938835	10.9669	1.0791e-11	0.2967	A	G	A	A	A	A	A	A	A	A	A	A	A	A	A	A	A	A	A	A	A	A	A	A	A	A	A	A	A	A	A	A	A	-	A	A	A	R	A	A	A	A	A	A	-
chr1	2939327	3.0255	9.4302e-04	0.0799	G	A	A	R	R	G	G	A	G	A	A	A	A	A	A	G	G	G	A	G	G	G	G	G	A	G	G	G	R	G	G	G	G	R	R	A	R	R	G	A	A	G	R	G	R
chr1	2940020	7.5693	2.6960e-08	0.2098	A	G	G	G	G	G	G	G	A	G	G	G	G	G	G	A	A	G	G	A	A	A	G	G	G	G	G	G	G	G	G	G	-	G	R	R	G	R	G	G	G	R	R	G	G
chr1	2940155	4.8687	1.3531e-05	0.1342	G	A	A	A	A	A	A	A	G	A	A	A	A	A	A	G	G	A	A	G	G	G	A	-	A	A	A	A	A	A	A	A	A	R	R	R	A	R	A	A	A	R	R	A	A
chr1	2940311	5.2970	5.0471e-06	0.1466	C	T	C	C	C	C	C	C	C	C	C	C	C	C	C	C	C	C	C	C	-	C	C	C	C	C	C	C	C	C	C	C	C	C	C	C	C	C	C	C	C	C	C	C	C
chr1	2940341	7.8380	1.4521e-08	0.2170	T	A	T	T	T	T	T	T	T	T	T	T	T	T	T	T	T	T	T	T	T	T	T	T	T	T	T	T	T	T	T	T	T	T	T	T	T	T	T	T	T	T	T	T	T
chr1	2942190	3.2633	5.4537e-04	0.0870	G	A	R	G	G	G	G	R	G	R	G	R	R	R	R	G	G	G	R	G	G	G	G	G	R	G	G	G	G	G	G	G	G	G	G	G	G	G	G	G	G	G	G	G	G
chr1	2942193	5.7229	1.8927e-06	0.1587	G	A	R	G	G	G	G	R	G	R	G	R	R	R	R	G	G	G	R	G	G	G	G	G	R	G	G	G	G	G	G	G	G	G	G	G	G	G	G	G	G	G	G	G	G
chr1	2942338	3.0794	8.3295e-04	0.0815	T	C	Y	T	T	T	T	Y	T	Y	T	Y	Y	Y	Y	T	T	T	Y	T	T	T	T	T	Y	T	T	T	T	T	T	T	T	T	T	T	T	T	T	T	T	T	T	T	T
chr1	2942400	4.1820	6.5769e-05	0.1142	C	G	S	C	C	C	C	S	C	S	C	S	S	S	S	C	C	C	S	C	C	C	C	C	S	C	C	C	C	C	C	C	C	C	C	C	C	C	C	C	C	C	C	C	C
chr1	2942420	5.7945	1.6052e-06	0.1608	C	T	Y	C	C	C	C	Y	C	Y	C	Y	Y	Y	Y	C	C	C	Y	C	C	C	C	C	Y	C	C	C	C	C	C	C	C	C	C	C	C	C	C	C	C	C	C	C	C
chr1	2942457	5.7945	1.6052e-06	0.1608	G	C	S	G	G	G	G	S	G	S	G	S	S	S	S	G	G	G	S	G	G	G	G	G	S	G	G	G	G	G	G	G	G	G	G	G	G	G	G	G	G	G	G	G	G
chr1	2942467	6.1694	6.7705e-07	0.1713	A	T	W	A	A	A	A	W	A	W	A	W	W	W	W	A	A	A	W	A	A	A	A	A	W	A	A	A	A	A	A	A	A	A	A	A	A	A	A	A	A	A	A	A	A
chr1	2942492	4.5175	3.0376e-05	0.1240	G	A	R	G	G	G	G	R	G	R	G	R	R	R	R	G	G	G	R	G	G	G	G	G	R	G	G	G	G	G	G	G	G	G	G	G	G	G	G	G	G	G	G	G	G
chr1	2942522	4.6688	2.1439e-05	0.1284	A	G	R	A	A	A	A	R	A	R	A	R	R	R	R	A	A	A	R	A	A	A	A	A	R	A	A	A	A	A	A	A	A	A	A	A	R	A	A	A	A	A	A	A	A
chr1	2942538	3.8913	1.2843e-04	0.1056	G	A	R	G	G	G	G	R	G	R	G	R	R	R	R	G	G	G	R	G	G	G	G	G	R	G	G	G	G	G	G	G	G	G	G	G	G	G	G	G	G	G	G	G	G
chr1	2942615	5.7284	1.8690e-06	0.1589	C	A	M	C	C	C	C	M	C	M	C	M	M	M	M	C	C	C	M	C	C	C	C	C	M	C	C	C	C	C	C	C	C	C	C	C	C	C	C	C	C	C	C	C	C
chr1	2942633	5.7018	1.9871e-06	0.1581	A	G	R	A	A	A	A	R	A	R	A	R	R	R	R	A	A	A	R	A	A	A	A	-	R	A	A	A	A	A	A	A	A	A	A	A	A	A	A	A	A	A	A	A	A
chr1	2942675	5.7248	1.8843e-06	0.1588	C	T	Y	C	C	C	C	Y	C	Y	C	Y	Y	Y	Y	C	C	C	Y	C	C	C	C	-	Y	C	C	C	C	C	C	C	C	C	C	C	C	C	C	C	C	C	C	C	C
chr1	2942690	5.7248	1.8843e-06	0.1588	A	G	R	A	A	A	A	R	A	R	A	R	R	R	R	A	A	A	R	A	A	A	A	-	R	A	A	A	A	A	A	A	A	A	A	A	A	A	A	A	A	A	A	A	A
chr1	2942697	3.4660	3.4198e-04	0.0930	A	G	G	G	G	G	G	G	A	G	G	G	G	G	G	A	A	G	G	A	A	A	G	-	G	G	G	G	G	G	G	G	G	G	R	G	G	R	G	G	G	R	G	G	G
chr1	2942717	5.7248	1.8843e-06	0.1588	A	C	M	A	A	A	A	M	A	M	A	M	M	M	M	A	A	A	M	A	A	A	A	-	M	A	A	A	A	A	A	A	A	A	A	A	A	A	A	A	A	A	A	A	A
chr1	2942823	6.1645	6.8465e-07	0.1712	A	G	R	A	A	A	A	R	A	R	A	R	R	R	R	A	A	A	R	A	A	A	A	-	R	A	A	A	A	A	A	A	A	A	A	A	A	A	A	A	A	A	A	A	A
chr1	2942853	10.3029	4.9791e-11	0.2805	A	G	R	A	A	A	A	R	A	R	A	R	R	R	R	A	A	A	R	A	A	A	A	-	R	A	A	A	A	A	A	A	A	A	A	A	A	R	A	A	A	A	A	A	A
chr1	2942882	5.7248	1.8843e-06	0.1588	T	G	K	T	T	T	T	K	T	K	T	K	K	K	K	T	T	T	K	T	T	T	T	-	K	T	T	T	T	T	T	T	T	T	T	T	T	T	T	T	T	T	T	T	T
chr1	2942913	7.6638	2.1686e-08	0.2124	G	A	R	G	G	G	G	R	G	R	G	R	R	R	R	G	G	G	R	G	G	G	G	-	R	G	G	G	G	G	G	-	G	G	G	G	G	G	G	G	G	G	G	G	G
chr1	2942919	4.5557	2.7818e-05	0.1251	C	T	Y	C	C	C	C	Y	C	Y	C	Y	Y	Y	Y	C	C	C	Y	C	C	C	C	-	Y	C	C	C	C	C	C	C	C	C	C	C	C	C	C	C	C	C	C	C	C
chr1	2942989	8.2836	5.2045e-09	0.2288	C	T	Y	C	C	C	C	Y	C	Y	C	Y	Y	Y	Y	C	C	C	Y	C	C	C	C	C	Y	C	C	C	C	C	C	C	C	C	C	C	C	C	C	C	C	C	C	C	C
chr1	2943044	8.2836	5.2045e-09	0.2288	A	G	R	A	A	A	A	R	A	R	A	R	R	R	R	A	A	A	R	A	A	A	A	A	R	A	A	A	A	A	A	A	A	A	A	A	A	A	A	A	A	A	A	A	A
chr1	2943155	5.7945	1.6052e-06	0.1608	T	C	Y	T	T	T	T	Y	T	Y	T	Y	Y	Y	Y	T	T	T	Y	T	T	T	T	T	Y	T	T	T	T	T	T	T	T	T	T	T	T	T	T	T	T	T	T	T	T
chr1	2943164	5.7945	1.6052e-06	0.1608	T	C	Y	T	T	T	T	Y	T	Y	T	Y	Y	Y	Y	T	T	T	Y	T	T	T	T	T	Y	T	T	T	T	T	T	T	T	T	T	T	T	T	T	T	T	T	T	T	T
chr1	2943389	7.5920	2.5587e-08	0.2104	C	G	S	C	C	C	C	S	C	S	C	S	S	S	S	C	C	C	S	C	C	C	C	C	S	C	C	C	C	C	C	C	C	C	C	C	C	C	C	C	C	C	C	C	C
chr1	2944815	7.7665	1.7119e-08	0.2151	A	G	R	A	A	A	A	R	A	R	A	R	R	R	R	A	A	A	R	A	A	A	A	A	R	A	A	A	A	A	A	A	A	A	A	A	A	A	A	A	A	A	A	A	A
chr1	2944816	5.7562	1.7531e-06	0.1597	G	A	R	G	G	G	G	R	G	R	G	R	R	R	R	G	G	G	R	G	G	G	G	G	R	G	G	G	G	G	G	G	G	G	G	G	G	G	G	G	G	G	G	G	G
chr1	2944865	3.9996	1.0009e-04	0.1088	G	A	R	G	G	G	G	R	G	R	G	R	R	R	R	G	G	G	R	G	G	G	G	G	R	G	G	G	G	G	G	G	G	G	G	G	G	R	G	G	G	G	G	G	G
chr1	2944902	4.0352	9.2210e-05	0.1099	A	G	R	A	A	A	A	R	A	R	A	R	R	R	R	A	A	A	R	A	A	A	A	A	R	A	A	A	A	A	A	A	-	A	A	A	A	A	A	A	A	A	A	A	A
chr1	2944993	6.2294	5.8963e-07	0.1730	T	A	W	T	-	T	T	W	T	W	T	W	W	W	W	T	T	T	W	T	T	T	T	-	W	T	T	T	T	T	T	T	-	T	T	T	T	T	T	T	T	T	T	T	T
chr1	2945086	4.7529	1.7665e-05	0.1309	A	G	R	A	A	A	A	R	A	R	A	R	R	R	R	A	A	A	R	A	A	A	A	A	R	A	A	A	A	A	A	A	A	A	A	R	A	A	A	A	A	A	A	A	A
chr1	2945108	5.7945	1.6052e-06	0.1608	G	A	R	G	G	G	G	R	G	R	G	R	R	R	R	G	G	G	R	G	G	G	G	G	R	G	G	G	G	G	G	G	G	G	G	G	G	G	G	G	G	G	G	G	G
chr1	2945126	3.4548	3.5088e-04	0.0927	A	G	R	G	G	G	G	R	A	R	A	R	R	R	R	A	A	G	R	A	A	A	-	G	R	G	G	G	G	G	G	G	G	-	R	R	R	R	G	A	A	R	A	G	G
chr1	2945164	6.4518	3.5333e-07	0.1792	C	T	Y	C	C	C	C	Y	C	Y	C	Y	Y	Y	Y	C	C	C	Y	C	C	C	C	C	Y	C	C	C	C	C	C	Y	C	Y	C	C	C	Y	C	C	C	C	C	C	C
chr1	2945176	3.0611	8.6870e-04	0.0809	C	T	Y	C	C	C	C	Y	C	Y	C	Y	Y	Y	Y	C	C	C	Y	C	C	C	C	C	Y	C	C	Y	C	C	C	C	C	C	C	Y	C	C	C	C	C	C	C	C	C
chr1	2945264	5.6857	2.0623e-06	0.1577	G	A	R	G	G	G	G	R	G	R	G	R	R	R	R	G	G	G	R	G	G	G	G	G	R	G	G	G	G	G	G	G	G	G	G	-	G	G	G	G	G	G	G	G	G
chr1	2945362	5.7945	1.6052e-06	0.1608	C	A	M	C	C	C	C	M	C	M	C	M	M	M	M	C	C	C	M	C	C	C	C	C	M	C	C	C	C	C	C	C	C	C	C	C	C	C	C	C	C	C	C	C	C
chr1	2945386	3.0220	9.5065e-04	0.0797	T	C	T	Y	C	C	C	T	T	T	T	T	T	T	T	T	T	Y	T	T	T	T	C	Y	T	Y	Y	C	C	C	C	C	C	-	Y	T	Y	Y	C	T	T	Y	T	C	-
chr1	2945470	5.6696	2.1401e-06	0.1572	A	G	R	A	A	A	A	R	A	R	A	R	R	R	R	A	A	A	R	A	A	A	A	-	R	A	A	A	A	A	A	A	-	A	A	A	A	A	A	A	A	A	A	A	A
chr1	2945497	5.6696	2.1401e-06	0.1572	A	G	R	A	A	A	A	R	A	R	A	R	R	R	R	A	A	A	R	A	A	A	A	-	R	A	A	A	A	A	A	A	-	A	A	A	A	A	A	A	A	A	A	A	A
chr1	2945500	5.6696	2.1401e-06	0.1572	G	A	R	G	G	G	G	R	G	R	G	R	R	R	R	G	G	G	R	G	G	G	G	-	R	G	G	G	G	G	G	G	-	G	G	G	G	G	G	G	G	G	G	G	G
chr1	2945503	4.9489	1.1248e-05	0.1366	A	G	R	A	A	A	A	R	A	R	A	R	R	R	R	A	A	A	R	A	A	A	A	-	R	A	A	A	A	A	A	A	-	A	A	A	A	A	A	A	A	A	A	A	A
chr1	2945629	5.7284	1.8690e-06	0.1589	C	G	S	C	C	C	C	S	C	S	C	S	S	S	S	C	C	C	S	C	C	C	C	C	S	C	C	C	C	C	C	C	C	C	C	C	C	C	C	C	C	C	C	C	C
chr1	2945638	4.7357	1.8379e-05	0.1304	C	T	Y	C	C	C	C	Y	C	Y	C	Y	Y	Y	Y	C	C	C	Y	C	C	C	C	C	Y	C	C	C	C	C	C	C	C	C	C	C	C	C	C	C	C	C	C	C	C
chr1	2945655	5.9381	1.1532e-06	0.1648	G	A	R	G	G	G	G	R	G	R	-	R	R	R	R	G	G	G	R	G	G	G	G	G	R	G	G	G	G	G	G	G	G	G	G	G	G	G	G	G	G	G	G	G	G
chr1	2945662	3.4279	3.7331e-04	0.0919	C	T	Y	C	C	C	C	Y	C	Y	-	Y	Y	Y	Y	C	C	C	Y	C	C	C	C	C	Y	C	C	C	C	C	C	C	C	C	C	C	C	C	C	C	C	C	C	C	C
chr1	2948197	4.9308	1.1726e-05	0.1360	T	C	Y	T	T	T	T	Y	T	Y	T	Y	Y	Y	Y	T	T	T	Y	T	T	T	T	T	Y	T	T	T	T	T	T	T	T	T	T	T	T	Y	T	T	T	T	T	T	T
chr1	2958333	4.0060	9.8634e-05	0.1090	G	A	G	G	G	G	G	G	G	G	G	G	G	G	G	G	G	G	G	G	G	G	G	G	G	G	G	G	G	G	G	R	-	G	G	G	G	R	G	G	G	G	G	G	G
chr1	2958376	3.7087	1.9555e-04	0.1002	G	A	A	G	G	G	G	A	R	A	A	A	A	A	A	R	R	G	A	R	R	R	G	G	A	G	G	G	G	G	G	G	-	G	R	A	R	G	G	G	A	R	A	G	G
chr1	2958916	11.6543	2.2164e-12	0.3132	G	A	G	G	G	G	G	G	G	G	G	G	G	G	G	G	G	G	G	G	G	G	G	-	G	G	G	G	G	G	G	G	G	G	G	G	G	G	G	G	G	G	G	G	G
chr1	2958920	11.2569	5.5350e-12	0.3037	C	T	Y	C	C	C	C	Y	C	Y	C	Y	Y	Y	Y	C	C	C	Y	C	C	C	C	-	Y	C	C	C	C	C	C	C	C	C	C	C	C	C	C	C	C	C	C	C	C
chr1	2958922	5.9131	1.2217e-06	0.1641	C	G	C	G	G	G	G	C	C	C	C	C	C	C	C	C	C	G	C	C	C	C	G	-	C	G	G	G	G	G	G	G	G	G	S	C	S	S	G	C	C	S	C	G	-
chr1	2959026	5.0921	8.0887e-06	0.1407	G	C	G	G	G	G	G	G	G	G	G	G	G	G	G	G	G	G	G	G	G	G	G	G	G	G	G	G	G	G	G	G	G	G	G	G	G	G	G	G	G	G	G	G	G
chr1	2959281	6.2023	6.2760e-07	0.1722	T	C	T	T	T	T	T	T	T	T	T	T	T	T	T	T	T	T	T	T	T	T	T	T	T	T	T	Y	Y	T	T	T	-	Y	T	T	T	T	Y	T	T	T	T	Y	Y
chr1	2959289	5.0591	8.7269e-06	0.1397	A	G	A	A	A	A	A	A	A	A	A	A	A	A	A	A	A	A	A	A	A	A	A	A	A	A	A	A	R	A	A	A	-	A	A	A	A	A	A	A	A	A	A	A	A
chr1	2959300	5.7323	1.8521e-06	0.1590	G	A	G	G	G	G	G	G	G	G	G	G	G	G	G	G	G	G	G	G	G	G	G	G	G	G	G	G	G	G	G	G	-	G	G	G	G	G	G	G	G	G	G	G	G
chr1	2959309	6.3932	4.0439e-07	0.1776	C	G	C	S	G	G	G	C	C	C	C	C	C	C	C	C	C	G	C	C	C	C	G	G	C	G	G	G	G	G	G	-	-	S	C	C	S	S	G	C	C	C	C	G	-
chr1	2960237	7.2303	5.8845e-08	0.2006	A	C	A	C	C	C	C	A	A	A	A	A	A	A	A	A	A	C	A	A	A	A	C	-	A	C	C	C	C	C	C	C	C	M	M	A	M	M	C	A	A	M	A	C	M
chr1	2960281	7.5839	2.6065e-08	0.2102	T	A	T	A	A	A	A	T	T	T	T	T	T	T	T	T	T	A	T	T	T	T	A	-	T	A	A	A	A	A	A	A	A	W	W	T	W	W	A	T	T	W	T	A	W
chr1	2960430	4.6331	2.3275e-05	0.1274	A	G	A	G	G	G	G	A	R	A	A	A	A	A	A	R	R	G	A	R	R	R	G	-	A	G	G	G	G	G	G	G	R	-	R	A	R	R	G	A	A	G	G	G	-
chr1	2960685	4.0822	8.2760e-05	0.1112	C	T	C	T	T	T	T	C	C	C	C	C	C	C	C	C	C	T	C	C	C	C	Y	Y	C	Y	T	T	T	T	T	T	T	Y	Y	C	Y	Y	T	C	C	Y	C	T	Y
chr1	2960833	12.9878	1.0285e-13	0.3441	A	G	A	A	A	A	A	A	A	A	A	A	A	A	A	A	A	A	A	-	A	A	A	A	A	A	A	A	A	A	A	A	A	A	A	A	A	A	A	A	A	A	A	A	A
chr1	2960888	5.7599	1.7382e-06	0.1598	A	T	W	T	T	T	T	W	A	W	A	W	W	W	W	A	A	T	W	A	A	A	T	T	W	T	T	T	T	T	T	T	T	-	W	A	T	W	T	W	W	W	W	T	-
chr1	2964025	5.1221	7.5499e-06	0.1416	A	G	R	A	A	A	A	R	A	R	R	R	R	R	R	A	A	A	R	A	A	A	A	A	R	A	A	A	A	A	A	A	-	A	A	A	R	A	A	R	R	A	G	A	R
chr1	2964479	3.3542	4.4240e-04	0.0897	C	A	M	A	A	A	A	M	C	M	M	M	M	M	M	C	C	A	M	C	C	C	A	A	M	A	A	A	A	A	A	A	A	A	M	C	M	M	A	M	C	M	C	A	A
chr1	2965028	5.4335	3.6853e-06	0.1505	A	G	R	A	A	A	A	R	A	R	R	R	R	R	R	A	A	A	R	A	A	A	A	A	R	A	A	A	A	A	A	A	A	-	A	A	A	A	A	R	A	A	R	A	R
chr1	2965387	5.8910	1.2852e-06	0.1635	T	C	T	T	T	T	T	T	T	T	T	T	T	T	T	T	T	T	-	T	T	T	T	T	T	T	T	T	T	T	T	T	T	T	T	Y	T	Y	T	Y	Y	T	T	T	T
chr1	2965402	5.1182	7.6173e-06	0.1414	G	A	G	G	G	G	G	G	G	G	G	G	G	G	G	G	G	R	-	G	G	G	-	G	G	G	R	G	R	G	G	G	R	G	G	R	G	-	R	G	R	G	G	R	G
chr1	2965574	10.6469	2.2545e-11	0.2889	G	A	G	G	G	G	G	G	G	G	G	G	G	G	G	G	G	G	G	G	G	G	G	G	G	G	G	G	G	G	G	G	-	G	G	R	G	R	G	R	G	G	G	G	G
chr1	2965580	6.1066	7.8242e-07	0.1696	T	C	T	Y	T	T	T	T	T	T	T	T	T	T	-	T	T	Y	T	T	T	T	T	T	T	T	Y	T	T	T	T	T	-	Y	T	Y	T	Y	T	Y	T	T	T	T	Y
chr1	2965894	13.9535	1.1129e-14	0.3657	A	G	G	G	G	G	G	G	R	G	G	G	G	G	G	R	R	G	G	R	R	R	G	G	G	G	G	G	G	G	G	G	G	G	R	-	G	-	G	R	R	G	G	G	G
chr1	2966211	6.5166	3.0436e-07	0.1810	G	A	-	G	G	G	G	G	G	G	G	G	G	G	G	G	G	G	G	G	G	G	G	G	G	G	G	G	G	G	G	G	G	G	G	R	G	R	G	G	G	G	G	G	G
chr1	2966219	4.8316	1.4736e-05	0.1332	T	C	-	T	T	T	T	T	T	T	T	T	T	T	T	T	T	T	T	T	T	T	T	T	T	T	T	T	T	T	T	T	T	T	T	Y	T	Y	T	T	T	T	T	T	T
chr1	2966226	5.7482	1.7859e-06	0.1594	T	C	-	T	T	T	T	T	T	T	T	T	T	T	T	T	T	T	T	T	T	T	T	T	T	T	T	T	T	T	T	T	T	T	T	Y	T	Y	Y	Y	-	T	T	Y	T
chr1	2966353	5.4642	3.4342e-06	0.1514	C	T	Y	C	C	C	C	Y	C	Y	Y	Y	Y	Y	Y	C	C	C	Y	C	C	C	C	C	Y	C	C	C	C	C	C	C	C	C	C	C	C	C	C	C	Y	C	C	C	C
chr1	2966855	5.6402	2.2900e-06	0.1564	T	C	T	T	T	T	T	T	T	T	T	T	T	T	T	T	T	T	T	T	T	T	T	-	T	T	T	T	T	T	T	T	T	Y	T	Y	T	Y	T	Y	T	T	Y	T	T
chr1	2966870	9.1668	6.8101e-10	0.2518	T	C	T	T	T	T	T	T	T	T	T	T	T	T	T	T	T	T	T	T	T	T	T	-	T	T	T	T	T	T	T	T	T	Y	T	T	T	T	T	Y	T	T	T	T	T
chr1	2967075	3.3438	4.5315e-04	0.0894	G	A	R	G	G	G	G	R	G	R	R	R	R	R	R	G	G	G	R	G	G	G	G	G	R	G	G	G	G	G	G	G	G	G	G	R	R	G	G	G	G	G	G	G	G
chr1	2967373	12.5836	2.6083e-13	0.3349	C	T	T	T	T	T	T	T	Y	T	T	T	T	T	T	Y	Y	T	T	Y	Y	Y	T	-	T	T	T	T	T	T	T	T	T	Y	Y	T	Y	T	T	T	T	T	Y	T	Y
chr1	2967581	3.4818	3.2976e-04	0.0935	A	G	A	A	A	A	A	A	R	A	A	A	A	A	A	R	R	A	A	R	R	R	A	-	A	A	A	A	A	A	A	A	A	A	A	A	A	A	A	A	A	R	A	A	A
chr1	2967638	3.6706	2.1351e-04	0.0991	G	A	G	G	G	G	G	G	R	G	G	G	G	G	G	R	R	G	G	R	R	R	G	-	G	G	G	G	G	G	G	G	G	G	G	G	R	G	G	G	G	R	G	G	G
chr1	2967647	4.5030	3.1406e-05	0.1236	G	A	R	G	G	G	G	R	G	R	G	R	R	R	R	G	G	G	R	G	G	G	G	-	R	G	G	G	G	G	G	G	G	G	G	G	G	G	G	G	G	G	R	G	G
chr1	2967879	4.2516	5.6028e-05	0.1162	C	A	M	A	A	A	A	M	C	M	-	M	M	M	M	C	C	A	M	C	C	C	A	A	M	A	A	A	A	A	A	A	A	A	M	A	A	A	A	A	-	M	A	A	-
chr1	2968472	5.3636	4.3291e-06	0.1485	G	C	G	G	G	G	G	G	G	G	G	G	G	G	G	G	G	G	G	G	G	G	G	G	G	G	-	G	G	G	G	G	-	G	G	G	G	G	G	G	G	G	G	G	G
chr1	2968474	8.2417	5.7319e-09	0.2277	G	C	S	G	G	G	G	S	G	S	G	S	S	S	S	G	G	G	S	G	G	G	G	G	S	G	-	G	G	G	G	G	-	G	G	G	G	G	G	G	G	G	G	G	G
chr1	2972007	5.0709	8.4928e-06	0.1401	C	T	C	C	C	C	C	C	C	C	C	C	C	C	C	C	C	C	C	C	C	C	C	C	C	C	C	C	C	C	C	Y	C	C	C	Y	C	C	C	T	C	C	Y	C	C
chr1	2972082	6.4539	3.5168e-07	0.1793	C	T	C	C	C	C	C	C	Y	C	C	C	C	C	C	Y	Y	C	C	Y	Y	Y	C	C	C	C	C	C	C	C	C	C	C	C	C	C	C	C	C	C	C	Y	C	C	C
chr1	2973212	4.7282	1.8696e-05	0.1302	G	A	G	G	G	G	G	G	R	G	G	G	G	G	G	R	R	G	G	R	R	R	G	G	G	G	G	G	G	G	G	G	-	G	G	R	-	R	G	G	G	R	G	G	G
chr1	2974365	7.1159	7.6576e-08	0.1975	G	A	R	G	G	G	G	R	G	R	R	R	R	R	R	G	G	G	R	G	G	G	G	G	R	G	G	G	G	G	G	G	G	G	G	G	G	G	G	G	R	G	G	G	G
chr1	2977599	4.5644	2.7264e-05	0.1254	T	G	K	T	T	T	T	K	T	K	T	K	K	K	K	T	T	T	K	T	T	T	T	T	K	T	T	T	T	T	T	T	T	T	T	T	T	T	T	T	T	T	K	T	T
chr1	2978192	5.3475	4.4930e-06	0.1480	A	G	R	A	A	A	A	R	A	R	A	R	R	R	R	A	A	A	R	A	A	A	A	-	R	A	A	A	A	A	A	A	A	A	A	A	A	A	A	A	A	A	A	A	A
chr1	2978277	4.2606	5.4883e-05	0.1165	T	C	C	C	C	C	C	C	Y	C	C	C	C	C	C	Y	Y	C	C	Y	Y	Y	C	-	C	C	C	C	C	C	C	C	Y	C	Y	C	Y	C	C	C	C	C	C	C	C
chr1	2979265	5.1964	6.3623e-06	0.1437	T	C	T	T	T	T	T	T	T	T	T	T	T	T	T	T	T	T	T	T	T	T	T	T	T	T	T	T	T	T	T	T	T	T	T	T	T	T	T	T	T	T	Y	T	T
chr1	2979808	3.1148	7.6771e-04	0.0825	G	A	G	G	G	G	G	G	G	G	G	G	G	G	G	G	G	G	G	G	G	G	G	-	G	G	G	G	G	G	G	G	G	G	G	G	G	G	G	G	G	G	G	G	G
chr1	2981707	3.0414	9.0898e-04	0.0803	T	C	Y	Y	T	T	T	Y	T	Y	C	Y	Y	Y	Y	T	T	T	Y	T	T	T	T	Y	Y	Y	T	T	T	T	T	T	T	Y	Y	T	T	T	T	T	T	Y	Y	T	Y
chr1	2982776	4.9074	1.2378e-05	0.1354	C	T	C	C	C	C	C	C	C	C	C	C	C	C	C	C	C	C	C	C	C	C	C	-	C	C	C	C	C	C	C	C	-	C	C	C	C	C	C	C	C	C	C	-	C
chr1	2983364	3.2475	5.6564e-04	0.0865	A	G	G	G	G	G	G	G	R	G	G	G	G	G	G	R	R	G	G	R	R	R	G	G	G	G	G	G	G	G	G	G	-	G	R	G	G	R	G	G	R	G	G	G	G
chr1	2984995	3.4029	3.9544e-04	0.0911	G	A	G	G	G	G	G	G	R	G	G	G	G	G	G	R	R	G	G	R	R	R	G	G	G	G	G	G	G	G	G	G	G	G	G	G	G	G	G	G	G	R	G	G	G
chr1	2985457	3.3410	4.5601e-04	0.0893	C	T	Y	C	C	C	C	Y	C	Y	C	Y	Y	Y	Y	-	C	C	Y	C	C	C	C	-	Y	C	C	C	C	C	C	C	C	C	C	C	Y	C	C	C	C	C	C	C	C
chr1	2986992	3.2765	5.2900e-04	0.0873	C	T	C	C	C	C	C	C	C	C	C	C	C	C	C	C	C	C	C	C	C	C	C	C	C	C	C	C	C	C	C	C	C	C	C	C	C	Y	C	C	C	C	T	C	C
chr1	2991713	6.2572	5.5310e-07	0.1738	C	A	M	C	C	C	C	M	C	M	M	M	M	M	M	C	C	C	M	C	C	C	C	C	M	C	C	C	C	C	C	C	C	C	C	M	C	C	C	C	C	C	C	C	C
chr1	2991804	6.2944	5.0773e-07	0.1748	T	C	Y	T	T	T	T	Y	T	Y	Y	Y	Y	Y	Y	T	T	T	Y	T	T	T	T	T	Y	T	T	T	T	T	T	T	T	T	T	Y	T	T	T	T	T	T	T	T	T
chr1	2991805	6.2944	5.0773e-07	0.1748	C	T	Y	C	C	C	C	Y	C	Y	Y	Y	Y	Y	Y	C	C	C	Y	C	C	C	C	C	Y	C	C	C	C	C	C	C	C	C	C	Y	C	C	C	C	C	C	C	C	C
chr1	2992114	6.5661	2.7157e-07	0.1824	T	C	Y	T	T	T	T	Y	T	Y	Y	Y	Y	Y	Y	T	T	T	Y	T	T	T	T	-	Y	T	T	T	T	T	T	T	-	-	T	Y	Y	T	T	Y	T	T	Y	T	Y
chr1	2994635	3.6080	2.4663e-04	0.0972	C	T	Y	Y	C	C	C	Y	C	Y	C	Y	Y	Y	Y	C	C	C	Y	C	C	C	C	C	Y	C	C	C	C	C	C	C	C	C	Y	C	C	C	C	C	C	Y	C	C	C
chr1	3000322	3.0691	8.5299e-04	0.0812	C	T	T	T	T	T	T	T	Y	T	Y	T	T	T	T	Y	Y	T	T	Y	Y	Y	T	T	T	T	T	T	T	T	T	T	T	T	Y	T	T	Y	T	T	T	T	T	T	T
chr1	3000356	4.8949	1.2739e-05	0.1350	T	C	Y	T	T	T	T	Y	T	Y	T	Y	Y	Y	Y	T	T	T	Y	T	T	T	T	-	Y	T	T	T	T	T	T	T	T	T	T	T	T	T	T	T	T	T	T	T	T
chr1	3002005	6.4281	3.7319e-07	0.1786	C	T	Y	C	C	C	C	Y	C	Y	Y	Y	Y	Y	Y	C	C	C	Y	C	C	C	C	C	Y	C	C	C	C	C	C	C	-	C	C	C	-	C	C	C	C	C	C	C	C
chr1	3002129	3.0841	8.2396e-04	0.0816	G	C	S	G	G	G	G	S	G	S	G	S	S	S	S	G	G	G	S	G	G	G	G	G	S	G	G	G	G	G	G	G	-	G	G	S	S	S	G	G	G	G	G	G	G
chr1	3002550	3.4096	3.8940e-04	0.0913	C	T	C	C	C	C	C	C	Y	C	Y	C	C	C	C	Y	Y	C	C	Y	Y	Y	C	-	C	C	C	C	C	C	C	C	-	C	Y	Y	C	C	C	T	Y	Y	C	C	C
chr1	3003880	7.4025	3.9583e-08	0.2053	T	C	T	T	T	T	T	T	T	T	Y	T	T	T	T	T	T	T	T	T	T	T	-	T	T	T	T	T	T	T	T	T	T	T	T	T	T	Y	T	Y	Y	T	T	T	-
chr1	3003916	3.0934	8.0651e-04	0.0819	C	T	C	C	C	C	C	-	C	C	C	C	C	C	C	C	C	C	C	C	C	C	Y	C	C	C	C	C	C	C	C	Y	C	Y	C	C	C	Y	Y	C	Y	C	C	Y	Y
chr1	3003946	7.2869	5.1652e-08	0.2022	G	A	R	G	G	R	R	R	G	R	R	R	R	R	R	G	G	G	R	G	G	G	G	G	R	G	G	G	G	G	G	G	G	G	G	G	R	G	G	R	R	G	R	G	G
chr1	3003979	3.1525	7.0390e-04	0.0836	G	T	K	G	G	G	G	K	G	K	G	K	K	K	K	G	G	G	K	G	G	G	G	G	K	G	G	G	G	G	G	G	G	G	G	G	G	K	G	G	K	G	G	G	G
chr1	3004207	9.2368	5.7976e-10	0.2536	C	T	C	C	C	Y	Y	C	C	C	C	C	C	-	C	C	C	C	C	C	C	C	C	C	C	C	C	C	C	C	C	C	C	C	C	C	C	Y	C	C	Y	C	C	C	C
chr1	3004627	9.9100	1.2301e-10	0.2707	C	T	Y	C	C	C	C	Y	C	Y	C	Y	Y	Y	Y	C	C	C	Y	C	C	C	C	C	Y	C	C	C	C	C	C	C	C	-	C	C	C	Y	C	C	C	C	C	C	C
chr1	3004929	6.8591	1.3831e-07	0.1905	T	C	T	T	T	T	T	T	T	T	T	T	T	T	T	T	T	T	T	T	T	T	T	T	T	T	T	T	T	T	T	T	T	T	T	T	T	T	T	T	T	T	T	T	T
chr1	3004949	9.4165	3.8329e-10	0.2582	T	C	Y	T	T	T	T	Y	T	Y	Y	Y	Y	Y	Y	T	T	T	Y	T	T	-	T	T	Y	T	T	T	T	T	T	T	T	T	T	T	T	T	T	T	T	T	T	T	T
chr1	3005408	3.2122	6.1351e-04	0.0854	C	T	Y	C	C	C	C	Y	C	Y	C	Y	Y	Y	Y	C	C	C	Y	C	C	C	C	C	Y	C	C	C	C	C	C	C	-	C	C	C	Y	C	C	Y	Y	C	C	C	C
chr1	3005821	3.0185	9.5834e-04	0.0796	T	C	C	T	T	T	T	C	T	C	Y	C	C	C	C	T	T	T	C	T	T	T	T	T	C	T	T	T	T	T	T	T	T	T	Y	Y	Y	Y	T	T	Y	T	C	T	T
chr1	3005842	9.4161	3.8358e-10	0.2582	C	T	C	C	Y	C	C	-	C	C	C	C	C	C	C	C	C	C	C	C	C	C	C	C	C	C	C	C	C	C	C	C	C	C	C	C	C	C	C	C	C	C	C	C	C
chr1	3006805	3.2743	5.3176e-04	0.0873	A	T	T	T	T	T	T	T	A	T	T	T	T	T	T	A	A	T	T	A	A	A	T	T	T	T	T	T	T	T	T	T	T	T	W	A	T	W	T	A	W	W	W	T	T
chr1	3007088	6.9121	1.2244e-07	0.1919	A	G	R	A	A	A	A	R	A	R	R	R	R	R	R	A	A	A	R	A	A	A	A	-	R	A	A	A	A	A	A	A	A	A	A	-	A	R	A	A	A	A	A	A	A
chr1	3007140	9.9949	1.0117e-10	0.2728	G	A	R	G	G	G	G	R	G	R	R	R	R	R	R	G	G	G	R	G	G	G	G	G	R	G	G	G	G	G	G	G	-	G	G	G	G	R	G	G	G	G	G	G	G
chr1	3007218	9.8348	1.4628e-10	0.2688	C	T	Y	C	C	C	C	Y	C	Y	Y	Y	Y	Y	Y	C	C	C	Y	C	C	C	C	C	Y	C	C	C	C	-	C	C	C	C	C	C	C	Y	C	C	C	C	C	C	C
chr1	3007755	3.6878	2.0520e-04	0.0996	G	A	A	A	A	A	A	A	G	A	R	A	A	A	A	G	G	A	A	G	G	G	A	A	A	A	A	A	A	A	A	A	A	A	R	R	-	R	A	G	R	R	A	A	A
chr1	3007889	3.0077	9.8240e-04	0.0793	G	A	A	A	A	A	A	A	G	A	A	A	A	A	A	G	G	A	A	G	G	G	A	A	A	A	A	A	A	A	A	A	-	A	R	R	A	R	A	R	R	R	R	A	A
chr1	3008238	10.4815	3.2999e-11	0.2849	G	C	S	G	G	G	G	S	G	S	S	S	S	S	S	G	G	G	S	G	G	G	G	G	S	G	G	G	G	G	G	G	G	G	G	G	G	S	G	G	G	G	G	G	G
chr1	3008253	7.8573	1.3891e-08	0.2175	G	A	R	G	G	G	G	R	G	R	R	R	R	R	R	G	G	G	R	G	G	G	G	G	R	G	G	G	G	G	G	G	G	G	G	G	R	R	G	G	G	G	G	G	G
chr1	3008367	4.2474	5.6576e-05	0.1161	G	A	R	G	G	G	G	R	G	R	R	R	R	R	R	G	G	G	R	G	G	G	G	G	R	G	G	G	G	G	G	G	G	G	G	G	R	R	G	G	G	G	R	G	G
chr1	3008397	3.4453	3.5868e-04	0.0924	A	G	R	A	A	A	A	R	A	R	R	R	R	R	R	A	A	A	R	A	A	A	A	R	R	R	A	A	A	A	A	A	A	A	A	A	R	R	A	A	A	A	R	A	A
chr1	3008509	3.0802	8.3132e-04	0.0815	A	G	G	A	A	A	A	G	A	G	R	G	G	G	G	A	A	A	G	A	A	A	A	A	G	-	A	A	A	A	A	A	A	R	R	R	R	R	A	R	R	A	G	A	A
chr1	3010922	7.9365	1.1575e-08	0.2196	A	G	G	G	G	G	G	G	R	G	G	G	G	G	G	R	R	G	G	R	R	R	G	G	G	G	G	G	G	G	G	G	G	G	R	G	G	G	G	G	G	G	G	G	G
chr1	3011092	4.4459	3.5821e-05	0.1219	G	A	R	R	G	G	G	R	G	R	R	R	R	R	R	G	G	G	R	G	G	G	G	G	R	G	G	G	G	G	G	R	G	G	R	G	-	R	G	R	G	R	G	G	G
chr1	3011246	4.2257	5.9466e-05	0.1155	G	A	R	R	G	R	R	R	G	R	R	R	R	R	R	G	G	G	R	G	G	G	G	G	R	G	G	G	G	G	G	G	G	G	R	G	G	G	G	G	G	R	G	G	G
chr1	3012062	4.2404	5.7496e-05	0.1159	A	G	R	R	A	A	A	R	A	R	G	R	R	R	R	A	A	A	R	A	A	A	A	-	R	A	A	A	A	A	A	A	A	A	R	A	A	A	A	-	A	R	A	A	A
chr1	3012231	3.5560	2.7800e-04	0.0957	A	G	G	G	G	G	G	G	A	G	G	G	G	G	G	A	A	G	G	A	A	A	G	G	G	G	G	G	G	G	G	G	G	G	R	G	G	G	G	R	G	R	G	G	G
chr1	3012927	10.7595	1.7398e-11	0.2917	C	T	C	C	C	-	C	C	C	C	C	C	C	C	C	C	C	C	C	C	C	C	C	C	C	C	C	C	C	C	C	C	C	C	C	C	C	C	C	C	C	C	C	C	C
chr1	3012933	6.1189	7.6050e-07	0.1699	C	T	C	C	C	C	C	C	C	C	C	C	C	C	C	C	C	C	C	C	C	C	C	C	C	C	C	C	C	C	C	C	C	C	C	C	C	C	C	C	C	C	C	C	C
chr1	3013270	3.2056	6.2287e-04	0.0852	G	A	G	G	G	G	G	G	G	G	G	G	G	G	G	G	G	G	G	G	G	G	G	G	G	G	G	G	G	G	G	G	G	G	G	G	G	G	G	G	G	G	R	G	G
chr1	3013448	3.2465	5.6695e-04	0.0864	T	C	C	C	C	C	C	C	Y	C	C	C	C	C	C	Y	Y	Y	C	Y	Y	Y	C	C	C	C	Y	C	C	C	C	C	C	C	Y	Y	C	C	C	C	C	C	C	C	C
chr1	3013612	4.0987	7.9672e-05	0.1117	G	A	G	G	G	G	G	G	R	G	G	G	G	G	G	R	R	G	G	R	R	R	G	G	G	G	G	G	G	G	R	G	-	G	R	G	G	R	G	G	R	R	A	G	G
chr1	3013864	5.1468	7.1314e-06	0.1423	T	C	T	T	Y	T	T	T	T	T	T	T	T	T	T	T	T	T	T	T	T	T	T	T	T	T	T	T	T	T	Y	T	T	T	Y	T	T	Y	T	T	Y	T	Y	T	T
chr1	3018773	10.8470	1.4224e-11	0.2938	C	T	Y	C	C	C	C	Y	C	Y	Y	Y	Y	Y	Y	C	C	C	Y	C	C	C	C	C	Y	C	C	C	C	C	C	C	C	C	C	C	C	C	C	C	C	C	C	C	C
chr1	3023840	3.1132	7.7049e-04	0.0825	C	A	C	C	C	C	C	-	M	C	C	C	C	C	C	M	M	C	C	M	M	M	C	C	C	C	C	C	C	C	C	C	-	C	C	C	M	M	C	C	C	M	C	C	C
chr1	3023844	9.4205	3.7977e-10	0.2583	C	A	C	C	C	C	C	-	M	C	C	C	C	C	C	M	M	C	C	M	M	M	C	C	C	C	C	C	C	C	C	C	-	C	C	C	C	C	C	C	C	M	C	C	C
chr1	3030684	7.5797	2.6322e-08	0.2101	A	G	R	A	A	A	A	R	R	R	R	R	R	R	R	R	R	A	R	R	R	R	A	-	R	A	-	A	A	A	A	A	A	A	R	-	R	R	A	-	A	R	A	A	A
chr1	3031987	7.0399	9.1227e-08	0.1954	C	T	Y	C	C	C	C	Y	C	Y	Y	Y	Y	Y	Y	C	C	C	Y	C	C	C	C	C	Y	C	C	C	C	C	C	C	C	C	C	C	C	C	C	C	Y	C	C	C	C
chr1	3032816	4.4681	3.4037e-05	0.1226	C	T	Y	C	C	C	C	Y	C	Y	Y	Y	Y	Y	Y	C	C	C	Y	C	C	C	C	C	Y	C	C	C	C	C	C	C	C	C	C	C	C	C	C	C	T	C	C	C	C
chr1	3041824	4.6180	2.4101e-05	0.1269	T	G	T	T	K	K	K	T	T	T	T	T	T	T	T	T	T	T	T	T	T	T	T	T	T	T	T	T	G	K	K	T	T	K	T	T	K	T	T	T	T	T	K	T	K
chr1	3042536	6.7930	1.6105e-07	0.1887	T	C	Y	T	T	T	T	Y	T	Y	Y	Y	Y	Y	Y	T	T	Y	Y	T	T	T	T	-	Y	T	Y	T	T	T	T	T	T	Y	T	T	T	T	T	T	T	T	Y	T	Y
chr1	3043065	5.7861	1.6364e-06	0.1605	C	T	Y	T	T	T	T	Y	C	Y	Y	Y	Y	Y	Y	C	C	T	Y	C	C	C	T	T	Y	T	T	T	-	T	T	T	T	Y	Y	C	Y	Y	T	C	C	Y	Y	T	-
chr1	3043125	3.3680	4.2851e-04	0.0901	A	G	A	A	R	R	R	A	A	A	A	A	A	A	A	A	A	A	A	A	A	A	A	A	A	A	A	R	A	R	A	A	A	R	A	A	R	R	R	A	A	A	A	R	R
chr1	3043132	3.6542	2.2170e-04	0.0986	G	A	G	G	R	R	R	G	G	G	G	G	G	G	G	G	G	G	G	G	G	G	G	G	G	G	G	R	G	R	G	R	G	R	G	G	R	R	R	G	G	G	G	R	R
chr1	3043175	9.9002	1.2585e-10	0.2704	G	C	G	G	G	G	G	G	G	G	G	G	G	G	G	G	G	G	G	G	G	G	G	G	G	-	G	G	G	G	G	G	G	S	G	G	G	G	G	G	G	G	G	G	S
chr1	3043553	6.6160	2.4211e-07	0.1838	G	A	R	G	G	G	G	R	G	R	G	R	R	R	R	G	G	R	R	G	G	G	G	R	R	R	R	G	G	G	G	G	G	R	G	G	G	R	G	G	-	G	G	G	R
chr1	3044515	18.6908	2.0379e-19	0.4620	G	A	A	G	G	G	G	A	G	A	R	A	A	A	A	G	G	G	A	G	G	G	G	G	A	G	G	G	G	G	G	G	G	G	G	G	G	G	G	G	G	G	G	G	G
chr1	3044578	11.7339	1.8455e-12	0.3151	C	G	G	C	C	C	C	G	C	G	S	G	G	G	G	C	C	C	G	C	C	C	C	C	G	C	C	C	C	C	C	C	C	C	C	C	C	C	C	C	-	C	C	C	C
chr1	3044683	11.3726	4.2402e-12	0.3065	G	A	A	G	G	G	G	A	G	A	R	A	A	A	A	G	G	G	A	G	G	G	G	-	A	G	G	G	G	G	G	G	G	G	G	G	G	G	G	G	-	G	G	G	G
chr1	3044685	13.1780	6.6377e-14	0.3484	T	C	C	T	T	T	T	C	T	C	Y	C	C	C	C	T	T	T	C	T	T	T	T	-	C	T	T	T	T	T	T	T	T	T	T	T	T	T	T	T	-	T	T	T	T
chr1	3044847	17.8989	1.2622e-18	0.4469	G	C	C	G	G	G	G	C	G	C	S	C	C	C	C	G	G	G	C	G	G	G	G	-	C	G	G	G	G	G	G	G	-	G	G	G	G	G	G	G	G	G	G	G	G
chr1	3044938	12.6046	2.4852e-13	0.3354	T	C	C	T	T	T	T	C	T	C	Y	C	C	C	C	T	T	T	C	T	T	T	T	-	C	T	T	T	T	T	T	T	T	T	T	T	T	T	T	T	-	T	T	T	T
chr1	3044980	14.6000	2.5118e-15	0.3797	A	G	G	A	A	A	A	G	A	G	R	G	G	G	G	A	A	A	G	A	A	A	A	-	G	A	A	A	A	A	A	A	A	A	A	A	A	A	A	A	-	A	A	A	A
chr1	3045005	6.6105	2.4521e-07	0.1836	G	T	G	G	G	G	G	G	K	G	G	G	G	G	G	K	K	G	G	K	K	K	G	-	G	G	G	G	G	G	G	G	G	-	K	G	K	G	G	K	G	K	G	G	G
chr1	3045142	8.6322	2.3322e-09	0.2380	C	T	C	C	C	C	C	C	C	C	C	C	C	C	C	C	C	C	C	C	C	C	C	-	C	C	C	C	C	C	C	C	C	Y	C	C	C	C	C	Y	C	C	C	C	-
chr1	3045170	3.8751	1.3333e-04	0.1051	G	A	G	A	A	A	A	G	G	G	R	G	G	G	G	G	G	A	G	G	G	G	A	-	G	A	A	A	A	A	A	A	A	R	R	A	A	A	A	A	-	R	A	A	R
chr1	3045280	3.1886	6.4771e-04	0.0847	A	G	A	G	G	G	G	A	A	A	A	A	A	A	A	A	A	G	A	A	A	A	R	R	A	R	G	R	A	G	G	G	G	R	R	R	R	R	R	A	A	R	A	R	R
chr1	3049043	6.3756	4.2111e-07	0.1771	T	C	Y	T	T	T	T	Y	T	Y	T	Y	Y	Y	Y	T	T	T	Y	T	T	T	T	T	Y	T	T	T	T	T	T	T	T	T	T	T	T	T	T	T	T	T	T	T	T
chr1	3051082	3.5684	2.7014e-04	0.0960	C	T	Y	C	C	C	C	Y	C	Y	C	Y	Y	Y	Y	C	C	C	Y	C	C	C	C	C	Y	C	C	C	C	C	C	C	C	C	C	C	C	C	C	C	C	C	C	C	C
chr1	3051168	3.4832	3.2866e-04	0.0935	C	T	Y	C	C	C	C	Y	C	Y	C	Y	Y	Y	Y	C	C	C	Y	C	C	C	C	-	Y	C	C	C	C	Y	C	C	C	C	C	C	Y	C	C	C	C	C	C	C	C
chr1	3051444	6.1650	6.8393e-07	0.1712	A	G	G	G	G	G	G	G	R	G	R	G	G	G	G	R	R	G	G	R	R	R	G	-	G	G	G	G	G	-	G	G	G	G	R	G	R	R	G	R	R	G	R	G	G
chr1	3055580	5.4943	3.2043e-06	0.1522	C	T	T	T	T	T	T	T	Y	T	T	T	T	T	T	Y	Y	T	T	Y	Y	Y	T	T	T	T	T	T	T	Y	T	T	T	T	Y	T	T	T	T	T	C	T	Y	T	T
chr1	3057079	4.5829	2.6128e-05	0.1259	T	C	T	T	Y	T	T	T	T	T	T	T	T	T	T	T	T	T	T	T	T	T	Y	C	T	C	T	T	T	Y	Y	T	T	Y	T	T	T	Y	T	T	T	T	T	T	Y
chr1	3063287	4.3486	4.4809e-05	0.1191	A	G	R	A	A	A	A	R	A	R	A	R	R	R	R	A	A	A	R	A	A	A	A	A	R	A	A	A	A	A	A	A	A	A	A	A	A	A	A	A	A	A	A	A	A
chr1	3063552	3.7468	1.7914e-04	0.1013	C	T	Y	C	C	C	C	Y	C	Y	C	Y	Y	Y	Y	C	C	C	Y	C	C	C	C	C	Y	C	C	C	C	C	C	-	C	C	C	C	Y	C	C	C	C	C	C	C	C
chr1	3065094	3.8064	1.5616e-04	0.1031	T	C	T	T	T	T	T	T	Y	T	T	T	T	T	T	Y	Y	T	T	Y	Y	Y	T	T	T	T	T	T	T	T	T	T	T	T	T	T	T	T	T	T	Y	Y	T	T	T
chr1	3066316	8.1233	7.5288e-09	0.2246	C	T	C	C	C	C	C	C	C	C	C	C	C	C	C	C	C	C	C	C	C	C	C	C	C	C	C	C	C	C	C	C	-	C	C	C	C	C	C	C	Y	C	C	C	C
chr1	3067441	4.3088	4.9109e-05	0.1179	G	A	R	G	G	G	G	R	G	R	G	R	R	R	R	G	G	G	R	G	G	G	G	G	R	G	G	G	G	G	G	G	G	G	G	G	G	G	G	G	R	G	G	G	G
chr1	3071508	6.2421	5.7262e-07	0.1734	C	T	Y	Y	C	C	C	Y	C	Y	C	Y	Y	Y	Y	C	C	C	Y	C	C	C	C	-	Y	C	C	C	C	C	C	C	C	C	C	C	C	Y	C	C	C	C	C	C	C
chr1	3072346	4.0877	8.1714e-05	0.1114	G	A	R	G	G	G	G	R	G	R	G	R	R	R	R	G	G	G	R	G	G	G	G	-	R	G	G	G	G	G	G	G	G	G	G	G	G	G	G	G	G	G	G	G	G
chr1	3073604	3.4124	3.8687e-04	0.0914	T	C	Y	T	T	T	T	Y	T	Y	T	Y	Y	Y	Y	T	T	T	Y	T	T	T	T	-	Y	T	T	T	T	T	T	T	T	T	T	T	Y	T	T	T	T	T	T	T	T
chr1	3074119	3.2949	5.0711e-04	0.0879	A	G	A	A	A	A	A	A	A	A	A	A	A	A	A	A	A	A	A	A	A	A	A	A	A	A	A	A	A	A	A	A	A	A	A	A	A	A	A	A	R	A	A	A	A
chr1	3075133	7.2263	5.9389e-08	0.2005	C	G	S	C	C	C	C	S	C	S	S	S	S	S	S	C	C	C	S	C	C	C	C	C	S	C	C	C	C	C	C	C	-	C	C	C	C	C	C	C	-	C	C	C	C
chr1	3075142	3.6378	2.3024e-04	0.0981	G	A	R	G	G	A	A	R	G	R	G	R	R	R	R	G	G	G	R	G	G	G	G	G	R	G	G	G	-	G	R	G	-	G	G	G	R	G	G	G	-	G	G	G	G
chr1	3075175	9.6688	2.1437e-10	0.2646	G	A	R	G	G	G	G	R	G	R	R	R	R	R	R	G	G	G	R	G	G	G	G	G	R	G	G	G	G	G	G	G	-	G	G	G	G	G	G	G	R	G	G	G	G
chr1	3075410	3.5443	2.8554e-04	0.0953	G	A	G	G	G	G	G	G	G	G	G	G	G	G	G	G	G	G	G	G	G	G	G	G	G	G	G	G	G	G	G	R	-	-	G	G	G	G	G	G	G	G	G	G	G
chr1	3075512	4.3305	4.6717e-05	0.1185	A	G	A	A	A	A	A	A	R	A	A	A	A	A	A	R	R	A	A	R	R	R	A	-	A	A	A	A	A	A	A	R	A	A	R	A	A	R	A	G	R	R	A	A	A
chr1	3076081	4.5149	3.0555e-05	0.1239	G	A	R	G	G	G	G	R	G	R	G	R	R	R	R	G	G	G	R	G	G	G	G	-	R	G	G	G	G	G	R	G	G	G	G	G	G	G	G	G	R	G	G	G	G
chr1	3079067	5.3931	4.0445e-06	0.1493	G	T	K	G	G	G	G	K	G	K	G	K	K	K	K	G	G	G	K	G	G	G	G	G	K	G	G	G	G	G	K	G	G	G	G	G	G	G	G	G	K	G	G	G	G
chr1	3079388	6.2802	5.2457e-07	0.1744	T	C	T	T	T	T	T	T	T	T	T	T	T	T	T	T	T	T	T	T	T	T	T	T	T	T	T	T	T	T	T	T	T	T	Y	T	T	Y	T	Y	C	T	T	T	T
chr1	3079427	6.4014	3.9680e-07	0.1778	G	A	G	R	G	G	G	G	G	G	G	G	G	G	G	G	G	G	G	G	G	G	G	G	G	G	G	G	G	G	G	G	G	G	R	G	G	R	G	R	A	R	G	G	G
chr1	3079430	7.5746	2.6630e-08	0.2100	C	G	C	C	C	C	C	C	C	C	C	C	C	C	C	C	C	C	C	C	C	C	C	C	C	C	C	C	C	C	C	C	C	C	C	C	C	S	C	S	G	C	C	C	C
chr1	3079432	4.9026	1.2514e-05	0.1352	A	G	A	R	A	A	A	A	A	A	A	A	A	A	A	A	A	A	A	A	A	A	A	A	A	A	A	A	A	A	A	A	A	A	R	A	A	R	A	R	G	R	A	A	A
chr1	3084803	4.4331	3.6887e-05	0.1215	C	G	S	C	C	C	C	S	S	S	S	S	S	S	S	S	S	C	S	S	S	S	C	C	S	C	C	C	C	C	C	C	-	C	C	C	C	C	C	C	S	S	S	C	C
chr1	3085969	5.1323	7.3735e-06	0.1418	T	G	K	T	T	T	T	K	T	K	K	K	K	K	K	T	T	T	K	T	T	T	T	T	K	T	T	T	T	T	T	T	-	T	T	-	K	K	T	T	-	T	-	T	T
chr1	3086160	3.9537	1.1124e-04	0.1075	G	A	R	G	G	G	G	R	G	R	R	R	R	R	R	G	-	G	R	G	G	G	G	G	R	G	G	G	G	G	G	G	-	-	G	G	G	G	G	G	G	G	G	G	G
chr1	3086284	3.5179	3.0349e-04	0.0945	A	G	G	G	G	G	G	G	A	G	G	G	G	G	G	A	A	G	G	A	A	A	G	G	G	G	G	G	G	G	G	G	-	G	R	A	R	R	G	A	R	G	R	G	G
chr1	3086559	9.6226	2.3847e-10	0.2634	G	A	R	G	G	G	G	R	G	R	R	R	R	R	R	G	G	G	R	G	G	G	G	G	R	G	G	G	G	G	G	G	G	-	G	G	G	G	G	G	G	G	R	G	G
chr1	3086560	9.6829	2.0756e-10	0.2650	C	T	Y	C	C	C	C	Y	C	Y	Y	Y	Y	Y	Y	C	C	C	Y	C	C	C	C	C	Y	C	C	C	C	C	C	C	C	-	C	C	C	C	C	C	C	C	Y	C	C
chr1	3086569	5.2783	5.2687e-06	0.1460	G	A	R	G	G	G	G	R	G	R	R	R	R	R	R	-	G	G	R	G	G	G	G	G	R	G	G	G	G	G	G	G	G	-	G	-	G	G	G	G	G	G	R	G	G
chr1	3087227	3.3375	4.5977e-04	0.0892	A	G	R	A	R	A	A	R	A	R	R	R	R	R	R	A	A	A	R	A	A	A	A	A	R	A	A	A	A	A	A	A	A	A	A	R	A	A	A	A	G	A	G	A	-
chr1	3087566	3.4575	3.4874e-04	0.0927	A	T	W	A	A	A	A	W	A	W	W	W	W	W	W	A	A	A	W	A	A	A	A	A	W	A	A	A	A	A	A	A	-	-	A	W	A	A	A	A	W	A	W	A	-
chr1	3088253	3.4610	3.4596e-04	0.0928	G	A	R	G	G	G	G	R	G	R	R	R	R	R	R	G	G	G	R	G	G	G	G	G	R	G	G	G	G	G	G	G	-	G	G	G	G	G	G	R	R	G	A	G	G
chr1	3091072	4.8569	1.3904e-05	0.1339	G	C	S	G	G	G	G	S	G	S	G	S	S	S	S	G	G	G	S	G	G	G	G	G	S	G	G	G	G	G	G	G	G	G	G	S	G	G	G	G	S	G	G	G	G
chr1	3092374	7.5721	2.6783e-08	0.2099	C	A	C	C	C	C	C	C	M	C	C	C	C	C	C	M	M	C	C	M	M	M	C	C	C	C	C	C	C	C	C	C	C	C	C	C	C	C	C	C	M	M	C	C	C
chr1	3092392	12.4217	3.7868e-13	0.3312	C	G	C	C	C	C	C	C	C	C	C	C	C	C	C	C	C	C	C	C	C	C	C	C	C	C	C	C	C	C	C	C	C	C	C	C	C	C	C	C	-	C	C	C	C
chr1	3092585	5.2014	6.2892e-06	0.1438	C	T	C	C	C	C	C	C	C	C	C	C	C	C	C	C	C	C	C	C	C	C	C	C	C	C	C	C	C	C	C	C	C	C	C	C	C	Y	C	C	Y	C	C	C	C
chr1	3094254	3.1068	7.8200e-04	0.0823	A	G	A	A	A	A	A	A	R	A	R	A	A	A	A	R	R	A	A	R	R	R	A	A	A	A	A	A	A	A	A	A	A	A	A	R	R	R	A	G	R	R	A	A	A
chr1	3095106	4.6813	2.0829e-05	0.1288	A	G	G	G	G	G	G	G	R	G	G	G	G	G	G	R	R	G	G	R	R	R	G	G	G	G	G	R	G	G	G	G	G	G	R	G	-	G	G	G	G	G	G	G	G
chr1	3098515	9.9228	1.1946e-10	0.2710	C	T	C	Y	C	C	C	C	C	C	C	C	C	C	C	C	C	C	C	C	C	C	C	C	C	C	C	C	C	C	C	C	C	C	Y	C	C	C	C	C	C	Y	C	C	C
chr1	3098550	9.6189	2.4051e-10	0.2633	C	T	C	Y	C	C	C	C	C	C	C	C	C	C	C	C	C	C	C	C	C	C	C	C	C	C	C	C	C	C	C	C	C	C	Y	C	C	C	C	C	Y	Y	C	C	C
chr1	3098569	9.7443	1.8019e-10	0.2665	G	A	G	R	G	G	G	G	G	G	G	G	G	G	G	G	G	G	G	G	G	G	G	G	G	G	G	G	G	G	G	G	G	G	R	G	G	G	G	G	G	R	G	G	G
chr1	3098732	5.5926	2.5551e-06	0.1550	A	T	A	W	A	A	A	A	W	A	A	A	A	A	A	W	W	A	A	W	W	W	A	-	A	A	A	A	A	A	A	A	A	A	W	A	A	A	A	A	A	T	A	A	A
chr1	3098760	4.1547	7.0034e-05	0.1134	C	T	C	Y	C	C	C	C	Y	C	C	C	C	C	C	Y	Y	C	C	Y	Y	Y	C	-	C	C	C	C	C	C	C	C	C	C	Y	C	C	C	C	C	C	T	C	C	C
chr1	3098769	5.9570	1.1041e-06	0.1654	G	A	G	R	G	G	G	G	R	G	G	G	G	G	G	R	R	G	G	R	R	R	G	-	G	G	G	G	G	G	G	G	G	G	R	G	G	G	G	G	G	A	G	G	G
chr1	3098871	6.0677	8.5560e-07	0.1685	G	A	G	R	G	G	G	G	R	G	G	G	G	G	G	R	R	G	G	R	R	R	G	-	G	G	G	G	G	G	G	G	G	G	R	G	G	G	G	G	G	A	G	G	G
chr1	3098917	3.2180	6.0528e-04	0.0856	C	T	C	T	T	T	T	C	Y	C	C	C	C	C	C	Y	Y	T	C	Y	Y	Y	T	-	C	T	T	T	T	T	T	T	T	Y	Y	Y	Y	Y	T	C	Y	T	C	T	T
chr1	3098950	6.2466	5.6673e-07	0.1735	G	A	G	R	G	G	G	G	R	G	G	G	G	G	G	R	R	G	G	R	R	R	G	G	G	G	G	G	G	G	G	G	G	G	R	G	G	G	G	G	G	A	G	G	G
chr1	3098953	7.8163	1.5264e-08	0.2164	G	A	A	A	A	A	A	A	R	A	A	A	A	A	A	R	R	A	A	R	R	R	A	A	A	A	A	A	A	A	A	A	A	A	R	A	A	A	A	A	A	A	A	A	A
chr1	3099015	4.5852	2.5991e-05	0.1260	T	G	T	G	G	G	G	T	T	T	T	T	T	T	T	T	T	G	T	T	T	T	G	G	T	G	G	G	G	G	G	G	G	K	K	T	K	K	G	T	K	K	T	G	K
chr1	3099314	4.1813	6.5870e-05	0.1142	G	A	G	R	G	G	G	G	R	G	G	G	G	G	G	R	R	G	G	R	R	R	G	G	G	G	G	G	G	G	G	G	G	G	R	G	R	R	G	R	R	A	G	G	G
chr1	3099371	3.4195	3.8059e-04	0.0916	A	G	A	R	A	A	A	A	R	A	A	A	A	A	A	R	R	A	A	R	R	R	A	A	A	A	A	A	A	A	A	A	A	A	R	A	R	A	A	A	A	G	A	A	A
chr1	3101391	3.0794	8.3292e-04	0.0815	C	T	C	C	C	C	C	C	Y	C	C	C	C	C	C	Y	Y	C	C	Y	Y	Y	C	C	C	C	C	C	C	C	C	C	C	C	C	C	C	C	C	-	C	Y	C	C	C
chr1	3103231	4.4841	3.2803e-05	0.1230	C	T	C	C	C	C	C	C	C	C	C	C	C	C	C	C	C	C	C	C	C	C	C	C	C	C	C	C	C	C	C	C	C	C	Y	C	C	C	C	Y	Y	C	Y	C	C
chr1	3105020	3.3995	3.9856e-04	0.0910	G	A	G	G	G	G	G	G	G	G	G	G	G	G	G	G	G	G	G	G	G	G	G	G	G	G	G	G	G	G	G	G	G	G	G	G	R	G	G	G	G	G	G	G	G
chr1	3105135	5.9164	1.2121e-06	0.1642	G	A	G	G	G	G	G	G	G	G	G	G	G	G	G	G	G	G	G	G	G	G	G	G	G	G	G	G	G	G	G	G	G	-	G	R	G	G	G	G	G	G	G	G	G
chr1	3106241	3.2176	6.0594e-04	0.0856	A	G	R	A	A	A	A	R	A	R	A	R	R	R	R	A	A	A	R	A	A	A	A	A	R	A	A	A	A	A	A	A	A	A	A	R	A	A	A	A	A	A	A	A	A
chr1	3106910	4.4590	3.4757e-05	0.1223	G	A	G	G	G	G	G	G	G	G	G	G	G	G	G	G	G	G	G	G	G	G	G	G	G	G	G	G	G	G	G	G	G	G	G	G	G	R	R	G	G	G	G	R	G
chr1	3108451	7.1469	7.1309e-08	0.1984	C	T	C	C	C	C	C	C	Y	C	C	C	C	C	C	Y	Y	C	C	Y	Y	Y	C	Y	C	Y	C	C	C	C	C	C	C	C	C	C	C	C	C	C	C	C	C	C	C
chr1	3108594	7.1313	7.3902e-08	0.1979	A	G	A	A	A	A	A	A	R	A	A	A	A	A	A	R	R	A	A	R	R	R	A	R	A	R	A	A	A	A	A	A	-	A	A	A	A	A	A	A	A	A	A	A	A
chr1	3109329	3.7238	1.8887e-04	0.1006	A	G	A	A	A	A	A	A	R	A	A	A	A	A	A	R	R	A	A	R	R	R	A	R	A	R	A	A	A	A	A	A	A	A	A	A	A	A	A	A	A	A	A	A	A
chr1	3109380	3.7162	1.9222e-04	0.1004	A	G	A	A	A	A	A	A	R	A	A	A	A	A	A	R	R	A	A	R	R	R	A	R	A	R	A	A	A	A	A	A	-	A	A	A	A	A	A	A	A	A	A	A	A
chr1	3109451	3.7238	1.8887e-04	0.1006	C	A	C	C	C	C	C	C	M	C	C	C	C	C	C	M	M	C	C	M	M	M	C	M	C	M	C	C	C	C	C	C	C	C	C	C	C	C	C	C	C	C	C	C	C
chr1	3109469	3.4487	3.5592e-04	0.0925	C	T	C	C	C	C	C	C	Y	C	C	C	C	C	C	Y	Y	C	C	Y	Y	Y	C	Y	C	Y	C	C	C	C	C	C	C	C	C	C	C	C	C	C	C	C	C	C	C
chr1	3109710	6.0764	8.3873e-07	0.1687	C	T	C	C	C	C	C	C	Y	C	C	C	C	C	C	Y	Y	C	C	Y	Y	Y	C	C	C	C	C	C	C	C	C	C	C	C	C	C	C	C	C	C	C	C	C	C	C
chr1	3109819	3.5549	2.7865e-04	0.0956	G	C	G	G	G	G	G	G	S	G	G	G	G	G	G	S	S	G	G	S	S	S	G	-	G	S	G	G	G	G	G	G	G	G	G	G	G	G	G	G	G	G	G	G	G
chr1	3109897	3.7068	1.9644e-04	0.1001	G	A	G	G	G	G	G	G	R	G	G	G	G	G	G	R	R	G	G	R	R	R	G	R	G	R	G	G	G	G	G	G	G	G	G	G	G	G	G	G	G	G	G	G	G
chr1	3109984	3.7238	1.8887e-04	0.1006	G	T	G	G	G	G	G	G	K	G	G	G	G	G	G	K	K	G	G	K	K	K	G	K	G	K	G	G	G	G	G	G	G	G	G	G	G	G	G	G	G	G	G	G	G
chr1	3110263	3.7238	1.8887e-04	0.1006	G	C	G	G	G	G	G	G	S	G	G	G	G	G	G	S	S	G	G	S	S	S	G	S	G	S	G	G	G	G	G	G	G	G	G	G	G	G	G	G	G	G	G	G	G
chr1	3110308	3.7238	1.8887e-04	0.1006	C	A	C	C	C	C	C	C	M	C	C	C	C	C	C	M	M	C	C	M	M	M	C	M	C	M	C	C	C	C	C	C	C	C	C	C	C	C	C	C	C	C	C	C	C
chr1	3110405	3.7238	1.8887e-04	0.1006	T	G	T	T	T	T	T	T	K	T	T	T	T	T	T	K	K	T	T	K	K	K	T	K	T	K	T	T	T	T	T	T	T	T	T	T	T	T	T	T	T	T	T	T	T
chr1	3110510	3.7238	1.8887e-04	0.1006	T	C	T	T	T	T	T	T	Y	T	T	T	T	T	T	Y	Y	T	T	Y	Y	Y	T	Y	T	Y	T	T	T	T	T	T	T	T	T	T	T	T	T	T	T	T	T	T	T
chr1	3110766	3.7004	1.9936e-04	0.1000	T	C	T	T	T	T	T	T	Y	T	T	T	T	T	T	Y	Y	T	T	Y	Y	Y	T	Y	T	Y	T	T	T	T	T	T	T	T	T	T	T	T	T	T	T	T	T	T	T
chr1	3110877	3.4108	3.8833e-04	0.0913	T	G	T	T	T	T	T	-	K	T	T	T	T	T	T	K	K	T	T	K	K	K	T	K	T	K	T	T	T	T	T	T	T	T	T	T	T	T	T	T	T	T	T	T	T
chr1	3111059	3.4874	3.2554e-04	0.0936	C	A	C	C	C	C	C	C	M	C	C	C	C	C	C	M	M	C	C	M	M	M	C	M	C	M	C	C	C	C	C	C	C	C	C	C	C	C	C	C	C	C	C	C	C
chr1	3111134	3.4624	3.4483e-04	0.0929	A	G	A	A	A	A	A	A	R	A	A	A	A	A	A	R	R	A	A	R	R	R	A	R	A	R	A	A	A	A	A	A	A	A	A	A	A	A	A	A	A	A	A	A	A
chr1	3111162	3.0495	8.9220e-04	0.0806	T	C	T	T	T	T	T	T	Y	T	T	T	T	T	T	Y	Y	T	T	Y	Y	Y	T	Y	T	Y	T	T	T	T	T	T	T	T	T	T	T	T	T	T	T	T	T	T	T
chr1	3111240	3.4337	3.6836e-04	0.0920	C	G	C	C	C	C	C	C	S	C	C	C	C	C	C	S	S	C	C	S	S	S	C	S	C	S	C	C	C	C	C	C	C	C	C	C	C	C	C	C	C	C	C	C	C
chr1	3111340	3.6088	2.4617e-04	0.0972	A	C	A	A	A	A	A	A	M	A	A	A	A	A	A	M	M	A	A	M	M	M	A	-	A	A	A	A	A	A	A	A	A	A	A	A	A	A	A	A	A	A	A	A	A
chr1	3111342	3.5714	2.6826e-04	0.0961	T	A	T	T	T	T	T	T	W	T	T	T	T	T	T	W	W	T	T	W	W	W	T	-	T	T	T	T	T	T	T	T	T	T	T	T	T	T	T	T	T	T	T	T	T
chr1	3111515	3.3144	4.8488e-04	0.0885	C	G	C	C	C	C	C	C	S	C	C	C	C	C	C	S	S	C	C	S	S	S	C	S	C	S	C	C	C	C	C	C	C	C	C	C	C	C	C	C	C	C	C	C	C
chr1	3111528	3.4038	3.9467e-04	0.0911	T	A	T	T	T	T	T	T	W	T	T	T	T	T	T	W	W	T	T	W	W	W	T	W	T	W	T	T	T	T	T	T	T	T	T	T	T	T	T	T	T	T	T	T	T
chr1	3112113	4.3278	4.7006e-05	0.1185	C	T	C	C	C	C	C	C	C	C	C	C	C	C	C	C	C	C	C	C	C	C	C	C	C	C	C	C	C	C	C	C	C	C	C	C	-	C	C	Y	-	C	Y	C	C
chr1	3112337	6.0764	8.3873e-07	0.1687	G	T	G	G	G	G	G	G	K	G	G	G	G	G	G	K	K	G	G	K	K	K	G	G	G	G	G	G	G	G	G	G	G	G	G	G	G	G	G	G	G	G	G	G	G
chr1	3112348	3.7022	1.9853e-04	0.1000	A	G	A	A	A	A	A	A	R	A	A	A	A	A	A	R	R	A	A	R	R	R	A	R	A	R	A	A	A	A	A	A	A	A	A	A	A	A	A	A	A	A	A	A	A
chr1	3112381	9.2982	5.0324e-10	0.2552	C	T	C	C	C	C	C	C	Y	C	C	C	C	C	C	Y	Y	C	C	Y	Y	Y	C	C	C	C	C	C	C	C	C	C	-	C	C	C	C	C	C	C	C	C	C	C	C
chr1	3112471	3.7238	1.8887e-04	0.1006	G	A	G	G	G	G	G	G	R	G	G	G	G	G	G	R	R	G	G	R	R	R	G	R	G	R	G	G	G	G	G	G	G	G	G	G	G	G	G	G	G	G	G	G	G
chr1	3112473	3.7238	1.8887e-04	0.1006	G	A	G	G	G	G	G	G	R	G	G	G	G	G	G	R	R	G	G	R	R	R	G	R	G	R	G	G	G	G	G	G	G	G	G	G	G	G	G	G	G	G	G	G	G
chr1	3112536	7.6598	2.1886e-08	0.2122	C	G	C	C	C	C	C	C	C	C	C	C	C	C	C	C	C	C	C	C	C	C	C	C	C	C	C	C	C	C	C	C	C	C	C	C	C	C	C	C	S	C	C	C	C
chr1	3112977	3.0294	9.3448e-04	0.0800	T	C	Y	T	T	T	T	Y	T	Y	Y	Y	Y	Y	Y	T	T	T	Y	T	T	T	T	T	Y	T	T	T	T	T	T	T	T	-	T	Y	T	Y	T	T	Y	T	Y	T	Y
chr1	3113088	8.1281	7.4451e-09	0.2247	A	G	A	A	A	A	A	A	A	A	A	A	A	A	A	A	A	A	A	A	A	A	A	A	A	A	A	A	A	A	A	A	A	R	A	A	A	A	A	A	A	A	A	A	A
chr1	3114085	3.5566	2.7759e-04	0.0957	C	T	Y	C	C	C	C	Y	C	Y	Y	Y	Y	Y	Y	C	C	C	Y	C	C	C	C	C	Y	C	C	C	C	C	C	C	-	C	C	C	C	Y	C	C	Y	C	Y	C	C
chr1	3114272	5.7549	1.7584e-06	0.1596	C	A	C	C	C	C	C	C	C	C	C	C	C	C	C	C	C	C	C	C	C	C	C	C	C	C	C	C	C	C	C	C	C	C	C	-	C	C	C	M	M	C	C	C	C
chr1	3114283	3.3730	4.2367e-04	0.0902	G	T	G	T	T	T	T	G	G	G	G	G	G	G	G	G	G	T	G	G	G	G	T	K	G	K	T	T	T	T	T	T	T	K	K	G	K	K	T	K	K	K	G	T	K
chr1	3114299	5.7786	1.6650e-06	0.1603	A	G	A	A	A	A	A	A	A	A	A	A	A	A	A	A	A	A	A	A	A	A	A	A	A	A	A	A	A	A	A	A	A	A	A	A	A	A	A	R	R	A	A	A	A
chr1	3114328	3.3103	4.8939e-04	0.0884	T	A	T	A	A	A	A	T	T	T	T	T	T	T	T	T	T	A	T	T	T	T	A	W	T	W	A	A	A	A	A	A	A	W	W	T	W	W	A	W	W	W	T	A	W
chr1	3117439	6.6132	2.4365e-07	0.1837	G	T	K	G	G	G	G	K	G	K	G	K	K	K	K	G	G	G	K	G	G	G	G	G	K	G	G	G	G	G	G	G	G	G	G	G	G	G	G	G	G	G	G	G	G
chr1	3117440	6.6132	2.4365e-07	0.1837	A	G	R	A	A	A	A	R	A	R	A	R	R	R	R	A	A	A	R	A	A	A	A	A	R	A	A	A	A	A	A	A	A	A	A	A	A	A	A	A	A	A	A	A	A
chr1	3117606	3.1191	7.6008e-04	0.0826	C	A	M	C	C	C	C	M	C	M	C	M	M	M	M	C	C	C	M	C	C	C	C	C	M	C	C	C	C	C	C	C	C	C	C	C	M	M	C	C	C	C	M	C	C
chr1	3117788	4.8828	1.3099e-05	0.1346	C	T	Y	C	C	C	C	Y	C	Y	C	Y	Y	Y	Y	C	C	C	Y	C	C	C	C	-	Y	C	C	C	C	C	C	C	C	C	C	C	C	C	C	C	C	C	Y	C	C
chr1	3121535	6.7380	1.8280e-07	0.1871	C	T	C	C	C	C	C	C	C	C	C	C	C	C	C	C	C	C	C	C	C	C	C	C	C	C	C	C	C	C	C	C	-	Y	C	C	C	Y	C	C	C	C	C	C	Y
chr1	3319466	3.1003	7.9381e-04	0.0821	G	A	G	G	G	G	G	G	G	G	G	G	G	G	G	G	G	R	G	G	G	G	G	G	G	G	R	G	G	G	G	G	G	G	G	G	G	G	G	G	G	G	G	G	G
chr1	3319981	9.3252	4.7292e-10	0.2559	G	A	R	G	G	G	G	R	G	R	R	R	R	R	R	G	G	G	R	G	G	G	G	G	R	G	G	G	G	G	G	G	G	G	G	G	G	G	G	G	R	-	G	G	G
chr1	3322864	3.1688	6.7799e-04	0.0841	G	A	G	G	G	G	G	G	R	G	G	G	G	G	G	R	R	G	G	R	R	R	R	G	G	G	G	G	G	G	G	G	G	G	G	G	R	R	G	G	A	R	R	G	G
chr1	3322972	4.1864	6.5102e-05	0.1143	C	T	C	C	C	C	C	C	C	C	C	C	C	C	C	C	C	C	C	C	C	C	Y	C	C	C	C	C	C	C	C	C	C	-	C	C	Y	-	C	C	Y	C	Y	C	C
chr1	3331990	3.0608	8.6939e-04	0.0809	A	T	A	A	A	A	A	A	A	A	A	A	A	A	A	A	A	A	A	A	A	A	W	A	A	A	A	A	A	A	A	A	A	W	-	W	W	W	A	A	W	A	T	A	W
chr1	3333743	3.2574	5.5290e-04	0.0868	T	C	Y	C	C	C	C	Y	T	Y	Y	Y	Y	Y	Y	T	T	Y	Y	T	T	T	C	C	Y	C	Y	C	C	C	C	C	C	C	Y	T	Y	Y	C	T	C	-	Y	C	C
chr1	3333938	4.3590	4.3748e-05	0.1194	A	G	R	A	A	A	A	R	A	R	A	R	R	R	R	A	A	A	R	A	A	A	A	-	R	A	A	A	A	A	A	A	A	-	A	A	A	A	A	A	G	A	R	A	A
chr1	3334044	3.0606	8.6978e-04	0.0809	A	C	M	A	A	A	A	M	A	M	A	M	M	M	M	A	A	A	M	A	A	A	A	-	M	A	A	A	A	A	M	A	A	M	A	M	A	A	A	A	C	A	M	A	A
chr1	3335383	4.3638	4.3274e-05	0.1195	T	G	K	T	T	T	T	K	T	K	K	K	K	K	K	T	T	T	K	T	T	T	T	T	K	T	T	T	T	T	T	T	T	T	T	T	T	T	T	T	K	T	K	T	T
chr1	3336554	5.0360	9.2055e-06	0.1391	T	G	T	T	T	T	T	T	T	T	T	T	T	T	T	T	T	T	T	T	T	T	T	T	T	T	-	K	T	T	T	T	T	T	T	T	T	T	T	T	K	T	K	T	T
chr1	3338157	5.4402	3.6290e-06	0.1507	G	A	G	G	R	G	G	G	G	G	G	G	G	G	G	G	G	G	G	G	G	G	G	R	G	R	G	G	G	G	R	G	R	G	G	R	G	R	G	G	R	G	R	G	G
chr1	3338430	5.2662	5.4180e-06	0.1457	A	G	A	A	-	A	A	A	A	A	A	A	A	A	A	A	A	A	A	A	A	A	A	A	A	A	A	A	A	A	A	A	A	A	A	A	R	A	A	A	R	A	A	A	A
chr1	3338552	4.2345	5.8281e-05	0.1157	C	T	C	C	C	C	C	C	C	C	C	C	C	C	C	C	C	C	C	C	C	C	C	-	C	C	C	Y	C	C	C	C	C	C	C	C	Y	C	C	C	Y	C	Y	C	C
chr1	3340472	6.6882	2.0502e-07	0.1858	G	A	G	G	G	G	G	G	G	G	G	G	G	G	G	G	G	G	G	G	G	G	G	G	G	G	G	G	G	G	G	G	G	G	R	R	G	R	G	G	R	G	G	G	G
chr1	3341881	3.4350	3.6728e-04	0.0921	G	A	G	G	G	G	G	G	G	G	G	G	G	G	G	G	G	G	G	G	G	G	G	G	G	G	G	G	R	G	G	G	G	G	G	G	G	R	G	G	R	G	G	G	G
chr1	3342545	6.7769	1.6714e-07	0.1882	C	T	Y	C	C	C	C	Y	C	Y	Y	Y	Y	Y	Y	C	C	C	Y	C	C	C	C	C	Y	C	C	C	C	C	C	C	-	C	C	C	C	C	C	C	C	C	C	C	C
chr1	3344868	3.1933	6.4082e-04	0.0849	T	G	G	G	G	G	G	G	K	G	G	G	G	G	G	K	K	G	G	K	K	K	G	-	G	-	G	G	G	G	G	G	G	G	K	G	G	G	G	K	K	G	G	G	G
chr1	3348573	3.1767	6.6574e-04	0.0844	G	A	G	G	G	G	G	G	G	G	R	G	G	G	G	G	G	G	G	G	G	G	G	G	G	G	G	G	G	G	G	G	G	G	G	G	G	G	G	-	R	G	G	G	G
chr1	3352822	3.5041	3.1327e-04	0.0941	C	T	Y	C	C	C	C	Y	C	Y	T	Y	Y	Y	Y	C	C	C	Y	C	C	C	C	-	Y	C	C	C	C	C	C	C	C	C	C	Y	C	Y	C	C	Y	C	Y	C	C
chr1	3356606	3.2732	5.3309e-04	0.0872	C	G	C	C	C	C	C	C	C	C	C	C	C	C	C	C	C	C	C	C	C	C	C	C	C	C	C	C	C	C	C	C	C	C	C	C	C	S	C	C	C	C	S	C	C
chr1	3364842	3.9768	1.0549e-04	0.1081	G	A	G	G	G	G	G	G	R	G	G	G	G	G	G	R	R	G	G	R	R	R	G	G	G	G	G	G	G	G	G	-	G	G	G	G	G	G	G	G	G	R	G	G	G
chr1	3370999	7.2209	6.0138e-08	0.2004	C	T	Y	C	C	C	C	Y	C	Y	Y	Y	Y	Y	Y	C	C	C	Y	C	C	C	C	C	Y	C	C	C	C	C	C	C	C	C	C	Y	C	C	C	C	C	C	C	C	C
chr1	3371915	3.4907	3.2305e-04	0.0937	C	T	T	C	C	C	C	T	C	T	Y	T	T	T	T	C	C	C	T	C	C	C	C	C	T	C	C	C	C	C	C	C	C	-	C	C	Y	Y	C	C	Y	C	Y	C	C
chr1	3371995	4.2940	5.0812e-05	0.1175	T	A	A	A	A	A	A	A	T	A	W	A	A	A	A	T	T	A	A	T	T	T	A	A	A	A	A	A	A	A	A	A	W	W	W	T	-	W	A	T	T	W	W	A	W
chr1	3372154	3.2621	5.4686e-04	0.0869	T	C	T	T	T	T	T	-	T	T	T	T	T	T	T	T	T	T	T	T	T	T	T	T	T	T	T	T	T	T	T	T	-	-	T	C	T	T	T	T	Y	T	Y	T	T
chr1	3372254	5.5049	3.1268e-06	0.1525	G	A	R	G	G	G	G	R	G	R	G	R	R	R	R	G	G	G	R	G	G	G	G	G	R	G	G	G	G	G	G	G	R	R	G	R	G	R	G	G	G	G	A	G	R
chr1	3373332	4.9641	1.0861e-05	0.1370	T	C	C	C	C	C	C	C	Y	C	C	C	C	C	C	Y	Y	C	C	Y	Y	Y	C	C	C	C	C	C	C	C	C	C	C	-	Y	C	C	C	C	C	C	C	Y	C	C
chr1	3374651	7.7954	1.6016e-08	0.2159	C	T	Y	C	C	C	C	Y	C	Y	Y	Y	Y	Y	Y	C	C	C	Y	C	C	C	C	-	Y	C	C	C	C	C	C	C	C	C	C	C	C	C	C	C	C	C	C	C	C
chr1	3378629	4.7678	1.7071e-05	0.1313	C	T	C	C	C	C	C	C	Y	C	C	C	C	C	C	Y	Y	C	C	Y	Y	Y	C	C	C	C	C	C	C	C	C	C	C	C	C	C	C	C	C	Y	C	Y	C	C	C
chr1	3378670	4.5654	2.7200e-05	0.1254	A	G	A	A	A	A	A	A	R	A	A	A	A	A	A	R	R	A	A	R	R	R	A	A	A	A	A	A	A	A	A	A	A	A	A	A	A	A	A	R	A	R	A	A	A
chr1	3378719	3.3025	4.9827e-04	0.0881	A	G	A	A	A	A	A	A	R	A	A	A	A	A	A	R	R	A	A	R	R	R	A	A	A	A	A	A	A	A	A	A	A	A	A	A	A	A	A	R	A	R	R	A	A
chr1	3378761	3.1574	6.9601e-04	0.0838	C	T	T	T	T	T	T	T	C	T	T	T	T	T	T	C	C	T	T	C	C	C	T	T	T	T	T	T	T	T	T	T	-	-	Y	T	T	T	T	Y	T	Y	T	T	T
chr1	3378765	7.3887	4.0860e-08	0.2049	G	A	G	G	G	G	G	G	R	G	G	G	G	G	G	R	R	G	G	R	R	R	G	G	G	G	G	G	G	G	G	G	-	G	G	G	G	G	G	R	G	R	G	G	G
chr1	3378827	5.5013	3.1525e-06	0.1524	C	T	C	C	C	C	C	C	Y	C	C	C	C	C	C	Y	Y	C	C	Y	Y	Y	C	C	C	C	C	C	C	C	C	C	C	C	C	C	C	C	C	Y	C	Y	C	C	C
chr1	3378835	5.5013	3.1525e-06	0.1524	C	A	C	C	C	C	C	C	M	C	C	C	C	C	C	M	M	C	C	M	M	M	C	C	C	C	C	C	C	C	C	C	C	C	C	C	C	C	C	M	C	M	C	C	C
chr1	3378923	5.3320	4.6560e-06	0.1476	A	G	A	A	A	A	A	A	R	A	A	A	A	A	A	R	R	A	A	R	R	R	A	A	A	A	A	A	A	A	A	A	A	A	A	A	A	A	A	R	A	R	A	A	A
chr1	3378930	6.6427	2.2768e-07	0.1845	C	T	Y	C	C	C	C	Y	C	Y	C	Y	Y	Y	Y	C	C	C	Y	C	C	C	C	C	Y	C	C	C	C	C	C	C	C	C	C	C	C	C	C	C	C	C	C	C	C
chr1	3379084	4.8875	1.2956e-05	0.1348	G	A	G	G	G	G	G	G	R	G	G	G	G	G	G	R	R	G	G	R	R	R	G	G	G	G	G	G	G	G	G	G	G	G	G	G	G	G	G	R	G	R	G	G	G
chr1	3379096	5.3794	4.1746e-06	0.1489	T	C	T	T	T	T	T	T	Y	T	T	T	T	T	T	Y	Y	T	T	Y	Y	Y	T	T	T	T	T	T	T	T	T	T	T	T	T	T	T	T	T	Y	T	Y	T	T	T
chr1	3379135	5.3794	4.1746e-06	0.1489	T	C	T	T	T	T	T	T	Y	T	T	T	T	T	T	Y	Y	T	T	Y	Y	Y	T	T	T	T	T	T	T	T	T	T	T	T	T	T	T	T	T	Y	T	Y	T	T	T
chr1	3379138	4.8473	1.4214e-05	0.1336	G	A	G	G	G	G	G	G	R	G	G	G	G	G	G	R	R	G	G	R	R	R	G	G	G	G	G	G	G	-	G	G	G	G	G	G	G	G	G	R	G	R	G	G	G
chr1	3379189	4.8875	1.2956e-05	0.1348	T	C	T	T	T	T	T	T	Y	T	T	T	T	T	T	Y	Y	T	T	Y	Y	Y	T	T	T	T	T	T	T	T	T	T	T	T	T	T	T	T	T	Y	T	Y	T	T	T
chr1	3379225	4.9560	1.1067e-05	0.1368	G	A	G	G	G	G	G	G	R	G	G	G	G	G	G	R	R	G	G	R	R	R	G	G	G	G	G	G	G	G	G	G	G	G	G	G	G	G	G	R	G	R	G	G	G
chr1	3379256	4.9998	1.0005e-05	0.1380	G	A	G	G	G	G	G	G	R	G	G	G	G	G	G	R	R	G	G	R	R	R	G	G	G	G	G	G	G	G	G	G	G	G	G	G	G	G	G	R	G	R	G	G	G
chr1	3379358	5.4521	3.5307e-06	0.1510	A	G	A	A	A	A	A	A	R	A	A	A	A	A	A	R	R	A	A	R	R	R	A	A	A	A	A	A	A	A	A	A	A	A	A	A	A	A	A	R	A	R	A	A	A
chr1	3379392	3.5646	2.7249e-04	0.0959	G	A	R	G	G	G	G	R	G	R	G	R	R	R	R	G	G	G	R	G	G	G	G	G	R	G	G	G	G	G	G	G	G	G	G	G	G	G	G	G	G	G	G	G	G
chr1	3379397	5.3898	4.0759e-06	0.1492	G	A	R	G	G	G	G	R	G	R	G	R	R	R	R	G	G	G	R	G	G	G	G	G	R	G	G	G	G	G	G	G	G	G	G	G	G	G	G	G	G	G	G	G	G
chr1	3379696	7.4429	3.6067e-08	0.2064	T	A	T	T	T	T	T	T	W	T	T	T	T	T	T	W	W	T	T	W	W	W	T	T	T	T	T	T	T	T	T	T	T	T	T	T	T	T	T	W	T	W	T	T	T
chr1	3379784	7.2578	5.5237e-08	0.2014	G	A	G	G	G	G	G	G	R	G	G	G	G	G	G	R	R	G	G	R	R	R	G	G	G	G	G	G	G	G	G	G	G	-	G	G	G	G	G	R	G	R	G	G	G
chr1	3379962	7.4429	3.6067e-08	0.2064	C	G	C	C	C	C	C	C	S	C	C	C	C	C	C	S	S	C	C	S	S	S	C	C	C	C	C	C	C	C	C	C	C	C	C	C	C	C	C	S	C	S	C	C	C
chr1	3379968	7.4429	3.6067e-08	0.2064	G	C	G	G	G	G	G	G	S	G	G	G	G	G	G	S	S	G	G	S	S	S	G	G	G	G	G	G	G	G	G	G	G	G	G	G	G	G	G	S	G	S	G	G	G
chr1	3380109	6.9521	1.1166e-07	0.1930	A	G	A	A	A	A	A	A	R	A	A	A	A	A	A	R	R	A	A	R	R	R	A	-	A	A	A	A	A	A	A	A	A	A	A	A	-	A	A	R	A	R	A	A	A
chr1	3381504	9.4795	3.3149e-10	0.2598	C	T	C	C	C	C	C	C	Y	C	C	C	C	C	C	Y	Y	C	C	Y	Y	Y	C	C	C	C	C	C	C	C	C	C	C	C	C	C	C	C	C	C	C	Y	C	C	C
chr1	3381760	5.5871	2.5875e-06	0.1549	T	C	T	T	T	T	T	T	T	T	T	T	T	T	T	T	T	T	T	T	T	T	T	T	T	T	T	T	T	T	T	T	T	T	T	-	T	T	T	T	T	T	T	T	T
chr1	3385901	5.7142	1.9312e-06	0.1585	T	C	T	T	T	T	T	T	Y	T	T	T	T	T	T	Y	Y	T	T	Y	Y	Y	T	T	T	T	T	T	T	T	T	T	T	T	T	Y	T	T	T	T	T	Y	T	T	T
chr1	3388399	5.7199	1.9061e-06	0.1586	T	G	T	T	T	T	T	T	K	T	T	T	T	T	T	K	K	T	T	K	K	K	T	-	T	T	T	T	T	T	T	T	T	T	T	K	T	T	T	T	T	K	T	T	T
chr1	3391980	3.9332	1.1663e-04	0.1068	G	C	C	C	C	C	C	C	G	C	C	C	C	C	C	G	G	C	C	G	G	G	C	C	C	C	C	C	C	C	C	C	C	C	S	C	C	C	C	C	-	S	C	C	C
chr1	3397071	12.9948	1.0120e-13	0.3443	C	T	Y	C	C	C	C	Y	C	Y	Y	Y	Y	Y	Y	C	C	C	Y	C	C	C	C	C	Y	C	C	C	C	C	C	C	C	C	C	C	C	C	C	C	C	C	C	C	C
chr1	3397116	4.9330	1.1668e-05	0.1361	C	T	C	C	C	C	C	C	C	C	C	C	C	C	C	C	C	C	C	C	C	C	C	C	C	C	C	C	C	C	C	C	C	C	C	C	C	C	C	C	Y	C	C	C	C
chr1	3398026	5.1361	7.3104e-06	0.1420	C	T	Y	C	C	C	C	Y	C	Y	C	Y	Y	Y	Y	C	C	C	Y	C	C	C	C	C	Y	C	C	C	Y	C	C	C	C	C	C	C	Y	C	C	C	C	C	C	C	C
chr1	3398116	3.0094	9.7860e-04	0.0794	G	C	C	C	C	C	C	C	S	C	C	C	C	C	C	S	S	C	C	S	S	S	C	C	C	C	C	C	C	C	C	C	-	C	S	S	C	C	C	C	S	C	C	C	C
chr1	3402576	4.0155	9.6503e-05	0.1093	A	G	R	A	A	A	A	R	A	R	A	R	R	R	R	A	A	A	R	A	A	A	A	A	R	A	A	A	A	A	A	A	A	A	R	R	R	A	A	G	R	A	A	A	-
chr1	3403416	3.3321	4.6551e-04	0.0890	G	A	G	G	R	G	G	G	G	G	G	G	G	-	G	G	G	R	G	G	G	G	G	-	G	G	R	G	R	G	R	G	G	R	G	G	G	R	G	G	G	G	G	G	R
chr1	3403471	3.3636	4.3288e-04	0.0899	G	C	G	G	S	G	G	G	G	G	G	G	G	G	G	G	G	S	G	G	G	G	G	-	G	G	S	G	S	G	S	G	G	S	G	G	S	-	G	G	G	G	G	G	S
chr1	3403842	3.5741	2.6663e-04	0.0962	A	G	A	A	R	A	A	A	A	A	A	A	A	A	A	A	A	R	A	A	A	A	A	R	A	R	R	A	R	A	R	A	A	A	A	A	-	R	A	A	A	A	A	A	-
chr1	3404508	5.0506	8.9000e-06	0.1395	G	A	G	G	G	G	G	G	G	G	G	G	G	G	G	G	G	G	G	G	G	G	G	G	G	G	G	G	G	G	G	G	G	G	G	G	G	R	G	G	R	G	R	G	G
chr1	3406588	4.0942	8.0494e-05	0.1116	A	G	A	A	A	A	A	A	A	A	A	A	A	A	A	A	A	A	A	A	A	A	A	A	A	A	A	A	A	A	A	A	A	-	A	A	A	R	A	A	G	A	R	A	A
chr1	3406608	4.0662	8.5868e-05	0.1108	G	T	G	G	G	G	G	G	G	G	G	G	G	G	G	G	G	G	G	G	G	G	G	G	G	G	G	G	G	G	G	G	G	-	G	G	G	K	G	G	T	G	K	G	G
chr1	3406865	3.3812	4.1571e-04	0.0905	A	G	A	G	G	G	G	A	A	A	A	A	A	A	A	A	A	R	A	A	A	A	G	R	A	R	R	G	R	G	R	G	G	G	R	A	R	R	G	A	G	R	-	G	G
chr1	3406886	3.4876	3.2535e-04	0.0936	T	C	T	C	C	C	C	T	T	T	T	T	T	T	T	T	T	Y	T	T	T	T	C	Y	T	Y	Y	C	Y	C	Y	C	C	C	Y	T	Y	Y	C	T	C	Y	Y	C	C
chr1	3406895	3.1559	6.9844e-04	0.0837	G	T	G	T	T	T	T	G	G	G	G	G	G	G	G	G	G	K	G	G	G	G	T	K	G	K	K	T	K	T	K	T	T	T	K	G	K	K	T	G	T	K	K	T	T
chr1	3406959	5.6290	2.3497e-06	0.1561	G	A	G	G	G	G	G	G	G	G	G	G	G	G	G	G	G	G	G	G	G	G	G	G	G	G	G	G	G	G	G	G	G	R	G	G	G	R	G	G	R	G	R	G	G
chr1	3406970	3.5642	2.7276e-04	0.0959	T	C	T	T	T	T	T	T	T	T	T	T	T	T	T	T	T	T	T	T	T	T	T	T	T	T	T	T	T	T	T	T	T	Y	T	T	T	Y	T	T	C	T	Y	T	T
chr1	3407033	3.5610	2.7482e-04	0.0958	A	T	A	A	A	A	A	A	A	A	A	A	A	A	A	A	A	A	A	A	A	A	A	A	A	A	A	A	A	A	A	-	A	W	A	A	A	W	A	A	T	A	W	A	A
chr1	3407211	6.0499	8.9147e-07	0.1680	T	C	T	T	T	T	T	T	T	T	T	T	T	T	T	T	T	T	T	T	T	T	T	T	T	T	T	T	T	T	T	T	T	T	T	T	T	Y	T	T	C	T	Y	T	T
chr1	3407222	3.9723	1.0658e-04	0.1080	G	A	G	G	G	G	G	G	G	G	G	G	G	G	G	G	G	G	G	G	G	G	G	G	G	G	G	G	G	G	G	G	G	G	G	G	G	R	G	G	A	G	R	G	G
chr1	3407293	4.0817	8.2847e-05	0.1112	T	C	T	T	T	T	T	T	T	T	T	T	T	T	T	T	T	T	T	T	T	T	T	T	T	T	T	T	T	T	T	T	T	T	T	T	T	Y	T	T	C	T	Y	T	-
chr1	3407300	5.0313	9.3036e-06	0.1389	T	C	T	T	T	T	T	T	T	T	T	T	T	T	T	T	T	T	T	T	T	T	T	T	T	T	T	T	T	T	T	T	T	T	T	T	T	Y	T	T	C	T	Y	T	T
chr1	3407497	4.0778	8.3593e-05	0.1111	A	G	A	A	A	A	A	A	A	A	A	A	A	A	A	A	A	A	A	A	A	A	A	A	A	A	A	A	A	A	A	A	A	-	A	A	A	R	A	A	G	A	R	A	A
chr1	3407498	4.0859	8.2049e-05	0.1114	A	C	A	A	A	A	A	A	A	A	A	A	A	A	A	A	A	A	A	A	A	A	A	A	A	A	A	A	A	A	A	A	A	A	A	A	A	M	A	A	C	A	M	A	A
chr1	3407575	5.4377	3.6499e-06	0.1506	C	T	C	C	C	C	C	C	C	C	C	C	C	C	C	C	C	C	C	C	C	C	C	C	C	C	C	C	C	C	C	C	C	C	C	C	C	Y	C	C	Y	C	Y	C	C
chr1	3407759	3.9428	1.1408e-04	0.1071	T	A	T	T	T	T	T	T	T	T	T	T	T	T	T	T	T	T	T	T	T	T	T	-	T	T	T	T	T	T	T	-	T	T	T	W	T	-	T	T	A	T	W	T	T
chr1	3407760	3.7440	1.8032e-04	0.1012	A	G	A	A	A	A	A	A	A	A	A	A	A	A	A	A	A	A	A	A	A	A	A	-	A	A	A	A	A	A	A	-	A	A	A	R	R	-	A	A	G	A	R	A	A
chr1	3408824	3.3086	4.9141e-04	0.0883	C	T	C	C	C	C	C	C	C	C	C	C	C	C	C	C	C	C	C	C	C	C	C	C	C	C	C	C	C	C	C	C	C	C	C	-	C	Y	C	C	T	C	T	C	C
chr1	3410162	3.1831	6.5605e-04	0.0846	G	C	G	C	C	C	C	G	G	G	G	G	G	G	G	G	G	S	G	G	G	G	C	C	G	C	S	C	S	C	S	C	C	C	S	-	S	S	S	G	-	S	-	S	C
chr1	3411162	3.9075	1.2373e-04	0.1061	C	T	C	C	C	C	C	C	Y	C	C	C	C	C	C	Y	Y	C	C	Y	Y	Y	C	-	C	C	C	C	C	C	C	C	C	C	-	C	C	Y	C	C	C	Y	C	C	C
chr1	3412277	12.9948	1.0120e-13	0.3443	C	A	M	C	C	C	C	M	C	M	M	M	M	M	M	C	C	C	M	C	C	C	C	C	M	C	C	C	C	C	C	C	C	C	C	C	C	C	C	C	C	C	C	C	C
chr1	3412292	12.7428	1.8081e-13	0.3385	T	C	Y	T	T	T	T	Y	T	Y	Y	Y	Y	Y	Y	T	T	T	Y	T	T	T	T	-	Y	T	T	T	T	T	T	T	T	T	T	T	T	T	T	T	T	T	T	T	T
chr1	3413295	7.7883	1.6282e-08	0.2157	G	A	A	G	G	G	G	A	G	A	R	A	A	A	A	G	-	G	A	G	G	G	G	G	A	G	G	G	G	G	G	G	G	G	G	G	G	G	G	G	G	G	G	G	R
chr1	3417592	12.8462	1.4251e-13	0.3409	G	A	R	G	G	G	G	R	G	R	R	R	R	R	R	G	G	G	R	G	G	G	G	G	R	G	G	G	G	G	G	G	G	G	G	G	G	G	G	G	G	G	G	G	G
chr1	3417926	3.9386	1.1518e-04	0.1070	A	G	A	A	A	A	A	A	R	A	R	A	A	A	A	R	R	A	A	R	R	R	A	A	A	A	A	A	A	A	A	A	A	R	R	G	R	R	A	G	A	R	R	A	A
chr1	3418759	4.3789	4.1792e-05	0.1200	C	T	Y	C	C	C	C	Y	C	Y	Y	Y	Y	Y	Y	C	C	C	Y	C	C	C	C	C	Y	C	C	C	C	C	C	C	C	C	C	Y	Y	C	C	C	C	C	C	C	C
chr1	3418850	3.2821	5.2228e-04	0.0875	G	A	G	G	G	G	G	G	G	G	G	G	G	G	G	G	G	G	G	G	G	G	G	G	G	G	G	G	G	G	G	G	-	-	G	R	G	R	G	G	G	G	G	G	G
chr1	3419997	3.1907	6.4466e-04	0.0848	C	G	C	G	S	G	G	C	C	C	C	C	C	C	C	C	C	G	C	C	C	C	G	-	C	G	G	G	G	G	G	G	G	S	S	C	S	S	C	C	G	S	C	C	-
chr1	3420320	12.4017	3.9658e-13	0.3307	C	A	C	C	C	C	C	C	C	C	C	C	C	C	C	C	C	C	C	C	C	C	C	C	C	C	C	C	C	C	C	C	-	C	C	C	C	C	C	C	M	C	C	C	C
chr1	3420537	4.4700	3.3884e-05	0.1226	G	A	R	G	G	G	G	R	G	R	G	R	R	R	R	G	G	G	R	G	G	G	G	G	R	G	G	G	G	G	G	G	G	G	G	G	G	G	G	G	R	G	G	G	G
chr1	3421848	7.9809	1.0450e-08	0.2208	C	T	C	C	C	C	C	C	Y	C	C	C	C	C	C	Y	Y	C	C	Y	Y	Y	C	C	C	C	C	C	C	C	C	C	C	C	C	Y	C	C	C	-	C	Y	C	C	C
chr1	3422228	4.9943	1.0133e-05	0.1379	C	G	C	G	G	G	G	C	C	C	C	C	C	C	C	C	C	G	C	C	C	C	G	G	C	G	G	G	G	-	G	-	G	G	S	C	S	S	G	C	S	S	C	G	-
chr1	3422411	5.7995	1.5867e-06	0.1609	T	C	T	C	C	C	C	T	T	T	T	T	T	T	T	T	T	C	T	T	T	T	C	C	T	C	C	C	C	C	C	C	C	C	Y	-	Y	Y	C	T	Y	Y	T	C	Y
chr1	3422514	6.0158	9.6435e-07	0.1670	G	T	G	T	T	T	T	G	G	G	G	G	G	G	G	G	G	T	G	G	G	G	T	T	G	T	T	T	T	T	T	T	-	T	K	G	K	K	T	G	K	K	G	T	K
chr1	3422554	5.0217	9.5125e-06	0.1387	C	T	C	T	T	T	T	C	C	C	C	C	C	C	C	C	C	T	C	C	C	C	T	T	C	T	T	T	T	T	T	T	T	T	Y	C	Y	Y	T	C	Y	Y	C	T	-
chr1	3423767	4.2324	5.8566e-05	0.1157	A	C	M	M	A	A	A	M	A	M	M	M	M	M	M	A	A	A	M	A	A	A	A	-	M	A	A	A	A	A	A	-	A	A	M	M	A	A	A	A	A	M	M	A	A
chr1	3423778	23.6823	2.0785e-24	0.5480	T	A	W	T	T	T	T	W	T	W	W	W	W	W	W	T	T	T	W	T	T	T	T	-	W	T	T	T	T	T	T	T	T	T	T	-	T	T	T	T	T	T	W	T	T
chr1	3423940	5.8849	1.3036e-06	0.1633	C	T	T	C	C	C	C	T	C	T	Y	T	T	T	T	C	C	C	T	C	C	C	C	-	T	C	C	C	C	C	C	C	-	C	C	C	Y	Y	C	C	T	C	Y	C	C
chr1	3424047	8.1055	7.8433e-09	0.2241	C	G	S	C	C	C	C	S	C	S	S	S	S	S	S	C	C	C	S	C	C	C	C	C	S	C	C	C	C	C	C	C	C	C	C	C	C	C	C	C	C	C	S	C	C
chr1	3425796	4.6446	2.2667e-05	0.1277	C	T	C	C	C	C	C	C	C	C	C	C	C	C	C	C	C	C	C	C	C	C	C	C	C	C	C	C	C	C	C	C	C	C	C	C	Y	C	C	C	Y	C	C	C	C
chr1	3425797	4.6449	2.2653e-05	0.1277	C	T	C	C	C	C	C	C	C	C	C	C	C	C	C	C	C	C	C	C	C	C	C	C	C	C	C	C	C	C	C	C	C	C	C	C	Y	C	C	C	Y	C	C	C	C
chr1	3426074	7.4642	3.4339e-08	0.2070	G	A	G	G	G	R	R	G	G	G	G	G	G	G	G	G	G	G	G	G	G	G	G	G	G	G	G	G	G	G	G	G	G	G	G	G	R	G	G	G	R	G	G	G	G
chr1	3431459	3.0665	8.5807e-04	0.0811	T	C	T	T	T	T	T	T	T	T	T	T	T	T	T	T	T	T	T	T	T	T	T	T	T	T	T	T	T	T	T	T	T	T	T	T	T	T	T	Y	Y	T	Y	T	T
chr1	3431987	3.8212	1.5093e-04	0.1035	C	T	Y	C	C	C	C	Y	C	Y	C	Y	Y	Y	Y	C	C	C	Y	C	C	C	C	C	Y	C	C	C	C	C	C	C	C	C	C	C	C	Y	C	C	C	C	Y	C	C
chr1	3432002	3.2654	5.4279e-04	0.0870	C	T	Y	C	C	C	C	Y	C	Y	C	Y	Y	Y	Y	C	C	C	Y	C	C	C	C	C	Y	C	C	C	C	C	C	C	C	C	C	C	C	Y	C	C	C	C	Y	C	C
chr1	3432104	3.7461	1.7944e-04	0.1013	G	A	A	A	A	A	A	A	G	A	R	A	A	A	A	G	G	A	A	G	G	G	A	A	A	A	A	A	A	A	A	A	A	A	R	R	-	R	A	G	A	R	R	A	A
chr1	3432125	5.6543	2.2169e-06	0.1568	C	A	A	A	A	A	A	A	C	A	M	A	A	A	A	C	C	A	A	C	C	C	A	A	A	A	A	A	A	A	A	A	A	A	M	C	M	M	A	C	M	M	M	A	A
chr1	3433988	28.0151	9.6593e-29	0.6116	C	T	C	C	C	C	C	C	C	C	C	C	C	C	C	C	C	C	C	C	C	C	C	C	C	C	C	C	C	C	C	C	C	C	C	C	C	C	C	C	C	C	C	C	C
chr1	3434521	5.4162	3.8356e-06	0.1500	C	T	T	T	T	T	T	T	Y	T	T	T	T	T	T	Y	Y	T	T	Y	Y	Y	T	T	T	T	T	T	T	T	T	T	T	T	Y	T	T	T	T	T	Y	T	T	T	T
chr1	3434588	7.1408	7.2311e-08	0.1982	C	T	T	T	T	T	T	T	Y	T	T	T	T	T	T	Y	Y	T	T	Y	Y	Y	T	T	T	T	T	-	T	T	T	-	T	T	Y	T	T	T	T	T	Y	T	T	T	T
chr1	3436615	4.5407	2.8792e-05	0.1247	G	T	K	G	G	G	G	K	G	K	K	K	K	K	K	G	G	G	K	G	G	G	G	-	K	G	G	G	G	G	G	G	G	G	G	G	G	G	G	G	T	G	G	G	G
chr1	3437807	3.0070	9.8399e-04	0.0793	G	A	G	G	G	G	G	G	G	G	G	G	G	G	G	G	G	G	G	G	G	G	G	G	G	G	G	G	G	G	G	G	G	G	G	G	G	G	G	G	G	G	G	G	G
chr1	3444050	3.9296	1.1760e-04	0.1067	T	C	C	C	C	C	C	C	T	C	C	C	C	C	C	T	T	C	C	T	T	T	C	C	C	C	C	C	C	C	C	C	C	C	Y	C	Y	C	C	C	C	Y	C	C	C
chr1	3444476	4.1238	7.5195e-05	0.1125	C	G	C	C	C	C	C	C	C	C	S	C	C	C	C	C	C	C	C	C	C	C	C	C	C	C	C	C	C	C	C	C	C	C	C	C	C	C	C	C	S	C	C	C	C
chr1	3446164	8.7025	1.9839e-09	0.2398	T	A	T	T	T	T	T	T	T	T	T	T	T	T	T	T	T	T	T	T	T	T	T	-	T	T	T	T	T	T	T	T	T	T	T	T	T	T	T	T	W	T	T	T	T
chr1	3447653	3.2606	5.4872e-04	0.0869	C	G	S	C	C	C	C	S	C	S	C	S	S	S	S	C	C	C	S	C	C	C	C	C	S	C	C	C	C	C	C	C	C	C	C	C	C	C	C	C	S	C	-	C	C
chr1	3447966	3.5996	2.5144e-04	0.0970	C	T	Y	C	C	C	C	Y	C	Y	C	Y	Y	Y	Y	C	C	C	Y	C	C	C	C	C	Y	C	C	C	C	C	C	C	C	C	C	C	Y	Y	C	C	Y	C	C	C	C
chr1	3454582	3.0444	9.0287e-04	0.0804	T	C	C	C	C	C	C	C	T	C	C	C	C	C	C	T	T	C	C	T	T	T	C	C	C	C	C	C	C	C	C	C	-	-	Y	Y	Y	Y	C	Y	C	Y	C	C	-
chr1	3454702	9.3789	4.1796e-10	0.2572	A	G	G	G	G	G	G	G	R	G	G	G	G	G	G	R	R	G	G	R	R	R	G	G	G	G	G	G	G	G	G	G	G	G	R	G	G	G	G	G	G	G	G	G	G
chr1	3455743	5.9648	1.0844e-06	0.1656	T	C	C	C	C	C	C	C	Y	C	C	C	C	C	C	Y	Y	C	C	Y	Y	Y	C	C	C	C	C	C	C	C	C	C	C	C	Y	C	C	C	C	C	C	C	C	C	C
chr1	3455746	3.3275	4.7048e-04	0.0889	T	C	Y	C	C	C	C	Y	Y	Y	C	Y	Y	Y	Y	Y	Y	C	Y	Y	Y	Y	C	C	Y	C	C	C	-	C	C	C	C	C	Y	C	C	C	C	C	C	C	C	C	C
chr1	3456049	9.1794	6.6154e-10	0.2521	C	T	T	C	C	C	C	T	C	T	Y	T	T	T	T	C	C	C	T	C	C	C	C	C	T	C	C	C	C	C	C	C	-	C	Y	C	C	C	C	C	C	C	C	C	C
chr1	3456089	4.4656	3.4229e-05	0.1225	G	T	T	T	T	T	T	T	K	T	T	T	T	T	T	K	K	T	T	K	K	K	T	T	T	T	T	T	T	T	T	T	-	T	K	T	T	T	T	T	K	T	T	T	T
chr1	3456119	3.7584	1.7443e-04	0.1017	G	C	S	G	G	G	G	S	G	S	G	S	S	S	S	G	G	G	S	G	G	G	G	G	S	G	G	G	G	G	G	G	-	G	G	G	G	G	G	G	G	G	G	G	G
chr1	3456130	4.0963	8.0120e-05	0.1117	G	T	T	T	T	T	T	T	K	T	T	T	T	T	T	K	K	T	T	K	K	K	T	T	T	T	T	T	T	T	T	T	-	T	K	T	K	T	T	T	T	T	K	T	T
chr1	3456401	7.8802	1.3175e-08	0.2181	G	A	G	G	G	G	G	G	R	G	G	G	G	G	G	R	R	G	G	R	R	R	G	G	G	G	G	G	G	G	G	G	G	G	R	G	G	G	G	G	G	R	G	G	G
chr1	3457961	3.7498	1.7791e-04	0.1014	T	C	C	T	T	T	T	C	T	C	Y	C	C	C	C	T	T	T	C	T	T	T	T	T	C	T	T	T	T	T	T	T	T	T	Y	Y	T	Y	T	-	Y	T	C	T	T
chr1	3459073	3.3615	4.3500e-04	0.0899	G	T	G	G	G	G	G	G	K	G	G	G	G	G	G	K	K	G	G	K	K	K	G	G	G	G	G	G	G	G	G	G	G	G	G	K	G	G	G	K	G	K	G	G	G
chr1	3460110	3.4082	3.9065e-04	0.0913	C	T	C	C	C	C	C	C	Y	C	Y	C	C	C	C	Y	Y	C	C	Y	Y	Y	C	C	C	C	C	C	C	C	C	C	C	C	C	C	C	Y	C	C	C	Y	C	C	C
chr1	3487756	5.2899	5.1302e-06	0.1464	C	A	C	C	C	M	M	C	C	C	-	C	C	C	C	C	C	M	C	C	C	C	C	C	C	C	M	C	C	C	A	C	C	C	C	C	C	C	-	M	C	C	C	-	C
chr1	3523846	4.0207	9.5350e-05	0.1094	G	A	A	A	A	A	A	A	R	A	A	A	A	A	A	R	R	A	A	R	R	R	A	A	A	A	A	A	A	A	R	-	R	R	R	A	R	A	A	A	A	A	R	A	R
chr1	3527224	5.3366	4.6064e-06	0.1477	G	A	G	G	G	G	G	G	G	G	G	G	G	G	G	G	G	G	G	G	G	G	G	G	G	G	G	G	G	G	G	G	G	G	G	G	G	G	G	G	G	G	R	G	G
chr1	3527657	13.4559	3.5004e-14	0.3547	C	G	C	C	C	C	C	C	C	C	C	C	C	C	C	C	C	C	C	C	C	C	C	-	C	C	C	C	C	C	C	C	C	C	C	C	C	C	C	C	C	C	C	C	C
chr1	3529693	7.0526	8.8603e-08	0.1958	A	G	G	G	G	G	G	G	R	G	G	G	G	G	G	R	R	G	G	R	R	R	G	G	G	G	G	G	G	G	G	G	-	-	-	G	G	G	G	G	G	G	G	G	G
chr1	3532887	6.0583	8.7439e-07	0.1682	G	A	A	A	A	A	A	A	G	A	A	A	A	A	A	G	G	A	A	G	G	G	A	A	A	A	A	A	A	A	A	A	A	A	R	A	A	R	A	A	R	R	R	A	R
chr1	3533622	5.6995	1.9976e-06	0.1581	C	T	T	T	T	T	T	T	C	T	T	T	T	T	T	C	C	T	T	C	C	C	T	T	T	T	T	T	T	T	T	T	T	T	Y	T	Y	Y	T	T	Y	Y	T	T	T
chr1	3533657	3.5845	2.6029e-04	0.0965	T	C	C	C	C	C	C	C	T	C	C	C	C	C	C	T	T	C	C	T	T	T	C	C	C	-	C	C	Y	C	C	C	Y	C	Y	C	Y	Y	C	C	Y	Y	C	C	C
chr1	3536926	3.0089	9.7966e-04	0.0794	G	C	C	C	C	C	C	C	S	C	C	C	C	C	C	S	S	C	C	S	S	S	C	C	C	C	C	C	C	C	C	C	C	C	S	C	C	C	C	S	-	C	C	C	C
chr1	3537060	3.0282	9.3709e-04	0.0799	T	C	C	C	C	C	C	C	Y	C	C	C	C	C	C	Y	Y	C	C	Y	Y	Y	C	C	C	C	C	C	C	C	C	C	C	Y	Y	C	Y	Y	C	C	C	C	C	C	Y
chr1	3537087	4.4987	3.1720e-05	0.1235	T	C	C	C	-	C	C	C	Y	C	C	C	C	C	C	Y	Y	C	C	Y	Y	Y	C	C	C	C	C	C	C	C	C	C	C	C	Y	C	Y	C	C	C	C	C	C	C	C
chr1	3537629	5.5746	2.6630e-06	0.1545	C	A	A	A	A	A	A	A	M	A	A	A	A	A	A	M	M	A	A	M	M	M	A	A	A	A	A	A	A	A	M	A	A	-	M	A	M	A	A	A	A	A	A	A	A
chr1	3538554	3.3140	4.8525e-04	0.0885	G	A	G	G	G	R	R	G	G	G	G	G	G	G	G	G	G	G	G	G	G	G	G	G	G	G	G	G	G	G	G	G	G	G	G	G	G	G	G	G	G	G	G	G	G
chr1	3539297	3.0790	8.3377e-04	0.0814	G	A	R	G	G	G	G	R	G	R	R	R	R	R	R	G	G	G	R	G	G	G	G	G	R	G	G	G	G	G	G	G	-	G	G	G	G	R	G	G	R	G	G	G	G
chr1	3539809	7.9845	1.0363e-08	0.2209	G	T	G	G	G	G	G	G	G	G	G	G	G	G	G	G	G	G	G	G	G	G	G	G	G	G	G	G	G	G	G	G	G	K	G	G	K	K	G	G	K	G	G	G	K
chr1	3542152	14.9506	1.1204e-15	0.3872	T	C	C	C	C	C	C	C	Y	C	C	C	C	C	C	Y	Y	C	C	Y	Y	Y	C	C	C	C	C	C	C	C	C	C	C	Y	Y	C	C	Y	C	C	Y	C	C	C	Y
chr1	3542220	4.0785	8.3464e-05	0.1111	G	A	G	R	G	R	R	G	G	G	G	G	G	G	G	G	G	R	G	G	G	G	R	R	G	R	R	G	G	G	G	G	G	G	R	G	G	R	G	G	G	R	G	G	G
chr1	3542410	3.2911	5.1151e-04	0.0878	C	T	Y	C	C	C	C	Y	C	Y	Y	Y	Y	Y	Y	C	C	C	Y	C	C	C	C	C	Y	C	C	C	C	C	C	C	C	C	C	Y	C	Y	C	C	T	C	Y	C	C
chr1	3542507	5.0434	9.0483e-06	0.1393	A	G	A	A	R	A	A	A	A	A	A	A	A	A	A	A	A	A	A	A	A	A	A	R	A	R	A	G	R	A	A	A	A	R	A	R	A	R	A	A	A	A	A	A	R
chr1	3543081	3.7732	1.6857e-04	0.1021	A	C	C	A	A	A	A	C	A	C	M	C	C	C	C	A	A	A	C	A	A	A	A	-	C	A	A	A	-	A	A	A	A	A	A	M	A	A	A	A	M	A	M	A	A
chr1	3544500	3.8302	1.4786e-04	0.1038	T	C	Y	C	C	C	C	Y	T	Y	Y	Y	Y	Y	Y	T	T	C	Y	T	T	T	C	-	Y	C	C	C	T	C	C	C	C	Y	Y	Y	Y	-	Y	T	Y	Y	T	Y	Y
chr1	3545404	4.6155	2.4236e-05	0.1269	C	G	C	C	C	C	C	C	S	C	C	C	C	C	C	S	S	C	C	S	S	S	C	C	C	C	C	C	C	C	C	C	C	C	C	C	C	S	C	C	C	S	C	C	C
chr1	3545407	4.6155	2.4236e-05	0.1269	G	A	G	G	G	G	G	G	R	G	G	G	G	G	G	R	R	G	G	R	R	R	G	G	G	G	G	G	G	G	G	G	G	G	G	G	G	R	G	G	G	R	G	G	G
chr1	3545441	3.8779	1.3246e-04	0.1052	T	C	T	T	T	T	T	T	Y	T	T	T	T	T	T	Y	Y	T	T	Y	Y	Y	T	T	T	T	T	T	T	T	T	T	T	T	T	T	T	Y	T	T	T	Y	T	T	T
chr1	3549839	8.1089	7.7825e-09	0.2242	G	A	G	G	G	G	G	G	R	G	G	G	G	G	G	R	R	G	G	R	R	R	G	G	G	G	G	-	G	G	G	-	G	G	G	G	G	G	-	G	G	R	G	G	G
chr1	3549849	8.2005	6.3017e-09	0.2267	G	C	G	G	G	G	G	G	S	G	G	G	G	G	G	S	S	G	G	S	S	S	G	G	G	G	G	-	G	G	G	-	G	G	G	G	G	G	-	G	G	S	G	G	G
chr1	3549854	22.9565	1.1054e-23	0.5364	T	C	T	T	T	T	T	T	T	T	T	T	T	T	T	T	T	T	T	T	T	T	T	T	T	T	T	-	T	T	T	-	T	T	T	T	T	T	T	T	T	T	T	T	T
chr1	3557428	5.8875	1.2956e-06	0.1634	C	T	Y	C	C	C	C	Y	Y	Y	Y	Y	Y	Y	Y	Y	Y	C	Y	Y	Y	Y	C	C	Y	C	C	C	C	C	C	C	-	Y	C	T	C	C	C	C	Y	Y	C	C	C
chr1	3557693	3.1680	6.7916e-04	0.0841	A	G	G	G	G	G	G	G	R	G	G	G	G	G	G	R	R	G	G	R	R	R	G	G	G	G	G	G	G	G	G	G	G	G	R	-	G	G	G	G	G	G	R	G	G
chr1	3584634	3.0106	9.7590e-04	0.0794	G	A	R	G	G	G	G	R	R	R	R	R	R	R	R	R	R	G	R	R	R	R	G	G	R	G	G	G	G	G	G	G	G	G	G	G	G	G	G	R	R	-	G	G	G
chr1	3608193	3.5578	2.7681e-04	0.0957	G	T	G	G	G	G	G	G	K	G	G	G	G	G	G	K	K	G	G	K	K	K	G	G	G	G	G	G	G	G	G	G	G	G	G	G	G	G	G	K	G	K	G	G	G
chr1	3608201	3.1241	7.5148e-04	0.0828	T	C	T	T	T	T	T	T	Y	T	T	T	T	T	T	Y	Y	T	T	Y	Y	Y	T	T	T	T	T	T	T	T	T	T	T	T	T	T	T	T	T	Y	T	Y	T	T	T
chr1	3609915	3.6678	2.1490e-04	0.0990	C	G	-	C	C	C	C	C	C	C	C	C	C	C	-	C	C	C	C	C	C	C	C	C	C	C	C	C	C	C	C	C	C	C	C	C	C	C	S	C	C	C	C	S	C
chr1	3609916	3.6668	2.1539e-04	0.0990	A	C	-	A	A	A	A	A	A	A	A	A	A	A	-	A	A	A	A	A	A	A	A	A	A	A	A	A	A	A	A	A	A	A	A	A	A	A	M	A	A	A	A	M	A
chr1	3610428	11.6272	2.3594e-12	0.3125	G	A	R	A	A	A	A	R	R	R	R	R	R	R	R	R	R	A	R	R	R	R	A	A	R	A	A	A	A	A	A	A	A	-	R	A	A	A	A	A	A	A	A	A	A
chr1	3611290	20.7309	1.8582e-21	0.4989	G	T	G	G	G	G	G	G	K	G	G	G	G	G	G	K	K	G	G	K	K	K	G	G	G	G	G	G	G	G	G	G	G	G	G	G	G	G	G	K	G	K	G	G	G
chr1	3612410	3.5055	3.1226e-04	0.0942	G	A	A	A	A	A	A	A	R	A	A	A	A	A	A	R	R	A	A	R	R	R	A	A	A	A	A	A	A	A	A	A	A	A	R	A	A	A	A	A	A	A	A	A	A
chr1	3612748	3.8390	1.4489e-04	0.1041	C	G	C	C	C	C	C	C	S	C	C	C	C	C	C	S	S	C	C	S	S	S	C	C	C	C	C	C	C	C	C	C	C	C	C	C	C	C	S	S	C	S	C	S	C
chr1	3613290	6.1684	6.7853e-07	0.1713	G	A	R	G	G	G	G	R	G	R	R	R	R	R	R	G	G	G	R	G	G	G	G	-	R	G	G	G	G	G	G	G	G	G	G	G	G	G	G	G	G	G	G	G	G
chr1	3613314	14.1985	6.3317e-15	0.3710	A	G	A	A	A	A	A	A	R	A	A	A	A	A	A	R	R	A	A	R	R	R	A	A	A	A	A	A	A	A	A	A	A	A	A	A	-	A	A	A	A	R	A	A	A
chr1	3613482	5.4922	3.2194e-06	0.1522	A	G	A	G	G	G	G	A	A	A	A	A	A	A	A	A	A	G	A	A	A	A	G	G	A	G	G	G	G	G	G	G	-	R	R	A	G	R	R	A	A	R	R	R	R
chr1	3613982	3.9245	1.1899e-04	0.1066	T	C	T	C	C	C	C	T	T	T	T	T	T	T	T	T	T	C	T	T	T	T	C	Y	T	Y	C	Y	C	C	C	C	C	T	Y	T	Y	Y	Y	T	T	Y	Y	Y	T
chr1	3614194	3.8278	1.4865e-04	0.1037	G	A	G	A	A	A	A	G	R	G	G	G	G	G	G	R	R	A	G	R	R	R	A	A	G	A	A	A	A	A	A	A	-	R	R	G	R	R	A	G	G	A	R	A	R
chr1	3615107	3.9493	1.1240e-04	0.1073	G	A	A	G	G	G	G	A	G	A	R	A	A	A	A	G	G	G	A	G	G	G	G	G	A	G	G	G	G	G	G	G	G	G	G	G	G	R	G	G	G	G	G	G	G
chr1	3617526	7.4569	3.4924e-08	0.2068	G	T	K	G	G	G	G	K	G	K	G	K	K	K	K	G	G	G	K	G	G	G	G	G	K	G	G	G	G	G	G	G	G	G	G	G	G	G	G	G	G	G	G	G	G
chr1	3618422	3.3765	4.2025e-04	0.0903	A	G	A	A	A	A	A	A	A	A	A	A	A	A	A	A	A	A	A	A	A	A	A	A	A	A	A	A	A	A	A	A	A	A	A	A	R	A	A	A	A	A	A	A	A
chr1	3618442	3.4639	3.4361e-04	0.0929	A	G	R	G	G	G	G	R	R	R	R	R	R	R	R	R	R	G	R	R	R	R	G	G	R	G	G	G	G	G	G	G	G	G	R	G	G	G	G	G	G	G	G	G	R
chr1	3618602	7.7101	1.9496e-08	0.2136	C	T	Y	C	C	C	C	Y	C	Y	C	Y	Y	Y	Y	C	C	C	Y	C	C	C	C	-	Y	C	C	C	C	C	C	C	C	C	C	C	C	C	C	C	C	C	C	C	C
chr1	3618613	3.5626	2.7380e-04	0.0959	A	G	R	A	A	A	A	R	A	R	A	R	R	R	R	A	A	A	R	A	A	A	A	A	R	A	A	A	A	A	A	A	A	A	A	A	A	A	A	A	A	A	A	A	A
chr1	3621317	3.6986	2.0015e-04	0.0999	G	A	R	G	G	G	G	R	G	R	G	R	R	R	R	G	G	G	R	G	G	G	G	G	R	G	G	G	G	G	G	G	G	G	G	G	G	G	G	G	R	G	G	G	G
chr1	3622440	5.1384	7.2712e-06	0.1420	T	A	W	T	T	T	T	W	T	W	W	W	W	W	W	T	T	T	W	T	T	T	T	T	W	T	T	T	T	T	T	A	T	T	T	T	W	W	T	A	T	T	T	T	T
chr1	3623278	3.5729	2.6735e-04	0.0962	C	T	Y	C	C	C	C	Y	C	Y	Y	Y	Y	Y	Y	C	C	C	Y	C	C	C	C	C	Y	C	C	C	C	Y	C	C	C	C	C	C	C	C	C	C	Y	C	C	C	C
chr1	3623337	3.5989	2.5184e-04	0.0969	G	A	G	R	G	G	G	G	R	G	G	G	G	G	G	R	R	G	G	R	R	R	G	G	G	G	G	G	G	G	G	G	G	G	-	G	G	G	G	R	R	R	G	G	G
chr1	3623651	3.4064	3.9228e-04	0.0912	G	C	C	G	G	G	G	C	S	C	S	C	C	C	C	S	S	G	C	S	S	S	S	G	C	G	G	G	G	S	G	G	-	G	S	G	G	S	G	S	S	S	S	G	S
chr1	3623998	4.9877	1.0288e-05	0.1377	T	C	C	T	T	T	T	C	Y	C	Y	C	C	C	C	Y	Y	T	C	Y	Y	Y	T	T	C	T	T	T	T	T	T	T	T	T	Y	T	Y	T	T	Y	Y	Y	Y	T	T
chr1	3624225	3.9383	1.1528e-04	0.1070	A	G	G	G	G	G	G	G	A	G	G	G	G	G	G	A	A	G	G	A	A	A	G	G	G	G	G	G	G	G	G	G	G	G	R	G	R	R	G	A	R	R	R	G	R
chr1	3624358	5.9731	1.0638e-06	0.1658	G	A	G	G	G	G	G	G	R	G	G	G	G	G	G	R	R	G	G	R	R	R	G	G	G	G	G	G	G	G	G	G	-	G	G	G	G	R	G	G	A	R	R	G	G
chr1	3624392	3.6144	2.4301e-04	0.0974	T	A	T	W	T	T	T	T	W	T	W	T	T	T	T	W	W	T	T	W	W	W	T	T	T	T	T	T	T	T	T	T	T	T	T	T	T	W	T	T	A	W	W	T	T
chr1	3624402	3.6398	2.2919e-04	0.0982	T	G	T	K	T	T	T	T	K	T	K	T	T	T	T	K	K	T	T	K	K	K	T	T	T	T	T	T	T	T	T	T	T	T	T	T	T	K	T	T	G	K	K	T	T
chr1	3630788	6.2977	5.0381e-07	0.1749	T	C	C	C	C	C	C	C	Y	C	C	C	C	C	C	Y	Y	C	C	Y	Y	Y	C	C	C	C	C	C	C	C	C	C	C	C	Y	C	C	Y	C	C	C	C	C	C	C
chr1	3633859	14.1860	6.5156e-15	0.3708	T	C	Y	T	T	T	T	Y	T	Y	Y	Y	Y	Y	Y	T	T	T	Y	T	T	T	T	-	Y	T	T	T	T	T	T	T	T	Y	T	-	T	Y	T	T	T	T	T	T	Y
chr1	3633912	6.3923	4.0519e-07	0.1776	G	C	S	G	G	G	G	S	G	S	S	S	S	S	S	G	G	G	S	G	G	G	G	-	S	G	G	G	G	G	G	G	-	G	G	G	G	S	G	G	G	G	G	G	G
chr1	3634252	17.7605	1.7360e-18	0.4442	T	C	Y	T	T	T	T	Y	T	Y	Y	Y	Y	Y	Y	T	T	T	Y	T	T	T	T	-	Y	T	T	T	T	T	T	T	T	T	T	T	T	Y	T	T	T	T	T	T	T
chr1	3634367	14.8302	1.4783e-15	0.3847	T	A	W	T	T	T	T	W	T	W	W	W	W	W	W	T	T	T	W	T	T	T	T	-	W	T	T	T	T	T	T	T	T	T	T	T	T	W	T	T	T	T	T	T	T
chr1	3636288	3.6440	2.2697e-04	0.0983	T	G	G	G	G	G	G	G	K	G	G	G	G	G	-	K	K	G	G	K	K	K	G	-	G	G	G	G	G	G	G	G	G	G	K	G	G	G	G	K	G	G	G	G	G
chr1	3638406	4.4360	3.6641e-05	0.1216	A	T	T	T	T	T	T	T	W	T	T	T	T	T	T	W	W	T	T	W	W	W	T	T	T	T	T	T	T	T	T	T	T	T	W	T	-	T	T	T	T	T	T	T	T
chr1	3640313	5.2697	5.3739e-06	0.1458	C	T	C	C	C	C	C	C	Y	C	C	C	C	C	C	Y	Y	C	C	Y	Y	Y	C	C	C	C	C	C	C	C	C	C	C	C	C	C	C	-	C	C	C	Y	C	C	C
chr1	3640317	4.6523	2.2271e-05	0.1279	T	C	T	T	T	T	T	T	Y	T	T	T	T	T	T	Y	Y	T	T	Y	Y	Y	T	T	T	T	T	T	T	T	T	T	T	T	T	T	T	Y	T	T	T	Y	T	T	T
chr1	3640630	10.4338	3.6827e-11	0.2837	A	G	A	A	A	A	A	A	A	A	A	A	A	A	A	A	A	A	A	-	A	A	A	A	A	A	A	A	A	A	A	A	A	A	A	A	A	A	A	A	A	A	A	A	A
chr1	3644580	3.9890	1.0257e-04	0.1085	C	T	C	C	Y	Y	Y	C	C	C	Y	C	C	C	C	C	C	C	C	C	C	C	C	Y	C	Y	C	C	C	Y	C	C	C	C	Y	T	Y	-	C	C	C	C	Y	C	C
chr1	3645864	5.3983	3.9970e-06	0.1495	C	T	T	T	Y	T	T	T	Y	T	Y	T	T	T	T	Y	Y	T	T	Y	Y	Y	T	-	T	T	T	T	T	T	T	T	T	T	Y	C	Y	T	T	T	T	T	Y	T	T
chr1	3646105	4.8618	1.3747e-05	0.1340	A	T	A	A	W	A	A	A	A	A	W	A	A	A	A	A	A	A	A	A	A	A	A	-	A	A	A	A	A	A	A	A	A	A	W	T	W	A	A	A	A	A	W	A	W
chr1	3646251	5.5921	2.5580e-06	0.1550	A	G	A	A	R	A	A	A	A	A	R	A	A	A	A	A	A	A	A	A	A	A	A	-	A	A	A	A	A	A	A	A	-	A	R	G	R	A	A	A	A	A	R	A	A
chr1	3646276	6.0564	8.7815e-07	0.1682	T	C	T	T	Y	T	T	T	T	T	Y	T	T	T	T	T	T	T	T	T	T	T	T	-	T	T	T	T	T	T	T	T	T	T	-	C	Y	T	T	T	T	T	Y	T	T
chr1	3646317	5.2591	5.5071e-06	0.1455	G	A	G	G	R	G	G	G	G	G	R	G	G	G	G	G	G	G	G	G	G	G	G	-	G	G	G	G	G	G	G	G	G	G	G	A	R	G	G	G	G	G	R	G	G
chr1	3646320	6.3948	4.0291e-07	0.1776	T	G	T	T	K	T	T	T	T	T	K	T	T	T	T	T	T	T	T	T	T	T	T	-	T	T	T	T	T	T	T	T	T	T	T	G	K	T	T	T	T	T	K	T	T
chr1	3646334	5.4672	3.4104e-06	0.1515	C	T	C	C	Y	C	C	C	C	C	Y	C	C	C	C	C	C	C	C	C	C	C	C	-	C	C	C	C	C	C	C	C	C	C	C	T	Y	C	C	C	C	C	Y	C	C
chr1	3646416	4.6966	2.0108e-05	0.1292	C	A	C	C	M	C	C	C	C	C	M	C	C	C	C	C	C	C	C	C	C	C	C	C	C	C	C	C	C	C	C	C	-	C	C	A	M	C	C	C	C	C	M	C	C
chr1	3646417	4.3447	4.5220e-05	0.1190	T	G	T	T	G	T	T	T	T	T	K	T	T	T	T	T	T	K	T	T	T	T	T	T	T	T	K	T	T	T	K	T	-	T	T	-	K	T	T	T	T	T	K	T	T
chr1	3648711	5.3199	4.7879e-06	0.1472	C	T	C	C	Y	C	C	C	C	C	Y	C	C	C	C	C	C	C	C	C	C	C	C	C	C	C	C	C	C	C	C	C	C	C	-	C	Y	C	C	C	C	C	T	C	C
chr1	3651785	3.1539	7.0169e-04	0.0837	G	A	R	G	G	G	G	R	G	R	R	R	R	R	R	G	G	G	R	G	G	G	R	G	R	G	G	G	G	G	G	G	G	G	G	G	G	G	G	G	G	G	G	G	G
chr1	3652211	5.6414	2.2837e-06	0.1564	G	A	R	G	G	G	G	R	G	R	G	R	R	R	R	G	G	G	R	G	G	G	R	G	R	G	G	G	G	G	G	G	G	G	G	G	G	G	G	G	G	G	G	G	G
chr1	3653729	4.3263	4.7174e-05	0.1184	G	A	R	A	A	A	A	R	G	R	A	R	R	R	R	G	G	A	R	G	G	G	A	A	R	A	A	A	A	A	A	A	A	R	R	A	R	A	A	A	R	R	A	A	R
chr1	3654088	6.6476	2.2509e-07	0.1846	G	C	G	G	G	G	G	G	S	G	G	G	G	G	G	S	S	G	G	S	S	S	G	G	G	G	G	G	G	G	G	G	G	S	S	G	G	G	G	G	S	S	G	G	S
chr1	3654691	4.4041	3.9433e-05	0.1207	A	G	R	A	A	A	A	R	A	R	R	R	R	R	R	A	A	A	R	A	A	A	A	A	R	A	A	A	A	A	A	A	A	A	A	A	A	A	A	A	A	A	A	A	A
chr1	3654888	3.6114	2.4467e-04	0.0973	G	A	R	R	G	G	G	R	G	R	R	R	R	R	R	G	G	R	R	G	G	G	R	R	R	R	R	G	G	R	G	G	-	R	R	G	G	R	G	G	R	R	G	G	R
chr1	3658557	7.5891	2.5760e-08	0.2103	C	T	C	C	C	C	C	C	Y	C	C	C	C	C	C	Y	Y	C	C	Y	Y	Y	Y	C	C	C	C	C	C	C	C	C	C	C	C	C	C	C	C	C	C	Y	C	C	C
[truncated: 35,733 more rows]
[truncated: 94 more columns]
