# Supplementary material for: Investigating the Genetic and Molecular Basis of Melanin and Edible Quality in Auricularia cornea
Source: J Fungi (Basel). 2026 May 23;12(6):381. doi: 10.3390/jof12060381 (PMC13301874; doi:10.3390/jof12060381)
Supplement: Supplementary file 1 [file jof-12-00381-s001.zip › File S2/Springiness.significant.gene-qtl.xls]

CHROM	POS	LOD	Pvalue	PVE	REF	ALT	ACP001	ACP004	ACP005	ACP006	ACP007	ACP008	ACP010	ACP012	ACP014	ACP015	ACP017	ACP018	ACP019	ACP020	ACP021	ACP022	ACP024	ACP027	ACP029	ACP030	ACP034	ACP035	ACP036	ACP037	ACP038	ACP040	ACP041	ACP042	ACP044	ACP047	ACP048	ACP049	ACP050	ACP051	ACP055	ACP059	ACP060	ACP062	ACP063	ACP064	ACP067	ACP068	ACP069
chr1	218718	3.6083	2.4642e-04	0.0972	C	A	C	-	C	C	C	C	C	C	C	C	C	C	C	C	C	C	C	C	C	C	C	C	C	C	C	C	C	C	C	C	C	-	C	C	M	M	C	M	M	C	-	C	C
chr1	219143	3.4691	3.3957e-04	0.0931	C	T	C	C	C	C	C	C	C	C	C	C	C	C	C	C	C	C	C	C	C	C	C	C	C	C	C	C	C	C	C	C	-	-	Y	C	Y	Y	C	Y	Y	-	C	C	C
chr1	764828	3.2517	5.6017e-04	0.0866	T	A	T	T	T	T	T	T	T	T	T	T	T	T	T	T	T	T	T	T	T	T	T	-	T	T	T	T	T	T	T	T	W	T	W	A	T	W	T	A	T	T	A	T	T
chr1	782008	3.4565	3.4954e-04	0.0927	G	C	G	G	G	G	G	G	G	G	G	G	G	G	G	G	G	G	G	G	G	G	G	G	G	G	G	G	G	G	G	G	-	G	S	S	S	S	G	C	C	G	C	G	G
chr1	783756	3.2178	6.0555e-04	0.0856	G	A	G	G	R	G	G	G	G	G	G	G	G	G	G	G	G	G	G	G	G	G	R	G	G	G	G	G	G	G	G	G	-	G	G	G	G	G	G	G	G	G	G	G	G
chr1	897837	3.1404	7.2375e-04	0.0833	C	T	C	C	C	Y	Y	C	C	C	C	C	C	C	C	C	C	C	C	C	C	C	C	-	C	C	C	C	C	C	C	C	C	C	C	C	Y	Y	C	Y	C	C	C	C	C
chr1	900853	3.4596	3.4703e-04	0.0928	G	T	G	G	G	G	G	G	G	G	G	G	G	G	G	G	G	G	G	G	G	G	G	G	G	G	G	G	G	G	G	G	G	G	G	K	G	K	K	T	G	G	G	K	-
chr1	921338	3.3433	4.5364e-04	0.0893	A	C	M	A	A	-	-	M	A	M	M	M	M	M	M	A	A	A	M	A	A	A	A	A	M	A	A	A	A	A	A	A	-	A	M	M	M	M	A	C	C	A	M	A	A
chr1	1050717	3.0758	8.3992e-04	0.0814	G	A	G	G	G	R	R	G	G	G	G	G	G	G	G	G	G	R	G	G	G	G	G	R	G	R	R	G	G	G	G	G	G	R	R	G	R	R	R	A	R	G	G	R	G
chr1	1066197	3.0715	8.4820e-04	0.0812	T	C	T	T	T	Y	Y	T	T	T	T	T	T	T	T	T	T	T	T	T	T	T	Y	T	T	T	T	C	T	T	T	T	T	T	T	T	T	T	Y	T	T	T	T	Y	T
chr1	1079724	3.0002	9.9960e-04	0.0791	G	T	G	G	-	G	G	G	G	G	G	G	G	G	G	G	G	G	G	G	G	G	G	K	G	K	G	K	K	G	G	G	K	-	G	G	K	K	G	G	K	G	G	G	G
chr1	1146706	3.0434	9.0480e-04	0.0804	G	A	G	G	G	R	R	G	G	G	G	G	G	G	G	G	G	G	G	G	G	G	G	R	G	R	G	G	G	G	G	G	G	G	G	G	R	G	G	R	G	G	G	G	G
chr1	1623472	3.8720	1.3427e-04	0.1050	G	A	R	A	R	G	G	R	G	R	R	R	R	R	R	G	G	G	R	G	G	G	R	G	R	G	G	G	G	G	G	G	G	G	R	G	G	G	R	G	G	R	R	R	G
chr1	1653842	4.3807	4.1618e-05	0.1200	G	C	G	G	G	G	G	G	G	G	S	G	G	G	G	G	G	G	G	G	G	G	G	-	G	-	G	G	G	G	G	G	G	G	G	G	S	S	G	S	G	G	G	G	G
chr1	1677046	3.6420	2.2805e-04	0.0982	G	A	G	G	G	G	G	G	G	G	G	G	G	G	G	G	G	G	G	G	G	G	G	R	G	R	G	G	G	G	G	G	G	G	R	G	R	R	G	R	G	G	G	G	G
chr1	1961927	4.5242	2.9908e-05	0.1242	G	C	G	G	G	G	G	G	G	G	G	G	G	G	G	G	G	G	G	G	G	G	G	G	G	G	G	G	G	G	G	G	G	-	G	G	S	S	G	S	S	G	G	G	S
chr1	2229146	3.1044	7.8636e-04	0.0822	C	T	C	C	C	C	C	C	C	C	C	C	C	C	C	C	C	C	C	C	C	C	C	C	C	C	-	C	C	C	C	C	-	Y	Y	Y	Y	Y	C	T	Y	C	C	C	Y
chr1	2245391	3.0453	9.0097e-04	0.0804	C	T	C	C	C	C	C	C	C	C	C	C	C	C	C	C	C	C	C	C	C	C	C	-	C	C	C	C	C	C	C	C	C	C	Y	Y	Y	Y	C	T	Y	C	C	C	Y
chr1	2256950	3.2520	5.5978e-04	0.0866	C	T	C	Y	C	C	C	C	C	C	C	C	C	C	-	-	C	C	C	C	C	C	C	C	C	C	C	C	Y	C	C	C	-	Y	Y	Y	Y	Y	C	T	Y	Y	Y	C	-
chr1	2256956	3.5459	2.8453e-04	0.0954	C	G	C	C	C	C	C	C	C	C	C	C	C	C	-	-	C	C	C	C	C	C	C	C	C	C	C	C	C	C	C	C	-	S	S	S	C	S	C	G	S	C	C	C	C
chr1	2323284	3.1009	7.9260e-04	0.0821	G	A	G	G	G	G	G	G	G	G	G	G	G	G	G	G	G	G	G	G	G	G	G	-	G	G	G	G	G	G	G	G	G	G	G	A	R	R	G	A	R	G	G	G	G
chr1	2332576	3.6015	2.5035e-04	0.0970	C	T	C	C	C	C	C	C	C	C	C	C	C	C	C	C	C	C	C	C	C	C	C	C	C	C	C	C	C	C	C	C	C	C	Y	Y	Y	Y	C	T	Y	C	C	C	-
chr1	2336189	4.4676	3.4073e-05	0.1226	A	G	A	A	A	A	A	A	A	A	A	A	A	A	A	A	A	A	A	A	A	A	A	-	A	A	A	A	R	A	A	A	A	A	R	G	R	R	A	R	A	A	A	A	A
chr1	2393001	3.5119	3.0768e-04	0.0944	T	C	Y	T	T	T	Y	T	T	T	T	T	T	-	T	T	T	T	Y	T	T	T	T	T	T	T	T	T	T	Y	T	T	T	T	T	Y	Y	Y	T	Y	T	T	Y	T	T
chr1	2463474	3.8733	1.3386e-04	0.1051	A	G	A	A	A	A	A	A	A	A	R	A	A	A	A	A	A	A	A	A	A	A	A	-	A	A	A	A	A	A	A	A	A	A	R	R	R	R	A	G	R	A	R	A	A
chr1	2489753	4.5349	2.9179e-05	0.1245	C	T	C	C	C	C	C	C	C	C	C	C	C	C	C	C	C	C	C	C	C	C	C	-	C	C	C	C	C	C	C	C	C	Y	C	C	Y	Y	C	T	Y	C	C	C	C
chr1	2707065	3.9606	1.0949e-04	0.1077	A	G	A	A	A	R	R	A	A	A	R	A	A	A	A	A	A	A	A	A	A	A	A	A	A	A	A	A	A	A	A	A	A	A	A	A	-	R	A	R	R	A	A	A	A
chr1	2767647	3.9486	1.1258e-04	0.1073	C	T	C	C	C	C	C	-	C	C	Y	C	C	C	C	C	C	Y	C	C	C	C	C	C	C	C	Y	C	C	C	C	Y	C	C	C	C	Y	Y	C	T	Y	C	C	C	C
chr1	3079654	3.5410	2.8777e-04	0.0952	G	A	G	G	G	G	G	G	G	G	R	G	G	G	G	G	G	R	G	G	G	G	G	-	G	G	R	G	G	G	R	G	-	G	G	G	R	R	G	R	G	G	G	G	G
chr1	3089622	3.8971	1.2674e-04	0.1058	G	A	G	G	G	G	G	G	G	G	R	G	G	G	G	G	G	G	G	G	G	G	G	G	G	G	G	G	G	G	G	G	G	R	G	R	G	R	G	R	G	G	G	G	G
chr1	3334740	3.0855	8.2126e-04	0.0816	T	C	T	T	T	T	T	T	T	T	Y	T	T	T	T	T	T	T	T	T	T	T	T	-	T	T	T	T	T	T	T	T	T	T	T	Y	T	Y	T	C	T	T	T	T	T
chr1	3544185	3.3134	4.8601e-04	0.0884	C	G	C	C	C	C	C	C	C	C	S	C	C	C	C	C	C	C	C	C	C	C	C	C	C	C	C	C	C	C	C	C	C	S	S	S	S	S	C	S	C	C	C	C	C
chr1	3615187	3.4605	3.4632e-04	0.0928	C	T	C	C	C	C	C	C	C	C	C	C	C	C	C	-	C	C	C	C	C	C	C	Y	C	Y	C	C	C	Y	Y	C	Y	C	C	C	Y	Y	C	C	C	C	C	C	C
chr1	3632901	3.1141	7.6896e-04	0.0825	C	T	C	C	C	C	C	C	C	C	Y	C	C	C	C	C	C	C	C	C	C	C	C	C	C	C	C	C	C	C	C	C	C	C	C	T	Y	Y	C	Y	C	C	Y	C	C
chr1	3667294	3.4194	3.8073e-04	0.0916	C	T	-	C	C	C	C	C	Y	C	C	C	C	C	C	Y	Y	C	C	Y	Y	Y	C	-	C	C	C	C	C	C	C	C	C	C	C	C	C	Y	C	Y	Y	Y	C	C	C
chr1	3667298	4.4498	3.5497e-05	0.1220	G	A	-	G	G	G	G	G	R	G	G	G	G	G	G	R	R	G	G	R	R	R	G	-	G	G	G	G	G	-	G	G	G	G	G	G	G	R	G	R	R	R	G	G	G
chr1	3684725	3.3827	4.1431e-04	0.0905	G	A	G	G	G	G	G	G	G	G	R	G	G	G	G	G	G	G	G	G	G	G	G	G	G	G	G	G	G	G	G	G	G	G	G	G	R	R	G	R	-	G	G	G	G
chr1	3687535	3.4567	3.4942e-04	0.0927	G	A	G	G	G	G	G	G	R	G	G	G	G	G	G	R	R	G	G	R	R	R	G	-	G	G	G	G	G	G	G	G	G	G	G	G	R	G	G	A	G	R	G	G	G
chr1	3800521	3.3722	4.2446e-04	0.0902	A	G	A	R	A	A	A	A	A	A	A	A	A	A	A	A	A	R	A	A	A	A	A	G	A	G	R	A	R	A	A	A	A	R	R	A	R	G	A	A	A	R	A	A	R
chr1	3800526	4.6195	2.4016e-05	0.1270	C	T	C	Y	C	C	C	C	C	C	C	C	C	C	C	C	C	Y	C	C	C	C	C	T	C	T	Y	C	Y	C	C	C	C	Y	Y	C	Y	Y	C	C	C	Y	C	C	Y
chr1	3800860	4.1040	7.8705e-05	0.1119	C	A	C	M	C	M	M	C	C	C	C	C	C	C	C	C	C	M	C	C	C	C	C	A	C	A	M	C	C	C	C	C	C	M	M	A	M	M	C	M	C	M	C	C	M
chr1	3801009	3.7920	1.6145e-04	0.1027	T	A	T	W	T	W	W	T	T	T	T	T	T	T	T	T	T	W	T	T	T	T	T	A	T	A	W	T	T	T	T	T	T	W	W	A	W	W	T	W	T	W	T	T	W
chr1	3801108	3.4371	3.6548e-04	0.0921	T	C	T	Y	T	Y	Y	T	T	T	T	T	T	T	T	T	T	Y	T	T	T	T	T	C	T	C	Y	T	T	T	T	T	T	Y	Y	C	Y	Y	T	T	T	Y	T	T	Y
chr1	3884803	3.1256	7.4892e-04	0.0828	G	A	G	R	G	G	G	G	G	G	G	G	G	G	G	G	G	R	G	G	G	G	G	R	G	R	R	G	G	G	G	G	G	G	R	G	G	R	G	G	G	R	G	G	G
chr1	3885580	3.2205	6.0183e-04	0.0857	C	A	C	C	C	C	C	C	C	C	C	C	C	M	C	C	C	C	C	C	C	C	C	M	C	M	C	C	C	C	C	C	C	C	C	C	C	M	C	C	C	C	C	C	C
chr1	3891786	3.0631	8.6471e-04	0.0810	G	C	G	G	G	G	G	G	G	G	S	G	G	G	G	G	G	G	G	G	G	G	G	S	G	S	G	G	G	G	C	G	G	G	G	G	G	G	G	C	S	G	G	G	G
chr1	3893737	3.4928	3.2148e-04	0.0938	C	T	C	Y	C	C	C	C	C	C	C	C	C	C	C	C	C	C	C	C	C	C	C	C	C	C	C	C	C	C	C	C	-	C	C	C	Y	Y	C	Y	Y	C	C	C	C
chr1	3958975	3.1683	6.7870e-04	0.0841	G	A	G	G	G	G	G	G	G	G	G	G	G	G	G	G	G	G	G	G	G	G	G	-	G	G	G	G	R	G	G	G	G	R	R	G	R	R	G	R	R	G	R	G	R
chr1	4025176	4.5796	2.6329e-05	0.1258	A	G	A	R	A	A	A	A	A	A	R	A	A	A	A	A	A	A	A	A	A	A	A	A	A	A	A	A	A	R	A	A	A	A	R	A	R	R	A	R	R	R	A	A	A
chr1	4101779	3.6495	2.2411e-04	0.0984	G	A	G	G	G	R	R	G	G	G	G	G	G	G	G	G	G	G	G	G	G	G	G	G	G	G	G	G	G	G	R	G	G	R	G	G	G	R	R	R	R	G	R	R	R
chr1	4101847	3.0451	9.0134e-04	0.0804	G	C	G	G	G	S	S	G	G	G	G	G	G	G	G	G	G	G	G	G	G	G	G	-	G	G	G	G	G	G	S	G	-	G	G	G	G	S	S	S	S	G	S	S	-
chr1	4101964	3.2243	5.9664e-04	0.0858	A	T	A	A	A	W	W	A	A	A	A	A	A	A	A	A	A	A	A	A	A	A	A	-	A	A	A	A	A	A	W	A	-	A	A	A	A	W	W	W	W	A	W	W	A
chr1	4102036	3.3136	4.8570e-04	0.0885	T	C	T	T	T	Y	Y	T	T	T	T	T	T	T	T	T	T	T	T	T	T	T	T	-	T	T	T	T	T	T	Y	T	-	T	T	T	T	T	Y	C	Y	T	Y	Y	Y
chr1	4140370	4.7393	1.8227e-05	0.1305	T	G	G	G	G	G	G	G	K	G	G	G	G	G	G	K	K	G	G	K	K	K	G	-	G	G	G	G	-	G	G	G	G	G	K	G	K	K	G	G	G	K	G	G	G
chr1	4140479	5.6223	2.3863e-06	0.1559	G	A	G	G	G	G	G	G	G	G	G	G	G	G	G	G	G	G	G	G	G	G	G	G	G	G	G	G	-	R	G	G	G	G	G	G	R	R	G	R	G	G	G	G	G
chr1	4140481	5.7040	1.9772e-06	0.1582	G	A	G	G	G	G	G	G	G	G	G	G	G	G	G	G	G	G	G	G	G	G	G	G	G	G	G	G	-	R	G	G	G	G	G	G	R	R	G	R	G	G	G	G	G
chr1	4168819	3.3055	4.9482e-04	0.0882	G	A	G	G	G	G	G	G	G	G	G	G	G	G	G	G	G	G	G	G	G	G	G	G	G	G	G	G	G	G	R	G	G	G	G	G	R	R	R	G	R	G	G	R	G
chr1	4195875	3.7743	1.6816e-04	0.1021	G	A	G	G	G	G	G	G	G	G	G	G	G	G	G	G	G	G	G	G	G	G	G	G	G	G	G	R	G	G	G	G	-	G	G	G	G	R	G	R	G	G	G	G	G
chr2	249557	3.3129	4.8653e-04	0.0884	C	T	C	C	C	Y	Y	C	C	C	C	C	C	C	C	C	C	C	C	C	C	C	C	C	C	C	C	C	C	Y	C	C	C	Y	C	C	C	Y	C	T	Y	C	C	C	Y
chr2	735642	3.2732	5.3307e-04	0.0872	A	G	A	A	A	R	R	A	A	A	A	A	A	A	A	A	A	A	A	A	A	A	R	A	A	A	A	A	A	A	A	G	A	A	-	A	A	A	R	A	R	A	R	R	A
chr2	810753	3.1310	7.3961e-04	0.0830	C	T	C	C	C	C	C	C	C	C	C	C	C	C	C	C	C	C	C	C	C	C	C	Y	C	Y	C	C	C	C	C	C	Y	C	C	C	Y	Y	C	C	Y	C	C	C	C
chr2	909513	3.7995	1.5866e-04	0.1029	A	C	A	A	-	A	A	A	A	A	A	A	A	A	A	A	A	A	A	A	A	A	M	A	A	A	A	A	M	A	A	A	A	A	A	M	M	M	A	M	A	A	A	A	A
chr2	998067	3.1952	6.3792e-04	0.0849	A	T	A	A	A	W	W	A	A	A	A	A	A	A	A	A	A	W	A	A	A	A	A	A	A	A	W	W	W	A	A	A	A	A	A	A	A	A	A	A	A	A	W	A	A
chr2	1136190	3.2909	5.1179e-04	0.0878	A	G	A	A	A	-	R	A	A	A	A	A	A	A	A	A	A	A	A	A	A	A	A	R	A	R	A	A	A	R	R	A	A	A	A	A	R	R	A	A	A	A	A	A	A
chr2	1136259	3.0408	9.1025e-04	0.0803	G	C	G	G	G	S	S	G	G	G	G	G	G	G	G	G	-	G	G	G	-	G	G	S	G	S	G	-	G	S	S	G	G	G	G	G	S	S	G	G	G	G	G	G	G
chr2	1136263	4.3078	4.9221e-05	0.1179	G	A	G	G	G	R	R	G	G	G	G	G	G	G	G	G	-	G	G	G	-	G	G	R	G	R	G	-	G	R	R	G	G	G	G	G	R	R	G	G	G	G	G	G	G
chr2	1136512	3.0525	8.8623e-04	0.0807	G	A	G	G	G	R	R	G	G	G	G	G	G	G	G	G	G	G	G	G	G	G	G	R	G	R	G	G	G	G	R	G	G	G	G	G	R	R	G	G	G	G	G	G	G
chr2	1158199	3.3376	4.5964e-04	0.0892	C	T	C	C	C	C	C	C	C	C	C	C	C	C	C	C	C	C	C	C	C	C	C	Y	C	Y	C	C	C	C	Y	C	C	C	C	C	Y	Y	C	Y	Y	C	C	C	C
chr2	1226335	3.3066	4.9365e-04	0.0882	C	T	C	C	C	Y	Y	C	C	C	Y	C	C	C	C	C	C	C	C	C	C	C	C	C	C	C	C	C	Y	C	C	C	C	Y	C	Y	C	Y	C	Y	C	C	C	C	Y
chr2	1227650	4.2480	5.6499e-05	0.1161	C	A	C	C	C	C	C	C	C	C	M	C	C	C	C	C	C	C	C	C	C	C	M	-	C	C	C	C	C	C	C	C	C	-	C	C	C	M	C	M	C	C	C	C	C
chr2	1227945	3.6003	2.5104e-04	0.0970	T	G	T	T	T	T	T	T	T	T	K	T	T	T	T	T	T	T	T	T	T	T	K	T	T	T	T	T	T	T	T	T	T	-	T	T	T	K	T	K	T	T	T	T	T
chr2	1228258	3.6151	2.4262e-04	0.0974	C	T	C	C	C	C	C	C	C	C	Y	C	C	C	C	C	C	C	C	C	C	C	Y	C	C	-	C	C	C	C	C	C	-	Y	C	C	C	Y	C	Y	C	C	C	C	C
chr2	1245879	3.0629	8.6525e-04	0.0810	C	G	C	C	C	C	C	C	C	C	S	C	C	C	C	C	C	C	C	C	C	C	C	S	C	S	C	C	C	C	C	C	C	S	C	C	S	S	C	S	C	C	C	C	C
chr2	1245881	3.0629	8.6525e-04	0.0810	A	T	A	A	A	A	A	A	A	A	W	A	A	A	A	A	A	A	A	A	A	A	A	W	A	W	A	A	A	A	A	A	A	W	A	A	W	W	A	W	A	A	A	A	A
chr2	1247721	3.1581	6.9490e-04	0.0838	C	A	C	C	C	C	C	C	C	C	C	C	C	C	C	C	C	M	C	C	C	C	C	M	C	M	M	C	C	C	C	C	C	C	C	C	C	C	M	M	C	C	C	M	C
chr2	1254178	3.1376	7.2846e-04	0.0832	G	A	G	G	G	G	G	G	G	G	R	G	G	G	G	G	G	G	G	G	G	G	G	G	G	G	G	G	G	G	G	G	G	R	G	G	G	R	G	R	G	G	G	G	-
chr2	1268358	3.9107	1.2283e-04	0.1062	G	T	G	G	G	K	K	G	G	G	G	G	G	G	G	G	G	K	G	G	G	G	G	-	G	G	K	G	G	K	G	G	K	K	G	K	-	K	G	-	T	G	K	G	G
chr2	1268360	4.0712	8.4875e-05	0.1109	T	C	T	T	T	Y	Y	T	T	T	T	T	T	T	T	T	T	Y	T	T	T	T	T	-	T	T	Y	T	T	Y	-	T	Y	Y	T	Y	-	Y	T	-	C	T	Y	T	T
chr2	1268381	3.7039	1.9773e-04	0.1001	C	T	C	C	C	C	C	C	C	C	C	C	C	C	C	C	C	C	C	C	C	C	C	-	C	C	C	C	C	Y	C	C	C	Y	C	Y	Y	Y	C	T	T	C	Y	C	C
chr2	1268552	3.1395	7.2524e-04	0.0833	C	G	C	C	C	C	C	C	C	C	C	C	C	C	C	C	C	C	C	C	C	C	C	C	C	C	C	C	C	S	C	C	C	C	C	S	S	S	C	G	G	C	S	C	C
chr2	1269086	3.3490	4.4771e-04	0.0895	G	A	G	G	G	G	G	G	G	G	G	G	G	G	G	G	G	G	G	G	G	G	G	G	G	G	G	G	G	R	G	G	G	-	R	R	R	R	G	A	R	G	R	G	G
chr2	1269087	3.4121	3.8718e-04	0.0914	C	T	C	C	C	C	C	C	C	C	C	C	C	C	C	C	C	C	C	C	C	C	C	C	C	C	C	C	C	Y	C	C	C	-	Y	Y	Y	Y	C	T	Y	C	Y	C	C
chr2	1269256	3.4966	3.1873e-04	0.0939	A	G	A	A	A	A	A	A	A	A	A	A	A	A	A	A	A	A	A	A	A	A	A	-	A	A	A	A	A	R	A	A	A	R	R	R	R	R	A	G	G	A	R	A	-
chr2	1269296	3.5660	2.7162e-04	0.0960	G	A	G	G	G	G	G	G	G	G	G	G	G	G	G	G	G	G	G	G	G	G	G	-	G	G	G	G	R	R	-	G	G	R	R	R	-	R	G	A	A	G	R	G	R
chr2	1269362	3.4054	3.9318e-04	0.0912	G	A	G	G	G	G	G	G	G	G	G	G	G	G	G	G	G	G	G	G	G	G	G	G	G	G	G	G	G	R	G	G	G	R	R	R	R	R	G	A	A	G	R	G	R
chr2	1269369	3.1706	6.7519e-04	0.0842	A	C	A	A	A	A	A	A	A	A	A	A	A	A	A	A	A	A	A	A	A	A	A	A	A	A	A	A	A	M	A	A	A	M	M	M	M	M	A	C	C	A	M	A	-
chr2	1269370	3.4701	3.3875e-04	0.0931	A	G	A	A	A	A	A	A	A	A	A	A	A	A	A	A	A	A	A	A	A	A	A	A	A	A	A	A	A	R	A	A	A	R	R	R	R	R	A	G	G	A	R	A	A
chr2	1269377	3.1706	6.7519e-04	0.0842	A	G	A	A	A	A	A	A	A	A	A	A	A	A	A	A	A	A	A	A	A	A	A	A	A	A	A	A	A	R	A	A	A	R	R	R	R	R	A	G	G	A	R	A	-
chr2	1269413	3.0746	8.4223e-04	0.0813	T	C	T	T	T	T	T	T	T	T	T	T	T	T	T	T	T	T	T	T	T	T	T	T	T	T	T	T	T	Y	T	T	T	Y	T	Y	Y	Y	T	C	C	T	Y	T	T
chr2	1269506	3.6420	2.2801e-04	0.0982	T	C	T	T	T	T	T	T	T	T	T	T	T	T	T	T	T	T	T	T	T	T	T	T	T	T	T	T	T	Y	T	T	T	Y	Y	Y	Y	Y	T	C	C	T	Y	T	T
chr2	1269656	3.3779	4.1885e-04	0.0904	G	C	G	G	G	G	G	G	G	G	G	G	G	G	G	G	G	G	G	G	G	G	G	G	G	G	G	G	G	S	G	G	G	G	G	S	S	S	G	C	-	G	S	G	G
chr2	1269659	3.3308	4.6685e-04	0.0890	C	T	C	C	C	C	C	C	C	C	C	C	C	C	C	C	C	C	C	C	C	C	C	C	C	C	C	C	C	Y	C	C	C	C	C	Y	Y	Y	C	T	-	C	Y	C	C
chr2	1269666	4.2388	5.7705e-05	0.1159	T	A	T	T	T	T	T	T	T	T	T	T	T	T	T	T	T	T	T	T	T	T	T	T	T	T	T	T	T	W	T	T	T	T	T	W	W	W	T	A	A	T	W	T	T
chr2	1269674	4.1438	7.1817e-05	0.1131	C	T	C	C	C	C	C	C	C	C	C	C	C	C	C	C	C	C	C	C	C	C	C	C	C	C	C	C	C	Y	C	C	C	C	C	Y	Y	Y	C	T	T	C	Y	C	C
chr2	1269684	3.3617	4.3479e-04	0.0899	G	A	G	G	G	G	G	G	G	G	G	G	G	G	G	G	G	G	G	G	G	G	G	G	G	G	G	G	G	R	G	G	G	G	-	R	R	R	G	A	A	G	R	G	G
chr2	1275934	3.2954	5.0649e-04	0.0879	A	G	A	A	A	A	A	A	A	A	A	A	A	A	A	A	A	A	A	A	A	A	A	A	A	A	A	A	A	A	A	A	A	A	A	A	R	R	A	G	G	A	A	A	A
chr2	1277484	3.0401	9.1187e-04	0.0803	C	T	C	C	C	C	C	C	C	C	C	C	C	C	C	C	C	C	C	C	C	C	C	C	C	C	C	C	C	Y	C	C	C	C	C	Y	Y	Y	C	T	T	C	Y	C	C
chr2	1278376	3.1856	6.5227e-04	0.0846	C	A	C	C	C	M	M	C	C	C	C	C	C	C	C	C	C	M	C	C	C	C	C	-	C	C	M	C	C	C	C	C	-	C	M	C	M	M	C	A	A	C	C	C	C
chr2	1828297	3.6722	2.1270e-04	0.0991	G	A	R	R	G	G	G	R	G	R	G	R	R	R	R	G	G	G	R	G	G	G	G	G	R	G	G	G	G	G	G	G	G	G	G	G	R	R	G	A	R	R	G	G	G
chr2	1885589	3.0651	8.6077e-04	0.0810	G	C	G	S	G	S	S	G	G	G	G	G	G	G	G	G	G	G	G	G	G	G	G	G	G	G	G	G	G	G	G	G	S	G	G	S	S	G	G	S	C	S	G	G	G
chr2	1885595	3.3590	4.3755e-04	0.0898	A	G	A	R	A	R	R	A	A	A	A	A	A	A	A	A	A	A	A	A	A	A	A	A	A	A	A	A	A	R	A	A	R	R	A	R	R	R	R	R	R	R	A	R	R
chr2	2225497	3.0565	8.7808e-04	0.0808	A	G	A	A	A	A	A	A	A	A	A	A	A	A	A	A	A	R	A	A	A	A	A	A	A	A	R	A	A	A	A	A	A	A	A	A	R	R	A	R	A	A	A	A	A
chr2	2227586	3.0370	9.1829e-04	0.0802	C	T	C	C	C	C	C	C	C	C	Y	C	C	C	C	C	C	C	C	C	C	C	C	C	C	C	C	C	C	C	C	C	C	C	C	C	Y	C	C	Y	Y	C	C	C	C
chr2	2784247	3.9158	1.2139e-04	0.1063	G	A	G	G	G	G	G	G	G	G	G	G	G	G	G	G	G	G	G	G	G	G	G	G	G	G	G	G	G	G	G	G	G	G	G	G	R	R	G	A	R	G	G	G	G
chr2	2834188	4.4134	3.8598e-05	0.1210	T	C	T	T	T	T	T	T	T	T	Y	T	T	T	T	T	T	T	T	T	T	T	T	T	T	T	T	T	T	T	T	T	T	T	T	T	Y	Y	T	C	Y	T	T	T	T
chr2	2871329	4.1223	7.5458e-05	0.1124	T	C	T	T	T	T	T	T	T	T	Y	T	T	T	T	T	T	T	T	T	T	T	T	Y	T	Y	T	T	Y	T	T	T	T	T	T	T	Y	Y	T	C	Y	T	Y	T	Y
chr2	2913011	3.1922	6.4236e-04	0.0848	A	T	A	A	A	A	A	A	A	A	W	A	A	A	A	A	A	A	A	A	A	A	A	A	A	A	A	A	A	A	A	A	A	A	A	A	A	W	A	T	W	A	A	A	-
chr2	2919327	3.0024	9.9454e-04	0.0792	G	A	G	G	G	G	G	G	G	G	G	G	G	G	G	G	G	G	G	G	G	G	G	-	G	G	G	G	G	G	G	G	G	R	R	A	R	R	G	R	R	G	G	G	-
chr2	2978486	3.2009	6.2966e-04	0.0851	G	C	G	G	G	G	G	G	G	G	G	G	G	G	G	G	G	G	G	G	G	G	G	G	G	G	G	G	G	G	G	G	-	G	G	G	G	S	G	C	S	G	S	G	G
chr2	3012687	3.3992	3.9886e-04	0.0910	C	T	C	C	C	C	C	C	C	C	C	C	C	C	C	C	C	C	C	C	C	C	C	C	C	C	C	C	C	C	C	C	C	-	C	T	Y	Y	C	T	C	C	Y	C	C
chr2	3100280	3.0173	9.6097e-04	0.0796	G	T	G	G	G	G	G	G	K	G	G	G	G	G	G	K	K	G	G	K	K	K	G	-	G	G	G	G	G	G	G	G	G	G	G	T	K	K	G	T	K	G	G	G	K
chr2	3101288	3.9123	1.2237e-04	0.1062	T	C	T	T	T	T	T	T	T	T	T	T	T	T	T	T	T	T	T	T	T	T	T	-	T	T	T	T	T	T	T	T	T	Y	T	Y	Y	Y	T	C	Y	T	T	T	T
chr2	3101561	3.2141	6.1076e-04	0.0855	T	G	T	T	T	T	T	T	T	T	T	T	T	T	T	T	T	T	T	T	T	T	T	T	T	T	T	T	T	K	T	T	-	-	T	K	-	K	T	G	K	T	T	T	T
chr2	3102833	3.0215	9.5168e-04	0.0797	C	G	C	C	C	C	C	C	C	C	C	C	C	C	C	C	C	C	C	C	C	C	C	C	C	C	C	C	C	C	C	C	C	S	C	S	C	S	C	G	S	C	C	C	C
chr2	3111444	3.3874	4.0983e-04	0.0907	T	C	T	T	T	T	T	T	T	T	T	T	T	T	T	T	T	T	T	T	T	T	T	T	T	T	T	T	T	T	T	T	T	-	Y	C	Y	Y	T	C	C	T	T	T	T
chr2	3114466	3.1398	7.2484e-04	0.0833	G	C	G	G	G	G	G	G	G	G	G	G	G	G	G	G	G	G	G	G	G	G	G	G	G	G	G	G	G	G	G	G	G	G	S	C	S	S	G	C	C	G	G	G	S
chr2	3115070	3.1589	6.9354e-04	0.0838	C	T	C	C	C	C	C	C	C	C	C	C	C	C	C	C	C	C	C	C	C	C	C	C	C	C	C	C	C	C	C	C	C	-	Y	T	Y	Y	C	T	T	C	C	C	C
chr2	3115108	3.1221	7.5497e-04	0.0827	C	G	C	C	C	C	C	C	C	C	C	C	C	C	C	C	C	C	C	C	C	C	C	C	C	C	C	C	C	C	C	C	C	C	S	G	S	S	C	G	G	C	C	C	C
chr2	3115795	3.0281	9.3728e-04	0.0799	G	T	G	G	G	G	G	G	G	G	G	G	G	G	G	G	G	G	G	G	G	G	G	G	G	G	G	G	G	G	G	G	G	G	K	T	-	K	G	T	T	G	G	G	G
chr2	3115826	3.2135	6.1169e-04	0.0855	T	C	T	T	T	T	T	T	T	T	T	T	T	T	T	T	T	T	T	T	T	T	T	T	T	T	T	T	T	T	T	T	T	T	Y	C	Y	Y	T	C	C	T	T	T	T
chr2	3115843	3.2135	6.1169e-04	0.0855	C	T	C	C	C	C	C	C	C	C	C	C	C	C	C	C	C	C	C	C	C	C	C	C	C	C	C	C	C	C	C	C	C	C	Y	T	Y	Y	C	T	T	C	C	C	C
chr2	3116047	3.0711	8.4896e-04	0.0812	C	T	C	C	C	C	C	C	C	C	C	C	C	C	C	C	C	C	C	C	C	C	C	C	C	C	C	C	C	C	C	C	C	-	Y	T	-	Y	C	T	T	C	C	C	C
chr2	3116158	3.0422	9.0740e-04	0.0804	G	A	G	G	G	G	G	G	G	G	G	G	G	G	G	G	G	G	G	G	G	G	G	G	G	G	G	G	G	G	G	G	G	R	R	A	R	R	G	A	A	G	G	G	G
chr2	3116197	3.0422	9.0740e-04	0.0804	G	A	G	G	G	G	G	G	G	G	G	G	G	G	G	G	G	G	G	G	G	G	G	G	G	G	G	G	G	G	G	G	G	R	R	A	R	R	G	A	A	G	G	G	G
chr2	3116212	3.3652	4.3135e-04	0.0900	C	T	C	C	C	C	C	C	C	C	C	C	C	C	C	C	C	C	C	C	C	C	C	C	C	C	C	C	C	C	C	C	C	Y	Y	T	Y	Y	C	T	T	C	C	C	C
chr2	3116284	3.0422	9.0740e-04	0.0804	G	A	G	G	G	G	G	G	G	G	G	G	G	G	G	G	G	G	G	G	G	G	G	G	G	G	G	G	G	G	G	G	G	R	R	A	R	R	G	A	A	G	G	G	G
chr2	3116629	3.3017	4.9927e-04	0.0881	A	G	A	A	A	A	A	A	A	A	A	A	A	A	A	A	A	A	A	A	A	A	A	A	A	A	A	A	A	A	A	A	A	A	R	G	R	R	A	G	G	A	A	A	R
chr2	3117690	3.5750	2.6607e-04	0.0962	T	C	T	T	T	T	T	T	T	T	T	T	T	T	T	T	T	T	T	T	T	T	T	T	T	T	T	T	T	T	T	T	-	Y	Y	C	Y	Y	T	C	C	T	T	T	T
chr2	3118854	3.2685	5.3884e-04	0.0871	C	A	C	C	C	C	C	C	C	C	C	C	C	C	C	C	C	C	C	C	C	C	C	C	C	C	C	C	C	C	C	C	C	C	M	A	M	M	C	A	A	C	C	C	C
chr2	3119458	3.2812	5.2333e-04	0.0875	G	A	G	G	G	G	G	G	G	G	G	G	G	G	G	G	G	G	G	G	G	G	G	G	G	G	G	G	G	G	G	G	G	-	R	A	R	R	G	A	A	G	G	G	G
chr2	3121727	3.0123	9.7205e-04	0.0795	G	A	G	G	G	G	G	G	G	G	G	G	G	G	G	G	G	G	G	G	G	G	G	G	G	G	G	G	G	G	G	G	G	R	R	A	R	R	G	A	A	G	G	G	R
chr2	3121854	3.2734	5.3288e-04	0.0873	T	A	T	T	T	T	T	T	T	T	T	T	T	T	T	T	T	T	T	T	T	T	T	-	T	T	T	T	T	T	T	T	-	W	W	A	W	W	T	A	A	T	T	T	T
chr2	3248839	3.2826	5.2167e-04	0.0875	G	C	G	G	G	G	G	G	G	G	S	G	G	G	G	G	G	G	G	G	G	G	G	-	G	G	G	G	G	G	G	G	G	G	G	S	S	S	G	S	G	G	S	G	G
chr2	3252303	3.0149	9.6637e-04	0.0795	T	A	T	T	T	T	T	T	T	T	W	T	T	T	T	T	T	T	T	T	T	T	T	T	T	T	T	T	T	T	T	T	-	-	W	W	W	W	T	W	T	T	W	T	T
chr2	3253939	3.0742	8.4302e-04	0.0813	C	T	C	C	C	C	C	C	C	C	Y	C	C	C	C	C	C	C	C	C	C	C	C	C	C	C	C	C	C	C	C	C	C	-	Y	Y	-	Y	C	Y	C	C	Y	C	-
chr2	3298207	4.4801	3.3108e-05	0.1229	A	G	A	A	A	A	A	A	A	A	R	A	A	A	A	A	A	A	A	A	A	A	A	A	A	A	A	A	A	A	A	A	A	A	R	R	R	R	A	G	R	A	A	A	A
chr2	3323790	3.6189	2.4047e-04	0.0975	C	T	C	C	C	C	C	C	C	C	Y	C	C	C	C	C	C	C	C	C	C	C	C	C	C	C	C	C	C	C	C	C	-	Y	C	C	Y	Y	C	Y	Y	C	C	C	C
chr2	3332386	3.6414	2.2836e-04	0.0982	G	A	G	G	G	G	G	G	G	G	G	G	G	G	G	G	G	G	G	G	G	G	G	G	G	G	G	G	G	G	G	G	G	G	G	R	R	R	G	R	G	G	R	G	R
chr2	3332819	3.5193	3.0251e-04	0.0946	C	T	C	C	C	C	C	C	C	C	C	C	C	C	C	C	C	C	C	C	C	C	C	C	C	C	C	C	C	C	C	-	-	Y	C	Y	Y	Y	C	Y	C	C	Y	C	C
chr2	3333442	3.9147	1.2171e-04	0.1063	G	A	G	G	G	G	G	G	G	G	G	G	G	G	G	G	G	G	G	G	G	G	G	G	G	G	G	G	G	G	G	G	G	R	G	R	R	R	G	R	G	G	R	G	R
chr2	3449853	3.9237	1.1921e-04	0.1066	C	A	C	C	C	C	C	C	C	C	C	C	C	C	C	C	C	C	C	C	C	C	C	C	C	C	C	C	C	C	C	C	C	C	-	C	M	M	C	A	C	C	C	C	C
chr2	3524932	3.1052	7.8485e-04	0.0822	G	A	G	G	R	G	G	G	G	G	G	G	G	G	G	G	G	G	G	G	G	G	R	G	G	G	G	A	G	G	G	G	R	R	G	G	G	G	G	G	G	G	G	G	R
chr2	3591574	3.0279	9.3767e-04	0.0799	T	C	T	Y	T	Y	Y	T	T	T	T	T	T	T	T	T	T	T	T	T	T	T	T	Y	T	Y	T	T	T	T	Y	T	T	T	T	T	Y	Y	T	T	T	Y	T	T	T
chr2	3704364	3.1868	6.5050e-04	0.0847	G	A	G	G	G	G	G	G	G	G	G	G	G	G	G	G	G	G	G	G	G	G	G	R	G	R	G	R	G	G	R	G	-	G	G	R	R	R	R	A	R	G	G	R	G
chr2	3722741	3.5632	2.7337e-04	0.0959	C	T	C	C	C	C	C	C	C	C	Y	C	C	C	C	C	C	C	C	C	C	C	C	-	C	C	C	C	C	C	C	C	C	-	C	C	C	Y	C	Y	C	C	C	C	C
chr2	3744591	3.5015	3.1512e-04	0.0940	C	T	C	Y	Y	C	C	C	C	C	C	C	C	C	C	C	C	C	C	C	C	C	C	Y	C	Y	C	C	C	C	C	C	C	C	C	C	C	Y	C	C	C	Y	C	C	C
chr2	3746539	3.3879	4.0938e-04	0.0907	G	A	G	G	G	G	G	G	G	G	G	G	G	G	G	G	G	G	G	G	G	G	G	G	G	G	G	R	G	G	G	G	G	G	G	G	G	G	G	G	G	G	G	G	G
chr2	3749888	3.8160	1.5277e-04	0.1034	G	A	G	G	G	G	G	G	G	G	G	G	G	G	G	G	G	G	G	G	G	G	G	G	G	G	G	G	G	G	G	G	-	-	G	G	R	R	G	A	R	G	R	G	G
chr2	3749906	3.8160	1.5277e-04	0.1034	C	T	C	C	C	C	C	C	C	C	C	C	C	C	C	C	C	C	C	C	C	C	C	C	C	C	C	C	C	C	C	C	-	-	C	C	Y	Y	C	T	Y	C	Y	C	C
chr2	3749997	3.1757	6.6722e-04	0.0843	C	G	C	C	C	-	C	C	C	C	C	C	C	C	C	C	C	C	C	C	C	C	C	C	C	C	C	C	C	C	C	-	-	C	C	C	S	S	C	G	S	C	S	C	C
chr2	3750030	3.0876	8.1726e-04	0.0817	C	A	C	C	C	-	C	C	C	C	C	C	C	C	C	C	C	C	C	C	C	C	C	C	C	C	C	C	C	C	C	C	-	C	C	C	M	M	C	A	M	C	M	C	C
chr2	3847997	4.3682	4.2840e-05	0.1196	C	T	C	C	C	C	C	C	C	C	C	C	C	C	C	C	C	C	C	C	C	C	C	C	C	C	C	C	C	C	C	C	C	C	C	C	Y	Y	C	T	-	C	Y	C	C
chr2	3943999	3.1149	7.6748e-04	0.0825	C	T	C	C	C	C	C	C	C	C	Y	C	C	C	C	C	-	C	C	C	C	C	C	Y	C	Y	C	C	C	C	-	C	C	C	C	Y	Y	Y	C	T	C	C	Y	C	C
chr2	3998169	3.4920	3.2207e-04	0.0938	G	A	G	G	G	G	G	G	G	G	G	G	G	G	G	G	G	G	G	-	G	G	G	G	G	G	G	G	G	G	G	G	G	R	G	A	R	R	G	R	R	G	G	G	G
chr2	4101065	3.0505	8.9025e-04	0.0806	C	T	C	C	C	C	C	C	C	C	Y	C	C	C	C	C	C	C	C	C	C	C	C	Y	C	Y	C	Y	C	C	C	C	C	-	Y	T	Y	Y	C	Y	T	C	Y	C	C
chr2	4143936	3.2782	5.2696e-04	0.0874	T	C	-	T	T	T	T	T	T	T	Y	T	T	T	T	T	T	T	T	T	T	T	T	-	T	T	T	T	T	T	T	T	T	T	Y	T	Y	Y	T	Y	T	T	T	T	T
chr2	4182953	3.1407	7.2327e-04	0.0833	C	T	C	C	C	C	C	C	C	C	C	C	C	C	C	C	C	C	C	C	C	C	C	C	C	C	C	C	C	C	C	C	-	C	C	C	Y	Y	C	Y	C	C	Y	C	C
chr2	4193492	3.1485	7.1045e-04	0.0835	C	T	C	C	C	C	C	C	C	C	Y	C	C	C	C	C	C	C	C	C	C	C	C	C	C	C	C	C	C	C	C	C	C	C	C	C	C	Y	C	Y	Y	C	Y	C	C
chr2	4193675	3.1503	7.0743e-04	0.0836	A	G	A	A	A	A	A	A	A	A	R	A	A	A	A	A	A	A	A	A	A	A	A	A	A	A	A	A	A	A	A	A	A	A	A	A	A	R	A	R	R	A	R	A	A
chr2	4194352	3.1434	7.1873e-04	0.0834	C	A	C	C	C	C	C	C	C	C	M	C	C	C	C	C	C	C	C	C	C	C	C	C	C	C	C	C	C	C	C	C	-	M	C	C	M	M	C	M	M	C	M	C	-
chr2	4194967	3.1654	6.8328e-04	0.0840	A	G	A	A	A	A	A	A	A	A	R	A	A	A	A	A	A	A	A	A	A	A	A	-	A	A	A	A	A	A	A	A	A	A	A	A	R	R	A	R	R	A	R	A	A
chr2	4194983	3.0826	8.2687e-04	0.0816	T	C	T	T	T	T	T	T	T	T	Y	T	T	T	T	T	T	T	T	T	T	T	T	-	T	T	T	T	T	T	T	T	T	T	T	T	Y	Y	T	Y	Y	T	Y	T	T
chr2	4194988	3.0826	8.2687e-04	0.0816	C	T	C	C	C	C	C	C	C	C	Y	C	C	C	C	C	C	C	C	C	C	C	C	-	C	C	C	C	C	C	C	C	C	C	C	C	Y	Y	C	Y	Y	C	Y	C	C
chr2	4195111	3.1820	6.5760e-04	0.0845	T	C	T	T	T	T	T	T	T	T	Y	T	T	T	T	T	T	T	T	T	T	T	T	T	T	T	T	T	T	T	T	T	-	T	T	T	-	Y	T	Y	Y	T	Y	T	T
chr2	4195136	3.4751	3.3488e-04	0.0933	G	A	G	G	G	G	G	G	G	G	R	G	G	G	G	G	G	G	G	G	G	G	G	G	G	G	G	G	G	G	G	G	G	G	G	G	R	R	G	R	R	G	R	G	G
chr2	4195263	3.7233	1.8913e-04	0.1006	G	C	G	G	G	G	G	G	G	G	S	G	G	G	G	G	G	G	G	G	G	G	G	G	G	G	G	G	G	G	G	G	G	S	G	G	S	S	G	S	S	G	S	G	G
chr2	4195302	3.2617	5.4742e-04	0.0869	T	A	T	T	T	T	T	T	T	T	W	T	T	T	T	T	T	T	T	T	T	T	T	T	T	T	T	T	T	T	T	T	T	W	T	T	W	W	T	W	W	T	W	T	T
chr2	4195303	3.0216	9.5152e-04	0.0797	C	T	C	C	C	C	C	C	C	C	Y	C	C	C	C	C	C	C	C	C	C	C	C	C	C	C	C	C	C	C	C	C	C	Y	C	C	Y	Y	C	Y	Y	C	T	C	C
chr2	4271503	3.6780	2.0991e-04	0.0993	G	A	G	R	G	G	G	G	G	G	G	G	G	G	G	G	G	G	G	G	G	G	G	R	G	G	G	G	G	G	G	G	G	R	G	R	R	R	G	R	R	R	R	G	R
chr2	4305359	3.1973	6.3492e-04	0.0850	T	C	T	T	T	T	T	T	T	T	T	T	T	T	T	T	T	T	T	T	T	T	T	T	T	T	T	Y	T	T	T	T	T	T	T	T	T	T	T	T	T	T	T	T	T
chr2	4343047	3.1260	7.4813e-04	0.0829	C	T	Y	C	Y	Y	Y	Y	C	Y	Y	Y	Y	Y	Y	C	C	C	Y	C	C	C	C	C	Y	C	C	Y	C	C	C	C	C	C	C	-	C	C	C	C	C	C	C	C	C
chr2	4405131	3.2854	5.1832e-04	0.0876	G	C	G	G	G	G	G	G	G	G	S	G	G	G	G	G	G	G	G	G	G	G	G	-	G	G	G	G	G	G	S	G	S	G	S	S	S	S	G	C	S	G	S	G	G
chr2	4451956	3.3990	3.9902e-04	0.0910	G	T	G	G	G	G	G	G	G	G	K	G	G	G	G	G	-	K	G	G	G	G	G	G	G	G	K	G	G	G	G	G	G	G	G	G	K	K	G	K	K	-	-	G	G
chr2	4460031	3.1822	6.5730e-04	0.0845	T	C	C	C	C	C	C	C	Y	C	C	C	C	C	C	Y	Y	C	C	Y	Y	Y	C	-	C	C	C	C	Y	C	Y	Y	C	C	Y	Y	-	Y	C	Y	Y	C	C	C	C
chr2	4460598	3.0034	9.9219e-04	0.0792	C	T	C	C	C	C	C	C	C	C	Y	C	C	C	C	C	C	C	C	C	C	C	C	C	C	C	C	C	Y	C	Y	Y	C	-	Y	Y	-	Y	C	T	Y	C	C	C	C
chr2	4577216	3.1409	7.2300e-04	0.0833	G	C	G	G	G	G	G	G	G	G	S	G	G	G	G	G	G	G	G	G	G	G	G	-	G	G	G	G	G	G	G	G	G	G	G	G	G	G	G	C	S	G	G	G	G
chr2	4586366	3.0560	8.7909e-04	0.0808	C	T	C	C	C	C	C	Y	C	Y	C	Y	-	Y	Y	C	C	C	-	C	C	C	C	Y	Y	Y	C	C	C	C	C	C	C	C	C	Y	C	Y	C	Y	Y	C	C	C	C
chr2	4703585	4.2732	5.3303e-05	0.1169	A	C	A	M	A	A	A	A	A	A	A	A	A	A	A	A	A	A	A	A	A	A	A	A	A	A	A	A	M	A	A	M	A	M	M	M	A	M	A	C	M	A	M	A	A
chr2	4704290	3.8913	1.2843e-04	0.1056	G	A	-	A	G	G	G	G	G	G	G	G	G	G	G	G	G	G	G	G	G	G	G	A	G	A	G	G	G	G	A	G	G	G	G	R	R	R	R	R	G	A	G	R	G
chr2	4722336	3.4617	3.4535e-04	0.0929	A	T	A	A	A	A	A	A	A	A	A	A	A	A	A	A	A	A	A	A	A	A	A	W	A	W	A	A	A	W	A	A	W	A	A	A	A	W	A	W	A	A	A	A	A
chr2	5118505	3.3331	4.6437e-04	0.0890	G	T	G	G	G	G	G	G	G	G	K	G	G	G	G	G	G	G	G	G	G	G	G	G	G	G	G	G	G	G	G	G	G	G	G	G	G	K	G	K	K	G	G	G	G
chr2	5118693	4.3032	4.9752e-05	0.1177	C	T	C	C	C	C	C	C	C	C	Y	C	C	C	C	C	C	C	C	C	C	C	C	C	C	C	C	C	C	C	C	C	C	C	C	C	C	Y	C	Y	Y	C	C	C	C
chr2	5118694	4.4472	3.5708e-05	0.1220	C	G	C	C	C	C	C	C	C	C	S	C	C	C	C	C	C	C	C	C	C	C	C	C	C	C	C	C	C	C	C	C	C	C	C	C	C	S	C	S	S	C	C	C	C
chr2	5202330	3.2179	6.0545e-04	0.0856	G	A	G	G	G	G	G	G	G	G	G	G	G	G	-	G	G	G	G	G	G	G	G	G	G	G	G	G	G	G	G	G	R	G	R	G	R	G	G	R	G	G	G	G	G
chr2	5336999	4.3482	4.4858e-05	0.1191	C	T	C	C	C	C	C	C	C	C	C	C	C	C	C	C	C	Y	C	C	C	C	C	C	C	C	Y	C	C	Y	C	C	C	C	Y	Y	Y	Y	C	T	Y	C	T	C	C
chr2	5345602	3.0674	8.5624e-04	0.0811	C	T	C	C	C	C	C	C	C	C	Y	C	C	C	C	C	C	C	C	C	C	C	C	C	C	C	-	C	Y	C	C	C	C	C	-	C	-	Y	C	Y	C	C	C	C	C
chr2	5363677	3.1151	7.6720e-04	0.0825	C	T	C	C	C	C	C	C	Y	C	C	C	C	C	C	Y	Y	C	C	Y	Y	Y	C	C	C	C	C	C	C	Y	C	C	C	C	Y	C	Y	Y	C	T	C	C	C	C	C
chr2	5414267	3.0981	7.9783e-04	0.0820	T	C	T	T	T	T	T	T	T	T	Y	T	T	T	T	T	T	T	T	T	T	T	Y	T	T	T	T	T	T	T	T	T	T	T	T	T	-	Y	T	T	Y	T	T	T	T
chr2	5466940	4.9154	1.2151e-05	0.1356	G	A	G	R	G	G	G	G	G	G	G	G	G	G	G	G	G	G	G	G	G	G	G	-	G	G	G	R	G	G	G	G	G	G	G	R	R	R	G	R	G	A	G	G	G
chr2	5466964	3.4530	3.5240e-04	0.0926	C	T	C	Y	C	C	C	C	C	C	Y	C	C	C	C	C	C	C	C	C	C	C	C	C	C	C	C	Y	C	C	C	C	C	Y	C	Y	C	Y	C	Y	Y	T	C	C	Y
chr2	5788563	3.2353	5.8172e-04	0.0861	T	C	T	T	T	T	T	T	T	T	Y	T	T	T	T	T	T	T	T	T	T	T	T	T	T	T	T	T	T	Y	T	T	T	Y	T	T	T	Y	T	C	T	T	Y	T	-
chr2	5816122	3.2287	5.9057e-04	0.0859	G	T	G	G	K	G	G	G	G	G	G	G	G	G	G	G	G	G	G	G	G	G	G	G	G	G	G	T	G	G	G	G	G	G	G	G	G	G	G	G	G	G	G	G	G
chr3	482444	3.2193	6.0354e-04	0.0856	T	C	T	T	T	Y	Y	T	T	T	T	T	T	T	T	T	T	T	T	T	T	T	T	T	T	T	T	T	T	T	T	T	T	T	T	Y	Y	Y	Y	Y	T	T	T	Y	T
chr3	1101658	3.0219	9.5088e-04	0.0797	C	T	C	C	C	Y	Y	C	C	C	C	C	C	C	C	C	C	C	C	C	C	C	C	C	C	C	C	C	C	C	C	C	C	C	-	C	Y	Y	C	Y	C	C	C	C	C
chr3	1132073	4.1139	7.6929e-05	0.1122	A	G	A	A	A	A	A	A	A	A	R	A	A	A	A	A	A	A	A	A	A	A	A	-	A	A	A	A	A	A	R	R	A	A	R	R	R	R	A	G	R	A	G	A	R
chr3	1186444	3.3332	4.6428e-04	0.0890	G	C	G	G	G	G	G	G	G	G	G	G	G	G	G	G	G	G	G	G	G	G	G	S	G	S	G	G	G	G	G	G	-	G	G	G	S	S	G	S	G	G	G	G	G
chr3	1481780	3.6301	2.3436e-04	0.0979	T	C	C	C	C	C	C	C	Y	C	Y	C	C	C	C	Y	Y	C	C	Y	Y	Y	C	Y	C	Y	C	C	C	C	C	C	C	C	Y	Y	Y	C	Y	T	T	Y	Y	Y	C
chr3	1590654	3.0445	9.0264e-04	0.0804	G	A	-	G	R	G	G	G	G	G	G	G	G	G	G	G	G	G	G	G	G	G	G	G	G	G	G	G	G	G	G	R	-	G	G	G	G	G	G	G	G	G	G	G	G
chr3	1898892	4.4530	3.5241e-05	0.1221	G	A	G	G	G	G	G	G	G	G	R	G	G	G	G	G	G	G	G	G	G	G	R	R	G	R	G	G	G	G	G	G	-	G	G	R	R	R	R	R	R	G	G	R	G
chr3	1899365	3.1789	6.6235e-04	0.0844	C	G	C	C	C	C	C	C	C	C	S	C	C	C	C	C	C	C	C	C	C	C	S	S	C	S	C	C	C	C	C	C	C	C	C	S	S	S	S	S	S	C	C	S	-
chr3	1905333	3.0191	9.5702e-04	0.0797	G	C	G	G	G	G	G	G	G	G	S	G	G	G	G	G	G	G	G	G	G	G	G	G	G	G	G	G	G	G	G	G	G	G	G	S	S	S	G	G	S	G	G	G	G
chr3	1909007	3.0881	8.1641e-04	0.0817	C	T	C	C	C	C	C	C	C	C	C	C	C	C	C	C	C	C	C	C	C	C	C	C	C	C	C	C	C	C	C	C	C	Y	C	Y	Y	Y	C	Y	Y	C	Y	C	C
chr3	1913964	3.1704	6.7547e-04	0.0842	C	G	C	C	C	C	C	C	C	C	C	C	C	C	C	C	C	C	C	C	C	C	C	-	C	C	C	C	C	C	C	-	C	-	C	G	S	S	C	S	S	C	S	C	C
chr3	1914300	3.0921	8.0884e-04	0.0818	G	T	G	G	G	G	G	G	G	G	G	G	G	G	G	G	G	G	G	G	G	G	G	G	G	G	G	G	G	G	G	G	G	G	G	T	K	K	G	K	G	G	K	G	G
chr3	2071218	3.6851	2.0651e-04	0.0995	C	G	C	C	C	C	C	C	C	C	S	-	C	C	C	C	C	C	C	C	C	C	C	S	C	S	C	C	C	C	C	C	-	S	C	C	C	S	C	S	S	C	S	C	-
chr3	2071344	3.1132	7.7051e-04	0.0825	C	T	C	C	C	C	C	C	C	C	Y	C	C	C	C	C	C	C	C	C	C	C	C	Y	C	Y	C	C	C	C	C	C	C	Y	C	C	C	Y	C	Y	Y	C	Y	C	Y
chr3	2071352	3.1132	7.7051e-04	0.0825	C	A	C	C	C	C	C	C	C	C	M	C	C	C	C	C	C	C	C	C	C	C	C	M	C	M	C	C	C	C	C	C	C	M	C	C	C	M	C	M	M	C	M	C	M
chr3	2071496	3.0027	9.9385e-04	0.0792	G	A	G	G	G	G	G	G	G	G	R	G	G	G	G	G	G	G	G	G	G	G	G	R	G	R	G	G	G	G	G	G	-	G	G	G	G	R	G	R	R	G	R	G	-
chr3	2071497	3.0667	8.5754e-04	0.0811	C	T	C	C	C	C	C	C	C	C	Y	C	C	C	C	C	C	C	C	C	C	C	C	Y	C	Y	C	C	C	-	C	C	-	C	C	C	C	Y	C	Y	Y	C	Y	C	C
chr3	2083988	3.3457	4.5109e-04	0.0894	A	G	A	A	A	A	A	A	A	A	A	A	A	A	A	A	A	R	A	A	A	A	A	-	A	-	R	A	A	R	A	A	-	A	A	A	A	R	A	R	A	A	R	A	A
chr3	2089158	4.4876	3.2535e-05	0.1231	A	G	A	R	A	A	A	A	A	A	R	A	A	A	A	A	A	A	A	-	A	A	A	A	A	A	A	A	R	R	A	A	R	A	R	A	A	R	A	A	A	A	R	A	A
chr3	2100008	3.0236	9.4717e-04	0.0798	A	G	A	A	A	A	A	A	A	A	R	A	A	A	A	A	A	A	A	A	A	A	A	A	A	A	A	A	A	A	A	A	A	A	A	R	R	R	A	R	R	A	A	A	A
chr3	2124599	4.6789	2.0946e-05	0.1287	G	A	G	G	G	G	G	G	G	G	R	G	G	G	G	G	G	G	G	G	G	G	G	-	G	G	G	G	R	G	G	G	R	R	G	R	R	R	G	A	R	G	G	G	R
chr3	2218525	3.6182	2.4087e-04	0.0975	G	A	G	G	G	G	G	G	G	G	G	G	G	G	G	G	G	G	G	G	G	G	G	R	G	R	G	G	G	G	G	G	G	G	R	G	G	G	G	R	G	G	G	G	G
chr3	2280893	3.0424	9.0694e-04	0.0804	G	A	G	-	A	A	A	G	G	G	G	G	G	G	G	G	G	A	G	G	G	G	A	-	G	A	A	A	R	R	G	A	-	R	G	G	G	R	R	G	G	R	G	R	R
chr3	2307844	3.7440	1.8032e-04	0.1012	C	T	C	C	C	C	C	C	-	C	C	C	C	C	C	C	C	C	C	C	C	C	C	Y	C	Y	C	C	C	C	Y	C	-	C	C	C	Y	Y	C	C	T	C	C	C	C
chr3	2418286	3.4301	3.7145e-04	0.0919	C	T	-	C	C	C	C	C	C	C	C	C	C	C	C	C	C	C	C	C	C	C	C	C	C	C	C	C	C	C	C	C	C	-	C	C	Y	Y	C	Y	Y	C	Y	C	Y
chr3	2430607	3.3566	4.3995e-04	0.0897	A	G	A	A	A	A	A	A	A	A	R	A	A	A	A	A	A	A	A	A	A	A	A	-	A	A	A	A	R	A	A	A	A	A	A	R	R	A	A	G	R	A	R	A	A
chr3	2747350	3.1242	7.5121e-04	0.0828	C	T	C	C	C	Y	Y	C	C	C	C	C	C	C	C	C	C	C	C	C	C	C	C	C	C	C	C	C	C	C	C	Y	Y	C	C	C	Y	Y	C	C	C	C	C	C	C
chr3	2963342	3.3908	4.0660e-04	0.0908	G	C	G	G	G	G	G	G	G	G	G	G	G	G	G	G	G	G	G	G	G	G	G	G	G	G	G	G	G	G	G	G	G	S	G	G	S	S	G	S	G	G	S	G	G
chr3	2983685	3.4280	3.7323e-04	0.0919	A	C	A	A	A	A	A	A	A	A	M	A	A	A	A	A	A	A	A	A	A	A	A	-	A	A	-	A	A	A	A	A	A	M	A	M	A	M	A	C	A	A	A	A	A
chr3	3011320	3.7627	1.7269e-04	0.1018	G	T	G	G	G	G	G	G	G	G	K	G	G	G	G	G	G	G	G	G	G	G	G	G	G	G	G	G	G	G	G	G	G	G	K	G	G	K	G	T	T	G	G	G	G
chr3	3011491	4.8926	1.2804e-05	0.1349	G	A	G	G	G	G	G	G	G	G	R	G	G	G	G	G	G	G	G	G	G	G	G	G	G	G	G	G	G	G	G	G	-	G	R	G	G	R	G	R	R	G	G	G	G
chr3	3011524	3.2824	5.2189e-04	0.0875	G	A	G	G	G	G	G	G	G	G	R	G	G	G	G	G	G	G	G	G	G	G	G	G	G	G	G	G	G	G	G	G	-	R	R	G	G	R	G	R	R	G	G	G	R
chr3	3012134	3.8825	1.3106e-04	0.1053	C	A	C	C	C	C	C	C	C	C	M	C	C	C	C	C	C	C	C	C	C	C	C	C	C	C	C	C	C	C	C	C	-	C	C	M	M	M	C	M	C	C	C	C	C
chr3	3116088	3.6527	2.2249e-04	0.0985	C	T	C	Y	C	C	C	C	C	C	C	C	C	C	C	C	C	C	C	C	C	C	C	C	C	C	C	C	C	Y	T	Y	Y	C	C	C	C	Y	Y	C	Y	Y	C	Y	C
chr3	3133448	3.5142	3.0603e-04	0.0944	A	G	A	A	A	A	A	A	A	A	A	A	A	A	A	A	A	A	A	A	A	A	A	A	A	A	A	A	A	A	A	A	A	A	A	A	R	A	A	G	A	A	A	A	A
chr3	3142099	4.6145	2.4294e-05	0.1268	G	C	G	G	G	G	G	G	G	G	G	G	G	G	G	G	G	G	G	G	G	G	G	G	G	G	G	G	G	G	G	G	G	G	G	G	-	S	G	S	S	G	G	G	G
chr3	3142452	3.7309	1.8582e-04	0.1009	C	G	C	C	C	C	C	C	C	C	C	C	C	C	C	C	C	C	C	C	C	C	C	-	C	C	C	C	C	C	C	C	C	C	C	C	S	C	C	S	S	C	C	C	C
chr3	3144764	3.2351	5.8196e-04	0.0861	A	G	R	A	A	A	A	R	A	R	A	R	R	R	R	A	A	A	R	A	A	A	A	R	R	R	A	A	A	A	A	A	A	R	-	R	R	R	A	R	R	A	A	A	A
chr3	3147679	3.4030	3.9536e-04	0.0911	C	T	T	T	T	T	T	T	Y	T	Y	T	T	T	T	Y	Y	T	T	Y	Y	Y	T	Y	T	Y	T	T	T	T	T	T	T	T	Y	T	Y	Y	T	C	C	Y	C	T	Y
chr3	3147688	3.2618	5.4724e-04	0.0869	G	A	A	A	A	A	A	A	R	A	R	A	A	A	A	R	R	A	A	R	R	R	A	R	A	R	A	A	A	A	A	A	A	A	R	A	R	A	A	G	G	R	A	A	A
chr3	3148606	4.3498	4.4691e-05	0.1191	G	A	G	G	G	G	G	G	G	G	R	G	G	G	G	G	G	G	G	G	G	G	G	R	G	R	G	G	G	G	G	G	G	G	G	G	R	R	G	R	G	G	G	G	-
chr3	3172081	3.9399	1.1484e-04	0.1070	C	T	C	C	C	C	C	C	C	C	C	C	C	C	C	C	C	C	C	C	C	C	C	C	C	C	C	C	C	C	C	C	C	C	C	C	Y	Y	C	Y	C	C	C	C	C
chr3	3172263	3.8020	1.5775e-04	0.1030	G	A	G	G	G	G	G	G	G	G	G	G	G	G	G	G	G	G	G	G	G	G	G	-	G	G	G	G	G	G	G	G	G	G	G	G	R	R	G	G	G	G	G	G	G
chr3	3172306	3.4198	3.8033e-04	0.0916	C	T	C	C	C	C	C	C	C	C	C	C	C	C	C	C	C	C	C	C	C	C	C	-	C	C	C	C	C	C	C	C	C	C	C	C	Y	Y	C	C	C	C	C	C	C
chr3	3225967	3.2769	5.2854e-04	0.0874	C	T	C	C	C	C	C	C	C	C	C	C	C	C	C	C	C	Y	C	C	C	C	T	C	C	C	Y	Y	C	C	C	C	C	C	C	C	C	C	C	C	C	C	C	C	C
chr3	3227407	3.3304	4.6735e-04	0.0890	G	A	G	G	G	G	G	G	G	G	G	G	G	G	G	G	G	R	G	G	G	G	A	G	G	G	R	R	G	G	G	G	-	G	G	-	G	G	G	G	G	G	R	G	G
chr3	3227459	3.7015	1.9882e-04	0.1000	C	T	C	C	C	C	C	C	C	C	C	C	C	C	C	C	C	Y	C	C	C	C	T	C	C	C	C	Y	C	C	C	C	-	C	C	C	C	C	C	C	C	C	Y	C	C
chr3	3384371	3.1285	7.4389e-04	0.0829	C	T	T	T	Y	Y	Y	T	C	T	T	T	T	T	T	C	C	T	T	C	C	C	T	T	T	T	T	T	Y	T	Y	T	T	T	Y	T	T	T	Y	T	T	Y	T	Y	T
chr3	3395372	3.4968	3.1853e-04	0.0939	T	C	T	T	T	T	T	T	T	T	T	T	T	T	T	T	T	T	T	T	T	T	T	-	T	T	T	T	T	T	T	T	T	Y	T	T	-	Y	T	Y	Y	T	T	T	Y
chr3	3496250	3.3557	4.4086e-04	0.0897	T	C	T	T	T	T	T	T	T	T	T	T	T	T	T	T	T	T	T	T	T	T	T	T	T	T	T	T	T	T	Y	T	Y	T	T	T	-	Y	Y	Y	T	T	T	Y	T
chr3	3550270	3.0135	9.6939e-04	0.0795	C	T	C	C	Y	C	C	C	C	C	C	C	C	C	C	C	C	T	C	C	C	C	Y	C	C	C	T	C	-	C	C	C	C	C	C	C	C	C	Y	C	C	C	C	Y	C
chr3	3560341	3.7825	1.6502e-04	0.1024	G	A	G	G	G	G	G	G	G	G	G	G	G	G	G	G	G	R	G	G	G	G	G	R	G	R	R	G	R	G	R	G	G	R	-	G	R	R	G	R	A	G	R	G	R
chr3	3562011	4.0158	9.6428e-05	0.1093	G	T	G	G	G	K	K	G	G	G	G	G	G	G	G	G	G	G	G	G	G	G	G	G	G	G	G	K	G	K	G	G	K	K	G	G	K	G	G	K	G	G	G	G	K
chr3	3590261	3.0327	9.2745e-04	0.0801	T	C	T	T	T	T	T	T	T	T	Y	T	T	T	T	T	T	T	T	T	T	T	T	T	T	T	T	T	T	T	T	T	T	Y	Y	Y	T	Y	T	Y	T	T	Y	T	Y
chr3	3615680	3.3877	4.0950e-04	0.0907	T	C	T	T	T	Y	Y	T	T	T	T	T	T	T	T	T	T	T	T	T	T	T	T	T	T	T	T	T	T	T	T	T	-	Y	T	T	T	Y	T	Y	T	T	Y	T	Y
chr3	3633419	3.0820	8.2800e-04	0.0815	C	G	C	C	S	C	C	C	S	C	C	C	C	C	C	S	S	C	C	S	S	S	C	C	C	C	C	C	C	C	C	C	C	C	C	C	C	C	C	C	C	C	C	C	C
chr3	3801056	3.0935	8.0622e-04	0.0819	C	T	C	C	C	C	C	C	C	C	C	C	C	C	C	C	C	C	C	C	C	C	C	C	C	C	C	C	C	C	C	C	C	C	C	Y	Y	Y	C	Y	Y	C	C	C	C
chr3	3806133	3.4993	3.1676e-04	0.0940	G	C	G	G	G	G	G	G	G	G	G	G	G	G	G	G	G	G	G	G	G	G	G	S	G	S	G	G	G	S	G	G	G	-	G	S	S	G	G	G	G	G	S	G	G
chr3	3866360	3.0358	9.2083e-04	0.0802	G	A	G	G	G	G	G	G	G	G	G	G	G	G	G	G	G	G	G	G	G	G	R	R	G	R	G	G	G	G	G	G	G	G	G	R	R	R	G	G	R	G	G	G	G
chr3	3952324	3.3050	4.9546e-04	0.0882	G	A	G	G	G	G	G	G	G	G	G	G	G	G	G	G	G	G	G	G	G	G	G	G	G	G	G	G	G	G	G	G	G	G	G	G	R	R	G	R	G	G	G	G	G
chr3	3952435	3.1541	7.0126e-04	0.0837	G	C	G	G	G	G	G	G	G	G	G	G	G	G	G	G	G	G	G	G	G	G	G	G	G	G	G	G	G	G	G	G	G	G	G	G	S	S	G	S	G	G	G	G	G
chr3	3954484	3.0275	9.3871e-04	0.0799	T	C	T	T	Y	T	T	T	T	T	-	T	T	T	T	T	T	T	T	T	T	T	T	T	T	Y	T	T	T	T	T	T	-	T	T	Y	Y	-	T	Y	Y	T	T	T	T
chr3	3954953	3.0675	8.5612e-04	0.0811	G	A	G	G	G	G	G	G	G	G	R	G	G	G	G	G	G	G	G	G	G	G	G	G	G	R	G	G	G	G	G	R	G	-	R	R	R	R	G	R	R	G	G	G	G
chr3	3978650	3.6724	2.1263e-04	0.0991	T	A	T	T	T	T	T	T	T	T	T	T	T	T	T	T	T	T	T	T	T	T	T	T	T	T	T	T	T	T	T	T	T	W	T	W	W	W	T	A	W	T	W	T	T
chr3	3989183	3.1359	7.3126e-04	0.0832	G	C	G	G	G	G	G	G	G	G	S	G	G	G	G	G	G	G	G	G	G	G	G	S	G	S	G	G	G	G	G	G	G	G	G	G	S	S	G	S	C	G	S	G	G
chr3	4042998	3.0826	8.2687e-04	0.0816	T	C	T	T	T	T	T	T	T	T	T	T	T	T	T	T	T	T	T	T	T	T	T	T	T	T	T	T	T	T	T	T	Y	Y	Y	T	Y	T	T	Y	Y	T	T	T	T
chr3	4103485	3.7683	1.7049e-04	0.1020	C	T	C	C	C	C	C	C	C	C	C	C	C	C	C	C	C	C	C	C	C	C	C	C	C	C	C	C	C	C	C	C	Y	C	C	C	C	C	Y	Y	Y	C	C	Y	C
chr3	4162033	4.4752	3.3483e-05	0.1228	C	T	C	Y	C	Y	Y	C	C	C	C	C	C	C	C	C	C	Y	C	C	C	C	Y	Y	C	Y	Y	C	C	Y	Y	C	Y	Y	C	Y	Y	C	Y	T	C	Y	C	Y	Y
chr3	4393414	3.9435	1.1390e-04	0.1072	G	A	G	G	G	G	G	G	G	G	R	G	G	G	G	G	G	R	G	G	G	G	G	-	G	R	R	G	G	G	G	G	G	R	G	R	R	R	G	R	A	G	R	G	R
chr3	4446773	3.4077	3.9113e-04	0.0913	C	T	C	C	C	C	C	C	C	C	C	C	C	C	C	C	C	C	C	C	C	C	C	C	C	C	C	C	C	C	C	C	-	C	Y	C	Y	Y	C	Y	C	C	C	C	C
chr3	4456588	3.0746	8.4223e-04	0.0813	A	G	A	A	A	A	A	A	A	A	A	A	A	A	A	A	-	A	A	A	A	A	R	G	A	G	A	A	A	A	A	R	A	A	R	A	R	A	A	G	A	A	A	A	A
chr3	4460237	3.1181	7.6190e-04	0.0826	G	A	G	G	G	G	G	G	G	G	G	G	G	G	G	G	G	G	G	G	G	G	G	G	G	G	G	G	G	G	G	G	G	R	G	G	G	R	G	G	G	G	G	G	G
chr3	4461564	3.1914	6.4359e-04	0.0848	C	T	C	C	C	C	C	C	C	C	C	C	C	C	C	C	C	C	C	C	C	C	C	C	C	C	C	C	C	C	C	C	-	Y	C	-	Y	Y	C	T	Y	C	C	C	Y
chr3	4486296	3.3815	4.1544e-04	0.0905	C	G	C	C	C	S	S	C	C	C	C	C	C	C	C	C	C	C	C	C	C	C	C	S	C	-	C	C	C	C	C	C	S	C	C	S	C	C	C	S	C	C	C	C	C
chr3	4548913	3.3751	4.2160e-04	0.0903	G	A	G	G	G	G	G	G	G	G	R	G	G	G	G	G	G	R	G	G	G	G	G	R	G	R	R	G	G	R	G	G	G	R	R	G	R	R	G	G	G	G	G	G	G
chr3	4565162	3.0412	9.0951e-04	0.0803	A	G	A	A	A	A	A	A	A	A	A	A	A	A	A	A	A	A	A	A	A	A	A	-	A	A	A	A	A	A	A	A	A	-	R	A	R	R	R	R	A	A	A	R	A
chr3	4869357	3.5509	2.8127e-04	0.0955	C	T	C	Y	C	C	C	C	C	C	C	C	C	C	C	C	C	C	C	C	C	C	C	C	C	C	C	C	C	C	Y	C	C	C	C	C	C	Y	Y	Y	C	Y	C	Y	C
chr3	4871534	3.4915	3.2250e-04	0.0937	C	T	C	C	C	C	C	C	C	C	C	C	C	C	C	C	C	C	C	C	C	C	Y	C	C	C	C	C	C	C	C	C	C	Y	C	C	C	Y	C	Y	-	C	C	C	C
chr3	4871537	3.0733	8.4461e-04	0.0813	A	G	A	A	A	A	A	A	A	A	A	A	A	A	A	A	A	A	A	A	A	A	R	R	A	R	A	A	A	R	A	R	A	R	A	A	A	R	A	R	A	A	A	A	G
chr3	5034034	3.8016	1.5790e-04	0.1030	A	G	A	A	A	A	A	A	A	A	A	A	A	A	A	A	A	A	A	A	A	A	A	A	A	A	A	A	A	A	A	A	A	A	A	A	R	R	A	R	R	A	-	A	A
chr3	5085963	3.1604	6.9121e-04	0.0839	A	G	A	R	A	A	A	A	A	A	A	A	A	A	A	A	A	A	A	A	A	A	A	A	A	A	A	A	A	A	A	R	R	R	-	A	-	R	A	R	R	R	A	A	R
chr3	5156170	4.5928	2.5539e-05	0.1262	C	T	C	Y	C	C	C	C	C	C	Y	C	C	C	C	C	C	C	C	C	C	C	C	C	C	C	C	C	Y	C	C	Y	C	Y	C	Y	Y	Y	C	T	T	Y	Y	C	C
chr4	86754	3.2565	5.5396e-04	0.0867	C	A	C	C	C	C	C	C	C	C	C	C	C	C	C	C	C	C	C	C	C	C	C	M	C	-	C	M	C	C	C	C	C	C	-	C	C	C	C	C	C	C	C	C	C
chr4	492101	3.0811	8.2963e-04	0.0815	C	T	C	C	C	C	C	C	C	C	C	C	C	C	C	C	C	C	C	C	C	C	C	-	C	C	C	C	Y	Y	C	Y	Y	C	C	C	C	C	C	C	Y	C	Y	C	C
chr4	492233	3.0660	8.5898e-04	0.0811	G	A	G	G	G	G	G	G	G	G	G	G	G	G	G	G	G	G	G	G	G	G	G	G	G	G	G	G	A	G	G	R	R	G	G	G	G	G	G	R	R	G	R	G	G
chr4	492242	3.9212	1.1988e-04	0.1065	G	A	G	G	G	G	G	G	G	G	G	G	G	G	G	G	G	G	G	G	G	G	G	G	G	G	G	G	R	G	G	R	R	G	G	G	G	G	G	R	R	G	R	G	G
chr4	519630	3.0154	9.6508e-04	0.0796	C	T	C	C	C	C	C	C	C	C	C	C	C	C	C	C	C	C	C	C	C	C	C	C	C	C	C	C	Y	Y	C	C	Y	C	C	C	C	C	C	Y	C	C	Y	C	C
chr4	555643	3.4773	3.3319e-04	0.0933	T	A	T	T	T	T	T	T	T	T	T	T	T	T	T	T	T	T	T	T	T	T	T	-	T	T	T	T	W	T	T	-	W	W	W	T	T	W	T	W	W	T	W	W	T
chr4	560245	3.0397	9.1262e-04	0.0803	T	C	T	T	Y	C	C	T	T	T	T	T	T	T	T	T	T	C	T	T	T	T	Y	Y	T	Y	C	Y	Y	T	Y	T	T	T	T	T	T	T	T	T	T	T	T	T	T
chr4	566712	3.5473	2.8360e-04	0.0954	G	C	G	G	G	G	G	G	G	G	G	G	G	G	G	G	G	G	G	G	G	G	G	G	G	G	G	G	G	G	G	G	-	G	G	G	G	S	G	S	S	G	S	G	S
chr4	844909	3.1459	7.1461e-04	0.0834	A	G	A	A	A	A	A	A	A	A	R	A	A	A	A	A	A	A	A	A	A	A	A	A	A	A	A	A	A	A	A	A	-	R	-	A	R	R	A	R	A	A	A	A	R
chr4	856396	3.9555	1.1079e-04	0.1075	G	C	G	G	G	G	G	G	G	G	G	G	G	G	G	G	G	G	G	G	G	G	G	G	G	G	G	G	G	G	G	G	G	G	G	G	S	S	G	S	G	G	G	G	G
chr4	858164	3.1464	7.1383e-04	0.0835	C	T	C	C	C	C	C	C	C	C	C	C	C	C	C	C	C	C	C	C	C	C	C	-	C	C	C	C	C	C	C	C	Y	C	C	C	Y	C	C	Y	C	C	C	C	C
chr4	988599	4.1870	6.5015e-05	0.1143	G	A	G	G	R	G	G	G	G	G	G	G	G	G	G	G	G	G	G	G	G	G	G	G	G	G	G	G	G	G	G	G	G	R	G	G	G	G	G	G	G	G	G	G	R
chr4	994410	3.0390	9.1419e-04	0.0803	C	A	-	C	M	C	C	C	C	C	C	C	C	C	C	C	C	C	C	C	C	C	C	-	C	C	C	C	M	M	C	M	M	-	C	C	M	M	M	A	C	C	C	M	C
chr4	994664	3.6841	2.0698e-04	0.0995	A	T	A	A	W	A	A	A	A	A	A	A	A	A	A	A	A	A	A	A	A	A	A	-	A	A	A	A	W	W	A	W	W	W	A	A	W	W	W	T	A	A	A	W	W
chr4	1050972	3.2521	5.5967e-04	0.0866	G	A	G	R	G	G	G	G	G	G	G	G	G	G	G	G	G	G	G	G	G	G	R	G	G	G	G	G	G	G	G	G	R	A	G	R	R	R	G	R	R	R	G	G	A
chr4	1126518	3.0551	8.8081e-04	0.0807	T	C	T	T	T	T	T	T	T	T	T	T	T	T	T	T	T	T	T	T	T	T	T	Y	T	Y	T	T	T	Y	T	T	-	T	T	T	Y	Y	T	T	T	T	T	T	T
chr4	1132096	3.3483	4.4842e-04	0.0895	A	G	A	A	A	A	A	A	A	R	R	A	R	A	A	A	A	A	A	A	A	A	A	-	R	A	A	A	A	A	A	A	R	A	-	A	R	A	A	G	A	A	A	A	A
chr4	1136348	3.0111	9.7481e-04	0.0794	T	C	T	T	T	T	T	T	Y	T	Y	T	T	T	T	Y	Y	T	T	Y	Y	Y	T	Y	T	Y	T	T	T	T	T	T	-	T	T	T	Y	Y	T	C	C	T	T	T	T
chr4	1149685	3.0527	8.8583e-04	0.0807	C	T	C	C	C	C	C	C	C	C	C	C	C	C	C	C	C	C	C	C	C	C	C	C	C	-	C	C	C	C	C	C	C	C	C	C	C	Y	C	T	C	C	C	C	C
chr4	1150562	3.7014	1.9888e-04	0.1000	G	A	G	G	G	G	G	G	G	G	G	G	G	G	G	G	G	G	G	G	G	G	G	G	G	G	G	G	G	G	G	G	G	-	G	G	R	R	G	A	G	G	G	G	G
chr4	1151276	3.6644	2.1655e-04	0.0989	C	A	C	C	C	C	C	C	C	C	C	C	C	C	C	C	C	C	C	C	C	C	C	C	C	C	C	C	C	C	C	C	C	M	C	C	C	M	C	A	C	-	C	C	C
chr4	1232451	4.1509	7.0646e-05	0.1133	T	C	T	Y	T	Y	Y	T	T	T	T	T	T	T	T	T	T	T	T	T	T	T	T	-	T	T	T	T	Y	Y	C	T	T	Y	Y	C	Y	Y	Y	C	C	Y	T	Y	Y
chr4	1272733	3.3884	4.0885e-04	0.0907	G	A	G	A	G	G	G	G	G	G	G	G	G	G	G	G	G	G	G	G	G	-	G	R	G	R	G	G	G	G	G	G	G	G	G	G	R	G	G	R	G	R	G	G	G
chr4	1272781	3.5590	2.7607e-04	0.0958	G	C	G	C	G	G	G	G	G	G	G	G	G	G	G	G	G	G	G	G	G	G	G	-	G	G	G	G	G	G	G	G	G	G	G	G	S	G	G	C	G	S	G	G	G
chr4	1595374	3.1260	7.4812e-04	0.0829	A	G	A	A	A	R	R	A	A	A	A	A	A	A	A	A	A	A	A	A	A	A	A	A	A	A	A	R	A	A	A	A	A	A	R	A	R	A	R	R	A	A	A	R	A
chr4	1625487	3.2387	5.7712e-04	0.0862	T	C	T	T	Y	Y	Y	T	T	T	T	T	T	T	T	T	T	Y	T	T	T	T	T	T	T	T	Y	T	Y	T	T	T	T	T	T	T	T	Y	T	C	T	T	T	T	T
chr4	1633635	3.4823	3.2936e-04	0.0935	G	A	G	G	G	G	G	G	G	G	G	G	G	G	G	G	G	G	G	G	G	G	G	G	G	G	G	G	R	G	R	G	R	G	G	G	R	R	R	R	G	G	G	R	G
chr4	1673346	3.0642	8.6249e-04	0.0810	A	C	A	M	M	A	A	A	A	A	A	A	A	A	A	A	A	M	A	A	A	A	A	A	A	A	M	M	A	A	M	M	A	A	A	A	A	A	M	A	A	A	A	M	A
chr4	1721912	3.0630	8.6502e-04	0.0810	G	A	G	G	G	G	G	G	G	G	G	G	G	G	G	G	G	G	G	G	G	G	G	G	G	G	G	G	G	G	G	G	G	G	G	R	R	G	G	G	A	G	G	G	-
chr4	1772258	4.2497	5.6267e-05	0.1162	C	G	C	C	C	C	C	C	C	C	C	C	C	C	C	C	C	C	C	C	C	C	C	C	C	C	C	C	C	C	C	C	-	C	S	S	S	S	C	S	S	C	S	C	-
chr4	1962833	3.4745	3.3537e-04	0.0932	C	G	C	C	C	C	C	C	C	C	C	C	C	C	C	C	C	C	C	C	C	C	C	C	C	C	C	C	C	C	C	C	C	C	S	S	C	S	C	S	C	C	S	C	C
chr4	1992606	3.7590	1.7417e-04	0.1017	G	C	G	G	G	G	G	G	G	G	G	G	G	G	G	G	G	G	G	G	G	G	G	S	G	S	G	G	G	S	G	G	G	G	G	G	G	G	G	G	G	G	G	G	G
chr4	2056812	3.4197	3.8046e-04	0.0916	G	A	G	G	G	G	G	G	G	G	G	G	G	G	G	G	G	G	G	G	G	G	G	G	G	G	G	G	G	G	-	G	G	-	R	R	-	R	G	A	G	G	G	G	-
chr4	2056833	3.6587	2.1945e-04	0.0987	C	T	C	C	C	C	C	C	C	C	C	C	C	C	C	C	C	C	C	C	C	C	C	C	C	C	C	C	C	C	C	C	C	Y	Y	Y	Y	Y	C	T	C	C	C	C	-
chr4	2081272	3.0714	8.4843e-04	0.0812	C	T	Y	C	C	C	C	Y	C	Y	Y	Y	Y	Y	Y	C	C	C	Y	C	C	C	C	C	Y	C	C	C	C	T	C	C	C	Y	Y	Y	Y	Y	C	T	T	C	Y	C	C
chr4	2105586	3.0224	9.4974e-04	0.0798	G	A	G	G	G	G	G	G	G	G	G	G	G	G	G	G	G	G	G	G	G	G	G	G	G	G	G	G	G	G	G	G	-	G	R	G	G	R	G	A	R	G	R	G	G
chr4	2105988	4.2227	5.9882e-05	0.1154	G	C	G	G	G	G	G	G	G	G	G	G	G	G	G	G	G	G	G	G	G	G	G	G	G	G	G	G	G	G	G	G	G	G	G	S	S	S	G	C	S	G	S	G	G
chr4	2186792	3.2661	5.4187e-04	0.0870	A	G	A	A	A	A	A	A	A	A	A	A	A	A	A	A	A	A	A	A	A	A	A	A	A	A	A	A	A	A	A	A	R	A	A	A	A	R	A	A	A	A	A	A	A
chr4	2202926	3.6562	2.2068e-04	0.0986	C	G	C	C	C	S	S	C	C	C	C	C	C	C	C	C	C	C	C	C	C	C	C	C	C	C	C	S	C	G	S	C	C	C	C	C	S	S	S	C	C	C	C	S	C
chr4	2228635	3.5573	2.7711e-04	0.0957	G	A	G	G	G	G	G	G	G	G	G	G	G	G	G	G	G	G	G	G	G	G	G	G	G	G	G	G	G	G	G	G	-	R	R	R	G	R	G	R	R	G	R	G	G
chr4	2231846	3.0660	8.5893e-04	0.0811	G	A	G	R	G	G	G	G	G	G	G	G	G	G	G	G	G	R	G	G	G	G	G	G	G	G	R	G	G	G	G	G	G	G	G	G	G	R	G	R	G	G	G	G	G
chr4	2232516	3.4053	3.9331e-04	0.0912	T	C	T	T	T	T	T	T	T	T	T	T	T	T	T	T	T	Y	T	T	T	T	T	Y	T	Y	Y	T	T	T	T	Y	-	T	T	T	Y	T	T	Y	T	T	T	T	T
chr4	2243114	3.4187	3.8129e-04	0.0916	T	G	T	T	T	T	T	T	T	T	T	T	T	T	T	T	T	T	T	T	T	T	T	T	T	T	T	T	T	T	T	T	-	T	T	G	T	K	T	G	K	T	T	T	T
chr4	2249824	3.6891	2.0460e-04	0.0996	G	A	G	G	G	G	G	G	G	G	G	G	G	G	G	G	G	G	G	G	G	G	G	G	G	G	G	G	G	-	G	G	G	R	R	G	G	R	G	R	R	G	R	G	G
chr4	2254475	3.0013	9.9695e-04	0.0791	C	T	C	T	Y	Y	Y	C	C	C	C	C	C	C	C	C	C	Y	C	C	C	C	C	C	C	C	Y	T	T	C	Y	Y	T	Y	C	C	Y	C	Y	C	C	Y	C	Y	Y
chr4	2286114	3.2589	5.5100e-04	0.0868	T	C	T	T	T	T	T	T	T	T	T	T	T	T	T	T	T	T	T	T	T	T	T	T	T	T	T	T	T	T	T	T	T	T	T	Y	T	Y	T	T	T	T	Y	T	T
chr4	2298215	3.0056	9.8718e-04	0.0793	G	A	G	G	G	G	G	G	G	G	G	G	G	G	G	G	G	R	G	G	G	G	G	G	G	G	R	G	G	G	G	G	-	G	G	G	R	R	R	G	R	G	R	R	G
chr4	2317711	3.2819	5.2251e-04	0.0875	C	G	C	C	C	C	C	C	C	C	C	C	C	C	C	C	C	C	C	C	C	C	C	C	C	C	C	C	C	C	C	C	-	C	C	C	S	C	C	S	G	C	C	C	C
chr4	2337900	3.5145	3.0584e-04	0.0944	G	A	G	G	G	G	G	G	G	G	G	G	G	G	G	G	G	G	G	G	G	G	G	G	G	G	G	G	G	G	G	G	G	R	G	G	R	R	G	R	R	G	R	G	G
chr4	2341889	3.2762	5.2939e-04	0.0873	C	T	C	C	C	Y	Y	C	C	C	C	C	C	C	C	C	C	C	C	C	C	C	C	Y	C	Y	C	C	T	C	Y	C	C	C	C	C	C	C	C	T	Y	C	C	C	Y
chr4	2349797	3.2204	6.0202e-04	0.0857	A	G	A	R	G	A	A	A	A	A	A	A	A	A	A	A	A	R	A	A	A	A	G	-	A	A	R	R	A	R	R	A	R	A	A	R	A	A	R	A	A	A	A	R	A
chr4	2364764	3.0446	9.0233e-04	0.0804	T	C	T	T	T	T	T	T	T	T	T	T	T	T	T	T	T	T	T	T	T	T	T	Y	T	Y	T	T	T	T	T	T	Y	Y	T	T	Y	Y	T	Y	Y	T	Y	T	Y
chr4	2375362	3.0169	9.6194e-04	0.0796	C	T	C	C	C	C	C	C	C	C	C	C	C	C	C	C	C	C	C	C	C	C	C	C	C	C	C	C	C	C	C	C	C	-	C	Y	Y	Y	C	Y	T	C	C	C	-
chr4	2452647	3.2715	5.3523e-04	0.0872	T	C	T	T	T	T	T	T	T	T	T	T	T	T	T	T	T	T	T	T	T	T	T	T	T	T	T	T	T	T	T	T	T	Y	-	Y	Y	Y	T	C	Y	T	Y	T	T
chr4	2457605	3.7679	1.7064e-04	0.1020	C	T	C	C	C	C	C	C	C	C	C	C	C	C	C	C	C	C	C	C	C	C	C	C	C	C	C	C	C	C	C	C	-	C	C	C	Y	C	Y	T	Y	C	C	Y	C
chr4	2457608	3.8521	1.4057e-04	0.1044	C	T	C	C	C	C	C	C	C	C	C	C	C	C	C	C	C	C	C	C	C	C	C	Y	C	Y	C	C	C	C	C	C	-	C	C	C	Y	C	Y	T	Y	C	C	Y	C
chr4	2457612	3.7236	1.8897e-04	0.1006	C	T	C	C	C	C	C	C	C	C	C	C	C	C	C	C	C	C	C	C	C	C	C	C	C	C	C	C	C	C	C	C	-	C	C	C	Y	C	Y	T	Y	C	C	Y	C
chr4	2856773	3.9340	1.1641e-04	0.1069	G	A	G	G	G	G	G	G	G	G	G	G	G	G	G	G	G	G	G	G	G	G	G	G	G	G	G	G	G	G	G	G	G	G	R	R	R	R	G	R	R	G	R	G	G
chr4	2882066	3.0995	7.9522e-04	0.0821	T	C	T	T	T	T	T	T	T	T	T	T	T	T	T	T	T	T	T	T	T	T	T	-	T	T	T	T	T	T	T	T	T	T	T	T	T	Y	T	C	Y	T	T	T	T
chr4	2903849	4.4052	3.9333e-05	0.1207	A	G	A	A	A	R	R	A	A	A	A	A	A	A	A	A	A	A	A	A	A	A	A	A	A	A	A	A	R	A	A	A	-	A	A	A	R	A	A	A	A	A	-	A	A
chr4	2924462	3.1283	7.4425e-04	0.0829	C	G	C	C	S	C	C	C	C	C	C	C	C	C	C	C	C	C	C	C	C	C	C	S	C	S	C	C	C	C	S	C	S	S	C	C	S	C	C	S	C	C	C	C	S
chr4	2967511	3.9673	1.0781e-04	0.1079	C	T	-	C	C	C	C	-	C	C	C	C	C	C	C	C	C	C	C	C	C	C	C	C	C	C	C	C	C	C	C	C	C	C	C	C	C	Y	C	C	Y	C	C	C	C
chr4	3046485	3.2867	5.1680e-04	0.0876	G	A	G	G	G	A	A	G	G	G	G	G	G	G	G	G	G	G	G	G	G	G	G	A	G	A	G	G	R	-	R	R	G	-	G	G	G	R	G	A	G	G	G	G	G
chr4	3152003	3.6796	2.0914e-04	0.0993	G	A	G	G	G	G	G	G	G	G	G	G	G	G	G	G	G	G	G	G	G	G	G	G	G	G	G	G	G	G	G	G	G	G	G	R	R	R	G	R	R	G	G	G	-
chr4	3170764	3.0711	8.4900e-04	0.0812	G	A	G	G	A	A	A	G	G	G	G	G	G	G	G	G	G	R	G	G	G	G	A	R	G	R	R	A	R	G	R	R	G	R	G	G	G	R	R	G	G	G	G	R	R
chr4	3176451	3.1187	7.6083e-04	0.0826	C	T	C	C	C	C	C	C	C	C	C	C	C	C	C	C	C	C	C	C	C	C	C	C	C	C	C	C	C	C	C	C	C	Y	Y	C	C	Y	C	Y	C	C	C	C	Y
chr4	3242874	3.2230	5.9843e-04	0.0857	C	G	C	G	G	G	G	C	C	C	C	C	C	C	C	C	C	G	C	C	C	C	G	C	C	-	G	G	G	G	G	G	-	S	C	C	S	C	G	C	C	S	C	G	G
chr4	3318418	3.4676	3.4074e-04	0.0930	G	A	R	R	G	R	R	R	G	R	G	R	R	R	R	G	G	G	R	G	G	G	G	R	R	R	G	G	G	G	G	G	G	R	R	G	G	R	R	R	G	R	G	R	G
chr4	3318577	3.7100	1.9499e-04	0.1002	T	C	T	Y	T	Y	Y	T	T	T	T	T	T	T	T	T	T	T	T	T	T	T	T	Y	T	Y	T	T	T	T	T	T	T	T	T	T	T	Y	T	T	T	Y	T	T	T
chr4	3325919	3.8862	1.2994e-04	0.1055	T	C	T	T	T	T	T	T	T	T	Y	T	T	T	T	T	T	T	T	T	T	T	T	T	T	T	T	T	T	-	T	T	T	T	T	T	Y	Y	T	C	Y	-	T	T	Y
chr4	3353824	3.6148	2.4276e-04	0.0974	C	A	C	C	M	M	M	C	C	C	C	C	C	C	C	C	C	M	C	C	C	C	C	C	C	C	M	M	C	C	C	C	C	M	C	C	C	C	C	C	C	C	C	C	M
chr4	3358961	3.2727	5.3369e-04	0.0872	G	C	G	S	G	G	G	G	G	G	G	G	G	G	G	G	G	G	G	G	G	G	G	S	G	S	G	G	G	G	G	G	G	G	G	G	S	G	G	C	G	G	G	G	G
chr4	3358978	3.2727	5.3369e-04	0.0872	C	T	C	Y	C	C	C	C	C	C	C	C	C	C	C	C	C	C	C	C	C	C	C	Y	C	Y	C	C	C	C	C	C	C	C	C	C	Y	C	C	T	C	C	C	C	C
chr4	3359436	3.6698	2.1389e-04	0.0990	C	T	C	Y	C	C	C	C	C	C	C	C	C	C	C	C	C	Y	C	C	C	C	C	-	C	Y	Y	C	Y	C	C	C	C	C	Y	C	Y	Y	C	Y	C	C	C	C	C
chr4	3379809	3.5587	2.7625e-04	0.0957	G	A	G	G	G	G	G	G	G	G	G	G	G	G	G	G	G	G	G	G	G	G	G	G	G	G	G	G	G	G	G	G	G	G	G	G	R	R	G	R	G	G	G	G	G
chr4	3422745	3.7780	1.6674e-04	0.1023	A	G	A	A	A	A	A	A	A	A	A	A	A	A	A	A	A	A	A	A	A	A	A	R	A	R	A	A	A	A	A	A	A	A	A	R	R	A	A	G	R	A	A	A	A
chr4	3445105	3.0471	8.9726e-04	0.0805	A	C	A	A	A	A	A	A	A	A	A	A	A	A	A	A	A	A	A	A	A	A	A	-	A	A	A	A	A	A	A	A	-	A	A	A	M	M	A	M	A	A	M	A	-
chr4	3544399	3.2915	5.1112e-04	0.0878	A	G	A	A	A	R	R	A	A	A	A	A	A	A	A	A	A	A	A	A	A	A	A	R	A	R	A	A	A	A	A	A	A	A	A	A	R	R	A	R	A	A	R	A	-
chr4	3556199	3.9580	1.1017e-04	0.1076	G	A	G	G	G	G	G	G	G	G	R	G	G	G	G	G	G	G	G	G	G	G	G	G	G	G	G	G	G	G	G	G	R	G	R	G	R	G	G	G	R	G	G	G	G
chr4	3655298	3.2702	5.3673e-04	0.0872	G	A	G	G	G	G	G	G	G	G	G	G	G	G	G	G	G	G	G	G	G	G	G	G	G	G	G	G	G	G	G	G	G	G	G	G	R	R	G	G	G	G	G	G	G
chr4	3701527	3.0027	9.9387e-04	0.0792	C	T	C	C	C	C	C	C	C	C	C	C	C	C	C	C	C	C	C	C	C	C	C	C	C	C	C	C	C	C	C	C	-	C	C	Y	C	Y	C	Y	C	C	C	C	C
chr4	3974750	3.1047	7.8586e-04	0.0822	G	A	G	G	G	G	G	G	G	G	G	G	G	G	G	G	G	G	G	G	G	G	G	R	G	R	G	G	G	G	G	G	G	G	G	R	-	R	G	G	R	G	G	G	G
chr4	4188523	3.0814	8.2909e-04	0.0815	C	T	C	C	C	C	C	C	C	C	Y	C	C	C	C	C	C	C	C	C	C	C	C	C	C	C	C	C	C	C	C	C	-	C	C	C	Y	Y	C	Y	T	C	C	C	C
chr4	4904735	3.4170	3.8282e-04	0.0915	C	T	C	C	C	C	C	C	C	C	C	C	C	C	C	C	C	C	C	C	C	C	C	C	C	C	C	C	C	C	C	C	-	C	C	C	Y	Y	C	T	-	C	C	C	C
chr4	5034408	3.5610	2.7476e-04	0.0958	A	G	A	A	A	R	R	A	A	A	A	A	A	A	A	A	A	A	A	A	A	A	A	A	A	A	A	A	A	R	A	A	A	A	A	A	R	R	R	A	A	A	A	R	A
chr4	5034413	3.8360	1.4590e-04	0.1040	A	T	A	A	A	W	W	A	A	A	A	A	A	A	A	A	A	A	A	A	A	A	A	A	A	A	A	A	A	W	A	A	A	A	A	A	W	W	W	A	A	A	A	W	A
chr4	5034427	3.5717	2.6813e-04	0.0961	A	G	A	A	A	R	R	A	A	A	A	A	A	A	A	A	A	A	A	A	A	A	A	A	A	A	A	A	A	R	A	A	A	A	A	A	R	R	R	A	A	A	R	R	A
chr4	5034713	3.3150	4.8412e-04	0.0885	T	C	T	Y	T	Y	Y	T	T	T	T	T	T	T	T	T	T	T	T	T	T	T	T	T	T	T	T	T	T	Y	T	T	Y	T	Y	Y	Y	Y	Y	T	Y	Y	T	Y	T
chr4	5034735	3.2467	5.6662e-04	0.0865	T	C	T	T	T	Y	Y	T	T	T	T	T	T	T	T	T	T	T	T	T	T	T	T	T	T	T	T	T	T	Y	T	T	Y	T	T	T	Y	Y	-	T	T	T	T	Y	T
chr4	5034762	3.6405	2.2881e-04	0.0982	G	A	G	R	G	R	R	G	G	G	G	G	G	G	G	G	G	G	G	G	G	G	G	G	G	G	G	G	G	R	G	G	R	G	R	R	R	R	-	G	R	R	G	R	G
chr4	5034765	3.6405	2.2881e-04	0.0982	A	G	A	R	A	R	R	A	A	A	A	A	A	A	A	A	A	A	A	A	A	A	A	A	A	A	A	A	A	R	A	A	R	A	R	R	R	R	-	A	R	R	A	R	A
chr4	5035708	3.2352	5.8179e-04	0.0861	A	T	A	A	A	A	A	A	A	A	A	A	A	A	A	A	A	A	A	A	A	A	W	A	A	A	-	A	A	A	A	A	A	A	A	A	W	W	A	T	A	A	A	A	A
chr4	5051701	4.6106	2.4512e-05	0.1267	A	G	A	A	A	A	A	A	A	A	R	A	A	A	A	A	A	A	A	A	A	A	A	R	A	R	A	R	A	A	R	A	R	A	A	R	R	R	A	G	G	A	A	A	A
chr4	5052009	3.2855	5.1815e-04	0.0876	A	T	A	W	A	A	A	A	W	A	W	A	A	A	A	W	W	A	A	W	W	W	A	A	A	A	A	A	W	A	A	A	A	A	A	A	A	W	A	W	A	W	A	A	A
chr4	5052655	5.4831	3.2877e-06	0.1519	G	A	G	G	G	G	G	G	G	G	G	G	G	G	G	G	G	G	G	-	G	G	G	G	G	G	G	G	G	G	G	G	G	G	G	G	G	R	G	R	G	G	G	G	G
chr4	5141692	3.3598	4.3676e-04	0.0898	G	A	G	G	G	G	G	G	G	G	G	G	G	G	G	G	G	G	G	G	G	G	G	-	G	G	G	G	G	G	G	G	R	R	G	R	G	R	-	R	G	G	G	R	R
chr4	5141695	3.0031	9.9293e-04	0.0792	A	G	A	A	A	A	A	A	A	A	A	A	A	A	A	A	A	A	A	A	A	A	A	-	A	A	A	A	A	A	A	A	-	R	A	R	A	R	A	R	A	A	A	A	R
chr4	5339959	3.0720	8.4717e-04	0.0812	G	A	G	G	G	G	G	G	G	G	G	G	G	G	G	G	G	G	G	G	G	G	G	G	G	G	G	G	G	G	G	G	G	G	G	G	G	G	G	G	G	G	G	G	G
chr4	5462853	3.1536	7.0211e-04	0.0837	G	A	G	G	G	G	G	G	G	G	G	G	G	G	G	G	G	G	G	G	G	G	G	G	G	G	G	G	G	G	G	G	-	G	R	G	G	R	G	R	G	G	G	G	G
chr5	1454860	3.9279	1.1807e-04	0.1067	T	C	T	T	T	T	T	T	T	T	T	T	T	T	T	T	T	T	T	T	T	T	T	T	T	T	T	T	T	T	T	-	T	T	T	T	Y	T	-	T	T	T	T	Y	T
chr5	1457825	3.9985	1.0035e-04	0.1088	C	T	C	Y	C	C	C	C	C	C	C	C	C	C	C	C	C	C	C	C	C	C	C	C	C	C	C	C	C	C	C	C	-	C	C	C	Y	C	C	Y	C	Y	C	C	C
chr5	1529827	3.7387	1.8250e-04	0.1011	C	G	C	S	C	C	C	C	C	C	C	C	C	C	C	C	C	C	C	C	C	C	C	C	C	C	C	C	S	C	C	C	C	C	C	C	S	S	C	S	S	S	C	C	C
chr5	1537021	3.8391	1.4484e-04	0.1041	G	A	G	R	G	G	G	G	G	G	G	G	G	G	G	G	G	G	G	G	G	G	G	G	G	G	G	G	G	G	R	G	-	G	G	G	G	G	G	G	G	R	G	G	G
chr5	1958694	3.3541	4.4244e-04	0.0897	A	G	A	A	A	A	A	A	A	A	R	A	A	A	A	A	A	A	A	A	A	A	A	A	A	A	A	A	A	A	A	A	A	A	A	A	R	R	A	R	R	A	A	A	A
chr5	2431930	3.0158	9.6426e-04	0.0796	G	A	G	G	G	G	G	G	G	G	R	G	-	G	G	G	G	G	G	G	G	G	G	G	G	G	G	G	G	G	G	G	G	G	G	-	R	G	G	R	G	G	R	G	G
chr5	2479729	3.2602	5.4935e-04	0.0869	G	A	G	G	-	G	G	G	G	G	G	G	G	G	G	G	G	G	G	G	G	G	G	G	G	G	G	G	R	R	G	G	G	-	R	-	R	R	G	R	G	G	R	G	R
chr5	2720802	3.5504	2.8161e-04	0.0955	T	C	T	T	T	Y	Y	T	T	T	Y	T	T	T	T	T	T	T	T	T	T	T	T	Y	T	Y	T	T	T	T	T	Y	Y	-	Y	T	T	Y	Y	Y	T	Y	T	Y	T
chr5	2720838	3.2456	5.6810e-04	0.0864	T	C	T	T	T	T	T	T	T	T	Y	T	T	T	T	T	T	T	T	T	T	T	T	Y	T	Y	T	T	T	T	T	T	Y	T	Y	T	T	Y	Y	Y	T	T	T	Y	T
chr5	2720839	3.1908	6.4445e-04	0.0848	C	A	C	C	C	M	M	C	C	C	M	C	C	C	C	C	C	C	C	C	C	C	C	M	C	M	C	C	C	C	C	M	M	C	M	C	C	M	M	M	C	C	C	M	C
chr5	2830436	3.6269	2.3609e-04	0.0978	C	T	C	C	C	C	C	C	C	C	Y	C	C	C	C	C	C	C	C	C	C	C	C	C	C	C	C	C	C	C	C	C	C	C	Y	Y	Y	-	C	Y	T	C	C	C	C
chr5	2830531	3.2452	5.6859e-04	0.0864	C	T	C	C	C	C	C	C	C	C	Y	C	C	C	C	C	C	C	C	C	C	C	C	C	C	C	C	C	C	C	C	C	C	C	Y	Y	-	Y	C	Y	T	C	C	C	C
chr5	2830579	4.0566	8.7776e-05	0.1105	G	A	G	G	G	G	G	G	G	G	R	G	G	G	G	G	G	G	G	G	G	G	G	G	G	G	G	G	G	-	G	G	G	G	R	R	R	R	G	R	A	G	G	G	G
chr5	2830713	3.4090	3.8993e-04	0.0913	C	T	C	C	C	C	C	C	C	C	Y	C	C	C	C	C	C	C	C	C	C	C	C	C	C	C	C	C	C	-	C	C	C	C	Y	Y	Y	Y	C	Y	T	C	C	C	C
chr5	2831007	3.5216	3.0091e-04	0.0946	T	C	T	T	T	-	T	T	T	T	Y	T	T	T	T	T	T	T	T	T	T	T	T	T	T	T	T	T	T	T	T	T	T	-	Y	Y	Y	Y	T	Y	C	T	Y	T	T
chr5	2843582	4.3113	4.8832e-05	0.1180	C	T	C	C	C	C	C	-	C	C	Y	C	C	C	C	C	C	C	C	C	C	C	C	C	C	C	C	C	C	C	Y	C	C	-	C	Y	Y	Y	C	Y	Y	C	Y	C	C
chr5	2857800	3.1408	7.2303e-04	0.0833	A	T	A	W	A	A	A	A	A	A	A	A	A	A	A	A	A	A	A	A	A	A	A	A	A	A	A	A	A	A	A	A	A	A	-	-	W	W	A	T	A	A	W	A	A
chr5	2858033	3.1526	7.0370e-04	0.0836	A	C	A	M	A	A	A	A	A	A	A	A	A	A	A	A	A	A	A	A	A	A	A	A	A	A	A	A	A	A	A	A	A	A	M	A	M	M	A	C	A	A	A	A	A
chr5	2858073	3.4934	3.2105e-04	0.0938	C	T	C	Y	C	C	C	C	C	C	C	C	C	C	C	C	C	C	C	C	C	C	C	Y	C	Y	C	C	C	C	C	C	C	C	Y	C	C	Y	C	T	C	C	C	C	C
chr5	2876684	3.0483	8.9485e-04	0.0805	G	A	G	G	G	G	G	G	G	G	R	G	G	G	G	G	G	G	G	G	G	G	G	R	G	R	G	G	G	G	G	G	G	G	R	R	R	R	R	R	G	G	G	R	G
chr5	3001528	3.1295	7.4208e-04	0.0830	T	C	T	Y	T	Y	Y	T	T	T	T	T	T	T	T	T	T	T	T	T	T	T	T	T	T	T	T	T	T	T	T	T	T	-	T	Y	Y	Y	Y	Y	T	Y	T	Y	T
chr5	3023454	3.8452	1.4281e-04	0.1042	T	C	T	T	T	T	T	T	T	T	T	T	T	T	T	T	T	T	T	T	T	T	T	T	T	T	T	T	T	T	T	T	Y	T	T	Y	Y	Y	T	C	T	T	T	T	T
chr5	3026046	3.2511	5.6088e-04	0.0866	C	T	C	C	C	C	C	C	C	C	Y	C	C	C	C	C	C	C	C	C	C	C	C	Y	C	Y	C	C	C	C	C	C	C	Y	Y	C	Y	Y	C	T	Y	C	Y	C	Y
chr5	3263347	4.0182	9.5905e-05	0.1094	G	T	G	G	G	G	G	G	G	G	-	G	G	G	G	G	G	G	G	G	G	G	G	K	G	K	G	G	G	G	G	G	G	K	G	G	K	K	G	T	G	G	G	G	K
chr5	3263430	3.7716	1.6922e-04	0.1021	G	A	G	G	G	G	G	G	G	G	G	G	G	G	G	G	G	G	G	G	G	G	G	R	G	R	G	G	G	G	G	G	G	R	G	G	R	R	G	A	G	G	G	G	R
chr5	3263482	3.4893	3.2414e-04	0.0937	C	T	C	C	C	C	C	C	C	C	C	C	C	C	C	C	C	C	C	C	C	C	C	Y	C	Y	C	C	C	C	C	C	-	Y	C	C	Y	Y	C	T	C	C	C	C	Y
chr5	3263544	3.2422	5.7259e-04	0.0863	G	A	G	G	G	G	G	G	G	G	G	G	G	G	G	G	G	G	G	G	G	G	G	R	G	R	-	G	G	-	G	G	-	R	G	G	G	R	G	A	G	G	G	G	R
chr5	3263900	3.2765	5.2911e-04	0.0873	C	A	C	C	C	C	C	C	C	C	C	C	C	C	C	C	C	C	C	C	C	C	C	M	C	M	C	C	C	C	C	C	-	M	C	C	-	M	C	A	C	C	C	C	M
chr5	3274124	3.3132	4.8613e-04	0.0884	C	T	C	C	C	C	C	C	C	C	C	C	C	C	C	C	C	C	C	C	C	C	Y	Y	C	Y	C	C	C	C	C	C	C	C	C	C	Y	Y	C	Y	C	C	C	C	C
chr5	3274230	3.0321	9.2873e-04	0.0800	A	G	A	A	A	A	A	A	A	A	R	A	A	A	A	A	A	A	A	A	A	A	A	R	A	R	A	A	A	-	R	A	A	A	A	A	R	R	A	R	A	A	R	A	A
chr5	3275460	3.6456	2.2614e-04	0.0983	A	T	A	A	A	A	A	A	A	A	A	A	A	A	A	A	A	A	A	A	A	A	W	W	A	W	A	A	A	A	A	A	A	W	A	A	W	W	A	A	A	A	A	A	W
chr5	3275512	3.0951	8.0333e-04	0.0819	C	T	C	C	C	C	C	C	C	C	C	C	C	C	C	C	C	C	C	C	C	C	Y	-	C	Y	C	C	C	C	C	-	C	T	C	C	Y	Y	C	C	C	C	C	C	Y
chr5	3345008	3.0855	8.2123e-04	0.0816	C	T	C	Y	C	C	C	C	C	C	C	C	C	C	C	C	C	C	C	C	C	C	C	C	C	C	C	C	C	C	Y	C	C	C	Y	C	Y	Y	Y	Y	Y	C	C	Y	C
chr5	3352062	3.0402	9.1162e-04	0.0803	G	A	G	R	G	G	G	G	G	G	G	G	G	G	G	G	G	G	G	G	G	G	G	G	G	G	G	R	G	G	G	G	-	G	G	G	G	R	G	A	A	R	G	G	R
chr5	3353358	3.0576	8.7569e-04	0.0808	A	G	A	G	A	A	A	A	A	A	A	A	A	A	A	A	A	R	A	A	A	A	A	R	A	R	R	A	R	-	R	G	R	A	R	A	R	R	R	R	G	R	A	R	A
chr5	3512303	3.6211	2.3927e-04	0.0976	C	G	C	C	C	C	C	C	C	C	C	C	C	C	C	C	C	C	C	C	C	C	C	C	C	-	C	C	C	C	C	C	C	C	C	S	C	S	C	G	G	C	S	C	C
chr5	3512776	3.3247	4.7349e-04	0.0888	C	T	C	C	C	C	C	C	C	C	C	C	C	C	C	C	C	C	C	C	C	C	C	Y	C	Y	C	C	C	C	C	C	C	C	C	C	Y	Y	C	T	Y	C	C	C	C
chr5	3514418	4.7143	1.9306e-05	0.1298	C	T	C	C	C	C	C	C	C	C	C	C	C	C	C	C	C	C	C	C	C	C	C	C	C	C	C	C	Y	C	C	C	C	Y	C	Y	C	Y	C	Y	C	C	C	C	C
chr5	3565435	3.1174	7.6313e-04	0.0826	A	T	A	A	A	A	W	A	A	A	A	A	A	A	A	A	A	A	A	A	A	A	W	W	A	W	A	A	A	A	W	W	-	W	A	A	W	W	A	W	A	A	A	A	W
chr5	3569705	3.2049	6.2394e-04	0.0852	A	G	A	A	A	A	A	A	A	A	A	A	A	A	A	A	A	R	A	A	A	A	A	A	A	A	R	A	A	A	A	A	A	A	A	A	R	R	A	R	A	A	A	A	-
chr5	3632295	3.3766	4.2019e-04	0.0903	C	A	C	C	C	C	C	C	C	C	M	C	C	C	C	C	C	C	C	C	C	C	C	-	C	C	C	C	C	C	C	C	C	C	M	C	M	M	C	M	M	C	M	C	C
chr5	3633181	3.0268	9.4013e-04	0.0799	A	G	A	A	A	A	A	A	A	A	R	A	A	A	A	A	A	A	A	A	A	A	A	A	A	A	A	A	A	A	A	A	A	R	R	A	R	R	A	R	R	A	R	A	R
chr5	3735839	3.1228	7.5369e-04	0.0828	C	A	C	C	C	C	C	C	C	C	C	C	C	C	C	C	C	M	C	C	C	C	M	M	C	M	M	C	C	C	C	C	C	-	C	C	M	M	M	A	C	C	C	M	A
chr5	3735842	3.1228	7.5369e-04	0.0828	C	T	C	C	C	C	C	C	C	C	C	C	C	C	C	C	C	Y	C	C	C	C	Y	Y	C	Y	Y	C	C	C	C	C	C	-	C	C	Y	Y	Y	T	C	C	C	Y	T
chr5	3735848	3.3057	4.9469e-04	0.0882	C	T	C	C	C	C	C	C	C	C	C	C	C	C	C	C	C	Y	C	C	C	C	Y	Y	C	Y	Y	C	C	C	C	C	C	-	C	C	Y	Y	Y	T	C	C	C	Y	-
chr5	3735863	4.9503	1.1211e-05	0.1366	G	A	G	G	G	G	G	G	G	G	G	G	G	G	G	G	G	R	G	G	G	G	R	R	G	R	R	G	G	G	R	G	R	-	G	G	R	R	R	A	G	G	G	R	-
chr5	3735869	3.1960	6.3673e-04	0.0849	C	T	C	C	C	C	C	C	C	C	C	C	C	C	C	C	C	Y	C	C	C	C	Y	Y	C	Y	Y	C	C	C	C	C	C	-	-	C	Y	Y	Y	T	C	C	Y	Y	-
chr5	3735872	4.3193	4.7936e-05	0.1182	A	C	A	A	A	A	A	A	A	A	A	A	A	A	A	A	A	M	A	A	A	A	M	M	A	M	M	A	A	A	A	A	A	-	A	A	M	M	M	C	A	A	A	M	-
chr5	3840387	3.4742	3.3560e-04	0.0932	G	A	G	G	G	G	G	G	G	G	R	G	G	G	G	G	G	G	G	G	G	G	G	G	G	G	G	G	R	G	R	R	G	-	R	G	R	R	R	R	R	G	R	R	R
chr5	3857298	4.3729	4.2375e-05	0.1198	A	C	A	A	A	A	A	A	A	A	M	A	A	A	A	A	A	A	A	A	A	A	A	A	A	A	A	A	A	-	M	A	A	A	A	A	M	M	A	C	M	A	A	A	A
chr5	3857302	3.8259	1.4932e-04	0.1037	C	T	C	C	C	C	C	C	C	C	Y	C	C	C	C	C	C	C	C	C	C	C	C	C	C	C	C	C	C	-	Y	C	C	C	C	Y	Y	Y	C	T	Y	C	Y	C	C
chr5	3857308	3.7659	1.7142e-04	0.1019	T	C	T	T	T	T	T	T	T	T	Y	T	T	T	T	T	T	T	T	T	T	T	T	T	T	T	T	T	T	-	Y	T	T	T	T	Y	Y	Y	T	C	Y	T	Y	T	-
chr5	3861283	3.0435	9.0470e-04	0.0804	G	C	G	G	G	G	G	G	G	G	G	G	G	G	G	G	G	G	G	G	G	G	G	G	G	G	G	G	S	-	G	G	G	S	G	G	G	S	G	S	S	G	G	G	S
chr5	4200201	5.6055	2.4800e-06	0.1554	T	C	T	T	T	T	T	T	T	T	T	T	T	T	T	T	T	Y	T	T	T	T	T	C	T	Y	Y	T	T	C	Y	T	T	T	-	T	T	Y	Y	C	T	T	T	Y	T
chr5	4216055	4.0283	9.3681e-05	0.1097	G	A	G	G	G	G	G	G	G	G	G	G	G	G	G	G	G	G	G	G	G	G	G	R	G	R	G	G	G	G	G	G	G	R	G	G	G	G	G	G	G	G	G	G	R
chr5	4232484	3.6956	2.0158e-04	0.0998	G	A	-	G	G	G	G	G	G	G	G	G	G	G	G	G	G	G	G	G	G	G	G	G	G	G	G	G	R	G	G	G	G	G	G	G	R	R	G	R	G	G	G	G	G
chr5	4268073	3.0917	8.0971e-04	0.0818	T	C	Y	T	T	T	T	Y	T	Y	T	Y	Y	Y	Y	T	T	T	Y	T	T	T	Y	-	Y	T	T	Y	Y	-	Y	T	T	Y	Y	C	T	Y	Y	C	Y	T	T	Y	Y
chr5	4362015	3.0360	9.2051e-04	0.0802	C	T	C	C	C	C	C	C	C	C	C	C	C	C	C	C	C	Y	C	C	C	C	C	Y	C	Y	Y	C	C	C	C	C	C	C	Y	C	Y	C	C	Y	Y	C	C	C	C
chr5	4371667	3.2903	5.1252e-04	0.0878	G	A	G	G	G	R	R	G	G	G	G	G	G	G	G	G	G	R	G	G	G	G	G	A	G	R	R	G	G	G	G	R	R	G	G	G	R	R	G	G	G	G	G	G	G
chr5	4371684	3.3196	4.7913e-04	0.0886	A	G	A	A	A	R	R	A	A	A	A	A	A	A	A	A	A	R	A	A	A	R	A	G	A	R	R	A	A	-	A	R	R	A	A	A	R	R	A	A	A	A	A	A	A
chr5	4395439	3.2994	5.0191e-04	0.0880	C	T	C	C	C	C	C	C	C	C	C	C	C	C	C	C	C	C	C	C	C	C	C	C	C	C	C	C	C	C	C	C	C	C	C	C	Y	Y	C	C	Y	C	Y	C	C
chr5	4481489	4.4037	3.9474e-05	0.1207	A	G	A	A	A	A	A	A	A	A	A	A	A	A	A	A	A	A	A	A	A	A	A	A	A	A	A	A	A	A	R	A	-	A	A	R	R	R	A	G	A	A	R	A	A
chr6	545019	4.6626	2.1747e-05	0.1282	A	G	A	A	A	A	A	A	A	A	A	A	A	A	A	A	A	A	A	A	A	A	A	R	A	R	A	A	R	R	A	A	A	A	A	A	A	A	A	G	A	A	A	A	A
chr6	545022	5.0215	9.5175e-06	0.1387	A	G	A	A	A	A	A	A	A	A	A	A	A	A	A	A	A	A	A	A	A	A	A	R	A	R	A	A	R	R	A	A	A	A	A	A	A	A	A	G	A	A	A	A	A
chr6	545196	3.7730	1.6864e-04	0.1021	C	G	C	C	C	C	C	C	C	C	C	C	C	C	C	C	C	C	C	C	C	C	C	S	C	S	C	C	-	S	C	C	C	C	C	S	C	C	C	G	C	C	C	C	C
chr6	725954	3.1762	6.6652e-04	0.0844	G	A	G	G	G	G	G	G	G	G	G	G	G	G	G	G	G	G	G	G	G	G	G	R	G	R	G	R	G	G	-	G	-	R	G	G	R	G	G	G	R	G	G	G	R
chr6	748510	3.3999	3.9821e-04	0.0910	T	C	-	T	T	T	T	T	T	T	T	T	-	T	T	T	T	T	T	T	T	T	T	Y	T	Y	T	T	Y	T	-	T	Y	T	T	Y	T	T	Y	T	T	T	T	Y	T
chr6	803602	3.0259	9.4212e-04	0.0799	G	C	G	G	G	G	G	G	G	G	G	G	G	G	G	G	G	G	G	G	G	G	G	S	G	S	G	G	S	G	C	G	-	G	S	S	G	G	G	S	G	G	G	G	G
chr6	1208093	3.0073	9.8331e-04	0.0793	C	G	G	G	S	G	G	G	S	G	G	G	G	G	G	S	S	G	G	S	S	S	S	G	G	G	G	C	G	G	G	G	G	G	S	G	G	G	G	G	S	G	G	G	G
chr6	1280520	3.9277	1.1810e-04	0.1067	T	A	T	T	T	T	T	T	T	T	T	T	T	T	T	T	T	T	T	T	T	T	T	T	T	T	T	T	T	T	T	T	-	T	T	T	T	W	T	W	W	T	T	T	T
chr6	1322583	3.2022	6.2772e-04	0.0851	C	T	C	C	C	C	C	Y	C	-	C	Y	Y	C	Y	C	C	C	C	C	C	C	C	C	-	C	C	C	C	C	C	C	C	Y	C	C	C	C	C	Y	C	C	C	C	C
chr6	1401550	3.3265	4.7155e-04	0.0888	G	C	G	G	S	G	G	G	G	G	G	G	G	G	G	G	G	G	G	G	G	G	G	G	G	G	G	G	G	G	-	G	G	G	S	G	S	G	G	S	G	G	G	G	G
chr6	1416207	3.7222	1.8960e-04	0.1006	G	A	G	G	G	G	G	G	G	G	G	G	G	G	G	G	G	G	G	G	G	G	G	R	G	R	G	G	G	G	G	G	G	R	G	G	G	G	R	R	G	G	G	R	R
chr6	1416237	3.9126	1.2229e-04	0.1062	A	G	A	A	A	A	A	A	A	A	A	A	A	A	A	A	A	A	A	A	A	A	A	A	A	A	A	A	A	A	A	A	A	R	A	A	A	R	R	R	A	A	A	R	R
chr6	1416317	4.8062	1.5623e-05	0.1324	T	C	T	T	T	T	T	T	T	T	T	T	T	T	T	T	T	T	T	T	T	T	T	T	T	T	T	T	T	T	T	T	T	Y	T	T	-	Y	Y	Y	T	T	T	Y	Y
chr6	1416324	3.7892	1.6248e-04	0.1026	A	G	A	A	A	A	A	A	A	A	A	A	A	A	A	A	A	A	A	A	A	A	A	A	A	A	A	A	A	A	A	A	A	R	A	A	-	R	R	R	A	A	A	R	R
chr6	1416352	3.4812	3.3024e-04	0.0934	A	G	A	A	A	A	A	A	A	A	A	A	A	A	A	A	A	A	A	A	A	A	A	A	A	A	A	A	A	A	A	A	A	R	A	A	A	R	R	R	A	A	A	R	R
chr6	1837394	3.3135	4.8583e-04	0.0884	A	G	A	R	A	A	A	A	A	A	A	A	A	A	A	A	A	A	A	A	A	A	A	A	A	A	A	A	A	A	A	A	A	R	A	A	R	R	A	A	A	A	A	A	R
chr6	1861882	3.7739	1.6831e-04	0.1021	T	A	T	T	T	W	W	T	T	T	T	T	T	T	T	-	T	T	T	T	T	T	T	W	T	W	T	T	W	T	T	T	T	T	T	T	T	T	T	W	T	T	T	T	T
chr6	1882555	3.4304	3.7119e-04	0.0919	T	C	Y	T	T	T	T	Y	T	Y	T	Y	Y	Y	Y	T	T	T	Y	T	T	T	T	T	Y	T	T	T	Y	T	T	T	T	Y	T	Y	Y	Y	T	C	C	T	T	T	Y
chr6	1899349	3.0313	9.3040e-04	0.0800	C	T	C	Y	C	C	C	C	C	C	C	C	C	C	C	C	C	C	C	C	C	C	C	C	C	C	C	C	C	C	Y	C	C	C	C	Y	C	Y	C	Y	-	C	C	C	C
chr6	1907126	3.9307	1.1729e-04	0.1068	G	A	G	G	G	G	G	G	G	G	G	G	G	G	G	G	G	G	G	G	G	G	R	R	G	R	G	G	G	G	G	G	G	G	G	R	G	R	G	R	G	G	R	G	G
chr6	1964361	3.5804	2.6280e-04	0.0964	C	G	C	C	C	S	S	C	C	C	C	C	C	C	C	C	C	C	C	C	C	C	C	C	C	C	C	C	S	C	C	C	S	S	C	C	S	S	S	S	S	C	C	S	S
chr6	2044730	3.1709	6.7467e-04	0.0842	T	C	T	T	Y	T	T	T	T	T	T	T	T	T	T	T	T	T	T	T	T	T	T	-	T	C	T	T	Y	T	Y	T	Y	T	Y	Y	Y	Y	Y	Y	Y	T	T	Y	T
chr6	2044865	3.1801	6.6058e-04	0.0845	G	A	G	G	G	G	G	G	G	G	G	G	G	G	G	G	G	G	G	G	G	G	G	-	G	R	G	G	R	G	G	G	R	G	G	G	R	R	G	G	G	G	G	G	G
chr6	2044918	3.2310	5.8745e-04	0.0860	C	T	C	C	Y	C	C	C	C	C	C	C	C	C	C	C	C	C	C	C	C	C	C	T	C	T	C	C	Y	C	Y	C	Y	C	C	C	Y	Y	Y	C	C	C	C	Y	C
chr6	2044925	3.5431	2.8634e-04	0.0953	A	C	A	A	M	A	A	A	A	A	A	A	A	A	A	A	A	A	A	A	A	A	A	C	A	C	A	A	M	A	M	A	M	A	A	A	M	M	M	A	A	A	A	M	A
chr6	2044940	3.9945	1.0127e-04	0.1087	C	G	C	C	-	C	C	C	C	C	C	C	C	C	C	C	C	C	C	C	C	C	C	G	C	G	C	C	S	C	S	C	S	C	C	C	S	S	S	C	C	C	C	S	C
chr6	2044947	4.1346	7.3348e-05	0.1128	G	A	G	G	G	G	G	G	G	G	G	G	G	G	G	G	G	G	G	G	G	G	G	A	G	A	G	G	R	G	R	G	R	G	G	G	R	R	R	G	G	G	G	R	G
chr6	2044955	3.6468	2.2551e-04	0.0984	C	T	C	C	C	C	C	C	C	C	C	C	C	C	C	C	C	C	C	C	C	C	C	T	C	T	C	C	Y	C	Y	C	Y	C	C	C	Y	Y	Y	C	C	C	C	Y	C
chr6	2044976	3.9945	1.0127e-04	0.1087	C	T	C	C	-	C	C	C	C	C	C	C	C	C	C	C	C	C	C	C	C	C	C	T	C	T	C	C	Y	C	Y	C	Y	C	C	C	Y	Y	Y	C	C	C	C	Y	C
chr6	2044997	3.5816	2.6207e-04	0.0964	G	A	G	G	-	G	G	G	G	G	G	G	G	G	G	G	G	G	G	G	G	G	G	A	G	A	G	G	R	G	G	G	R	G	G	G	R	-	R	G	G	G	G	R	G
chr6	2044999	3.3173	4.8164e-04	0.0886	G	A	G	G	-	G	G	G	G	G	G	G	G	G	G	G	G	G	G	G	G	G	G	A	G	A	G	G	R	G	G	G	R	G	G	G	R	G	R	G	G	G	G	R	G
chr6	2045001	3.1739	6.7011e-04	0.0843	A	G	A	A	-	A	A	A	A	A	A	A	A	A	A	A	A	A	A	A	A	A	A	G	A	G	A	A	R	A	A	A	R	A	A	A	R	A	R	A	A	A	A	R	A
chr6	2045174	3.3030	4.9776e-04	0.0881	G	A	G	G	R	G	G	G	G	G	G	G	G	G	G	G	G	G	G	G	G	G	G	A	G	A	G	G	R	G	G	G	G	G	G	G	G	R	R	G	G	G	G	R	G
chr6	2349945	3.0012	9.9723e-04	0.0791	A	G	A	A	A	A	A	A	A	A	A	A	A	A	A	A	A	A	A	A	A	A	A	R	A	R	A	A	A	A	R	A	A	A	A	A	R	R	A	R	A	A	A	A	A
chr6	2411121	3.3702	4.2641e-04	0.0901	G	A	G	G	G	G	G	G	G	G	R	G	G	G	G	G	G	G	G	G	G	G	G	R	G	G	G	G	G	G	R	G	G	G	G	G	R	R	G	G	R	G	G	G	G
chr6	2434140	3.5798	2.6314e-04	0.0964	G	A	G	G	G	G	G	G	G	G	R	G	G	G	G	G	G	G	G	G	G	G	G	G	G	G	G	G	G	G	G	G	G	G	-	R	G	R	G	A	R	G	G	G	G
chr6	2550028	3.8983	1.2640e-04	0.1058	C	T	C	C	C	C	C	C	C	C	C	C	C	C	C	C	C	Y	C	C	C	C	C	C	C	C	Y	C	C	C	C	C	C	C	Y	C	Y	Y	C	T	Y	C	T	C	-
chr6	2596388	3.0399	9.1219e-04	0.0803	G	A	G	G	G	G	G	G	G	G	G	G	G	G	G	G	G	G	G	G	G	G	G	R	G	R	G	G	G	G	R	G	G	G	G	G	G	G	G	R	R	G	G	G	G
chr6	2629709	3.1486	7.1016e-04	0.0835	A	G	A	A	A	A	A	A	A	A	A	A	A	A	A	A	A	R	A	A	A	A	A	A	A	A	R	A	A	A	A	A	A	A	A	R	R	R	A	R	R	A	A	A	A
chr6	2889451	3.1392	7.2581e-04	0.0832	C	T	C	C	C	C	C	C	C	C	C	C	C	C	C	C	C	C	C	C	C	C	C	C	C	C	C	C	C	C	C	C	C	C	C	T	C	Y	C	Y	T	C	Y	C	C
chr6	2969834	3.0659	8.5917e-04	0.0811	A	C	A	A	A	A	A	A	A	A	M	A	A	A	A	A	A	A	A	A	A	A	M	-	A	A	A	A	A	A	A	A	-	M	A	C	A	M	A	C	M	A	M	A	A
chr6	2994027	3.0002	9.9954e-04	0.0791	A	G	A	A	A	A	A	A	A	A	R	A	A	A	A	A	A	A	A	A	A	A	A	A	A	A	A	A	A	A	A	A	A	A	A	R	R	A	A	G	R	A	R	A	A
chr6	2994091	3.5729	2.6739e-04	0.0962	G	A	G	G	G	G	G	G	G	G	R	G	G	G	G	G	G	G	G	G	G	G	G	-	G	G	G	G	G	G	G	G	G	G	G	R	R	G	G	A	R	G	R	G	G
chr6	2994793	3.4288	3.7254e-04	0.0919	G	A	G	G	G	G	G	G	G	G	R	G	G	G	G	G	G	R	G	G	G	G	G	G	G	-	R	G	G	G	G	G	G	-	R	G	G	G	G	A	R	G	R	G	G
chr6	3022336	3.9497	1.1227e-04	0.1073	G	A	G	G	G	G	G	G	G	G	G	G	G	G	G	G	G	G	G	G	G	G	G	G	G	G	G	G	G	G	G	G	G	R	G	R	R	G	G	A	R	G	G	G	-
chr6	3042818	3.3901	4.0727e-04	0.0907	G	T	G	K	G	G	G	G	G	G	G	G	G	G	G	G	G	G	G	G	G	G	K	-	G	G	G	-	G	G	G	G	G	K	-	G	G	G	G	T	K	K	K	G	G
chr6	3043393	3.0313	9.3039e-04	0.0800	C	T	C	Y	C	C	C	C	C	C	Y	C	C	C	C	C	C	Y	C	C	C	C	C	Y	C	Y	Y	C	C	C	C	C	C	C	Y	Y	Y	C	C	T	Y	Y	T	C	C
chr6	3096443	3.0872	8.1809e-04	0.0817	G	A	G	G	G	G	G	G	G	G	R	G	G	G	G	G	G	G	G	G	G	G	G	G	G	G	G	G	G	G	G	G	G	R	G	R	G	G	G	R	R	G	G	G	R
chr6	3096677	3.2323	5.8577e-04	0.0860	G	A	G	R	G	G	G	G	G	G	R	G	G	G	G	G	G	G	G	G	G	G	G	G	G	G	G	G	R	G	G	G	G	R	R	G	G	R	G	R	R	R	G	G	G
chr6	3128691	3.0271	9.3961e-04	0.0799	C	T	C	C	C	C	C	C	C	C	C	C	C	C	C	C	C	C	C	C	C	C	C	C	C	C	C	C	C	Y	C	C	C	Y	C	Y	C	Y	C	Y	C	C	C	C	C
chr6	3339324	3.3072	4.9296e-04	0.0883	C	T	C	Y	C	C	C	C	C	C	C	C	C	C	C	C	C	C	C	C	C	C	Y	C	C	C	C	C	Y	C	C	-	C	C	Y	T	Y	C	Y	Y	C	Y	C	Y	C
chr6	3520237	3.4278	3.7341e-04	0.0919	G	A	G	G	G	G	G	G	G	G	R	G	G	G	G	G	G	G	G	G	G	G	G	G	G	G	G	G	G	G	G	G	G	G	G	R	G	G	G	R	G	G	G	G	G
chr6	3853355	3.6902	2.0408e-04	0.0997	C	T	C	C	C	C	C	C	C	C	Y	C	C	C	C	C	C	C	C	C	C	C	C	C	C	C	C	C	Y	C	C	C	-	C	-	Y	Y	Y	C	Y	C	C	C	C	-
chr6	3996029	3.2187	6.0434e-04	0.0856	A	G	A	A	A	A	A	A	A	A	G	A	-	-	A	A	A	A	A	A	A	A	A	A	A	-	A	A	A	A	R	A	-	A	A	A	R	R	R	A	R	A	R	R	A
chr6	4074489	3.6142	2.4308e-04	0.0974	C	T	C	C	C	C	C	C	C	C	C	C	C	C	C	C	C	C	C	C	C	C	C	C	C	C	C	C	Y	C	C	C	-	Y	C	Y	Y	Y	C	Y	C	C	C	C	Y
chr6	4298713	3.0229	9.4873e-04	0.0798	C	T	C	C	C	C	C	C	C	C	Y	C	C	C	C	C	C	C	C	C	C	C	C	C	C	C	C	C	C	C	C	C	-	C	C	C	C	Y	C	T	C	C	C	C	C
chr6	4540596	3.7991	1.5883e-04	0.1029	C	G	C	C	C	C	C	C	C	C	C	C	C	C	C	C	C	C	C	C	C	C	C	S	C	S	C	C	S	C	C	C	C	C	C	C	-	S	S	S	C	C	C	S	C
chr6	4541715	3.5920	2.5587e-04	0.0967	A	G	A	A	A	A	A	A	A	A	A	A	A	A	A	A	A	A	A	A	A	A	A	A	A	A	A	A	A	A	A	A	A	R	A	A	R	A	A	G	A	A	A	A	R
chr7	74165	3.0892	8.1433e-04	0.0818	T	G	T	T	T	T	T	T	T	T	T	T	T	T	T	T	T	T	T	T	T	T	T	T	T	T	T	T	T	T	T	T	T	T	T	T	K	K	T	T	T	T	T	T	T
chr7	765122	4.0905	8.1196e-05	0.1115	T	C	-	T	T	T	T	T	T	T	Y	T	T	T	T	T	T	T	T	T	T	T	T	T	T	T	T	T	T	T	T	T	T	Y	T	T	Y	T	T	C	Y	T	T	T	T
chr7	849369	3.1786	6.6282e-04	0.0844	A	C	A	A	A	A	A	A	A	A	M	A	A	A	A	A	A	A	A	A	A	A	A	A	A	A	A	A	A	A	A	A	A	-	M	M	M	-	A	C	C	A	M	A	A
chr7	849396	3.7011	1.9904e-04	0.1000	G	A	G	G	G	G	G	G	G	G	R	G	G	G	G	G	G	G	G	G	G	G	G	G	G	G	G	G	G	G	G	G	R	-	R	R	R	R	G	A	A	G	R	G	G
chr7	849529	3.0878	8.1696e-04	0.0817	G	A	G	G	G	G	G	G	G	G	R	G	G	G	G	G	G	G	G	G	G	G	G	-	G	G	G	G	G	G	G	G	G	G	R	R	R	R	G	A	A	G	R	G	G
chr7	973290	3.0056	9.8725e-04	0.0793	C	T	C	C	C	C	C	-	C	C	Y	C	C	C	C	C	C	C	C	C	C	C	C	-	C	C	C	C	C	C	C	C	C	C	C	Y	Y	Y	C	Y	Y	C	C	C	C
chr7	1174863	3.6213	2.3918e-04	0.0976	G	C	G	G	G	G	G	G	G	G	G	G	G	G	G	G	G	G	G	G	G	G	G	G	G	G	G	G	G	G	G	G	G	G	S	G	G	S	G	S	G	G	G	G	G
chr7	1204021	4.7447	1.8000e-05	0.1306	C	A	C	M	C	C	C	C	C	C	C	C	C	C	C	C	C	C	C	C	C	C	C	-	C	C	C	C	C	C	C	C	C	C	C	C	M	M	C	A	M	C	C	C	C
chr7	1217479	3.3199	4.7869e-04	0.0886	T	C	T	T	T	Y	Y	T	T	T	T	T	T	T	T	T	T	T	T	T	T	T	Y	T	T	T	T	T	T	Y	T	T	T	-	T	Y	Y	Y	T	Y	Y	T	C	T	Y
chr7	1268067	3.1989	6.3253e-04	0.0850	C	T	C	C	C	C	C	C	C	C	C	C	C	C	C	C	C	C	C	C	C	C	C	C	C	C	C	C	C	C	C	C	C	C	Y	Y	Y	Y	C	Y	C	C	C	C	C
chr7	1318413	3.2226	5.9894e-04	0.0857	G	C	G	G	S	S	S	G	G	G	G	G	G	G	G	G	G	G	G	G	G	G	C	G	G	G	G	S	G	G	G	S	G	G	G	G	G	G	S	G	G	G	G	S	G
chr7	1318489	3.1611	6.9000e-04	0.0839	C	T	C	C	Y	-	Y	C	C	C	C	C	C	C	C	C	C	C	C	C	C	C	T	C	C	C	C	Y	C	C	C	Y	-	C	C	C	C	C	Y	C	C	C	C	Y	C
chr7	1341849	3.1407	7.2334e-04	0.0833	G	A	G	R	G	R	R	G	G	G	G	G	G	G	G	G	G	G	G	G	G	G	G	G	G	R	G	G	G	R	G	G	G	G	G	R	G	R	G	R	G	R	G	G	G
chr7	1342188	4.1290	7.4308e-05	0.1126	C	T	C	C	C	C	Y	C	C	C	C	C	C	C	C	C	C	C	C	C	C	C	C	Y	C	C	C	C	C	Y	C	C	C	C	C	Y	C	Y	C	Y	C	C	C	C	C
chr7	1399392	3.5391	2.8897e-04	0.0952	C	T	C	C	C	C	C	C	C	C	C	C	C	C	C	C	C	C	C	C	C	C	C	C	C	C	C	C	Y	C	C	C	C	C	Y	C	C	Y	C	Y	T	C	C	C	C
chr7	1520380	3.0836	8.2489e-04	0.0816	G	A	G	G	G	R	R	G	G	G	G	G	G	G	G	G	G	G	G	G	G	G	G	R	G	R	G	G	G	G	R	G	R	G	G	G	G	G	G	G	G	G	G	G	G
chr7	1609223	3.1426	7.2004e-04	0.0834	A	G	A	A	A	R	R	A	A	A	R	A	A	A	A	A	A	A	A	A	A	A	A	R	A	R	A	A	R	R	A	A	A	R	A	A	R	A	A	R	R	A	A	A	R
chr7	1715289	4.0761	8.3929e-05	0.1111	G	A	G	R	G	G	G	G	G	G	G	G	G	G	G	G	G	G	G	G	G	G	G	G	G	G	G	G	G	G	G	G	G	G	G	G	G	R	G	R	G	R	R	G	G
chr7	1718861	3.0410	9.0988e-04	0.0803	C	G	C	C	C	C	C	C	C	C	C	C	C	C	C	C	C	S	C	C	C	C	C	S	C	S	S	C	S	G	C	C	C	S	C	S	C	S	C	S	S	C	S	C	S
chr7	1718862	3.0818	8.2827e-04	0.0815	T	A	T	T	T	T	T	T	T	T	T	T	T	T	T	T	T	W	T	T	T	T	T	W	T	W	W	T	W	A	T	T	T	W	T	W	T	W	T	W	W	T	W	T	W
chr7	1838508	3.1781	6.6351e-04	0.0844	T	C	T	T	T	T	T	T	T	T	T	T	T	T	T	T	T	T	T	T	T	T	T	T	T	T	T	T	Y	T	T	T	T	T	Y	T	T	Y	T	C	T	T	T	T	T
chr7	1903481	3.1776	6.6430e-04	0.0844	G	A	G	R	G	G	G	G	G	G	G	G	G	G	G	G	G	G	G	G	G	G	G	R	G	R	G	G	G	R	G	G	G	G	G	G	R	G	G	G	G	R	G	G	G
chr7	1928689	3.9802	1.0466e-04	0.1082	A	G	A	R	A	A	A	A	A	A	A	A	A	A	A	A	A	-	A	A	A	A	R	R	A	R	-	A	-	A	R	R	A	R	A	A	R	R	A	R	R	A	A	A	R
chr7	1931820	3.1688	6.7798e-04	0.0841	C	G	G	G	G	G	G	G	S	G	G	G	G	G	G	S	S	G	G	S	S	S	G	G	G	G	G	G	G	G	G	G	-	G	S	G	G	S	G	S	G	S	G	G	-
chr7	1953493	3.1495	7.0870e-04	0.0836	A	C	A	M	A	A	A	A	A	A	A	A	A	A	A	A	A	A	A	A	A	A	A	A	A	A	A	A	A	A	A	A	M	A	A	A	M	A	M	A	A	M	A	M	A
chr7	2077567	3.3620	4.3451e-04	0.0899	G	A	G	G	G	G	G	G	G	G	G	G	G	G	G	G	G	R	G	G	G	G	G	R	G	R	R	G	R	G	R	G	R	G	G	G	R	R	R	R	G	G	R	R	G
chr7	2150910	4.0817	8.2859e-05	0.1112	A	G	A	A	A	A	A	A	A	A	A	A	A	A	A	A	A	A	A	A	A	A	A	A	A	A	A	A	A	A	A	R	A	A	A	A	R	A	A	R	A	A	A	A	A
chr7	2150933	4.0817	8.2859e-05	0.1112	G	A	G	G	G	G	G	G	G	G	G	G	G	G	G	G	G	G	G	G	G	G	G	G	G	G	G	G	G	G	G	R	G	G	G	G	R	G	G	R	G	G	G	G	G
chr7	2150935	4.6586	2.1949e-05	0.1281	A	G	A	A	A	R	R	A	A	A	A	A	A	A	A	A	A	A	A	A	A	A	A	A	A	A	A	A	A	A	A	R	A	A	A	A	R	A	A	R	A	A	A	A	A
chr7	2150954	4.2127	6.1281e-05	0.1151	C	T	C	C	C	C	C	C	C	C	C	C	C	C	C	C	C	C	C	C	C	C	C	C	C	C	C	C	C	C	Y	Y	C	C	C	C	Y	C	C	Y	C	C	C	C	C
chr7	2151435	4.4342	3.6800e-05	0.1216	A	G	A	A	A	A	A	A	A	A	A	A	A	A	A	A	A	A	A	A	A	A	A	-	A	A	A	A	A	R	A	R	A	A	A	A	R	A	A	R	A	A	A	A	-
chr7	2151437	4.1409	7.2290e-05	0.1130	G	T	G	G	G	G	G	G	G	G	G	G	G	G	G	G	G	G	G	G	G	G	G	-	G	G	G	G	G	G	G	K	G	G	G	G	K	G	G	K	G	G	G	G	G
chr7	2151483	3.2532	5.5826e-04	0.0866	T	C	T	T	T	T	T	T	T	T	T	T	T	T	T	T	T	T	T	T	T	T	T	-	T	T	T	T	T	T	T	Y	T	T	T	T	-	T	T	Y	T	T	T	T	T
chr7	2151563	3.5988	2.5186e-04	0.0969	G	A	G	G	G	R	R	G	G	G	G	G	G	G	G	G	G	G	G	G	G	G	G	G	G	G	G	G	G	G	G	R	G	G	G	G	R	G	G	R	G	G	G	G	G
chr7	2151569	4.0468	8.9780e-05	0.1102	C	A	C	C	C	C	C	C	C	C	C	C	C	C	C	C	C	C	C	C	C	C	C	C	C	C	C	C	C	C	C	M	C	C	C	C	M	C	C	M	C	C	C	C	C
chr7	2151590	4.1248	7.5032e-05	0.1125	C	G	C	C	C	C	C	C	C	C	C	C	C	C	C	C	C	C	C	C	C	C	C	C	C	C	C	C	C	C	C	S	C	C	C	C	S	C	C	S	C	C	C	C	C
chr7	2151617	4.1143	7.6863e-05	0.1122	T	A	T	T	T	T	T	T	T	T	T	T	T	T	T	T	T	T	T	T	T	T	T	T	T	T	T	T	T	T	T	W	T	T	T	T	W	T	T	W	T	T	T	T	T
chr7	2151640	4.1143	7.6863e-05	0.1122	G	T	G	G	G	G	G	G	G	G	G	G	G	G	G	G	G	G	G	G	G	G	G	G	G	G	G	G	G	G	G	K	G	G	G	G	K	G	G	K	G	G	G	G	G
chr7	2151659	4.5697	2.6936e-05	0.1255	C	T	C	C	C	Y	Y	C	C	C	C	C	C	C	C	C	C	C	C	C	C	C	C	Y	C	Y	C	C	C	C	C	Y	C	C	C	C	Y	C	C	T	Y	C	C	C	C
chr7	2151744	3.2058	6.2261e-04	0.0852	C	A	C	C	C	C	C	C	C	C	C	C	C	C	C	C	C	C	C	C	C	C	C	C	C	C	C	C	C	C	C	M	C	C	C	C	M	C	C	M	C	C	C	C	C
chr7	2325041	3.2470	5.6620e-04	0.0865	G	A	G	G	G	G	G	G	G	G	R	G	G	G	G	G	G	G	G	G	G	G	G	G	G	G	G	G	G	G	G	G	G	G	R	R	R	R	G	R	G	G	G	G	-
chr7	2348980	3.0735	8.4425e-04	0.0813	C	T	C	C	C	C	C	C	C	C	C	C	C	C	C	C	C	C	C	C	C	C	C	C	C	C	C	C	C	C	C	C	C	Y	Y	C	C	Y	C	T	Y	C	C	C	C
chr7	2379576	3.0148	9.6649e-04	0.0795	T	C	T	T	T	T	T	T	T	T	Y	T	T	T	-	T	T	T	T	T	T	T	T	T	T	T	T	T	T	T	T	T	T	T	Y	Y	T	Y	T	C	Y	T	T	T	T
chr7	2406961	3.3151	4.8403e-04	0.0885	C	T	C	C	C	C	C	C	C	C	C	C	C	C	C	C	C	C	C	C	C	C	C	C	C	C	C	C	C	C	C	C	C	C	C	C	Y	Y	C	Y	Y	C	C	C	C
chr7	2407255	3.3765	4.2028e-04	0.0903	C	T	C	C	C	C	C	C	C	C	C	C	C	C	C	C	C	C	C	C	C	C	C	C	C	C	C	C	C	C	C	C	C	C	Y	C	Y	C	C	Y	Y	C	C	C	C
chr7	2407264	3.5291	2.9573e-04	0.0949	T	C	T	T	T	T	T	T	T	T	T	T	T	T	T	T	T	T	T	T	T	T	T	T	T	T	T	T	T	T	T	T	T	T	Y	T	Y	T	T	Y	Y	T	T	T	T
chr7	2429328	3.3408	4.5628e-04	0.0893	C	T	C	C	C	C	C	C	C	C	C	C	C	C	C	C	C	C	C	C	C	C	C	Y	C	Y	C	C	C	C	Y	C	Y	C	C	C	C	C	C	C	C	C	C	C	C
chr7	2470917	3.0661	8.5887e-04	0.0811	T	C	C	C	C	C	C	C	Y	C	C	C	C	C	C	Y	Y	C	C	Y	Y	Y	C	-	C	C	C	C	C	C	C	C	C	C	T	T	Y	Y	C	T	T	Y	Y	C	C
chr7	2588071	3.1926	6.4184e-04	0.0848	C	T	C	C	C	C	C	C	C	C	Y	C	C	C	C	C	C	C	C	C	C	C	C	-	C	C	C	C	C	C	C	C	C	C	C	Y	Y	C	C	Y	C	C	C	C	C
chr7	2606804	3.3133	4.8606e-04	0.0884	T	C	T	T	T	T	T	T	T	T	Y	T	T	T	T	T	T	T	T	T	T	T	T	T	T	T	T	T	T	T	T	T	T	-	-	T	Y	Y	T	C	Y	T	Y	T	Y
chr7	2612948	3.8385	1.4506e-04	0.1040	T	G	G	G	G	G	G	G	K	G	G	G	G	G	G	K	K	G	G	K	K	K	G	G	G	G	G	G	G	G	G	G	G	K	K	K	K	K	G	T	K	K	G	G	-
chr7	2617865	3.4123	3.8697e-04	0.0914	G	A	G	G	G	G	G	G	G	G	G	G	G	G	G	G	G	G	G	G	G	G	G	G	G	G	G	G	G	G	G	G	-	G	R	G	R	R	G	R	R	G	R	G	G
chr7	2625664	3.1159	7.6582e-04	0.0826	G	A	G	G	G	G	G	G	G	G	G	G	G	G	G	G	G	G	G	G	G	G	G	G	G	G	G	G	G	G	G	G	G	G	R	R	R	R	G	R	R	G	G	G	G
chr7	2627252	3.7640	1.7217e-04	0.1018	G	A	G	G	G	G	G	G	G	G	R	G	G	G	G	G	G	G	G	G	G	G	G	G	G	G	G	G	G	G	G	G	G	G	R	R	R	R	G	A	R	G	G	G	G
chr7	2630992	3.0669	8.5717e-04	0.0811	T	C	T	T	T	T	T	T	T	T	Y	T	T	T	T	T	T	T	T	T	T	T	T	-	T	T	T	T	T	T	T	T	T	T	Y	C	Y	Y	T	C	C	T	Y	T	T
chr7	2636249	3.0266	9.4050e-04	0.0799	T	C	T	T	T	T	T	-	T	T	Y	T	T	T	T	T	T	T	T	T	T	T	T	T	T	T	T	T	T	T	T	T	T	T	Y	Y	Y	Y	T	Y	C	T	T	T	T
chr7	2728390	3.1204	7.5781e-04	0.0827	T	C	T	T	T	T	T	T	T	T	-	T	T	T	T	T	T	T	T	T	T	T	T	T	T	T	T	T	T	T	T	T	T	Y	Y	C	Y	Y	T	C	C	T	T	T	Y
chr7	2758020	3.1797	6.6115e-04	0.0845	T	C	T	T	T	T	T	T	T	T	Y	T	T	T	T	T	T	T	T	T	T	T	T	T	T	T	T	T	T	T	T	T	T	T	T	Y	Y	Y	T	Y	Y	T	T	T	T
chr7	2764945	3.0507	8.8971e-04	0.0806	G	A	G	G	G	G	G	G	G	G	G	G	G	G	G	G	G	G	G	G	G	G	G	R	G	R	G	G	G	G	G	G	G	G	R	G	R	R	G	R	G	G	G	G	G
chr7	2823803	3.1303	7.4075e-04	0.0830	C	T	C	C	C	C	C	C	C	C	C	C	C	C	C	C	C	C	C	C	C	C	Y	Y	C	Y	C	C	Y	Y	C	C	C	Y	Y	C	Y	C	Y	C	C	C	C	Y	-
chr7	2836334	3.1925	6.4187e-04	0.0848	T	C	T	T	T	T	T	T	T	T	T	T	T	T	T	T	T	T	T	T	T	T	T	T	T	T	T	T	T	T	T	T	T	Y	Y	T	Y	Y	T	C	T	T	Y	T	Y
chr7	2921808	3.0451	9.0142e-04	0.0804	A	G	A	A	A	A	A	A	A	A	R	A	A	A	A	A	A	A	A	A	A	A	A	A	A	A	A	A	A	A	A	A	A	A	R	A	R	R	A	R	A	A	R	A	A
chr7	2970604	3.3811	4.1580e-04	0.0905	A	G	A	A	G	A	A	A	A	A	A	A	A	A	A	A	A	A	A	A	A	A	R	A	A	A	A	R	A	A	A	R	R	R	A	A	R	R	A	A	A	A	A	A	R
chr7	2993996	3.2260	5.9428e-04	0.0858	G	A	G	G	R	R	R	G	G	G	G	G	G	G	G	G	G	R	G	G	G	G	R	G	G	G	R	A	R	G	A	A	G	-	G	G	G	G	R	G	G	G	G	R	A
chr7	3035663	3.1888	6.4744e-04	0.0847	A	G	A	A	R	R	R	A	A	A	A	A	A	A	A	A	A	A	A	A	A	A	R	A	A	A	A	R	G	A	R	R	A	A	A	A	A	A	R	A	A	A	A	R	A
chr7	3117351	3.3566	4.3990e-04	0.0897	G	A	G	G	G	G	G	G	G	G	R	G	G	G	G	G	G	G	G	G	G	G	G	-	G	G	G	G	G	R	G	G	-	G	G	R	R	R	G	R	R	G	R	G	-
chr7	3314910	3.2135	6.1159e-04	0.0855	C	T	C	C	C	C	C	C	C	C	C	C	C	C	C	C	C	C	C	C	C	C	C	-	C	C	C	C	C	C	C	C	C	C	C	Y	Y	C	C	Y	T	C	C	C	C
chr7	3353864	3.3121	4.8744e-04	0.0884	C	T	C	C	C	C	C	C	C	C	C	C	C	C	C	C	C	C	C	C	C	C	C	C	C	C	C	C	C	C	C	C	C	C	C	C	Y	Y	C	Y	Y	C	C	C	C
chr7	3354469	3.2998	5.0145e-04	0.0880	C	T	C	C	C	C	C	C	C	C	C	C	C	C	C	C	C	C	C	C	C	C	C	-	C	C	C	C	C	C	C	C	C	C	C	C	Y	Y	C	Y	T	C	C	C	C
chr7	3354679	3.0575	8.7598e-04	0.0808	C	T	C	C	C	C	C	C	C	C	C	C	C	C	C	C	C	C	C	C	C	C	C	C	C	C	C	C	C	C	C	C	C	C	C	C	Y	Y	C	Y	Y	C	C	C	Y
chr7	3354822	3.2740	5.3215e-04	0.0873	C	T	T	T	T	T	T	T	Y	T	T	T	T	T	T	Y	Y	T	T	Y	Y	Y	T	T	T	T	T	T	T	T	T	T	T	T	Y	T	Y	Y	T	Y	Y	Y	T	T	-
chr7	3382911	4.4680	3.4043e-05	0.1226	G	A	G	G	G	G	G	G	G	G	R	G	G	G	G	G	G	G	G	G	G	G	G	R	G	R	G	G	G	G	G	G	G	G	G	R	R	R	G	R	R	G	R	G	G
chr7	3421416	4.1002	7.9395e-05	0.1118	G	C	G	G	G	G	G	G	G	G	S	G	G	G	G	G	G	G	G	G	G	G	G	G	G	G	G	G	G	G	G	G	G	S	G	S	-	S	G	S	G	G	G	G	G
chr7	3426889	3.0427	9.0632e-04	0.0804	C	A	C	C	C	C	C	C	C	C	M	C	C	C	C	C	C	C	C	C	C	C	C	C	C	C	C	C	C	C	C	C	C	M	C	C	C	C	M	M	M	C	C	M	C
chr7	3431648	3.0042	9.9027e-04	0.0792	G	A	G	G	G	G	G	G	G	G	G	G	G	G	G	G	G	G	G	G	G	G	G	R	G	R	G	G	G	R	G	G	G	G	G	G	G	R	G	G	G	G	G	G	G
chr7	3603999	3.1428	7.1982e-04	0.0834	T	C	T	T	T	T	T	T	T	T	T	T	T	T	T	T	T	T	T	T	T	T	T	T	T	T	T	T	T	T	T	T	T	Y	Y	Y	Y	Y	T	Y	T	T	Y	T	T
chr7	3604175	3.3042	4.9639e-04	0.0882	C	T	C	C	C	C	C	C	C	C	Y	C	C	C	C	C	C	C	C	C	C	C	C	C	C	C	C	C	C	C	C	C	C	-	C	Y	Y	Y	C	Y	C	C	C	C	C
chr7	3610275	5.3216	4.7692e-06	0.1473	A	G	A	A	A	A	A	A	A	A	R	A	A	A	A	A	A	A	A	A	A	A	A	A	A	A	A	A	A	A	A	A	A	A	R	R	R	R	A	R	R	A	A	A	-
chr7	3620780	3.5617	2.7434e-04	0.0958	A	G	A	A	A	A	A	A	A	A	A	A	A	A	A	A	A	A	A	A	A	A	A	A	A	A	A	A	A	A	A	A	A	A	A	A	A	R	A	R	R	A	A	A	A
chr7	3627342	4.9140	1.2189e-05	0.1355	G	A	G	G	G	G	G	G	G	G	G	G	G	G	G	G	G	G	G	G	G	G	G	-	G	G	G	G	G	G	G	G	-	G	G	G	R	R	G	R	G	G	G	G	G
chr7	3632609	3.1957	6.3719e-04	0.0849	C	A	C	C	C	C	C	C	C	C	C	C	C	C	C	C	C	C	C	C	C	C	C	C	C	C	C	C	C	C	C	C	C	M	C	C	C	M	C	A	M	C	M	C	-
chr7	3636169	3.0613	8.6834e-04	0.0809	G	A	G	G	G	G	G	G	G	G	G	G	G	G	G	G	G	R	G	G	G	G	G	R	G	R	R	G	G	G	G	R	R	G	G	G	G	G	G	G	G	G	G	G	G
chr7	3646633	3.6394	2.2942e-04	0.0981	T	A	T	T	T	T	T	T	T	T	W	T	T	T	T	T	T	T	T	T	T	T	T	-	T	T	T	T	T	T	W	T	T	T	T	T	-	W	T	W	T	T	T	T	T
chr7	3647572	3.0661	8.5891e-04	0.0811	A	G	A	A	A	A	A	A	A	A	R	A	A	A	A	A	A	R	A	A	A	A	R	A	A	A	R	A	A	A	R	A	A	A	A	-	A	R	A	R	A	A	A	A	A
chr7	3647607	3.4629	3.4439e-04	0.0929	C	T	C	C	C	C	C	C	C	C	Y	C	C	C	-	C	C	C	C	C	C	C	C	C	C	C	C	C	C	C	Y	C	-	C	C	C	C	Y	C	Y	C	C	C	C	C
chr7	3655182	4.3179	4.8097e-05	0.1182	C	T	C	C	C	C	C	C	C	C	C	C	C	C	C	C	C	C	C	C	C	C	C	C	C	C	C	C	C	C	C	C	C	C	Y	Y	C	Y	C	T	Y	C	C	C	C
chr7	3688851	3.6700	2.1382e-04	0.0991	C	G	C	C	C	C	C	C	C	C	C	C	C	C	C	-	C	-	C	C	C	C	C	C	C	C	C	C	C	C	C	C	C	C	S	S	S	S	C	G	S	C	C	C	C
chr7	3890432	3.1116	7.7335e-04	0.0824	G	A	G	R	G	G	G	G	G	G	G	G	G	G	G	G	G	G	G	G	G	G	G	-	G	G	G	G	G	G	G	G	G	G	G	G	G	R	G	G	G	R	G	G	G
chr7	3950112	4.0828	8.2645e-05	0.1113	C	T	C	C	C	C	C	C	C	C	C	C	C	C	C	C	C	C	C	C	C	C	C	T	C	Y	C	C	C	Y	Y	C	C	C	C	C	Y	Y	Y	Y	Y	C	C	Y	C
chr7	4013185	3.0045	9.8976e-04	0.0792	A	G	R	A	A	A	A	R	A	R	A	R	R	R	R	A	A	A	R	A	A	A	A	-	R	A	A	A	R	A	A	A	A	A	A	R	R	R	A	G	R	A	A	A	A
chr7	4052815	3.3240	4.7426e-04	0.0888	T	C	T	T	T	T	T	T	T	T	Y	T	T	T	T	T	T	T	T	T	T	T	T	T	T	T	T	T	T	Y	T	T	T	T	-	T	Y	Y	T	Y	Y	T	Y	T	T
chr7	4052816	3.3240	4.7426e-04	0.0888	C	T	C	C	C	C	C	C	C	C	Y	C	C	C	C	C	C	C	C	C	C	C	C	C	C	C	C	C	C	Y	C	C	C	C	-	C	Y	Y	C	Y	Y	C	Y	C	C
chr7	4059522	3.0061	9.8608e-04	0.0793	C	T	C	C	C	C	C	C	C	C	Y	C	C	C	C	-	C	C	C	C	C	C	C	-	C	C	C	C	C	C	C	C	C	C	Y	C	C	Y	C	C	Y	C	C	C	C
chr7	4078591	4.5367	2.9062e-05	0.1246	G	A	G	G	G	G	G	G	G	G	G	G	G	G	G	G	G	G	G	G	G	G	G	R	G	R	G	G	G	G	G	G	G	G	G	G	-	R	G	A	R	G	G	G	G
chr7	4144457	3.2755	5.3024e-04	0.0873	T	C	T	T	T	T	T	-	T	T	T	T	T	T	T	T	T	T	T	T	T	T	T	Y	T	Y	T	T	T	T	T	T	T	T	Y	T	T	Y	T	Y	Y	T	T	T	T
chr7	4145810	3.2774	5.2793e-04	0.0874	C	T	C	C	C	C	C	C	C	C	Y	C	C	C	C	C	C	C	C	C	C	C	C	-	C	C	C	C	C	C	C	C	C	C	C	C	C	Y	Y	Y	C	C	C	Y	C
chr7	4145999	3.1789	6.6238e-04	0.0844	C	T	C	C	C	C	C	C	C	C	Y	C	C	C	C	C	C	C	C	C	C	C	C	C	C	C	C	C	C	C	C	C	C	C	C	C	C	Y	Y	Y	-	C	C	Y	C
chr7	4151326	3.1217	7.5563e-04	0.0827	G	A	G	G	G	G	G	G	G	G	R	G	G	G	G	G	G	G	G	G	G	G	G	G	G	G	G	G	G	G	G	G	G	G	G	R	-	R	G	R	R	G	R	G	G
chr7	4160812	3.1662	6.8195e-04	0.0841	C	T	C	C	C	C	C	C	C	C	C	C	C	C	C	C	C	C	C	C	C	C	C	Y	C	Y	C	C	Y	C	C	C	C	C	Y	C	Y	Y	C	C	Y	C	Y	C	-
chr7	4162401	3.5693	2.6960e-04	0.0961	G	A	G	G	G	G	G	G	G	G	G	G	G	G	G	G	G	G	G	G	G	G	G	R	G	R	G	G	G	G	G	G	G	-	G	R	R	R	G	R	R	G	G	G	G
chr7	4548703	3.4171	3.8275e-04	0.0915	T	C	-	T	T	T	T	T	T	T	Y	T	T	T	T	T	T	T	T	T	T	T	Y	T	T	T	T	T	T	Y	T	T	-	T	T	T	Y	Y	T	C	Y	T	C	T	T
chr7	4567740	3.0076	9.8255e-04	0.0793	G	A	G	G	G	G	G	G	G	G	G	G	G	G	G	-	G	G	G	G	G	G	G	G	G	G	G	G	G	R	R	G	G	G	R	R	G	G	G	R	G	G	G	G	G
chr7	4736198	3.5870	2.5880e-04	0.0966	G	A	G	G	G	G	G	G	G	G	G	G	G	G	G	G	G	G	G	G	G	G	G	G	G	G	G	G	G	G	G	G	-	G	G	G	R	R	G	R	R	G	G	G	G
chr7	5261727	3.7677	1.7074e-04	0.1019	G	A	G	G	G	G	G	G	G	G	R	G	G	G	G	G	G	G	G	G	G	G	G	-	G	R	G	G	G	R	R	G	R	R	G	G	R	R	G	G	G	G	G	G	R
chr7	5292059	3.0990	7.9619e-04	0.0820	C	G	C	C	C	C	C	C	C	C	C	C	C	C	C	C	C	C	C	C	C	C	C	C	C	C	C	C	C	S	-	C	C	C	C	C	S	S	C	C	C	C	C	C	C
chr7	5329050	3.0607	8.6956e-04	0.0809	C	A	C	C	C	C	C	C	C	C	C	C	C	C	C	C	C	C	C	C	C	C	C	-	C	C	C	C	C	C	C	C	C	C	C	M	M	M	C	A	C	C	M	C	C
chr7	5329120	3.0088	9.7991e-04	0.0794	A	G	A	A	A	A	A	A	A	A	A	A	A	A	A	A	A	A	A	A	A	A	A	A	A	A	A	A	A	A	R	A	A	A	A	R	-	R	A	G	A	A	R	A	A
chr7	5329140	3.5229	3.0001e-04	0.0947	C	A	C	C	C	C	C	C	C	C	C	C	C	C	C	C	C	C	C	C	C	C	C	C	C	C	C	C	C	C	C	C	C	C	C	M	C	M	C	A	C	C	M	C	C
chr7	5417334	4.1744	6.6919e-05	0.1140	G	A	G	G	G	G	G	G	G	G	R	G	G	G	G	G	G	G	G	G	G	G	G	R	G	R	G	G	R	G	G	G	-	R	R	R	R	R	G	R	R	G	R	G	G
chr7	5479136	3.0483	8.9481e-04	0.0805	C	G	C	C	C	C	C	C	C	C	C	C	C	C	C	C	C	C	C	C	C	C	C	C	C	C	C	C	C	C	C	C	C	C	C	S	S	S	C	S	C	C	C	C	C
chr7	6226579	3.7027	1.9829e-04	0.1000	C	T	C	C	C	C	C	C	C	C	Y	C	C	C	C	C	C	C	C	C	C	C	C	Y	C	Y	C	C	C	C	C	C	C	C	-	C	C	Y	C	C	C	C	C	C	C
chr7	6243494	3.3066	4.9365e-04	0.0882	A	G	A	A	A	A	A	A	A	A	A	A	A	A	A	A	A	A	A	A	A	A	R	A	A	A	A	A	A	A	A	A	A	R	A	A	A	R	A	R	A	A	A	A	A
chr7	6620678	4.0859	8.2052e-05	0.1114	G	A	G	G	G	G	G	G	G	G	G	G	G	G	G	G	G	G	G	G	G	G	G	G	G	G	G	G	G	R	G	G	G	G	G	G	G	R	G	R	R	G	R	G	G
chr7	6622052	3.4586	3.4784e-04	0.0928	G	A	G	G	G	G	G	G	G	G	G	G	G	G	G	G	G	G	G	G	G	G	G	G	G	G	G	G	G	R	G	G	R	G	R	R	G	R	G	R	R	G	R	-	G
chr7	6841768	3.1952	6.3803e-04	0.0849	C	T	C	C	C	C	C	C	C	C	C	C	C	C	C	C	C	C	C	C	C	C	C	Y	C	Y	C	C	C	C	C	C	C	C	C	Y	C	Y	Y	-	-	C	C	Y	C
chr7	6842431	3.4497	3.5505e-04	0.0925	G	A	G	G	G	G	G	G	G	G	G	G	G	G	G	G	G	G	G	G	G	G	G	G	G	R	G	G	G	G	G	G	G	G	G	G	G	G	R	R	G	G	G	R	G
chr7	7535095	3.2593	5.5043e-04	0.0868	C	G	C	C	C	C	C	C	C	C	C	C	C	C	C	C	C	C	C	C	C	C	C	C	C	C	C	C	S	C	S	C	C	C	C	S	C	S	C	S	S	C	S	C	C
chr8	271350	3.5479	2.8322e-04	0.0954	G	A	G	G	G	G	G	G	G	G	G	G	G	G	G	G	G	G	G	G	G	G	G	R	G	R	G	G	G	G	G	-	R	G	G	G	R	G	G	G	G	G	R	G	G
chr8	587734	4.1243	7.5113e-05	0.1125	A	G	A	A	A	A	A	A	A	A	R	A	A	A	A	A	A	A	A	A	A	A	A	A	A	A	A	A	A	G	R	A	A	A	R	R	R	R	R	R	A	A	A	R	A
chr8	587757	4.0715	8.4815e-05	0.1109	T	C	T	T	T	T	T	T	T	T	T	T	T	T	T	T	T	T	T	T	T	T	T	T	T	T	T	T	T	Y	T	T	Y	T	T	Y	Y	T	Y	Y	T	T	T	Y	T
chr8	594541	4.6532	2.2222e-05	0.1280	C	G	C	C	C	C	C	C	C	C	C	C	C	C	C	C	C	C	C	C	C	C	C	-	C	C	C	C	C	C	C	C	C	C	-	S	S	C	C	S	C	C	C	C	C
chr8	650546	3.2711	5.3562e-04	0.0872	C	T	C	Y	C	C	C	C	C	C	C	C	C	C	C	C	C	C	C	C	C	C	C	C	C	C	C	C	C	C	Y	C	C	C	Y	C	Y	Y	Y	C	C	Y	C	Y	C
chr8	858365	3.4904	3.2329e-04	0.0937	C	A	C	M	C	C	C	C	C	C	C	C	C	C	C	C	C	C	C	C	C	C	C	C	C	C	C	C	M	C	C	C	C	C	M	C	C	M	C	A	C	M	C	C	C
chr8	1110106	3.0312	9.3072e-04	0.0800	C	T	C	C	C	C	C	-	C	C	C	C	C	C	C	C	C	Y	C	C	C	C	Y	Y	C	Y	Y	C	C	C	C	C	C	Y	C	C	C	Y	C	T	C	C	C	C	Y
chr8	1110167	4.7817	1.6532e-05	0.1317	G	T	G	G	G	G	G	G	G	G	G	G	G	G	G	G	G	G	G	G	G	G	G	G	G	G	G	G	G	G	G	G	G	K	K	G	G	K	G	K	G	G	G	G	K
chr8	1162970	3.1888	6.4747e-04	0.0847	C	A	C	C	C	C	C	C	C	C	M	C	C	C	C	C	C	C	C	C	C	C	C	M	C	M	C	C	M	C	M	C	-	M	C	M	M	C	C	C	C	C	C	C	C
chr8	1183678	3.5766	2.6509e-04	0.0963	A	G	A	R	A	R	R	A	A	A	A	A	A	A	A	A	A	R	A	A	A	A	A	R	A	R	R	A	R	G	R	A	A	A	R	A	R	A	G	R	R	R	A	G	A
chr8	1193384	3.0305	9.3208e-04	0.0800	A	G	A	A	A	A	A	A	A	A	A	A	A	A	A	A	A	A	A	A	A	A	A	R	A	R	A	A	A	R	R	A	-	A	A	A	A	A	A	A	A	A	A	A	A
chr8	1314844	3.4696	3.3914e-04	0.0931	C	T	C	Y	C	C	C	C	C	C	Y	C	C	C	C	C	C	C	C	C	C	C	C	Y	C	Y	C	C	C	C	C	T	Y	C	Y	C	Y	C	C	Y	C	Y	C	C	C
chr8	1643870	4.3355	4.6186e-05	0.1187	G	C	G	G	G	G	G	-	G	G	S	G	G	G	G	G	G	G	G	G	G	G	G	S	G	S	G	G	G	G	G	G	G	-	G	G	S	S	G	S	C	G	S	G	S
chr8	1647603	3.1111	7.7428e-04	0.0824	G	A	G	G	G	R	R	G	G	G	G	G	G	G	G	G	G	G	G	G	G	G	G	A	G	A	G	G	G	G	G	G	-	G	R	A	R	R	G	R	A	G	R	-	G
chr8	1752469	3.2243	5.9656e-04	0.0858	G	T	K	G	G	G	G	K	G	K	G	K	K	K	K	G	G	G	K	G	G	G	G	K	K	K	G	G	G	G	G	G	G	G	K	K	K	K	G	T	K	G	K	G	G
chr8	1873501	3.0944	8.0471e-04	0.0819	C	T	C	C	C	C	C	C	C	C	C	C	C	C	C	C	C	Y	C	C	C	C	C	C	C	C	Y	C	C	T	Y	C	C	C	C	Y	Y	Y	C	T	Y	C	Y	C	C
chr8	1933574	3.2303	5.8838e-04	0.0860	C	T	C	C	C	C	C	C	C	C	C	C	C	C	C	C	C	C	C	C	C	C	C	C	C	C	C	C	C	C	C	C	C	-	C	C	Y	Y	C	Y	Y	C	Y	C	-
chr8	1983729	3.2981	5.0337e-04	0.0880	A	G	A	A	G	A	A	A	A	A	A	A	A	A	A	A	A	A	A	A	A	A	A	A	A	A	A	A	A	R	A	A	A	A	A	A	A	A	A	A	A	A	A	A	A
chr8	2004935	3.4248	3.7599e-04	0.0918	G	A	G	G	G	G	G	G	G	G	G	G	G	G	G	G	G	G	G	G	G	G	G	G	G	G	G	G	G	G	G	G	G	R	R	G	R	R	G	A	R	G	R	G	R
chr8	2121207	3.1183	7.6159e-04	0.0826	C	T	C	C	C	C	C	C	C	C	C	C	C	C	C	C	C	C	C	C	C	C	C	-	C	C	C	C	C	C	C	C	C	C	Y	-	Y	Y	Y	Y	Y	C	C	Y	C
chr8	2121746	3.1830	6.5618e-04	0.0846	G	A	G	G	G	G	G	G	G	G	G	G	G	G	G	G	G	G	G	G	G	G	G	R	G	R	G	G	G	R	G	G	G	G	G	G	R	G	G	G	G	G	G	G	G
chr8	2154097	4.0376	9.1709e-05	0.1099	G	A	G	G	G	G	G	G	G	G	G	G	G	G	G	G	G	G	G	G	G	G	G	G	G	G	G	G	G	G	G	G	-	R	R	R	R	R	G	R	G	G	G	G	G
chr8	2171684	3.7112	1.9446e-04	0.1003	C	G	C	C	C	C	C	C	C	C	C	C	C	C	C	C	C	C	C	C	C	C	C	C	C	C	C	C	C	C	C	C	-	C	S	C	S	S	C	S	S	C	S	C	C
chr8	2219381	3.0526	8.8593e-04	0.0807	G	A	G	G	G	G	G	G	G	G	G	G	G	G	G	G	G	G	G	G	G	G	G	G	G	G	G	G	G	G	G	G	-	G	G	A	G	R	G	A	A	G	G	G	-
chr8	2222363	3.5355	2.9141e-04	0.0951	C	T	C	C	C	C	C	C	C	C	C	C	C	C	C	C	C	C	C	C	C	C	C	-	C	C	C	Y	C	C	C	C	C	C	C	C	Y	Y	C	Y	-	C	C	C	C
chr8	2278516	3.1087	7.7865e-04	0.0823	G	A	G	R	R	G	G	G	G	G	G	G	G	G	G	G	G	G	G	G	G	G	G	A	G	A	G	G	R	G	G	G	G	R	G	G	G	G	G	G	R	R	G	G	-
chr8	2278525	3.4613	3.4566e-04	0.0929	G	A	G	R	R	G	G	G	G	G	G	G	G	G	G	G	G	G	G	G	G	G	G	A	G	A	G	G	R	G	R	G	G	R	G	G	G	G	G	G	R	R	G	G	R
chr8	2308286	3.4083	3.9055e-04	0.0913	G	C	G	G	G	G	G	G	G	G	S	G	G	G	G	G	G	G	G	G	G	G	G	G	G	G	G	G	G	G	G	G	G	G	S	S	S	S	G	C	G	G	S	G	G
chr8	2308288	4.5054	3.1231e-05	0.1237	C	G	C	C	C	C	C	C	C	C	S	C	C	C	C	C	C	C	C	C	C	C	C	C	C	C	C	C	C	C	C	C	C	C	-	S	S	S	C	G	C	C	C	C	C
chr8	2308578	3.1086	7.7879e-04	0.0823	G	C	G	G	G	G	G	G	G	G	G	G	G	G	G	G	G	G	G	G	G	G	G	G	G	G	G	G	G	G	G	G	G	G	S	G	S	S	G	G	S	G	G	G	G
chr8	2331632	3.3590	4.3752e-04	0.0898	C	T	C	C	C	C	C	C	C	C	C	C	C	C	C	C	C	Y	C	C	C	C	C	C	C	C	Y	C	C	Y	C	C	C	-	C	Y	C	Y	C	T	Y	C	C	C	C
chr8	2331634	3.2548	5.5617e-04	0.0867	T	C	T	T	T	T	T	T	T	T	T	T	T	T	T	T	T	Y	T	T	T	T	T	T	T	T	Y	T	T	Y	T	T	T	-	T	Y	T	Y	T	C	Y	T	T	T	T
chr8	2401948	3.0719	8.4733e-04	0.0812	G	A	G	G	G	G	G	G	G	G	R	G	G	G	G	G	G	G	G	G	G	G	G	-	G	G	G	G	G	G	G	G	G	R	R	G	R	R	G	R	A	G	G	G	R
chr8	2409663	3.5259	2.9789e-04	0.0948	G	A	G	G	G	G	G	G	G	G	R	G	G	G	G	G	G	G	G	G	G	G	G	G	G	G	G	G	G	G	G	G	-	G	G	G	R	R	G	R	G	G	G	G	G
chr8	2409717	3.2237	5.9744e-04	0.0858	T	G	T	T	T	T	T	T	T	T	K	T	T	T	T	T	T	T	T	T	T	T	T	T	T	T	T	T	T	T	T	T	-	T	T	T	T	K	T	K	T	T	T	T	T
chr8	2409798	3.0283	9.3691e-04	0.0799	A	G	A	A	A	A	A	A	A	A	R	A	A	A	A	A	A	A	A	A	A	A	A	A	A	A	A	A	A	A	A	A	-	A	A	A	-	R	A	R	R	A	R	A	A
chr8	2449821	4.2491	5.6354e-05	0.1162	G	A	G	G	G	G	G	G	G	G	G	G	G	G	G	G	G	G	G	G	G	G	G	R	G	R	G	G	G	G	G	G	G	-	G	A	G	R	G	R	G	G	G	G	G
chr8	2460845	3.2376	5.7861e-04	0.0862	C	A	C	C	C	C	C	C	C	C	C	C	C	C	C	C	C	C	C	C	C	C	C	-	C	C	C	C	C	C	C	C	C	M	-	M	M	M	C	M	A	C	M	C	-
chr8	2460848	3.3263	4.7175e-04	0.0888	G	A	G	G	G	G	G	G	G	G	G	G	G	G	G	G	G	G	G	G	G	G	G	-	G	G	G	G	G	G	G	G	G	R	R	R	R	R	G	R	A	G	R	G	-
chr8	2463911	3.4808	3.3054e-04	0.0934	A	G	A	G	G	G	G	A	A	A	A	A	A	A	A	A	A	R	A	A	A	A	R	A	A	A	R	G	G	G	G	G	-	R	R	R	R	R	G	A	A	R	A	G	R
chr8	2683599	3.0972	7.9942e-04	0.0820	G	A	G	G	G	G	G	G	G	G	G	G	G	G	G	G	G	G	G	G	G	G	G	G	G	G	G	G	G	G	G	G	G	R	G	R	R	R	G	R	R	G	R	G	G
chr8	2701815	3.6985	2.0022e-04	0.0999	C	T	C	C	C	C	C	C	C	C	C	C	C	C	C	C	C	C	C	C	C	C	C	C	C	C	C	C	C	C	C	C	C	C	Y	Y	Y	Y	C	Y	Y	C	C	C	C
chr8	2703120	3.0929	8.0741e-04	0.0819	G	A	G	G	G	G	G	G	G	G	G	G	G	G	G	G	G	G	G	G	G	G	G	-	G	G	G	G	G	G	G	G	G	G	R	R	R	R	G	R	A	G	G	G	G
chr8	2718617	4.1216	7.5585e-05	0.1124	G	A	G	G	G	G	G	G	G	G	G	G	G	G	G	G	G	R	G	G	G	G	G	G	G	G	R	G	G	G	R	G	-	G	R	R	G	R	G	A	R	G	G	G	R
chr8	2739994	3.1603	6.9129e-04	0.0839	G	A	G	G	G	G	G	G	G	G	G	G	G	G	G	G	G	G	G	G	G	G	G	G	G	G	G	G	G	G	G	G	G	G	R	R	R	R	G	A	-	G	R	G	G
chr8	2746614	3.0487	8.9396e-04	0.0805	C	T	C	C	C	C	C	C	C	C	C	C	C	C	C	C	C	C	C	C	C	C	C	C	C	C	C	C	C	C	C	C	C	C	Y	T	C	Y	C	Y	Y	C	C	C	C
chr8	2812854	3.9217	1.1975e-04	0.1065	C	T	C	C	C	C	C	C	C	C	C	C	C	C	C	C	C	C	C	C	C	C	C	-	C	C	C	C	C	C	C	C	C	-	Y	C	Y	Y	C	Y	C	C	C	C	C
chr8	2818897	3.4856	3.2692e-04	0.0936	C	T	C	C	C	C	C	C	C	C	C	C	C	C	C	C	C	C	C	C	C	C	C	-	C	C	C	C	C	C	C	C	C	C	Y	Y	Y	Y	C	T	Y	C	Y	C	-
chr8	2820469	3.5093	3.0952e-04	0.0943	C	T	C	C	C	C	C	C	C	C	C	C	C	C	C	C	C	C	C	C	C	C	C	C	C	C	C	C	C	C	C	C	C	-	Y	Y	Y	Y	C	T	Y	C	Y	C	C
chr8	2820631	3.9501	1.1218e-04	0.1073	C	T	C	C	C	C	C	C	C	C	C	C	C	C	C	C	C	C	C	C	C	C	C	C	C	C	C	C	C	C	C	C	C	C	Y	Y	Y	Y	C	T	Y	C	Y	C	C
chr8	2820700	3.3105	4.8917e-04	0.0884	C	T	C	C	C	C	C	C	C	C	C	C	C	C	C	C	C	C	C	C	C	C	C	C	C	C	C	C	C	C	C	C	C	C	C	Y	Y	Y	C	T	Y	C	Y	C	-
chr8	2821048	4.7398	1.8204e-05	0.1305	C	T	C	C	C	C	C	C	C	C	C	C	C	C	C	C	C	C	C	-	C	C	C	C	C	C	C	C	C	C	C	C	C	C	Y	Y	Y	Y	C	T	Y	C	C	C	C
chr8	2821314	4.1047	7.8573e-05	0.1119	C	T	C	C	C	C	C	C	C	C	C	C	C	C	C	C	C	C	C	C	C	C	C	C	C	C	C	C	C	C	C	C	C	Y	Y	Y	Y	Y	C	T	Y	C	C	C	C
chr8	2821378	4.0563	8.7841e-05	0.1105	G	A	G	G	G	G	G	G	G	G	G	G	G	G	G	G	G	G	G	G	G	G	G	G	G	G	G	G	G	G	G	G	G	R	R	R	R	R	G	A	R	G	G	G	G
chr8	2821692	4.0433	9.0510e-05	0.1101	T	C	T	T	T	T	T	T	T	T	T	T	T	T	T	T	T	T	T	T	T	T	T	T	T	T	T	T	T	T	T	T	-	Y	Y	Y	Y	Y	T	C	Y	T	T	T	T
chr8	2821697	3.2693	5.3795e-04	0.0871	C	T	C	C	C	C	C	C	C	C	C	C	C	C	C	C	C	C	C	C	C	C	C	C	C	C	C	C	C	C	C	C	-	Y	Y	Y	Y	Y	C	T	Y	C	C	C	C
chr8	2903582	3.0967	8.0034e-04	0.0820	A	G	A	A	A	A	A	A	R	A	A	A	A	A	A	R	R	A	A	R	R	R	A	A	A	A	A	A	A	A	A	A	A	R	R	R	R	R	A	G	R	A	R	A	-
chr8	2970309	3.2635	5.4516e-04	0.0870	C	T	C	C	C	C	C	C	C	C	C	C	C	C	C	C	C	C	C	C	C	C	C	C	C	C	C	C	C	C	C	C	C	C	Y	Y	Y	Y	C	T	Y	C	C	C	C
chr8	2982903	3.5269	2.9725e-04	0.0948	C	T	C	C	C	C	C	C	C	C	C	C	C	C	C	C	C	C	C	C	C	C	C	-	C	C	C	C	C	C	C	C	C	C	C	Y	Y	Y	C	T	Y	C	Y	C	C
chr8	2986277	3.5808	2.6255e-04	0.0964	C	T	C	C	C	C	C	C	C	C	C	C	C	C	C	C	C	C	C	C	C	C	C	C	C	C	C	C	C	C	C	C	C	Y	Y	Y	Y	Y	C	Y	Y	C	Y	C	Y
chr8	3117844	3.2517	5.6018e-04	0.0866	C	T	C	C	C	C	C	C	C	C	C	C	C	C	C	C	C	C	C	C	C	C	C	-	C	C	C	C	C	C	C	C	C	C	-	C	Y	C	C	T	T	C	Y	C	C
chr8	3117892	3.6555	2.2106e-04	0.0986	G	C	G	G	G	G	G	G	G	G	G	G	G	G	G	G	G	G	G	G	G	G	G	-	G	G	G	G	G	G	G	G	-	G	S	G	S	G	G	C	C	G	S	G	G
chr8	3123152	3.2733	5.3301e-04	0.0872	G	T	G	G	G	G	G	G	G	G	G	G	G	G	G	G	G	G	G	G	G	G	G	G	G	G	G	G	G	G	G	G	G	K	K	G	-	G	G	K	K	G	K	G	K
chr8	3123216	3.0552	8.8066e-04	0.0807	C	T	C	C	C	C	C	C	C	C	C	C	C	C	C	C	C	C	C	C	C	C	C	-	C	C	C	C	C	C	C	C	C	Y	Y	C	Y	C	C	Y	Y	C	Y	C	Y
chr8	3171120	3.1394	7.2536e-04	0.0833	A	G	A	A	A	A	A	A	A	A	A	A	A	A	A	A	A	A	A	A	A	A	A	R	A	R	A	A	A	A	A	A	R	A	A	A	R	A	A	R	A	A	A	A	A
chr8	3206089	3.1039	7.8720e-04	0.0822	G	T	G	G	G	G	G	G	G	G	G	G	G	G	G	G	G	G	G	G	G	G	G	G	G	G	G	G	G	G	G	G	G	K	K	T	K	K	G	T	T	G	G	G	-
chr8	3210733	3.7065	1.9657e-04	0.1001	C	A	C	C	M	A	A	C	C	C	C	C	C	C	C	C	C	C	C	C	C	C	M	C	C	C	C	M	C	C	C	M	C	C	C	C	C	C	A	C	C	C	C	A	C
chr8	3210915	3.9629	1.0891e-04	0.1077	C	T	C	C	C	C	C	C	C	C	C	C	C	C	C	C	C	C	C	Y	C	C	C	C	C	C	C	C	C	C	C	C	C	Y	Y	C	Y	Y	C	Y	C	C	C	C	Y
chr8	3212092	3.3871	4.1015e-04	0.0906	G	A	G	G	G	G	G	G	G	G	G	G	G	G	G	G	G	G	G	G	G	G	G	-	G	G	G	G	G	G	G	G	G	G	R	G	G	R	G	A	G	G	G	G	G
chr8	3285072	3.4950	3.1992e-04	0.0939	C	T	C	C	C	C	C	C	C	C	C	C	C	C	C	C	C	C	C	C	C	C	C	C	C	C	C	C	C	C	C	C	C	C	Y	Y	Y	Y	C	Y	Y	C	Y	C	C
chr8	3349543	3.4807	3.3061e-04	0.0934	G	A	G	G	R	G	G	G	G	G	G	G	G	G	G	G	G	R	G	G	G	G	R	G	G	G	R	A	R	G	G	G	G	G	G	G	G	G	R	G	G	G	G	R	G
chr8	3363529	3.3965	4.0130e-04	0.0909	C	T	C	C	C	C	C	C	C	C	C	C	C	C	C	C	C	C	C	C	C	C	C	C	C	C	C	C	C	C	C	C	C	Y	C	T	Y	Y	C	Y	Y	C	C	C	C
chr8	3385865	3.2887	5.1439e-04	0.0877	A	G	A	A	A	A	A	A	A	A	A	A	A	A	A	A	A	A	A	A	A	A	A	A	A	A	A	A	A	A	A	A	A	A	A	A	R	R	A	R	R	A	A	A	A
chr8	3455047	3.0126	9.7135e-04	0.0795	A	G	A	A	A	A	A	A	A	A	R	A	A	A	A	A	A	A	A	A	A	A	A	A	A	A	A	A	A	A	A	A	A	A	R	A	A	R	A	R	R	A	A	A	A
chr8	3612780	4.0985	7.9699e-05	0.1117	G	A	G	G	G	G	G	G	G	G	R	G	G	G	G	G	G	G	G	G	G	G	G	-	G	G	G	G	G	G	G	G	G	R	R	R	R	R	G	A	R	G	G	G	G
chr8	3614806	3.1108	7.7485e-04	0.0824	C	T	C	C	C	C	C	C	C	C	Y	C	C	C	C	C	C	C	C	C	C	C	C	-	C	C	C	C	C	C	C	C	C	Y	-	C	Y	Y	C	T	Y	C	Y	C	C
chr8	3622277	3.1037	7.8757e-04	0.0822	G	C	S	G	G	G	G	S	G	S	S	S	S	S	S	G	G	G	S	G	G	G	G	-	S	G	G	G	G	G	G	G	G	G	-	-	S	S	G	S	S	G	G	G	G
chr8	3622694	3.1940	6.3973e-04	0.0849	C	G	C	C	C	C	C	C	C	C	C	C	C	C	C	C	C	C	C	C	C	C	C	C	C	C	C	C	C	C	C	C	C	S	S	C	S	S	C	S	S	C	S	C	C
chr8	3732147	3.2074	6.2025e-04	0.0853	C	T	C	C	C	C	C	C	C	C	C	C	C	C	C	C	C	C	C	C	C	C	C	-	C	C	C	C	C	C	C	C	C	Y	Y	Y	Y	Y	C	Y	Y	C	Y	C	C
chr8	3746932	4.4654	3.4241e-05	0.1225	G	T	G	G	G	K	K	G	G	G	G	G	G	G	G	G	G	G	G	G	G	G	G	G	G	G	G	G	G	G	K	G	G	G	K	G	K	K	G	K	K	G	K	G	G
chr8	3760858	3.0160	9.6389e-04	0.0796	T	C	T	T	T	T	T	T	T	T	T	T	T	T	T	T	T	T	T	T	T	T	T	T	T	T	T	T	T	T	T	T	T	Y	-	Y	Y	Y	T	Y	T	T	Y	T	Y
chr8	3860138	4.2590	5.5077e-05	0.1164	G	A	G	G	G	G	G	G	G	G	G	G	G	G	G	G	G	G	G	G	G	G	G	R	G	R	G	G	R	G	G	G	G	G	G	R	R	-	G	A	G	G	G	G	G
chr8	3877397	3.3770	4.1972e-04	0.0903	G	A	G	G	G	G	G	G	G	G	R	G	G	G	G	G	G	G	G	G	G	G	G	G	G	G	G	G	G	G	G	G	G	R	G	G	-	R	G	R	A	G	G	G	G
chr8	3913984	3.0272	9.3937e-04	0.0799	G	T	G	K	G	K	K	G	G	G	G	G	G	G	G	G	G	K	G	G	G	G	G	K	G	K	K	G	G	T	K	T	-	G	K	G	K	G	-	K	G	G	G	K	G
chr8	3914926	3.1472	7.1255e-04	0.0835	C	T	C	Y	Y	Y	Y	C	C	C	C	C	C	C	C	C	C	Y	C	C	C	C	C	Y	C	Y	Y	C	C	T	Y	T	T	C	Y	C	Y	C	Y	Y	C	C	C	Y	C
chr8	3951873	3.1572	6.9636e-04	0.0838	A	G	A	A	R	R	R	A	A	A	R	A	A	A	A	A	A	A	A	A	A	A	A	G	A	G	A	A	R	A	A	A	A	A	A	A	R	R	A	R	R	A	G	A	A
chr8	3990633	3.6374	2.3048e-04	0.0981	G	A	G	G	R	G	G	G	G	G	G	G	G	G	G	G	G	R	G	G	G	G	G	G	G	G	R	R	G	G	G	G	G	G	G	G	G	G	G	G	G	G	G	G	G
chr8	3990665	4.0129	9.7072e-05	0.1092	A	C	A	A	M	A	A	A	A	A	A	A	A	A	A	A	A	M	A	A	A	A	A	A	A	A	M	M	A	A	A	A	A	A	A	A	A	A	A	A	A	A	A	A	A
chr8	3990720	3.5802	2.6292e-04	0.0964	C	T	C	C	Y	C	C	C	C	C	C	C	C	C	C	C	C	Y	C	C	C	C	C	-	C	C	Y	Y	C	C	C	C	C	C	C	C	C	C	C	C	C	C	C	C	C
chr8	3990733	3.8336	1.4668e-04	0.1039	A	G	A	A	R	A	A	A	A	A	A	A	A	A	A	A	A	R	A	A	A	A	A	-	A	A	R	R	A	A	A	A	A	A	A	A	A	A	A	A	A	A	A	A	A
chr8	3990794	3.3597	4.3681e-04	0.0898	A	G	A	A	R	A	A	A	A	A	A	A	A	A	A	A	A	R	A	A	A	A	A	A	A	A	R	R	A	A	A	A	A	A	A	A	A	A	A	A	A	A	A	A	A
chr8	3991134	3.5600	2.7543e-04	0.0958	A	G	A	A	R	A	A	A	A	A	A	A	A	A	A	A	A	R	A	A	A	A	A	A	A	A	R	R	A	A	A	A	A	A	A	A	A	A	A	A	A	A	A	A	A
chr8	3991819	3.2782	5.2696e-04	0.0874	G	A	G	G	R	G	G	G	G	G	G	G	G	G	G	G	G	R	G	G	G	G	G	G	G	G	R	R	G	G	G	G	G	G	G	G	G	G	G	G	G	G	G	G	G
chr8	3997388	3.1189	7.6059e-04	0.0826	C	T	C	C	C	C	C	C	C	C	C	C	C	C	C	C	C	Y	C	C	C	C	C	C	C	C	Y	C	C	C	Y	Y	Y	Y	C	C	Y	Y	C	Y	C	C	C	C	Y
chr8	4455165	3.0384	9.1548e-04	0.0802	G	A	A	A	A	A	A	A	R	A	A	A	A	A	A	R	R	A	A	R	R	R	A	A	A	A	A	A	A	A	A	A	-	-	R	A	R	R	R	G	G	R	A	R	A
chr8	4458628	3.0222	9.5018e-04	0.0798	T	C	T	T	T	T	T	T	T	T	T	T	T	T	T	T	T	T	T	T	T	T	T	T	T	T	T	T	T	T	T	T	T	T	T	Y	T	Y	Y	Y	T	T	T	Y	T
chr8	4520714	3.4327	3.6926e-04	0.0920	G	A	G	G	G	G	G	G	G	G	R	G	G	G	G	G	G	G	G	G	G	G	G	R	G	R	G	G	G	G	G	G	R	G	G	R	R	R	G	R	G	G	G	G	G
chr8	4806266	3.2437	5.7054e-04	0.0864	T	G	T	T	T	T	T	T	T	T	T	T	T	T	T	T	T	T	T	T	T	T	K	T	T	T	T	T	T	T	T	T	T	K	K	T	T	K	T	G	K	T	T	T	K
chr8	4806267	3.2437	5.7054e-04	0.0864	T	C	T	T	T	T	T	T	T	T	T	T	T	T	T	T	T	T	T	T	T	T	Y	T	T	T	T	T	T	T	T	T	T	Y	Y	T	T	Y	T	C	Y	T	T	T	Y
chr8	4855643	3.0708	8.4950e-04	0.0812	G	A	G	G	R	R	R	G	G	G	G	G	G	G	G	G	G	G	G	G	G	G	G	-	G	G	G	R	G	G	G	G	G	G	G	G	G	G	R	G	G	G	G	R	G
chr8	4901546	3.0830	8.2612e-04	0.0816	T	G	-	K	T	T	T	T	T	T	K	T	T	T	T	T	T	T	T	T	T	T	T	K	T	K	T	T	K	G	T	T	-	T	T	T	K	K	K	K	T	K	T	K	T
chr8	5143739	4.3244	4.7381e-05	0.1184	C	T	C	Y	C	C	C	C	C	C	Y	C	C	C	C	C	C	C	C	C	C	C	C	C	C	C	C	C	C	C	C	Y	C	C	C	C	Y	Y	C	C	C	Y	C	C	C
chr8	5367713	3.2679	5.3960e-04	0.0871	C	T	C	C	C	C	C	C	C	C	C	C	C	C	C	C	C	C	C	C	C	C	C	C	C	C	C	C	Y	C	C	T	C	Y	C	Y	Y	Y	C	Y	C	C	C	C	Y
chr8	5693804	3.2245	5.9630e-04	0.0858	A	G	A	R	A	A	A	A	A	A	A	A	A	A	A	A	A	A	A	A	A	A	A	A	A	A	A	A	A	A	R	A	A	A	-	A	A	A	A	R	A	R	A	A	-
chr9	60607	3.0422	9.0740e-04	0.0804	G	T	T	T	T	T	T	T	K	T	T	T	T	T	T	K	K	T	T	K	K	K	T	T	T	T	T	T	T	T	T	T	T	T	K	T	K	K	T	K	T	G	K	T	T
chr9	151005	3.6818	2.0809e-04	0.0994	C	T	C	C	C	C	C	C	C	C	C	C	C	C	C	C	C	C	C	C	C	C	C	C	C	C	C	C	C	C	C	C	C	Y	C	C	Y	Y	C	Y	T	C	C	C	C
chr9	179787	3.3872	4.1004e-04	0.0906	G	T	G	G	G	G	G	G	G	G	K	G	G	G	G	G	G	G	G	G	G	G	G	G	G	G	G	G	G	G	K	G	G	G	G	G	-	K	G	T	T	G	K	G	G
chr9	198266	3.0923	8.0850e-04	0.0818	A	C	C	C	C	C	C	C	M	C	C	C	C	C	C	M	M	C	C	M	M	M	-	C	C	C	C	C	C	C	C	C	C	C	M	C	M	M	C	A	C	A	A	C	C
chr9	198422	3.0737	8.4393e-04	0.0813	T	C	C	C	C	C	C	C	Y	C	C	C	C	C	C	Y	Y	C	C	Y	Y	Y	C	C	C	C	C	C	C	C	C	C	C	-	Y	C	C	Y	C	T	C	T	T	C	C
chr9	257461	3.3852	4.1190e-04	0.0906	G	T	T	T	T	T	T	T	K	T	T	T	T	T	T	K	K	T	T	K	K	K	T	K	T	K	T	T	T	T	T	T	-	K	-	T	K	K	T	G	T	G	T	T	T
chr9	298689	3.5403	2.8820e-04	0.0952	G	C	G	G	G	G	G	G	G	G	S	G	G	G	G	G	G	G	G	G	G	G	G	G	G	G	-	G	G	G	G	G	G	G	G	S	S	S	G	S	S	G	S	G	G
chr9	298710	3.3441	4.5284e-04	0.0894	C	T	C	C	C	C	C	C	C	C	Y	C	C	C	C	C	C	C	C	C	C	C	C	C	C	C	C	-	C	C	C	C	C	C	C	Y	Y	Y	C	Y	Y	C	Y	C	C
chr9	313141	3.3241	4.7411e-04	0.0888	G	A	G	R	G	G	G	G	G	G	G	G	G	G	G	G	G	G	G	G	G	G	A	-	G	G	G	G	R	G	G	R	G	G	G	G	G	G	R	G	G	G	G	R	G
chr9	485104	3.0057	9.8687e-04	0.0793	C	A	C	C	C	C	C	C	C	C	C	C	C	C	C	C	C	C	C	C	C	C	C	C	C	C	C	C	C	C	C	C	C	C	M	C	M	M	C	A	C	C	M	C	C
chr9	638455	3.0554	8.8014e-04	0.0807	G	A	G	G	G	G	G	G	G	G	G	G	G	G	G	G	G	G	G	G	G	G	G	R	G	R	G	G	G	G	G	G	G	G	G	A	R	R	G	G	R	G	G	G	G
chr9	644617	4.2467	5.6668e-05	0.1161	A	G	A	A	A	A	A	A	A	A	R	A	A	A	A	A	A	A	A	A	A	A	A	A	A	A	A	A	A	A	A	A	R	R	A	A	R	R	A	R	R	A	A	A	R
chr9	839378	3.4426	3.6091e-04	0.0923	G	A	G	G	G	G	G	G	G	G	G	G	G	G	G	G	G	G	G	G	G	G	G	G	G	G	G	G	G	G	G	G	G	G	G	G	R	R	G	A	R	G	G	G	G
chr9	932481	3.0194	9.5630e-04	0.0797	G	A	R	G	R	G	G	R	G	R	G	R	R	R	R	G	G	G	R	G	G	G	G	G	R	G	G	R	G	G	G	G	R	G	G	G	-	G	R	G	G	G	G	R	G
chr9	967242	3.6644	2.1658e-04	0.0989	C	A	C	C	C	C	C	C	C	C	C	C	C	C	C	C	C	C	C	C	C	C	C	C	C	C	C	C	C	C	C	C	C	C	-	M	-	M	C	A	M	C	C	C	C
chr9	1092469	3.0775	8.3664e-04	0.0814	A	G	A	A	A	A	A	A	A	A	A	A	A	A	A	A	A	A	A	A	A	A	A	A	A	A	A	A	A	A	A	A	-	A	R	A	R	R	A	G	A	A	R	A	A
chr9	1201157	3.2128	6.1267e-04	0.0854	C	T	C	C	Y	C	C	C	C	C	Y	C	C	C	C	C	C	Y	C	C	C	C	C	Y	C	Y	Y	Y	C	Y	T	C	T	C	-	Y	-	C	Y	T	Y	C	Y	Y	Y
chr9	1204627	3.0315	9.2996e-04	0.0800	C	T	C	C	C	C	C	C	C	C	C	C	C	C	C	C	C	C	C	C	C	C	Y	C	C	C	C	C	C	C	C	C	C	Y	C	C	C	C	C	Y	Y	C	C	C	C
chr9	1204633	3.1710	6.7447e-04	0.0842	G	A	G	G	G	G	G	G	G	G	G	G	G	G	G	G	G	G	G	G	G	G	G	G	G	G	G	G	G	G	G	G	G	R	G	G	R	G	G	R	R	G	G	G	R
chr9	1313701	3.4059	3.9269e-04	0.0912	G	A	G	G	G	G	G	G	G	G	G	G	G	G	G	G	G	G	G	G	G	G	G	G	G	G	G	G	G	G	G	G	G	G	R	G	R	R	G	A	R	G	R	G	G
chr9	1327794	3.7325	1.8513e-04	0.1009	G	A	G	G	G	G	G	G	G	G	R	G	G	G	G	G	G	G	G	G	G	G	G	G	G	G	G	G	G	G	G	G	G	G	R	R	R	R	G	R	R	G	G	G	G
chr9	1327943	3.3356	4.6179e-04	0.0891	C	A	C	C	C	C	C	C	C	C	M	C	C	C	C	C	C	C	C	C	C	C	C	C	C	C	C	C	C	C	C	C	C	M	C	C	M	M	C	M	M	C	C	C	-
chr9	1431453	3.1139	7.6928e-04	0.0825	G	C	G	G	G	G	G	G	G	G	G	G	G	G	G	G	G	G	G	G	G	G	G	G	G	G	G	G	G	G	G	G	S	G	G	S	S	S	G	G	G	G	G	G	G
chr9	1566007	3.2827	5.2156e-04	0.0875	T	C	Y	T	T	T	T	-	T	Y	Y	-	Y	Y	Y	T	T	T	Y	T	T	T	T	T	Y	T	T	Y	T	T	T	T	T	T	T	Y	T	T	T	T	-	T	Y	T	T
chr9	1566281	3.3535	4.4313e-04	0.0896	T	C	T	T	Y	Y	Y	T	T	T	T	T	T	T	T	T	T	T	T	T	T	T	T	Y	T	Y	T	T	T	Y	T	T	T	T	T	Y	-	T	T	T	T	T	T	T	T
chr9	1567186	3.0520	8.8711e-04	0.0806	G	A	G	G	G	G	G	G	G	G	G	G	G	G	G	G	G	G	-	G	G	G	G	G	G	G	G	G	G	G	G	G	G	R	G	G	R	R	G	G	G	G	G	G	R
chr9	1567292	3.6687	2.1444e-04	0.0990	T	C	T	T	T	T	T	T	T	T	T	T	T	T	T	T	T	T	T	T	T	T	T	T	T	T	T	T	T	T	T	T	T	T	T	T	T	Y	T	T	T	T	Y	T	T
chr9	1582677	4.0765	8.3848e-05	0.1111	A	T	A	A	A	A	A	A	A	A	A	A	A	A	A	A	A	A	A	A	A	A	A	A	A	A	A	A	A	A	A	A	W	A	A	A	A	A	A	W	A	A	A	A	A
chr9	1661670	3.5378	2.8989e-04	0.0951	G	A	G	G	R	G	G	G	G	G	R	G	G	G	G	G	G	R	G	G	G	G	G	R	G	R	R	G	G	R	R	G	R	G	G	G	G	G	G	G	G	G	G	G	G
chr9	1713861	3.5029	3.1414e-04	0.0941	T	C	T	T	C	T	T	T	T	T	T	T	T	T	T	T	T	T	T	T	T	T	T	T	T	T	T	T	T	T	T	Y	-	T	T	T	T	T	T	T	T	T	T	T	T
chr9	1961790	3.4896	3.2393e-04	0.0937	G	A	G	G	G	G	G	G	G	G	G	G	G	G	G	G	G	G	G	G	G	G	G	G	G	G	G	G	G	G	G	G	G	G	G	R	G	R	G	A	G	G	G	G	G
chr9	1963431	3.1394	7.2551e-04	0.0833	T	G	T	T	T	T	T	T	T	T	T	T	T	T	T	T	T	T	T	T	T	T	T	T	T	T	T	T	T	T	T	T	-	T	K	T	K	T	T	K	T	T	T	T	T
chr9	1994271	3.2565	5.5396e-04	0.0867	A	G	A	A	A	A	A	A	R	A	A	A	A	-	A	R	R	A	A	R	R	R	A	-	A	A	A	A	A	A	A	A	A	A	A	A	R	R	A	G	R	A	A	A	A
chr9	2029882	3.5604	2.7517e-04	0.0958	A	G	A	A	A	A	A	A	A	A	R	A	A	A	A	A	A	A	A	A	A	A	A	R	A	R	A	A	A	A	A	A	-	A	R	A	R	R	A	G	R	A	R	A	A
chr9	2030894	3.2036	6.2581e-04	0.0852	G	A	G	G	G	G	G	G	G	G	G	G	G	G	G	G	G	G	G	G	G	G	G	G	G	G	G	G	G	G	G	G	G	G	R	G	-	G	G	A	G	G	G	G	G
chr9	2034362	3.5678	2.7053e-04	0.0960	C	T	C	C	C	C	C	C	C	C	C	C	C	C	C	C	C	C	C	C	C	C	C	Y	C	Y	C	C	C	Y	C	Y	C	C	C	C	C	Y	C	Y	C	C	C	C	C
chr9	2092772	3.3843	4.1279e-04	0.0906	C	A	C	C	C	C	C	C	C	C	C	C	C	C	C	C	C	C	C	C	C	C	C	C	C	C	C	C	C	C	C	C	C	C	C	M	M	M	C	M	M	C	M	C	C
chr9	2145851	3.7704	1.6969e-04	0.1020	C	T	C	C	C	Y	Y	C	C	C	C	C	C	C	C	C	C	C	C	C	C	C	C	C	C	C	C	C	C	C	C	C	C	C	C	Y	C	Y	C	T	Y	C	Y	C	C
chr9	2155364	3.0373	9.1764e-04	0.0802	C	G	G	G	G	G	G	G	S	G	S	G	G	G	G	S	S	S	G	S	S	S	G	G	G	G	S	G	G	G	G	G	G	G	S	S	S	S	G	S	C	C	S	G	G
chr9	2183314	4.7695	1.7001e-05	0.1314	C	T	C	C	C	Y	Y	C	C	C	Y	C	C	C	C	C	C	C	C	C	C	C	C	-	C	C	C	C	C	C	C	C	Y	C	Y	Y	Y	Y	C	Y	Y	C	C	C	C
chr9	2227989	3.0424	9.0691e-04	0.0804	C	T	Y	C	C	C	C	Y	C	Y	Y	Y	Y	Y	Y	C	C	C	Y	C	C	C	C	C	Y	C	C	C	C	C	C	C	C	C	C	C	Y	Y	C	T	Y	C	C	C	C
chr9	2239164	3.0647	8.6167e-04	0.0810	G	A	G	G	R	G	G	G	G	G	G	G	G	G	G	G	G	R	G	G	G	G	R	-	G	G	R	R	G	G	G	R	R	G	G	G	G	G	G	G	G	G	G	G	G
chr9	2248794	3.3853	4.1180e-04	0.0906	C	T	C	C	C	C	C	C	C	C	C	C	C	C	C	C	C	C	C	C	C	C	C	C	C	C	C	C	C	C	C	C	C	C	C	C	Y	Y	Y	Y	C	C	C	Y	C
chr9	2252562	3.2475	5.6558e-04	0.0865	G	A	G	G	G	G	G	G	G	G	G	G	G	G	G	G	G	G	G	G	G	G	G	R	G	R	G	G	G	G	G	G	G	G	G	R	R	R	G	R	R	G	G	G	G
chr9	2276730	4.2912	5.1142e-05	0.1174	A	G	A	A	A	A	A	-	A	A	-	A	A	-	A	A	A	A	A	A	A	A	A	A	A	A	A	A	A	A	A	A	A	-	A	R	R	R	A	R	R	A	A	A	A
chr9	2302044	3.4022	3.9607e-04	0.0911	G	A	G	G	G	G	G	G	G	G	G	G	G	G	G	G	G	G	G	G	G	G	G	G	G	G	G	G	R	G	G	G	G	G	G	R	R	R	G	A	R	G	G	G	G
chr9	2333827	3.5067	3.1135e-04	0.0942	G	A	G	G	G	G	G	G	G	G	R	G	G	G	G	G	G	G	G	G	G	G	G	G	G	G	G	G	G	G	G	G	-	G	-	G	R	R	G	R	R	G	R	G	G
chr9	2349439	3.1382	7.2741e-04	0.0832	G	A	G	G	G	R	R	G	G	G	R	G	G	G	G	G	G	G	G	G	G	G	G	R	G	R	G	G	G	G	G	G	G	G	G	R	R	R	G	R	A	G	G	G	R
chr9	2364999	4.9009	1.2563e-05	0.1352	T	C	T	T	T	Y	Y	T	T	T	Y	T	T	T	T	T	T	T	T	T	T	T	T	T	T	T	T	T	T	T	T	T	Y	T	T	T	T	Y	T	Y	T	T	T	T	T
chr9	2381618	4.3340	4.6349e-05	0.1186	G	A	G	G	G	G	G	G	G	G	G	G	G	G	G	G	G	G	G	G	G	G	G	G	G	G	G	R	G	G	G	G	G	-	R	G	-	R	G	A	R	G	G	G	G
chr9	2385788	3.8919	1.2827e-04	0.1056	C	T	C	C	C	C	C	C	C	C	Y	C	C	C	C	C	C	C	C	C	C	C	C	C	C	C	C	C	C	C	C	C	C	C	C	C	C	Y	C	T	C	C	Y	C	C
chr9	2510042	3.1552	6.9952e-04	0.0837	C	T	C	C	C	C	C	C	C	C	C	C	C	C	C	C	C	C	C	C	C	C	C	C	C	C	C	C	Y	C	Y	C	Y	C	C	C	C	Y	C	C	C	C	C	C	C
chr9	2560080	3.6477	2.2505e-04	0.0984	G	A	G	G	G	G	G	G	G	G	G	G	G	G	G	G	G	G	G	G	G	G	G	G	G	G	G	G	G	R	G	-	G	G	R	G	R	R	G	A	R	G	G	G	G
chr9	2654196	3.8114	1.5437e-04	0.1032	T	C	T	T	T	T	T	T	T	T	Y	T	T	T	T	T	T	T	T	T	T	T	T	T	T	T	T	T	T	T	T	T	T	T	Y	T	Y	Y	T	Y	T	T	T	T	T
chr9	2845264	3.5371	2.9031e-04	0.0951	C	T	C	C	C	-	-	C	C	C	Y	C	C	C	C	C	C	C	C	C	C	C	C	C	C	C	C	C	C	C	C	C	-	C	Y	Y	Y	Y	C	T	Y	C	C	C	Y
chr9	2851644	3.2192	6.0360e-04	0.0856	G	A	G	G	G	G	G	G	G	G	R	G	G	G	G	G	G	G	G	G	G	G	G	G	G	G	G	G	G	G	G	G	G	G	R	G	G	R	G	A	G	G	R	G	G
chr9	2922527	4.8281	1.4854e-05	0.1331	C	T	C	C	C	C	C	C	C	C	Y	C	C	C	C	C	C	C	C	C	C	C	C	C	C	C	C	C	C	C	C	C	C	C	C	C	C	Y	C	Y	Y	C	C	C	C
chr9	2930612	3.2891	5.1398e-04	0.0877	A	G	A	A	A	A	A	A	A	A	A	A	A	A	A	A	A	A	A	A	A	A	A	R	A	R	A	R	A	A	R	A	R	A	A	A	A	A	A	A	A	A	A	A	A
chr9	2986992	3.1345	7.3368e-04	0.0831	C	T	C	C	Y	C	C	C	C	C	C	C	C	C	C	C	C	C	C	C	C	C	Y	C	C	C	C	Y	Y	C	C	C	C	Y	C	C	C	C	C	C	C	C	C	C	Y
chr9	3000122	3.2212	6.0088e-04	0.0857	G	A	G	G	G	G	G	G	G	G	R	G	G	G	G	G	G	G	G	G	G	G	G	G	G	G	G	G	G	G	G	G	-	G	R	R	R	R	G	G	R	G	R	G	G
chr9	3196778	3.0418	9.0819e-04	0.0803	T	G	T	T	T	T	T	T	T	T	T	T	T	T	T	T	T	T	T	T	T	T	T	T	T	T	T	T	T	T	T	T	T	T	K	G	K	K	T	G	G	T	K	T	T
chr9	3266178	3.0553	8.8043e-04	0.0807	C	T	C	C	C	C	C	C	C	C	C	C	C	C	C	C	C	C	C	C	C	C	C	C	C	C	C	C	C	C	C	C	-	C	C	C	C	Y	C	C	Y	C	C	C	C
chr9	3287911	4.4933	3.2111e-05	0.1233	C	T	-	C	C	C	C	C	C	C	C	C	C	C	C	C	C	C	C	C	C	C	C	Y	C	Y	C	C	C	C	C	C	C	C	Y	C	Y	Y	C	T	-	C	Y	C	C
chr9	3446644	3.8711	1.3455e-04	0.1050	T	G	T	T	T	T	T	T	T	T	K	T	T	T	T	T	T	T	T	T	T	T	T	-	T	T	T	T	T	T	T	T	T	T	T	K	T	K	T	K	T	T	T	T	T
chr9	3464471	3.0189	9.5750e-04	0.0797	A	G	A	A	A	A	A	A	A	A	A	A	A	A	A	A	A	A	A	A	A	A	R	R	A	R	A	A	A	A	A	-	A	A	A	A	A	R	A	G	-	A	A	A	A
chr9	3620925	3.1778	6.6406e-04	0.0844	C	T	C	C	C	C	C	C	C	C	C	C	C	C	C	C	C	C	C	C	C	C	C	Y	C	Y	C	C	Y	C	C	C	C	C	C	C	Y	C	Y	C	C	C	C	Y	C
chr9	3699946	3.5212	3.0114e-04	0.0946	C	T	C	C	C	C	C	C	C	C	C	C	C	C	C	C	C	C	C	C	C	C	C	C	C	C	C	C	C	C	C	C	C	C	C	Y	Y	Y	C	T	C	C	C	C	C
chr9	3948355	3.0824	8.2716e-04	0.0816	A	T	-	A	A	A	A	A	A	A	A	A	A	A	A	A	A	A	A	A	A	A	A	A	A	A	A	A	W	A	A	T	A	A	A	A	A	A	W	A	A	A	A	W	A
chr9	3948358	3.0824	8.2716e-04	0.0816	T	C	-	T	T	T	T	T	T	T	T	T	T	T	T	T	T	T	T	T	T	T	T	T	T	T	T	T	Y	T	T	C	T	T	T	T	T	T	Y	T	T	T	T	Y	T
chr9	4255028	3.4142	3.8529e-04	0.0914	G	A	G	G	G	G	G	G	G	G	R	G	G	G	G	G	G	G	G	G	G	G	G	G	G	G	G	G	G	R	G	G	R	G	G	G	R	R	G	G	G	G	R	G	G
chr9	4380228	3.0696	8.5189e-04	0.0812	T	A	T	A	W	W	W	T	T	T	T	-	T	T	T	T	T	A	T	T	T	T	W	A	T	A	A	A	W	W	W	A	W	W	W	T	W	T	W	T	T	W	T	W	A
chr9	4409047	3.2667	5.4116e-04	0.0871	C	T	C	C	C	C	C	C	C	C	C	C	C	C	C	C	C	C	C	C	C	C	C	C	C	C	C	C	C	Y	C	C	Y	-	C	Y	-	Y	C	T	Y	C	C	C	C
chr9	4777766	3.4984	3.1742e-04	0.0940	G	T	G	G	G	G	G	G	G	G	K	G	G	-	G	G	G	G	G	G	G	G	G	G	G	G	G	G	G	G	G	G	K	G	G	G	G	K	K	T	K	G	G	K	G
chr9	4777767	3.4967	3.1864e-04	0.0939	G	T	G	G	G	G	G	G	G	G	K	G	G	G	G	G	G	G	G	G	G	G	G	G	G	G	G	G	G	G	G	G	K	G	G	G	G	K	K	T	K	G	G	K	G
chr9	4787582	4.3088	4.9109e-05	0.1179	A	G	A	R	R	A	A	A	A	A	A	A	A	A	A	A	A	A	A	A	A	A	R	A	A	A	A	A	A	A	A	A	-	A	A	R	R	R	A	R	R	R	R	A	A
chr9	4787734	5.3201	4.7852e-06	0.1472	A	G	A	R	R	A	A	A	A	A	A	A	A	A	A	A	A	A	A	A	A	A	R	A	A	A	A	A	A	A	A	A	-	A	A	R	R	R	A	R	R	R	R	A	A
chr9	4787737	4.2007	6.2988e-05	0.1147	T	C	T	Y	Y	T	T	T	T	T	T	T	T	T	T	T	T	T	T	T	T	T	Y	T	T	T	T	T	T	T	T	T	-	T	T	Y	Y	Y	T	Y	Y	Y	Y	T	T
chr9	4787839	3.5374	2.9011e-04	0.0951	C	T	C	Y	Y	C	C	C	C	C	C	C	C	C	C	C	C	C	C	C	C	C	Y	C	C	C	C	C	C	C	C	C	C	C	C	Y	Y	C	Y	Y	Y	Y	Y	Y	C
chr9	4787845	3.2754	5.3040e-04	0.0873	A	T	A	W	W	A	A	A	A	A	A	A	A	A	A	A	A	A	A	A	A	A	W	A	A	A	A	A	A	A	A	A	A	A	A	W	W	A	W	W	W	W	W	W	A
chr9	4862197	3.1002	7.9398e-04	0.0821	A	C	A	A	A	M	M	A	A	A	M	A	A	A	A	A	A	A	A	A	A	A	A	M	A	M	A	M	M	A	A	M	A	A	A	M	M	M	A	M	A	A	A	A	A
chr10	565817	3.9071	1.2384e-04	0.1061	A	G	A	A	A	A	A	A	A	A	A	A	A	A	A	A	A	A	A	A	A	A	A	R	A	R	A	A	A	R	R	A	A	A	A	A	R	A	A	G	A	A	R	A	A
chr10	789660	3.1118	7.7295e-04	0.0824	G	A	G	G	G	G	G	G	G	G	G	G	G	G	G	G	G	G	G	G	G	G	G	-	G	G	G	G	G	G	G	G	G	G	R	R	R	R	G	A	R	G	R	G	G
chr10	996350	3.1379	7.2800e-04	0.0832	G	A	R	G	G	R	R	R	G	R	G	R	R	R	R	G	G	G	R	G	G	G	G	R	R	R	G	G	G	G	G	G	G	R	G	A	G	R	G	R	G	G	G	G	G
chr10	1210586	3.0589	8.7326e-04	0.0808	A	G	R	A	A	A	A	R	A	R	A	R	R	R	R	A	A	A	R	A	A	A	A	A	R	A	A	R	A	A	A	A	A	A	-	A	A	A	A	A	R	A	R	A	A
chr10	1214422	3.0252	9.4368e-04	0.0798	C	T	C	C	C	C	C	C	C	C	C	C	C	C	C	C	C	C	C	C	C	C	C	C	C	C	C	C	C	C	C	C	Y	C	C	C	C	Y	C	Y	C	C	C	C	C
chr10	1216646	3.0454	9.0081e-04	0.0804	A	G	A	A	A	A	A	A	A	A	R	A	A	A	A	A	A	A	A	A	A	A	A	A	A	A	A	A	A	A	A	A	R	R	-	R	-	R	A	R	G	A	R	A	R
chr10	1341243	3.6398	2.2919e-04	0.0982	A	C	-	A	A	-	-	A	A	A	M	A	A	A	A	A	A	A	A	A	A	A	A	A	A	A	A	A	A	A	A	A	A	M	A	A	A	M	A	M	M	A	A	A	M
chr10	1457348	3.3367	4.6062e-04	0.0891	C	T	C	C	C	Y	Y	C	C	C	C	C	C	C	C	C	C	C	C	C	C	C	T	C	C	C	C	Y	Y	C	C	C	C	C	C	C	C	C	C	C	C	C	C	C	C
chr10	1552982	3.3674	4.2915e-04	0.0901	C	A	C	C	M	M	M	C	C	C	C	C	C	C	C	C	C	M	C	C	C	C	C	-	C	C	M	C	M	C	C	C	C	C	C	M	M	M	C	M	C	C	C	C	C
chr10	1580918	3.3507	4.4598e-04	0.0896	G	A	G	G	G	R	R	G	G	G	G	G	G	G	G	G	G	G	G	G	G	G	G	R	G	R	G	G	G	G	G	G	-	G	G	G	G	G	G	R	G	G	G	G	G
chr10	1598362	3.3154	4.8374e-04	0.0885	C	T	C	C	C	C	C	C	C	-	C	C	C	C	C	C	C	C	C	C	C	C	C	C	C	C	C	C	C	Y	C	C	Y	C	C	Y	C	Y	C	Y	C	C	C	C	C
chr10	1601732	4.3718	4.2480e-05	0.1198	T	C	-	Y	T	T	T	T	T	T	T	T	T	T	T	T	T	T	T	T	T	T	T	-	T	T	T	T	T	Y	T	T	T	Y	Y	Y	T	Y	T	C	Y	Y	Y	T	Y
chr10	1605402	3.1159	7.6571e-04	0.0826	T	C	Y	Y	C	C	C	Y	T	Y	T	Y	Y	Y	Y	T	T	C	Y	T	T	T	C	-	Y	C	C	C	C	Y	C	C	-	-	Y	T	Y	Y	C	T	T	T	Y	C	C
chr10	1606330	3.0779	8.3583e-04	0.0814	T	C	Y	Y	T	T	T	Y	T	Y	T	Y	Y	Y	Y	T	T	T	Y	T	T	T	T	-	Y	T	T	T	T	T	T	T	-	Y	T	T	T	Y	T	Y	T	Y	Y	T	T
chr10	1635600	3.2807	5.2394e-04	0.0875	C	T	C	C	C	C	C	C	C	C	C	C	C	C	C	C	C	C	C	C	C	C	C	C	C	C	C	C	C	C	Y	C	C	C	C	T	Y	Y	C	T	Y	C	C	C	C
chr10	1856662	3.2009	6.2969e-04	0.0851	G	A	G	R	G	G	G	G	G	G	G	G	G	G	G	G	G	G	G	G	G	G	G	R	G	R	G	G	G	R	R	G	R	G	R	R	R	R	R	R	G	R	R	R	G
chr10	2003244	3.1455	7.1536e-04	0.0834	G	A	G	G	G	G	G	G	G	G	G	G	G	G	G	G	G	G	G	R	G	G	R	R	G	R	G	G	G	G	R	G	G	G	G	R	G	R	G	R	G	G	G	G	G
chr10	2003388	3.4778	3.3280e-04	0.0933	T	C	T	T	T	T	T	T	T	T	T	T	T	T	T	T	T	T	T	T	T	T	Y	Y	T	Y	T	T	T	T	Y	T	T	T	T	Y	T	Y	T	Y	T	T	T	T	T
chr10	2175139	3.1166	7.6462e-04	0.0826	G	A	G	G	G	G	G	G	G	G	G	G	G	G	G	G	G	G	G	G	G	G	G	R	G	R	G	G	R	G	G	G	-	G	G	G	R	R	G	G	G	G	G	G	G
chr10	2191802	4.6425	2.2775e-05	0.1277	T	G	T	T	T	T	T	T	T	T	T	T	T	T	T	T	T	T	T	T	T	T	T	T	T	T	T	T	T	T	T	T	T	T	-	T	K	K	T	T	T	T	T	T	T
chr10	2191803	4.6063	2.4757e-05	0.1266	C	T	C	C	C	C	C	C	C	C	C	C	C	C	C	C	C	C	C	C	C	C	C	C	C	C	C	C	C	C	C	C	C	C	C	C	Y	Y	C	C	C	C	C	C	C
chr10	2283010	3.6115	2.4465e-04	0.0973	C	T	C	C	Y	C	C	C	C	C	C	C	C	C	C	C	C	C	C	C	C	C	C	Y	C	Y	C	C	C	C	Y	C	Y	C	C	T	Y	Y	C	Y	C	C	C	C	Y
chr10	2283111	4.4167	3.8309e-05	0.1211	A	G	A	A	R	R	R	A	A	A	A	A	A	A	A	A	A	A	-	A	A	A	A	G	A	G	A	A	A	A	A	A	R	A	R	G	R	R	R	G	R	A	A	R	A
chr10	2671482	3.4872	3.2572e-04	0.0936	A	C	A	A	A	A	A	A	A	A	A	A	A	A	A	A	A	A	A	A	A	A	A	A	A	A	A	A	A	A	A	A	A	A	-	A	M	M	A	C	A	A	A	A	A
chr10	2675466	3.3650	4.3152e-04	0.0900	A	G	A	A	A	A	A	A	A	A	A	A	A	A	A	A	A	A	A	A	A	A	A	A	A	A	A	A	R	R	R	A	A	R	A	R	R	R	A	R	R	A	A	A	A
chr10	2694145	3.8215	1.5083e-04	0.1035	C	T	C	C	C	C	C	C	C	C	C	C	C	C	C	C	C	Y	C	C	C	C	C	C	C	C	Y	C	C	C	C	C	T	-	C	Y	C	C	C	T	C	C	C	C	C
chr10	2753379	3.0563	8.7850e-04	0.0808	T	C	Y	T	T	T	T	Y	T	-	T	Y	Y	Y	T	T	T	T	T	T	T	T	T	T	Y	T	T	T	T	T	T	T	T	-	T	T	T	T	T	Y	T	T	T	T	Y
chr10	2830692	3.2953	5.0668e-04	0.0879	G	T	G	G	G	G	G	G	G	G	G	G	G	G	-	G	G	G	G	G	G	G	G	G	G	G	G	G	G	G	G	G	-	G	G	G	K	G	G	K	T	G	G	G	G
chr10	2874193	3.0455	9.0046e-04	0.0804	C	G	C	C	C	C	C	C	C	C	C	C	C	C	C	C	C	C	C	C	C	C	C	-	C	C	C	-	C	C	C	C	C	C	S	S	-	S	C	G	C	C	S	C	C
chr10	2947423	3.3172	4.8169e-04	0.0886	A	G	G	G	G	G	G	G	R	G	R	G	G	G	G	R	R	G	G	R	R	R	G	-	G	G	G	G	G	G	G	G	G	R	R	R	R	R	G	A	R	R	G	G	G
chr10	3116571	3.0492	8.9280e-04	0.0806	C	T	C	C	C	C	C	C	C	C	C	C	C	C	C	C	C	C	C	C	C	C	C	Y	C	Y	C	C	C	C	C	C	Y	Y	C	C	Y	Y	C	C	C	C	C	C	Y
chr10	3168444	3.5102	3.0892e-04	0.0943	C	T	C	C	C	C	C	C	C	C	C	C	C	C	C	C	C	C	C	C	C	C	C	C	C	C	C	C	C	C	C	C	C	C	Y	C	Y	Y	C	Y	Y	C	Y	C	C
chr10	3298073	3.0212	9.5236e-04	0.0797	G	T	G	G	G	G	G	G	G	G	G	G	G	G	G	G	G	G	G	G	G	G	G	K	G	K	G	G	G	G	G	G	G	G	G	G	K	G	K	G	G	G	G	K	G
chr10	3379140	3.0449	9.0173e-04	0.0804	G	A	G	G	G	G	G	G	G	G	G	G	G	G	G	G	G	G	G	G	G	G	G	G	G	G	G	G	G	G	G	G	-	G	R	-	R	R	G	R	R	G	R	G	G
chr10	3500649	3.2508	5.6129e-04	0.0866	G	A	G	G	G	G	G	G	G	G	G	G	G	G	G	G	G	G	G	G	G	G	R	G	G	G	G	R	G	G	G	G	G	G	G	G	G	G	G	G	G	G	G	G	G
chr10	3567021	3.3668	4.2974e-04	0.0900	A	G	A	A	A	A	A	A	A	A	A	A	A	A	A	A	A	A	A	A	A	A	A	-	A	A	A	A	A	A	A	A	A	A	R	R	R	A	A	G	R	A	R	A	R
chr10	3577503	3.1463	7.1393e-04	0.0835	G	A	G	G	G	G	G	G	G	G	G	G	G	G	G	G	G	G	G	G	G	G	G	G	G	G	G	G	G	G	G	G	G	G	G	A	R	G	G	A	G	G	R	G	G
chr10	3631375	3.0094	9.7868e-04	0.0794	G	A	G	G	G	G	G	G	G	G	G	G	G	G	G	G	G	R	G	G	G	G	R	A	G	A	R	G	G	G	G	G	R	G	G	G	G	G	G	G	G	G	G	G	G
chr10	3673654	3.1238	7.5192e-04	0.0828	G	A	G	G	G	G	G	G	G	G	G	G	G	G	G	G	G	G	G	G	G	G	G	G	G	G	G	G	G	G	G	G	G	G	G	A	R	R	G	A	R	G	G	G	G
chr10	3673765	3.1329	7.3637e-04	0.0831	C	T	C	C	C	C	C	C	C	C	C	C	C	C	C	C	C	C	C	C	C	C	C	C	C	C	C	C	C	C	C	C	C	C	C	T	Y	Y	C	T	Y	C	C	C	C
chr10	3735878	3.0070	9.8408e-04	0.0793	G	A	G	G	G	G	G	G	G	G	G	G	G	G	G	G	G	R	G	G	G	G	G	R	G	R	R	G	R	R	G	G	G	G	G	G	R	R	G	G	G	G	G	G	G
chr10	3736233	3.2832	5.2095e-04	0.0875	G	A	G	G	G	G	G	G	G	G	G	G	G	G	G	G	G	G	G	G	G	G	G	R	G	R	G	G	R	R	G	G	G	G	G	G	R	R	G	G	G	G	G	G	G
chr10	3736234	3.1478	7.1157e-04	0.0835	G	A	G	G	G	G	G	G	G	G	G	G	G	G	G	G	G	G	G	G	G	G	G	R	G	R	G	G	R	R	G	G	G	G	G	G	R	R	G	G	G	G	G	G	G
chr10	3736297	3.3375	4.5977e-04	0.0892	C	T	C	C	C	C	C	C	C	C	C	C	C	C	C	C	C	C	C	C	C	C	C	Y	C	Y	C	C	Y	Y	C	C	C	C	C	C	Y	Y	C	C	C	C	C	C	C
chr10	3736662	3.2689	5.3837e-04	0.0871	C	T	C	C	C	C	C	C	C	C	C	C	C	C	C	C	C	C	C	C	C	C	C	Y	C	Y	C	C	Y	Y	C	C	C	C	C	C	Y	Y	C	C	C	C	C	C	C
chr10	3888213	3.0517	8.8774e-04	0.0806	T	G	T	T	T	T	T	T	T	T	T	T	T	T	T	T	T	T	T	T	T	T	T	-	T	T	T	T	T	T	T	T	T	T	K	K	K	K	T	K	K	T	T	T	T
chr10	3904933	3.8853	1.3021e-04	0.1054	C	T	C	C	C	C	C	C	C	C	C	C	C	C	C	C	C	C	C	C	C	C	C	-	C	C	C	C	C	C	C	C	C	C	Y	Y	Y	Y	C	T	Y	C	C	C	C
chr10	3905013	3.0467	8.9812e-04	0.0805	A	G	A	A	A	A	A	A	A	A	A	A	A	A	A	A	A	A	A	A	A	A	A	-	A	A	A	A	A	A	A	A	A	A	R	R	R	R	A	G	R	A	A	A	A
chr10	3905088	4.1707	6.7494e-05	0.1138	C	A	C	C	C	C	C	C	C	C	C	C	C	C	C	C	C	C	C	C	C	C	C	C	C	C	C	C	C	C	C	C	C	C	M	A	M	M	C	A	M	C	C	C	C
chr10	3909552	3.0567	8.7753e-04	0.0808	C	T	C	C	C	C	C	C	C	C	C	C	C	C	C	C	C	C	C	C	C	C	C	C	C	C	C	C	C	C	C	C	C	C	Y	Y	Y	Y	C	T	C	C	C	C	C
chr10	3994576	3.2653	5.4291e-04	0.0870	G	C	G	G	G	G	G	G	G	G	G	G	G	-	G	G	G	S	G	G	G	G	G	S	G	S	S	G	S	G	-	G	G	G	G	G	S	G	G	G	G	G	G	G	G
chr10	3994658	3.2206	6.0177e-04	0.0857	T	G	T	T	T	T	T	T	T	T	T	T	T	T	T	T	T	K	T	T	T	T	T	K	T	K	K	T	K	T	T	T	T	T	T	T	K	T	T	T	T	T	T	T	T
chr10	3994792	3.3732	4.2349e-04	0.0902	G	T	G	G	G	G	G	G	G	G	G	G	G	G	G	G	G	K	G	G	G	G	G	K	G	K	K	G	K	G	G	G	G	G	G	G	K	G	G	G	G	G	G	G	G
chr10	3994846	3.2124	6.1315e-04	0.0854	G	T	G	G	G	G	G	G	G	G	G	G	G	G	G	G	G	K	G	G	G	G	G	K	G	K	K	G	K	G	G	-	G	G	G	G	K	G	G	G	G	G	G	G	G
chr10	4016219	3.3185	4.8028e-04	0.0886	A	G	A	A	A	A	A	A	A	A	A	A	A	A	A	A	A	A	A	A	A	A	A	A	A	A	A	A	A	A	A	A	A	-	A	R	A	R	A	G	A	A	R	A	A
chr10	4039747	3.5229	3.0001e-04	0.0947	G	A	G	G	G	G	G	G	G	G	G	G	G	G	G	G	G	G	G	G	G	G	G	-	G	G	G	G	G	G	G	G	G	G	G	R	G	R	G	A	R	G	G	G	-
chr10	4039795	3.1154	7.6666e-04	0.0825	A	G	A	A	A	A	A	A	A	A	A	A	A	A	A	A	A	A	A	A	A	A	A	-	A	A	A	A	A	A	A	A	A	A	A	R	A	R	A	G	R	A	A	A	-
chr10	4073707	4.4098	3.8918e-05	0.1209	A	C	A	M	A	M	M	A	A	A	A	A	A	A	A	A	A	A	A	A	A	A	A	M	A	M	A	A	A	A	C	A	M	A	A	A	M	M	A	A	A	M	A	A	A
chr10	4091622	3.0476	8.9613e-04	0.0805	C	T	C	C	C	C	C	C	C	C	C	C	C	C	C	C	C	C	C	C	C	C	C	C	C	C	C	C	C	C	C	C	C	C	Y	Y	Y	Y	C	Y	C	C	C	C	C
chr10	4091703	3.5206	3.0158e-04	0.0946	G	C	G	G	G	G	G	G	G	G	G	G	G	G	G	G	G	G	G	G	G	G	G	G	G	G	G	G	G	G	G	G	G	G	S	C	S	S	G	C	G	G	G	G	G
chr10	4131385	3.4684	3.4006e-04	0.0931	A	C	A	A	A	A	A	A	A	A	A	A	A	A	A	A	A	A	A	A	A	A	A	M	A	M	A	A	A	A	M	A	A	A	A	A	M	M	M	M	A	A	A	M	A
chr10	4131403	3.4298	3.7167e-04	0.0919	C	T	C	C	C	C	C	C	C	C	C	C	C	C	C	C	C	C	C	C	C	C	C	Y	C	Y	C	C	C	-	Y	C	C	C	C	C	Y	Y	Y	Y	C	C	C	Y	C
chr10	4191716	3.7416	1.8130e-04	0.1012	A	G	A	A	A	A	A	A	A	A	A	A	A	A	A	A	A	A	A	A	A	A	A	A	A	A	A	A	A	A	A	R	A	A	A	A	A	R	A	R	R	A	R	A	A
chr10	4221257	3.2599	5.4972e-04	0.0868	G	A	G	G	G	G	G	G	G	G	G	G	G	G	G	G	G	G	G	G	G	G	G	G	G	G	G	G	G	G	G	G	G	R	-	A	G	R	G	R	R	G	G	G	G
chr10	4362102	3.0344	9.2391e-04	0.0801	A	G	A	A	A	A	A	A	A	A	A	A	A	A	A	A	A	A	A	A	A	A	A	A	A	A	A	A	A	A	A	A	A	-	A	R	R	R	A	G	G	A	G	A	A
chr10	4362155	3.2612	5.4809e-04	0.0869	T	C	T	T	T	T	T	T	T	T	T	T	T	T	T	T	T	T	T	T	T	T	T	T	T	T	T	T	T	T	T	T	T	T	T	-	Y	Y	T	C	C	T	C	T	T
chr10	4370459	3.8111	1.5449e-04	0.1032	T	C	T	T	T	T	T	T	T	T	T	T	T	T	T	T	T	Y	T	T	T	T	T	Y	T	Y	Y	T	T	Y	T	Y	Y	T	T	T	Y	-	T	Y	T	T	T	T	T
chr10	4438241	4.4347	3.6753e-05	0.1216	C	T	C	C	C	C	C	C	C	C	C	C	C	C	C	C	C	C	C	C	C	C	C	C	C	C	C	C	C	C	C	C	C	-	Y	C	C	Y	C	Y	Y	C	C	C	-
chr10	4567598	3.5540	2.7928e-04	0.0956	T	C	T	T	T	T	T	T	T	T	T	T	T	T	T	T	T	T	T	T	T	T	T	Y	T	Y	T	Y	T	T	T	Y	T	T	T	Y	Y	Y	T	Y	T	T	T	T	T
chr10	4571350	4.8860	1.3001e-05	0.1347	A	G	A	A	A	A	A	A	A	A	A	A	A	A	A	A	A	A	A	A	A	A	A	A	A	A	A	A	A	A	A	A	A	A	A	R	R	A	-	G	A	A	A	R	A
chr10	4590069	5.2636	5.4504e-06	0.1456	C	T	Y	C	C	C	C	Y	C	Y	C	Y	Y	Y	Y	C	C	C	Y	C	C	C	C	C	Y	C	C	C	C	C	C	C	C	C	C	Y	Y	Y	C	T	Y	C	C	C	C
chr10	4671876	3.6355	2.3146e-04	0.0980	T	C	T	Y	T	T	T	T	T	T	T	T	T	T	T	T	T	T	T	T	T	T	T	T	T	T	T	T	T	T	T	Y	-	T	Y	T	T	Y	T	C	T	T	T	T	T
chr10	4794285	3.2926	5.0978e-04	0.0878	A	T	A	A	T	W	W	A	A	A	A	A	A	A	A	A	A	W	A	A	A	A	A	A	A	A	W	A	A	A	W	W	A	W	A	A	A	A	W	A	A	A	A	W	W
chr10	4814561	3.1842	6.5438e-04	0.0846	T	C	Y	T	T	T	T	Y	T	Y	T	Y	Y	Y	Y	T	T	T	Y	T	T	T	Y	T	Y	T	T	Y	T	T	T	T	T	T	T	T	T	T	Y	T	T	T	T	Y	T
chr10	4897984	3.3665	4.3002e-04	0.0900	C	G	C	C	C	C	C	C	S	C	C	C	C	C	C	S	S	C	C	S	S	S	C	C	C	C	C	C	C	C	C	C	C	-	C	C	S	S	C	S	S	S	C	C	C
chr10	5132426	3.2529	5.5856e-04	0.0866	C	T	C	C	C	C	C	C	C	C	C	C	C	C	C	C	C	C	C	C	C	C	C	Y	C	Y	C	C	Y	C	C	C	C	C	C	C	Y	Y	C	Y	C	C	Y	C	C
chr10	5239677	3.3108	4.8888e-04	0.0884	C	T	C	C	C	C	C	C	C	C	Y	C	C	C	C	C	C	C	C	C	C	C	C	C	C	C	C	C	C	C	C	C	C	Y	Y	C	C	Y	C	T	C	C	C	C	Y
chr10	5385389	3.6959	2.0143e-04	0.0998	A	G	A	A	A	A	A	A	A	A	A	A	A	A	A	A	A	A	A	A	A	A	A	A	A	A	A	A	A	A	R	A	A	A	R	R	R	R	A	R	R	A	A	A	-
chr10	5579485	3.0559	8.7919e-04	0.0808	C	T	C	C	Y	C	C	C	C	C	C	C	C	C	C	C	C	Y	C	C	C	C	C	C	C	C	Y	Y	C	C	C	C	-	C	C	C	C	C	C	C	C	C	C	C	C
chr10	5581382	3.0267	9.4041e-04	0.0799	G	A	G	R	G	R	R	G	G	G	G	G	G	G	G	G	G	R	G	G	G	G	G	R	G	R	R	G	G	G	R	G	R	G	G	G	R	R	G	R	G	G	R	G	G
chr10	5926811	3.0998	7.9468e-04	0.0821	G	A	G	G	G	G	G	G	G	G	G	G	G	G	-	G	G	G	G	G	G	G	G	A	G	A	G	R	G	A	R	G	R	R	R	G	R	R	R	A	G	G	G	R	R
chr10	5934198	3.5770	2.6487e-04	0.0963	G	A	G	G	G	G	G	G	G	G	G	G	G	G	G	G	G	G	G	G	G	G	R	R	G	-	G	G	G	G	G	R	R	G	G	G	R	R	G	R	G	G	G	G	G
chr11	53292	3.5875	2.5851e-04	0.0966	G	C	G	G	G	G	G	G	G	G	S	G	G	G	G	G	G	G	G	G	G	G	G	G	G	G	G	G	G	G	S	G	-	G	G	S	-	S	G	S	S	G	G	G	G
chr11	116623	3.4298	3.7169e-04	0.0919	C	T	C	C	C	Y	Y	C	C	C	C	C	C	C	C	C	C	C	C	C	C	C	C	C	C	C	C	C	Y	Y	Y	C	C	C	C	C	Y	C	Y	C	Y	C	C	Y	C
chr11	119470	3.9449	1.1352e-04	0.1072	C	T	C	C	C	C	C	C	C	C	C	C	C	C	-	C	C	C	C	C	C	C	C	Y	C	Y	C	C	Y	C	C	C	-	C	C	C	Y	Y	C	T	C	C	C	C	C
chr11	253487	3.1080	7.7979e-04	0.0823	G	C	G	G	G	G	G	G	S	G	G	G	G	G	G	S	S	G	G	S	S	S	G	-	G	-	G	G	G	G	G	G	G	G	G	-	S	G	G	C	S	S	G	G	G
chr11	378800	4.2802	5.2457e-05	0.1171	T	C	T	T	T	T	T	T	T	T	T	T	T	T	T	T	T	T	T	T	T	T	Y	T	T	T	T	T	T	T	T	Y	Y	Y	T	Y	T	Y	T	T	T	T	T	T	Y
chr11	385484	3.0971	7.9971e-04	0.0820	A	G	A	A	A	A	A	A	A	A	R	A	A	A	A	A	A	A	A	A	A	A	A	G	A	G	A	A	A	R	A	-	A	A	R	A	R	A	A	A	A	A	A	A	A
chr11	385488	3.2279	5.9165e-04	0.0859	G	A	G	G	G	G	G	G	G	G	R	G	G	G	G	G	G	G	G	G	G	G	G	A	G	A	G	G	G	R	G	-	G	G	G	G	R	G	G	G	G	G	G	G	G
chr11	418229	4.2068	6.2113e-05	0.1149	G	A	G	G	G	G	G	G	G	G	G	G	G	G	G	G	G	G	G	G	G	G	G	-	G	G	G	G	G	G	G	G	G	R	G	G	R	R	G	R	G	G	G	G	G
chr11	433628	3.4618	3.4530e-04	0.0929	G	C	G	G	G	G	G	G	G	G	S	G	G	G	G	G	G	G	G	G	G	G	G	G	G	G	G	G	G	G	G	G	G	G	G	S	S	S	G	S	G	G	G	G	G
chr11	469601	4.7782	1.6664e-05	0.1316	C	A	C	C	M	M	M	C	C	C	C	C	C	C	C	C	C	C	C	C	C	C	C	-	C	C	C	C	C	M	C	C	C	C	C	C	M	M	C	A	C	C	C	C	C
chr11	475774	4.6956	2.0158e-05	0.1292	C	A	C	C	C	M	M	C	C	C	C	C	C	C	C	C	C	C	C	C	-	C	C	C	C	C	C	C	C	C	M	C	M	M	C	C	M	C	M	C	C	C	C	M	M
chr11	483343	3.1050	7.8529e-04	0.0822	G	A	G	G	G	G	G	G	G	G	R	G	G	G	G	G	G	G	G	G	G	G	G	G	G	G	G	G	G	G	G	G	G	G	G	G	G	G	G	G	G	G	G	G	G
chr11	491399	4.5971	2.5288e-05	0.1263	C	G	C	C	C	C	C	C	C	C	C	C	C	C	C	C	C	S	C	C	C	C	C	C	C	C	S	C	C	C	S	S	C	C	C	-	S	S	C	S	S	C	C	C	C
chr11	513950	4.0338	9.2523e-05	0.1098	C	A	C	C	C	C	C	C	C	C	C	C	C	C	C	C	C	C	C	C	C	C	C	M	C	M	C	C	C	C	C	-	M	C	C	M	M	M	C	A	M	C	M	C	C
chr11	556357	3.4749	3.3504e-04	0.0933	A	G	A	A	A	A	A	A	A	A	R	A	A	A	A	A	A	A	A	A	A	A	A	A	A	A	A	A	R	A	A	A	A	A	R	A	A	R	A	R	A	A	A	A	A
chr11	556362	3.4369	3.6564e-04	0.0921	C	T	C	C	C	C	C	C	C	C	Y	C	C	C	C	C	C	C	C	C	C	C	C	C	C	C	C	C	Y	C	C	C	C	C	Y	C	C	Y	C	Y	C	C	C	C	C
chr11	599813	3.2516	5.6023e-04	0.0866	G	A	G	G	G	G	G	G	G	G	R	G	G	G	G	G	G	G	G	G	G	G	G	G	G	G	G	G	G	R	G	G	G	G	G	R	G	R	G	R	G	G	G	G	G
chr11	758852	4.2480	5.6488e-05	0.1161	G	A	G	G	G	G	G	G	G	-	G	-	G	G	-	G	G	G	G	G	G	G	R	R	G	R	G	G	G	G	G	G	G	R	G	G	G	R	G	R	G	G	G	G	G
chr11	758858	3.5937	2.5484e-04	0.0968	C	G	C	C	C	C	C	C	C	-	C	-	C	C	-	C	C	C	C	C	C	C	S	S	C	S	C	C	C	C	C	C	C	S	C	C	C	S	C	S	C	C	C	C	C
chr11	809922	3.4146	3.8497e-04	0.0915	C	T	C	C	Y	Y	Y	C	C	C	C	C	C	C	C	C	C	C	C	C	C	C	C	C	C	C	C	C	C	C	C	C	-	C	C	C	C	C	C	C	C	C	C	C	C
chr11	973694	3.2830	5.2125e-04	0.0875	G	A	G	G	R	R	R	G	G	G	R	G	G	G	G	G	G	G	G	G	G	G	G	R	G	R	G	G	G	G	G	R	R	G	R	G	R	R	G	A	G	G	R	G	G
chr11	1365559	3.9738	1.0621e-04	0.1080	G	A	G	G	G	G	G	G	G	G	R	G	G	G	G	G	G	G	G	G	G	G	G	G	G	G	G	G	G	G	G	G	G	R	G	G	R	R	G	R	G	G	G	G	R
chr11	1456046	4.0644	8.6219e-05	0.1107	G	A	G	G	G	G	G	G	G	G	G	G	G	G	G	G	G	G	G	G	G	G	G	A	G	A	G	R	G	R	G	G	R	G	R	G	R	R	G	R	G	G	R	G	G
chr11	1665632	4.0583	8.7445e-05	0.1105	G	T	G	G	G	G	G	G	G	G	G	G	G	G	G	G	G	G	G	G	G	G	G	K	G	K	G	G	G	K	G	G	G	-	G	G	K	K	G	T	G	G	G	G	G
chr11	1676308	3.6031	2.4939e-04	0.0971	G	C	G	G	G	G	G	G	G	G	G	G	G	G	G	G	G	S	G	G	G	G	G	G	G	G	S	G	G	S	G	G	G	S	G	S	S	S	G	C	G	G	G	G	G
chr11	1765937	4.2235	5.9772e-05	0.1154	C	T	C	C	C	Y	Y	C	C	C	C	C	C	C	C	C	C	C	C	C	C	C	C	C	C	C	C	C	C	Y	Y	C	C	C	C	Y	C	Y	C	T	Y	-	Y	C	C
chr11	1777007	5.0121	9.7257e-06	0.1384	G	A	G	G	G	G	G	G	G	G	G	G	G	G	G	G	G	G	G	G	G	G	G	G	G	G	G	G	G	G	G	G	G	G	G	R	G	R	G	A	R	G	A	G	G
chr11	1783976	4.0538	8.8356e-05	0.1104	T	C	T	T	T	T	T	T	T	T	T	T	T	T	T	T	T	T	T	T	T	T	T	T	T	T	T	T	T	T	T	T	T	T	Y	Y	T	Y	T	C	Y	T	Y	T	T
chr11	1812909	3.2349	5.8221e-04	0.0861	C	T	C	C	C	C	C	C	C	C	Y	C	C	C	C	C	C	C	C	C	C	C	C	-	C	C	C	C	C	C	C	C	C	C	Y	C	Y	C	C	Y	C	C	Y	C	C
chr11	1821550	3.7128	1.9374e-04	0.1003	G	A	G	G	G	G	G	G	G	G	G	G	G	G	G	G	G	G	G	G	G	G	G	G	G	G	G	G	G	G	G	G	A	G	G	G	G	R	G	R	G	G	G	G	G
chr11	1822834	4.2853	5.1845e-05	0.1172	G	C	G	G	G	G	G	G	G	G	G	G	G	G	G	G	G	G	G	G	G	G	G	G	G	G	G	G	G	G	G	G	C	G	S	S	S	S	S	S	G	G	G	S	G
chr11	1823681	3.3926	4.0493e-04	0.0908	G	A	G	G	G	G	G	G	G	G	G	G	G	G	G	G	G	G	G	G	G	G	G	G	G	G	G	G	G	G	G	G	A	G	G	R	R	G	G	R	G	G	G	G	G
chr11	1877038	3.0724	8.4654e-04	0.0813	G	A	G	G	G	G	G	G	G	G	G	G	G	G	G	G	G	G	G	G	G	G	G	-	G	G	G	G	G	R	G	G	-	G	G	G	R	R	G	G	G	G	G	G	G
chr11	1977052	4.0158	9.6426e-05	0.1093	G	A	G	G	G	G	G	G	G	G	R	G	G	G	G	G	G	G	G	G	G	G	G	-	G	G	G	G	G	G	R	G	-	R	R	R	R	R	R	R	R	G	G	R	R
chr11	2065008	3.0026	9.9394e-04	0.0792	C	T	C	C	C	C	C	C	C	C	C	C	-	C	C	C	C	C	C	C	C	C	C	C	C	C	C	C	C	C	C	C	C	C	C	Y	Y	Y	C	T	C	C	C	C	C
chr11	2069966	5.0154	9.6513e-06	0.1385	T	G	T	T	T	T	T	T	T	T	T	T	T	T	T	T	T	T	T	T	T	T	T	T	T	T	T	T	T	T	T	T	T	-	K	K	K	K	T	G	T	T	K	T	-
chr11	2070068	5.1043	7.8643e-06	0.1410	C	T	C	C	C	C	C	C	C	C	C	C	C	C	C	C	C	C	C	C	C	C	C	C	C	C	C	C	C	C	C	C	-	Y	-	Y	Y	Y	C	T	C	C	Y	C	-
chr11	2070076	3.2458	5.6783e-04	0.0864	T	C	C	C	C	C	C	C	Y	C	C	C	C	C	C	Y	Y	C	C	Y	Y	Y	C	C	C	C	C	C	C	C	C	C	-	Y	-	Y	Y	Y	C	T	C	C	Y	C	-
chr11	2070116	4.6301	2.3438e-05	0.1273	G	T	G	G	G	G	G	G	G	G	G	G	G	G	G	G	G	G	G	G	G	G	G	G	G	G	G	G	G	G	G	G	-	K	K	K	K	K	G	T	G	G	K	G	G
chr11	2070136	3.1419	7.2122e-04	0.0833	T	C	T	T	T	T	T	T	T	T	T	T	T	T	T	T	T	T	T	T	T	T	T	T	T	T	T	T	T	T	T	T	-	Y	Y	Y	Y	Y	T	C	T	T	Y	T	-
chr11	2070189	4.6301	2.3438e-05	0.1273	G	A	G	G	G	G	G	G	G	G	G	G	G	G	G	G	G	G	G	G	G	G	G	G	G	G	G	G	G	G	G	G	-	R	R	R	R	R	G	A	G	G	R	G	G
chr11	2070213	4.4922	3.2193e-05	0.1233	G	T	G	G	G	G	G	G	G	G	G	G	G	G	G	G	G	G	G	G	G	G	G	G	G	G	G	G	G	G	G	G	-	-	K	K	K	K	G	T	G	G	K	G	-
chr11	2081353	3.0741	8.4306e-04	0.0813	T	C	T	T	T	T	T	T	T	T	T	T	T	T	T	T	T	T	T	T	T	T	T	-	T	-	-	T	T	T	T	T	-	T	T	Y	Y	T	Y	C	Y	T	T	Y	T
chr11	2106691	3.7684	1.7047e-04	0.1020	G	C	G	G	G	G	G	G	G	G	G	G	G	G	G	G	G	G	G	G	G	G	G	-	G	G	G	G	G	G	G	G	G	G	S	S	G	S	G	C	G	G	S	G	G
chr11	2143181	3.0334	9.2608e-04	0.0801	A	G	A	A	A	A	A	A	A	A	R	A	A	A	A	A	A	A	A	A	A	A	A	A	A	A	A	A	A	A	A	A	A	A	R	A	R	A	A	R	R	A	A	A	A
chr11	2190707	3.2836	5.2049e-04	0.0876	C	T	C	C	C	C	C	C	C	C	C	C	C	C	C	C	C	C	-	C	C	C	C	C	C	C	C	C	C	C	C	C	C	C	C	Y	Y	C	C	T	C	C	Y	C	C
chr11	2206584	3.9130	1.2218e-04	0.1062	T	C	T	T	T	T	T	T	T	T	T	T	T	T	T	T	T	T	T	T	T	T	T	T	T	T	T	T	T	T	T	T	T	T	T	T	Y	Y	T	Y	Y	T	T	T	T
chr11	2432315	3.3528	4.4383e-04	0.0896	G	A	G	G	R	G	G	G	G	G	G	G	G	G	G	G	G	G	G	G	G	G	G	R	G	R	G	G	G	A	A	G	G	G	G	G	R	R	R	G	G	G	G	R	G
chr11	2434732	3.5939	2.5474e-04	0.0968	C	T	C	C	C	C	C	C	C	C	C	C	C	C	C	C	C	C	C	C	C	C	C	C	C	C	C	C	C	C	C	C	C	C	Y	Y	Y	Y	C	Y	T	C	C	C	C
chr11	2485882	3.2057	6.2273e-04	0.0852	G	A	G	G	G	G	G	G	G	G	G	G	G	G	G	G	G	G	G	G	G	G	G	R	G	R	G	G	G	G	G	G	G	-	R	R	R	R	G	R	G	G	R	G	G
chr11	2528841	3.3075	4.9264e-04	0.0883	G	C	G	G	G	G	G	G	G	G	G	G	G	G	G	G	G	G	G	G	G	G	G	-	G	G	G	G	S	G	G	G	S	S	G	G	G	G	G	S	G	G	S	G	S
chr11	2556731	4.1333	7.3570e-05	0.1127	T	G	T	T	T	T	T	T	T	T	T	T	T	T	T	T	T	T	T	T	T	T	T	T	T	T	T	T	T	T	T	T	-	-	T	K	-	K	T	K	T	T	K	T	T
chr11	2556861	3.1764	6.6612e-04	0.0844	G	A	G	G	G	G	G	G	G	G	G	G	G	G	G	G	G	G	G	G	G	G	G	G	G	G	G	G	G	G	G	G	G	R	G	R	R	R	G	R	G	G	R	G	G
chr11	2557319	3.3598	4.3669e-04	0.0898	A	G	A	A	A	A	A	A	A	A	A	A	A	A	A	A	A	A	A	A	A	A	A	-	A	A	A	A	A	A	A	A	A	R	A	G	R	R	A	R	A	A	R	A	A
chr11	2557345	3.9078	1.2364e-04	0.1061	C	A	C	C	C	C	C	C	C	C	C	C	C	C	C	C	C	C	C	C	C	C	C	C	C	C	C	C	C	C	C	C	C	M	C	M	M	M	C	M	C	C	C	C	M
chr11	2558242	4.4933	3.2118e-05	0.1233	T	C	T	T	T	T	T	T	Y	T	T	T	T	T	T	Y	Y	T	T	Y	Y	Y	T	Y	T	Y	T	T	T	Y	T	T	T	-	T	Y	Y	Y	T	T	T	Y	T	T	T
chr11	2573131	3.7668	1.7107e-04	0.1019	C	A	C	C	C	C	C	C	C	C	C	C	C	C	C	C	C	C	C	C	C	C	C	C	C	C	C	C	C	C	C	C	C	C	M	M	M	M	C	A	M	C	C	C	C
chr11	2576790	3.5564	2.7772e-04	0.0957	C	T	C	C	C	C	C	C	C	C	C	C	C	C	C	C	C	C	C	C	C	C	C	Y	C	Y	C	C	C	C	C	C	-	-	C	Y	Y	Y	C	Y	Y	C	C	C	C
chr11	2607435	3.6816	2.0814e-04	0.0994	A	G	A	A	A	A	A	A	A	A	A	A	A	A	A	A	A	A	A	A	A	A	A	A	A	A	A	A	A	A	A	A	A	R	A	G	R	R	A	R	R	A	R	A	A
chr11	2607571	3.2826	5.2170e-04	0.0875	A	G	A	A	A	A	A	A	A	A	A	A	A	A	A	A	A	A	A	A	A	A	A	A	A	A	A	A	A	A	A	A	A	-	A	G	R	R	A	R	R	A	R	A	R
chr11	2639334	3.9897	1.0239e-04	0.1085	C	G	C	C	C	C	C	C	C	C	C	C	C	C	C	C	C	C	C	C	C	C	C	C	C	C	C	C	C	C	C	C	C	S	C	C	S	S	C	G	G	C	S	C	C
chr11	2639728	3.2550	5.5594e-04	0.0867	C	T	C	C	T	Y	Y	C	C	C	C	C	C	C	C	C	C	Y	C	C	C	C	Y	C	C	C	Y	Y	Y	Y	C	C	Y	Y	C	C	Y	Y	C	C	C	C	C	C	Y
chr11	2642005	3.3108	4.8888e-04	0.0884	G	A	G	G	G	G	G	G	G	G	G	G	G	G	G	G	G	G	G	G	G	G	G	G	G	G	G	G	G	G	G	G	G	G	G	R	R	R	G	R	R	G	G	G	G
chr11	2642475	3.1246	7.5051e-04	0.0828	C	T	C	C	C	C	C	C	C	C	C	C	C	C	C	C	C	C	C	C	C	C	C	C	C	C	C	C	C	C	C	C	C	-	Y	Y	Y	Y	C	Y	Y	C	Y	C	C
chr11	2643498	4.1689	6.7776e-05	0.1138	G	A	G	G	G	G	G	G	G	G	G	G	G	G	G	G	G	G	G	G	G	G	G	-	G	G	G	G	G	G	G	G	-	G	G	-	R	R	G	R	R	G	R	G	G
chr11	2643747	3.9473	1.1289e-04	0.1073	A	G	A	R	A	A	A	A	A	A	A	A	A	A	A	A	A	R	A	A	A	A	R	R	A	R	R	A	A	A	A	A	A	A	R	A	A	R	A	A	A	R	A	A	A
chr11	2644906	3.3082	4.9180e-04	0.0883	T	C	T	T	T	T	T	T	T	T	T	T	T	T	T	T	T	T	T	T	T	T	T	-	T	T	T	T	T	T	T	T	T	Y	T	Y	Y	Y	T	Y	Y	T	T	T	T
chr11	2647173	3.9496	1.1232e-04	0.1073	A	G	A	A	A	A	A	A	A	A	A	A	A	A	A	A	A	A	A	A	A	A	A	A	A	A	A	A	A	A	A	A	A	A	A	A	R	R	A	G	R	A	R	A	A
chr11	2648164	3.6030	2.4947e-04	0.0971	A	G	A	A	A	A	A	A	A	A	A	A	A	A	A	A	A	A	A	A	A	A	A	-	A	A	A	A	A	A	A	A	-	A	A	A	R	R	A	G	R	A	R	A	A
chr11	2650844	3.8889	1.2916e-04	0.1055	T	C	T	T	T	T	T	T	T	T	T	T	T	T	T	T	T	T	T	T	T	T	T	T	T	T	T	T	T	T	T	T	T	T	T	Y	Y	Y	T	Y	Y	T	T	T	T
chr11	2650869	3.8889	1.2916e-04	0.1055	C	G	C	C	C	C	C	C	C	C	C	C	C	C	C	C	C	C	C	C	C	C	C	C	C	C	C	C	C	C	C	C	C	C	C	S	S	S	C	S	S	C	C	C	C
chr11	2651048	3.8843	1.3054e-04	0.1054	A	G	A	A	A	A	A	A	A	A	A	A	A	A	A	A	A	A	A	A	A	A	A	-	A	A	A	A	A	A	A	A	A	A	A	R	R	R	A	R	R	A	A	A	A
chr11	2651057	3.8843	1.3054e-04	0.1054	C	T	C	C	C	C	C	C	C	C	C	C	C	C	C	C	C	C	C	C	C	C	C	-	C	C	C	C	C	C	C	C	C	C	C	Y	Y	Y	C	Y	Y	C	C	C	C
chr11	2651145	3.7732	1.6858e-04	0.1021	G	C	G	G	G	G	G	G	G	G	G	G	G	G	G	G	G	G	G	G	G	G	G	G	G	G	G	G	G	G	G	G	-	G	G	S	S	S	G	S	S	G	G	G	G
chr11	2651259	3.9633	1.0881e-04	0.1077	G	A	G	G	G	G	G	G	G	G	G	G	G	G	G	G	G	G	G	G	G	G	G	-	G	G	G	G	G	G	G	G	G	G	G	R	R	R	G	R	R	G	G	G	G
chr11	2651407	3.6268	2.3616e-04	0.0978	G	A	G	G	G	G	G	G	G	G	G	G	G	G	G	G	G	G	G	G	G	G	G	G	G	G	G	G	G	G	G	G	G	G	G	R	R	R	G	R	A	G	G	G	G
chr11	2651416	3.8878	1.2947e-04	0.1055	C	T	C	C	C	C	C	C	C	C	C	C	C	C	C	C	C	C	C	C	C	C	C	C	C	C	C	C	C	C	C	C	C	C	C	Y	Y	Y	C	Y	Y	C	C	C	C
chr11	2651494	3.8889	1.2916e-04	0.1055	T	C	T	T	T	T	T	T	T	T	T	T	T	T	T	T	T	T	T	T	T	T	T	T	T	T	T	T	T	T	T	T	T	T	T	Y	Y	Y	T	Y	Y	T	T	T	T
chr11	2651530	3.8889	1.2916e-04	0.1055	C	T	C	C	C	C	C	C	C	C	C	C	C	C	C	C	C	C	C	C	C	C	C	C	C	C	C	C	C	C	C	C	C	C	C	Y	Y	Y	C	Y	Y	C	C	C	C
chr11	2651551	3.8889	1.2916e-04	0.1055	C	T	C	C	C	C	C	C	C	C	C	C	C	C	C	C	C	C	C	C	C	C	C	C	C	C	C	C	C	C	C	C	C	C	C	Y	Y	Y	C	Y	Y	C	C	C	C
chr11	2652034	3.5409	2.8784e-04	0.0952	A	C	A	A	A	A	A	A	A	A	M	A	A	A	A	A	A	A	A	A	A	A	A	A	A	A	A	A	A	A	A	A	A	A	A	C	-	M	A	M	M	A	A	A	A
chr11	2652073	3.9107	1.2282e-04	0.1062	A	T	A	A	A	A	A	A	A	A	A	A	A	A	A	A	A	A	A	A	A	A	A	A	A	A	A	A	A	A	A	A	A	A	A	W	W	W	A	W	W	A	A	A	A
chr11	2652818	3.0145	9.6726e-04	0.0795	T	C	T	T	T	T	T	T	T	T	Y	T	T	T	T	T	T	T	T	T	T	T	T	T	T	T	T	T	T	T	T	T	T	T	T	C	Y	Y	T	Y	C	T	Y	T	T
chr11	2653006	3.4432	3.6045e-04	0.0923	C	T	C	C	C	C	C	C	C	C	C	C	C	C	C	C	C	C	C	C	C	C	C	-	C	C	C	C	C	C	C	C	C	C	-	Y	C	Y	C	Y	T	C	C	C	C
chr11	2654164	3.2566	5.5392e-04	0.0868	C	T	T	T	T	T	T	T	Y	T	T	T	T	T	T	Y	Y	T	T	Y	Y	Y	T	-	T	T	T	T	T	T	T	T	T	T	T	C	Y	Y	T	C	C	T	Y	T	T
chr11	2710561	3.1042	7.8668e-04	0.0822	C	T	C	C	C	C	C	C	C	C	C	C	C	C	C	C	C	C	C	C	C	C	C	C	C	C	C	C	C	C	C	C	C	-	C	Y	Y	Y	C	T	Y	C	C	C	C
chr11	2756182	3.0099	9.7752e-04	0.0794	G	A	G	R	R	R	R	G	G	G	G	G	G	G	G	G	G	G	G	G	G	G	G	G	G	G	G	R	G	G	G	G	G	G	G	G	G	G	G	G	G	G	G	G	G
chr11	2757056	3.0546	8.8180e-04	0.0807	T	C	T	T	T	T	T	T	T	T	Y	T	T	T	T	T	T	T	T	T	T	T	T	T	T	T	T	T	T	T	T	T	T	T	T	T	T	T	T	Y	T	T	Y	T	T
chr11	2781417	3.7930	1.6105e-04	0.1027	A	G	A	A	A	A	A	A	A	A	A	A	A	A	A	A	A	A	A	A	A	A	A	A	A	A	A	A	A	A	A	A	A	R	A	A	R	R	A	R	R	A	R	A	-
chr11	2808449	3.2572	5.5311e-04	0.0868	G	T	G	G	G	G	G	G	G	G	G	G	G	G	G	G	G	G	G	G	G	G	G	G	G	G	G	G	G	G	G	G	G	K	K	K	K	K	G	T	G	G	K	G	K
chr11	2808479	3.3242	4.7400e-04	0.0888	C	T	C	C	C	C	C	C	C	C	C	C	C	C	C	C	C	C	C	C	C	C	C	C	C	C	C	C	C	C	C	C	-	Y	Y	Y	Y	Y	C	T	C	C	Y	C	Y
chr11	2890812	3.0796	8.3261e-04	0.0815	G	A	G	G	G	G	G	G	G	G	R	G	G	G	G	G	G	G	G	G	G	G	G	G	G	G	G	G	G	G	G	G	G	G	G	R	G	R	G	A	G	G	R	G	G
chr11	2934444	3.0475	8.9647e-04	0.0805	C	T	C	C	C	C	C	C	C	C	C	C	C	C	C	C	C	C	C	C	C	C	C	C	C	C	C	C	C	Y	Y	C	-	C	C	C	Y	C	C	Y	Y	C	C	C	C
chr11	2940224	3.2620	5.4698e-04	0.0869	C	T	C	C	C	Y	Y	C	Y	C	C	C	C	C	C	Y	Y	C	C	Y	Y	Y	C	-	C	C	C	C	C	C	C	C	C	Y	C	C	-	Y	C	T	C	Y	Y	C	Y
chr11	2940302	3.1664	6.8172e-04	0.0841	A	G	A	A	A	R	R	A	R	A	A	A	A	A	A	R	R	A	A	R	R	R	A	-	A	A	A	A	A	A	A	A	A	R	A	A	R	R	A	G	A	R	R	A	R
chr11	2940317	4.4250	3.7588e-05	0.1213	G	A	G	G	G	R	R	G	G	G	G	G	G	G	G	G	G	G	G	G	G	G	G	-	G	G	G	G	G	G	G	G	G	R	G	G	R	R	G	A	G	G	R	G	R
chr11	2940331	3.1693	6.7724e-04	0.0841	C	T	C	C	C	Y	Y	C	Y	C	C	C	C	C	C	Y	Y	C	C	Y	Y	Y	C	-	C	C	C	C	C	C	C	C	C	Y	C	C	Y	Y	C	T	C	Y	Y	C	Y
chr11	2940346	3.1664	6.8172e-04	0.0841	C	T	C	C	C	Y	Y	C	Y	C	C	C	C	C	C	Y	Y	C	C	Y	Y	Y	C	-	C	C	C	C	C	C	C	C	C	Y	C	C	Y	Y	C	T	C	Y	Y	C	Y
chr11	2943871	4.1062	7.8303e-05	0.1120	G	A	G	R	G	G	G	G	G	G	G	G	G	G	G	G	G	A	G	G	G	G	R	A	G	A	A	G	R	G	G	G	G	-	R	-	R	R	R	R	G	R	R	R	G
chr11	2959545	3.5935	2.5495e-04	0.0968	T	G	T	T	T	T	T	T	T	T	T	T	T	T	T	T	T	T	T	T	T	T	T	T	T	T	T	T	T	T	T	T	T	-	K	T	K	K	T	G	T	T	G	T	T
chr11	2961595	3.0523	8.8649e-04	0.0807	G	C	G	G	G	G	G	G	G	G	G	G	G	G	G	G	G	G	G	G	G	G	G	G	G	G	G	G	G	G	G	G	G	S	G	G	S	S	G	S	G	G	S	G	G
chr11	2965625	3.3701	4.2652e-04	0.0901	A	G	A	A	A	A	A	A	A	A	A	A	A	A	A	A	A	A	A	A	A	A	A	-	A	A	A	A	A	A	A	A	A	R	R	R	R	R	A	R	R	A	A	A	R
chr11	3043755	3.5312	2.9428e-04	0.0949	T	C	T	T	T	T	T	T	T	T	T	T	T	T	T	T	T	T	T	T	T	T	T	-	T	T	T	T	T	T	T	T	T	T	Y	Y	Y	Y	T	T	T	T	T	T	T
chr11	3078288	3.9745	1.0605e-04	0.1081	G	C	S	G	G	G	G	S	G	S	S	S	S	S	S	G	G	G	S	G	G	G	G	-	S	G	G	G	G	G	G	G	G	G	S	S	S	S	G	C	C	G	S	G	G
chr11	3190321	3.1575	6.9583e-04	0.0838	C	T	-	C	Y	C	C	-	C	C	C	C	C	C	C	C	C	C	-	C	C	C	Y	C	C	C	C	Y	C	C	C	C	C	C	C	C	C	C	C	C	C	C	C	C	C
chr11	3234760	3.4054	3.9318e-04	0.0912	G	C	G	G	G	G	G	G	G	G	G	G	G	G	G	G	G	G	G	G	G	G	G	S	G	S	G	G	G	G	G	G	G	G	G	G	G	S	S	-	G	G	G	S	G
chr11	3330672	3.2607	5.4871e-04	0.0869	C	T	C	C	C	Y	Y	C	C	C	C	C	C	C	C	C	C	C	C	C	C	C	C	-	C	C	C	C	Y	C	Y	C	-	C	C	C	C	Y	C	C	C	C	C	C	C
chr11	3330688	3.1065	7.8259e-04	0.0823	A	G	A	G	G	A	A	A	A	A	A	A	A	A	A	A	A	G	A	A	A	A	G	R	A	R	G	G	R	G	R	G	A	A	R	A	R	R	G	A	A	R	A	G	A
chr11	3330778	3.1277	7.4518e-04	0.0829	C	G	C	G	G	C	C	C	C	C	C	C	C	C	C	C	C	G	C	C	C	C	G	S	C	S	G	G	S	G	S	G	C	C	S	C	S	S	G	C	C	S	C	G	C
chr11	3330802	3.0310	9.3102e-04	0.0800	A	G	A	G	G	A	A	A	A	A	A	A	A	A	A	A	A	G	A	A	A	A	G	R	A	R	G	G	R	G	R	G	A	A	R	A	R	R	G	A	A	R	A	G	A
chr11	3330815	3.0210	9.5271e-04	0.0797	T	C	T	C	C	T	T	T	T	T	T	T	T	T	T	T	T	C	T	T	T	T	C	Y	T	Y	C	C	Y	C	Y	C	T	T	Y	C	Y	Y	C	T	T	Y	T	C	T
chr11	3500728	3.0128	9.7099e-04	0.0795	T	C	T	T	T	T	T	T	T	T	T	T	T	T	T	T	T	T	T	T	T	T	T	-	T	T	T	T	T	T	T	T	-	T	Y	-	Y	Y	T	Y	T	T	T	T	T
chr11	3542083	3.8072	1.5588e-04	0.1031	C	T	C	C	C	C	C	-	C	C	C	C	C	C	C	C	C	C	C	C	C	C	C	C	C	C	C	C	C	C	C	C	C	Y	C	C	Y	Y	C	T	T	C	C	C	-
chr11	3578119	3.1074	7.8089e-04	0.0823	C	T	C	C	C	C	C	C	C	C	C	C	C	C	C	C	C	Y	C	C	C	C	C	C	C	C	Y	C	C	C	C	C	C	Y	Y	Y	Y	Y	C	Y	Y	C	Y	C	Y
chr11	3628769	3.0372	9.1787e-04	0.0802	T	C	T	T	T	T	T	T	T	T	Y	T	T	T	T	T	T	T	T	T	T	T	T	T	T	T	T	T	T	T	T	T	-	-	T	T	T	Y	T	Y	T	T	T	T	T
chr11	3644094	3.6545	2.2155e-04	0.0986	G	A	G	G	G	G	G	G	R	G	R	G	G	G	G	R	R	G	G	R	R	R	G	G	G	G	G	G	G	G	G	G	G	G	R	R	R	R	G	A	R	R	R	G	G
chr11	3718362	3.2811	5.2347e-04	0.0875	C	A	C	C	C	C	C	C	C	C	C	C	C	C	C	C	C	C	C	C	C	C	C	C	C	C	C	C	C	C	C	C	C	M	-	M	C	M	C	M	M	C	M	C	C
chr11	3741179	3.0880	8.1650e-04	0.0817	G	A	G	G	G	G	G	G	G	G	G	G	G	G	G	G	G	G	G	G	G	G	G	R	G	R	G	G	R	G	G	G	G	G	R	G	R	R	G	R	G	G	R	G	G
chr11	3741447	3.2339	5.8360e-04	0.0861	T	C	T	T	T	T	T	T	T	T	T	T	T	T	T	T	T	T	T	T	T	T	T	Y	T	Y	T	T	T	T	T	T	Y	T	T	T	T	Y	T	Y	T	T	T	T	T
chr11	3741764	3.9393	1.1499e-04	0.1070	G	A	G	G	G	G	G	G	G	G	G	G	G	G	G	G	G	G	G	G	G	G	R	R	G	R	G	R	R	G	G	G	G	G	G	G	R	R	R	R	G	G	G	R	G
chr11	3741824	3.6278	2.3560e-04	0.0978	C	A	C	C	C	C	C	C	C	C	C	C	C	C	C	C	C	C	C	C	C	C	C	M	C	M	C	C	M	C	C	C	C	C	C	C	M	M	C	M	C	C	C	C	C
chr11	3741855	3.1921	6.4253e-04	0.0848	G	T	G	G	G	G	G	G	G	G	G	G	G	G	G	G	G	G	G	G	G	G	K	K	G	K	G	K	K	G	G	G	G	G	G	G	K	K	K	K	-	G	G	K	K
chr11	3790189	3.5658	2.7179e-04	0.0960	A	G	A	A	A	A	A	A	A	A	R	A	A	A	A	A	A	A	A	A	A	A	A	A	A	A	A	A	A	A	A	A	A	R	R	A	R	R	A	G	R	A	R	A	R
chr11	3814988	3.0842	8.2370e-04	0.0816	G	C	-	G	G	G	G	G	G	G	S	G	G	G	G	G	G	G	G	G	G	G	G	G	G	G	G	G	S	G	G	G	G	G	G	G	G	S	G	S	S	G	G	G	G
chr11	3843041	3.6331	2.3277e-04	0.0980	G	A	G	G	G	G	G	G	G	G	G	G	G	G	G	G	G	G	G	G	G	G	G	G	G	G	G	R	G	G	G	G	G	G	R	R	-	R	G	R	G	G	R	G	G
chr11	4006657	3.2582	5.5188e-04	0.0868	T	G	T	T	T	T	T	T	T	T	K	T	T	T	T	T	-	T	T	T	T	T	T	T	T	T	T	T	T	T	T	T	T	T	T	-	K	K	T	K	T	-	T	T	T
chr11	4108217	3.0143	9.6764e-04	0.0795	G	A	G	G	G	G	G	G	G	G	R	G	G	G	G	G	-	G	G	-	G	G	G	G	-	G	G	G	G	G	G	G	-	G	G	R	R	R	G	R	G	G	G	G	G
chr11	4110962	3.1504	7.0736e-04	0.0836	A	G	A	A	A	A	A	A	A	A	A	A	A	A	A	A	A	A	A	A	A	A	A	-	A	A	A	A	A	A	A	A	A	A	A	A	-	R	A	R	A	A	A	A	R
chr11	4195852	4.0611	8.6875e-05	0.1106	T	C	T	T	T	T	T	T	T	T	T	T	T	T	T	T	T	T	T	T	T	T	T	T	T	T	T	T	T	T	T	T	T	Y	T	T	T	Y	T	Y	Y	T	T	T	T
chr11	4375314	3.2700	5.3703e-04	0.0872	C	A	C	C	C	C	C	C	C	C	C	C	C	C	C	C	C	C	C	C	C	C	C	-	C	C	C	C	C	C	C	C	C	M	M	C	C	M	C	A	M	C	C	C	C
chr11	4401949	3.7522	1.7695e-04	0.1015	A	G	A	A	A	A	A	A	A	A	A	A	A	A	A	A	A	A	A	A	A	A	A	A	A	A	A	A	R	A	A	A	A	A	R	R	-	R	A	R	R	A	A	A	A
chr11	4549012	3.9577	1.1022e-04	0.1076	G	A	G	G	G	R	R	G	G	G	G	G	G	G	G	G	G	G	G	G	G	G	G	R	G	R	G	R	G	A	R	A	R	G	G	G	R	R	G	R	G	G	G	G	G
chr11	4716622	3.1328	7.3653e-04	0.0831	C	T	C	T	C	C	C	C	C	C	C	C	C	C	C	C	C	Y	C	C	C	C	Y	Y	C	Y	Y	T	Y	C	C	C	C	Y	Y	C	C	C	C	C	C	C	C	C	Y
chr11	4824129	3.7731	1.6863e-04	0.1021	G	A	G	G	G	G	G	G	G	G	R	G	G	G	G	G	G	R	G	G	G	G	G	R	G	R	R	G	G	G	R	G	G	G	G	G	R	G	G	R	G	G	G	G	G
chr11	4861097	3.1495	7.0877e-04	0.0836	T	G	T	T	T	T	T	T	T	T	T	T	T	T	T	T	T	T	T	T	T	T	T	T	T	T	T	T	T	T	T	T	T	K	K	K	K	K	T	T	T	T	T	T	T
chr11	4886743	4.4759	3.3430e-05	0.1228	G	A	G	G	G	G	G	-	G	G	G	G	G	G	G	G	G	G	G	G	G	G	G	R	G	R	G	G	G	-	-	G	-	G	G	G	R	R	G	R	-	G	R	G	G
chr11	4886748	3.0375	9.1725e-04	0.0802	C	A	C	C	C	C	C	-	C	C	C	C	C	C	C	C	C	C	C	C	C	C	C	M	C	M	C	C	C	-	M	C	-	C	C	C	C	C	C	M	-	C	C	C	C
chr11	5104305	3.2716	5.3507e-04	0.0872	A	G	A	A	A	A	A	A	A	A	R	A	A	A	A	A	A	A	A	A	A	A	A	A	A	A	A	A	A	R	R	A	A	R	A	A	A	R	A	R	A	A	R	A	R
chr11	5171813	3.2765	5.2906e-04	0.0873	T	C	T	Y	T	T	T	T	T	T	T	T	T	T	T	T	T	T	T	T	T	T	T	T	T	T	T	T	T	T	T	T	T	T	T	T	T	T	T	T	T	T	T	T	T
chr11	5227059	3.2494	5.6315e-04	0.0865	T	C	T	T	T	T	T	T	T	T	T	T	T	T	T	T	T	T	T	T	T	T	T	T	T	T	T	T	T	T	T	-	T	Y	T	T	Y	Y	T	Y	T	T	T	T	Y
chr11	5236863	3.2211	6.0103e-04	0.0857	G	A	G	R	G	G	G	G	G	G	G	G	G	G	G	G	G	G	G	G	G	G	G	R	G	R	G	G	G	R	R	-	-	G	-	G	G	R	G	R	G	G	G	G	G
chr11	5254297	3.1576	6.9570e-04	0.0838	G	A	G	G	G	G	G	G	G	G	G	G	G	G	G	G	G	G	G	-	G	G	G	R	G	R	G	G	G	G	G	G	-	G	G	R	R	G	R	G	R	G	G	R	G
chr11	5316070	3.4272	3.7390e-04	0.0918	C	A	A	A	A	A	A	A	M	A	M	A	A	A	A	M	M	A	A	M	M	M	A	A	A	A	A	A	A	A	A	A	A	A	M	C	M	M	A	C	M	C	A	A	A
chr12	456056	3.3043	4.9621e-04	0.0882	A	G	A	A	A	A	A	A	A	A	A	A	A	A	A	A	A	A	A	A	A	A	A	A	A	A	A	A	A	R	R	-	A	R	R	A	R	R	R	R	R	A	R	R	A
chr12	456256	3.7758	1.6757e-04	0.1022	C	A	C	C	C	C	C	C	C	C	C	C	C	C	C	C	-	C	C	C	C	C	C	C	C	C	C	C	C	M	M	-	C	M	-	C	M	M	M	M	M	C	M	M	M
chr12	757323	3.2019	6.2824e-04	0.0851	C	T	C	Y	C	C	C	-	C	C	C	C	C	C	C	C	C	C	C	C	C	C	C	C	C	C	C	C	C	C	C	-	-	-	C	Y	C	Y	C	T	Y	Y	C	C	Y
chr12	934016	3.1206	7.5747e-04	0.0827	C	G	C	S	C	C	C	C	C	C	C	C	C	C	C	C	C	C	C	C	C	C	C	C	C	C	C	C	C	C	C	-	C	C	S	C	C	C	C	S	S	S	C	C	C
chr12	934361	3.0149	9.6634e-04	0.0795	G	A	G	R	G	G	G	G	G	G	G	G	G	G	G	G	G	G	G	G	G	G	G	G	G	G	G	G	G	G	G	-	-	G	R	G	G	R	G	R	R	R	G	G	G
chr12	1205104	3.1466	7.1356e-04	0.0835	G	A	G	G	G	G	G	G	G	G	R	G	G	G	G	G	G	G	G	G	G	G	R	G	G	G	G	G	G	G	G	G	G	-	R	R	R	R	G	R	R	G	G	G	-
chr12	1331994	3.0956	8.0239e-04	0.0819	T	C	T	T	T	Y	Y	T	T	T	T	T	T	T	T	T	T	T	T	T	T	T	T	Y	T	Y	T	T	T	T	T	T	T	T	T	T	T	T	Y	T	T	T	T	Y	T
chr12	1359381	3.0044	9.8996e-04	0.0792	A	G	-	A	A	A	A	A	A	A	R	A	A	A	A	A	A	A	A	A	A	A	A	-	A	A	A	A	A	A	A	A	A	R	R	A	-	R	A	R	R	A	R	A	A
chr12	1361871	5.1263	7.4771e-06	0.1417	A	G	A	R	A	A	A	A	A	A	A	A	A	A	A	A	A	A	A	A	A	A	A	A	A	A	A	A	A	A	A	A	-	R	A	R	R	R	A	G	R	A	R	A	R
chr12	1870937	3.3508	4.4581e-04	0.0896	A	G	A	A	A	A	A	A	A	A	A	A	A	A	A	A	A	A	A	A	A	A	A	R	A	R	A	A	R	R	A	A	A	A	A	A	R	A	A	R	A	A	A	A	A
chr12	1879851	3.5022	3.1461e-04	0.0941	A	G	A	A	A	A	A	A	A	A	R	A	A	A	A	A	A	A	A	A	A	A	A	-	A	A	A	A	A	A	A	A	A	A	A	A	R	A	A	R	R	A	R	A	A
chr12	1929135	3.4081	3.9072e-04	0.0913	C	T	C	C	C	C	C	C	Y	C	Y	-	C	C	C	Y	Y	C	C	Y	Y	Y	C	Y	C	Y	C	C	C	C	C	C	C	-	Y	Y	Y	Y	C	T	Y	C	Y	C	C
chr12	1935966	3.4706	3.3840e-04	0.0931	G	C	G	S	G	G	G	G	G	G	G	G	G	G	G	G	G	G	G	G	G	G	G	S	G	S	G	G	G	G	G	G	G	G	S	G	S	S	G	G	S	S	G	G	-
chr12	1935968	3.4706	3.3840e-04	0.0931	C	T	C	Y	C	C	C	C	C	C	C	C	C	C	C	C	C	C	C	C	C	C	C	Y	C	Y	C	C	C	C	C	C	C	C	Y	C	Y	Y	C	C	Y	Y	C	C	-
chr12	1936006	3.5309	2.9449e-04	0.0949	T	C	T	Y	T	T	T	T	T	T	T	T	T	T	T	T	T	T	T	T	T	T	T	Y	T	Y	T	T	T	T	T	T	T	T	T	T	T	Y	T	T	Y	Y	T	T	T
chr12	1936024	3.2661	5.4186e-04	0.0870	C	T	C	Y	C	C	C	C	C	C	C	C	C	C	C	C	C	C	C	C	C	C	C	Y	C	Y	C	-	C	C	C	C	C	C	C	C	Y	Y	C	C	Y	Y	C	C	C
chr12	1936063	4.6190	2.4046e-05	0.1270	C	T	C	Y	C	C	C	C	C	C	C	C	C	C	C	C	C	C	C	C	C	C	C	Y	C	Y	C	C	C	C	C	C	C	C	-	C	Y	Y	C	Y	Y	Y	C	C	C
chr12	1936221	3.5915	2.5614e-04	0.0967	C	T	C	Y	C	C	C	C	C	C	C	C	C	C	C	C	C	C	C	C	C	C	C	Y	C	Y	C	C	C	C	C	C	C	-	-	C	Y	Y	C	C	Y	Y	C	C	-
chr12	1936519	3.6253	2.3696e-04	0.0977	C	G	C	S	C	C	C	C	C	C	C	C	C	C	C	C	C	C	C	C	C	C	C	S	C	S	C	C	C	C	C	C	-	-	S	C	C	S	C	C	S	S	C	C	C
chr12	1936531	3.5439	2.8581e-04	0.0953	A	C	A	M	A	A	A	A	A	A	A	A	A	A	A	A	A	A	A	A	A	A	A	M	A	M	A	A	A	A	A	A	-	-	-	A	A	M	A	A	M	M	A	A	A
chr12	1937144	3.2899	5.1296e-04	0.0877	A	G	A	R	A	A	A	A	A	A	A	A	A	A	A	A	A	A	A	A	A	A	A	R	A	R	A	A	A	-	A	A	A	A	-	A	A	R	A	A	R	R	A	A	A
chr12	1937167	3.1051	7.8503e-04	0.0822	A	G	A	R	A	A	A	A	A	A	A	A	A	A	A	A	A	A	A	A	A	A	A	R	A	R	A	A	A	-	A	A	A	A	-	A	-	R	A	A	R	R	A	A	A
chr12	1937253	3.1633	6.8667e-04	0.0840	C	T	C	Y	C	C	C	C	C	C	C	C	C	C	C	C	C	C	C	C	C	C	C	Y	C	Y	C	C	C	C	C	C	C	-	C	C	-	Y	C	C	Y	Y	C	C	C
chr12	1937281	3.2788	5.2620e-04	0.0874	G	A	G	R	G	G	G	G	G	G	G	G	G	G	G	G	G	G	G	G	G	G	G	R	G	R	G	G	G	G	G	G	G	-	G	G	-	R	G	G	R	R	G	G	G
chr12	1937458	3.3984	3.9962e-04	0.0910	A	G	A	R	A	A	A	A	A	A	A	A	A	A	A	A	A	A	A	A	A	A	A	R	A	R	A	A	A	A	A	A	A	R	-	A	R	R	A	A	R	R	A	A	A
chr12	1937464	3.3984	3.9962e-04	0.0910	C	T	C	Y	C	C	C	C	C	C	C	C	C	C	C	C	C	C	C	C	C	C	C	Y	C	Y	C	C	C	C	C	C	C	Y	-	C	Y	Y	C	C	Y	Y	C	C	C
chr12	1937482	3.3500	4.4673e-04	0.0895	C	T	C	Y	C	C	C	C	C	C	C	C	C	C	C	C	C	C	C	C	C	C	C	Y	C	Y	C	C	C	C	C	C	C	Y	-	C	Y	Y	C	C	Y	Y	C	C	C
chr12	1994332	3.0148	9.6651e-04	0.0795	C	A	C	M	A	M	M	C	C	C	C	C	C	C	C	C	C	M	C	C	C	C	M	C	C	C	M	M	C	C	C	C	C	C	C	C	C	C	C	C	C	C	C	C	C
chr12	2181599	3.2484	5.6435e-04	0.0865	G	T	G	G	G	G	G	G	G	G	G	G	G	G	G	G	G	G	G	G	G	G	G	G	G	G	G	G	G	G	G	G	G	G	G	K	K	K	G	K	K	G	K	G	G
chr12	2181600	3.2484	5.6435e-04	0.0865	A	C	A	A	A	A	A	A	A	A	A	A	A	A	A	A	A	A	A	A	A	A	A	A	A	A	A	A	A	A	A	A	A	A	A	M	M	M	A	M	M	A	M	A	A
chr12	2182875	3.1557	6.9869e-04	0.0837	T	C	T	T	T	T	T	T	T	T	T	T	T	T	T	T	T	T	T	T	T	T	T	-	T	T	T	T	T	T	T	T	T	T	T	Y	Y	Y	T	Y	Y	T	Y	T	T
chr12	2182938	3.5023	3.1453e-04	0.0941	T	A	T	T	T	T	T	T	T	T	T	T	T	T	T	T	T	T	T	T	T	T	T	-	T	T	T	T	T	T	T	T	T	T	T	T	W	W	T	W	W	T	W	T	T
chr12	2245967	3.5636	2.7316e-04	0.0959	T	C	T	Y	T	T	T	T	T	T	Y	T	T	T	T	T	T	T	T	T	T	T	T	T	T	T	T	Y	T	T	T	T	T	T	T	T	T	Y	Y	C	Y	T	T	Y	T
chr12	2263972	3.6153	2.4251e-04	0.0974	C	G	C	C	C	C	C	C	C	C	S	C	C	C	C	C	C	C	C	C	C	C	C	C	C	C	C	C	C	C	C	C	C	C	C	C	S	S	C	S	C	C	C	C	C
chr12	2329445	3.2209	6.0135e-04	0.0857	C	T	Y	C	C	C	C	Y	C	Y	C	Y	Y	Y	Y	C	C	C	Y	C	C	C	C	Y	-	-	C	C	C	C	C	C	C	C	C	Y	-	Y	C	Y	Y	C	Y	C	C
chr12	2353195	3.6725	2.1257e-04	0.0991	T	C	T	T	T	T	T	T	T	T	Y	T	T	T	T	T	T	T	T	T	T	T	T	-	T	T	T	T	T	T	T	T	T	T	T	T	Y	Y	T	C	Y	T	T	T	T
chr12	2407383	3.4700	3.3882e-04	0.0931	C	T	C	C	C	C	C	C	C	C	C	C	C	C	C	C	C	C	C	C	C	C	C	C	C	C	C	C	C	C	C	C	-	-	C	C	Y	C	C	Y	Y	C	C	C	C
chr12	2407418	3.1204	7.5781e-04	0.0827	A	G	A	A	A	A	A	A	A	A	A	A	A	A	A	A	A	A	A	A	A	A	A	A	A	A	A	A	A	A	A	A	-	A	A	A	R	A	A	R	R	A	A	A	A
chr12	2407430	3.4031	3.9531e-04	0.0911	C	T	C	C	C	C	C	C	C	C	C	C	C	C	C	C	C	C	C	C	C	C	C	C	C	C	C	C	C	C	C	C	-	-	C	C	Y	C	C	Y	Y	C	C	C	C
chr12	2408294	3.4764	3.3386e-04	0.0933	G	T	G	G	G	G	G	G	G	G	K	G	G	G	G	G	G	G	G	G	G	G	G	G	G	G	G	G	G	G	G	G	G	G	G	G	K	K	G	K	K	G	G	G	G
chr12	2408306	3.4764	3.3386e-04	0.0933	G	C	G	G	G	G	G	G	G	G	S	G	G	G	G	G	G	G	G	G	G	G	G	G	G	G	G	G	G	G	G	G	G	G	G	G	S	S	G	S	S	G	G	G	G
chr12	2408317	3.4764	3.3386e-04	0.0933	A	G	A	A	A	A	A	A	A	A	R	A	A	A	A	A	A	A	A	A	A	A	A	A	A	A	A	A	A	A	A	A	A	A	A	A	R	R	A	R	R	A	A	A	A
chr12	2408408	3.3536	4.4304e-04	0.0896	A	G	R	A	A	A	A	R	A	R	R	R	R	R	R	A	A	A	R	A	A	A	A	A	R	A	A	A	A	A	A	A	A	A	R	R	R	R	A	G	R	A	R	A	A
chr12	2415335	3.4356	3.6676e-04	0.0921	G	C	G	G	G	G	G	G	G	G	S	G	G	G	G	G	G	G	G	G	G	G	G	G	G	G	G	G	G	G	G	G	G	G	G	G	S	S	G	S	G	G	S	G	G
chr12	2418497	3.6411	2.2853e-04	0.0982	C	A	C	C	C	C	C	C	C	C	M	C	C	C	C	C	C	C	C	C	C	C	C	C	C	C	C	C	M	C	C	C	C	-	C	C	C	M	C	M	C	C	C	C	-
chr12	2418556	3.0081	9.8144e-04	0.0793	A	C	A	A	A	A	A	A	A	A	M	A	A	A	A	A	A	A	A	A	A	A	A	A	A	A	A	A	M	A	A	A	A	M	A	A	A	M	A	M	A	A	A	A	A
chr12	2495468	3.4358	3.6660e-04	0.0921	G	A	G	G	G	G	G	G	G	G	G	G	G	G	G	G	G	G	G	G	G	G	G	G	G	G	G	G	G	G	G	G	G	-	R	R	R	R	G	A	R	G	G	G	G
chr12	2495946	3.0653	8.6039e-04	0.0810	C	A	C	C	C	C	C	C	C	C	M	C	C	C	C	C	C	C	C	C	C	C	C	C	C	C	C	C	C	C	C	C	C	C	C	C	M	M	C	A	M	C	A	C	C
chr12	2549291	3.0590	8.7302e-04	0.0809	C	A	C	C	C	C	C	C	C	C	M	C	C	C	C	C	C	M	C	C	C	C	C	M	C	M	M	C	C	C	C	C	-	-	C	M	C	C	C	M	C	C	M	C	C
chr12	2552406	3.1265	7.4729e-04	0.0829	T	C	T	T	T	T	T	T	T	T	T	T	T	T	T	T	T	T	T	T	T	T	T	T	T	T	T	T	T	T	T	T	T	T	T	C	T	Y	T	Y	Y	T	T	T	T
chr12	2553556	3.0727	8.4585e-04	0.0813	C	T	C	C	Y	Y	Y	C	C	C	C	C	C	C	C	C	C	C	C	C	C	C	C	-	C	C	C	C	Y	Y	Y	C	C	C	C	T	Y	Y	C	Y	Y	C	C	C	C
chr12	2554263	3.1413	7.2224e-04	0.0833	C	T	C	C	C	C	C	C	C	C	C	C	C	C	C	C	C	C	C	C	C	C	C	C	C	C	C	C	C	C	C	C	C	C	C	T	Y	Y	C	Y	Y	C	C	C	C
chr12	2606628	3.3259	4.7219e-04	0.0888	C	T	C	C	C	C	C	C	C	C	Y	C	C	C	C	C	C	C	C	C	C	C	C	Y	C	Y	C	C	C	Y	C	C	C	C	Y	C	Y	T	C	C	C	C	C	C	C
chr12	2619436	3.0210	9.5276e-04	0.0797	C	T	C	Y	C	C	C	C	C	C	C	C	C	C	C	C	C	C	C	C	C	C	C	Y	C	Y	C	C	C	C	C	C	C	C	C	Y	C	C	C	C	C	Y	Y	C	C
chr12	2646189	3.8130	1.5380e-04	0.1033	C	T	C	C	C	C	C	C	C	C	C	C	C	C	C	C	C	C	C	C	C	C	C	C	C	C	C	C	C	C	C	C	C	C	C	Y	Y	Y	C	Y	C	C	Y	C	C
chr12	2650005	3.2909	5.1179e-04	0.0878	C	T	C	C	C	C	C	C	C	C	-	C	C	C	C	C	C	C	C	C	C	-	C	C	C	C	C	C	T	T	Y	C	C	Y	Y	C	T	Y	Y	Y	C	C	C	Y	Y
chr12	2928029	3.2755	5.3033e-04	0.0873	C	A	C	C	C	C	C	C	C	C	C	C	C	C	C	C	C	C	C	C	C	C	C	C	C	C	C	C	C	C	M	C	C	C	C	C	M	M	C	M	C	C	M	C	C
chr12	2938427	3.1424	7.2042e-04	0.0833	A	G	G	G	G	G	G	G	R	G	R	G	G	G	G	R	R	G	G	R	R	R	G	R	G	R	G	G	G	G	G	G	G	G	R	R	G	R	G	A	G	R	G	G	G
chr12	2949400	3.6208	2.3944e-04	0.0976	C	G	C	C	C	C	C	C	C	C	C	C	C	C	C	C	C	C	C	C	C	C	C	S	C	S	C	C	C	C	C	C	C	C	S	C	S	S	C	S	C	C	C	C	C
chr12	2959024	3.1496	7.0867e-04	0.0836	G	A	G	G	R	R	R	G	G	G	G	G	G	G	G	G	G	G	G	G	G	G	G	G	G	G	G	G	G	R	G	G	G	R	G	G	R	R	G	G	-	G	G	G	R
chr12	2984064	3.5243	2.9901e-04	0.0947	C	G	C	C	C	C	C	C	C	C	C	C	C	C	C	C	C	C	C	C	C	C	C	-	C	-	C	C	C	C	C	C	C	C	C	S	C	S	C	S	C	C	S	C	C
chr12	3063866	3.0094	9.7869e-04	0.0794	A	G	A	A	A	A	A	A	A	A	R	A	A	A	A	A	A	A	A	A	A	A	A	R	A	R	A	A	A	A	A	A	-	A	R	A	R	R	R	A	G	A	A	R	A
chr12	3108986	3.6117	2.4450e-04	0.0973	C	T	C	C	C	C	C	C	C	C	C	C	C	C	C	C	C	C	C	C	C	C	C	C	C	C	C	C	C	C	C	C	Y	C	C	C	Y	Y	C	Y	C	C	C	C	C
chr12	3108992	3.5821	2.6175e-04	0.0964	C	A	C	C	C	C	C	C	C	C	C	C	C	C	C	C	C	C	C	C	C	C	C	-	C	C	C	C	C	C	C	C	M	C	C	C	M	M	M	M	C	C	C	M	C
chr12	3109311	3.1403	7.2397e-04	0.0833	C	T	C	C	C	Y	Y	C	C	C	C	C	C	C	C	C	C	C	C	C	C	C	C	-	C	C	C	C	C	C	C	C	Y	C	C	C	C	Y	C	Y	Y	C	Y	C	C
chr12	3109391	3.4205	3.7979e-04	0.0916	G	A	G	G	G	R	R	G	G	G	G	G	G	G	G	G	G	G	G	G	G	G	G	-	G	G	G	G	G	G	G	G	R	G	G	G	G	R	G	R	R	G	R	G	G
chr12	3622835	4.6926	2.0297e-05	0.1291	C	T	C	C	C	C	C	C	C	C	C	C	C	C	C	C	C	C	C	C	C	C	C	C	C	C	C	C	C	C	C	C	C	C	C	C	Y	Y	C	Y	C	C	C	C	C
chr12	3891835	3.4840	3.2813e-04	0.0935	C	T	C	Y	C	C	C	C	C	C	C	C	C	C	C	C	C	C	C	C	C	C	C	C	C	C	C	C	C	C	C	C	C	Y	C	C	Y	Y	C	Y	C	Y	C	C	Y
chr12	4071951	3.2922	5.1031e-04	0.0878	G	A	-	G	G	G	G	G	G	G	G	G	G	G	G	G	G	G	G	G	G	G	G	-	G	G	G	G	G	R	G	G	G	-	G	G	R	R	G	R	G	G	G	G	-
chr12	4088341	3.0390	9.1408e-04	0.0803	T	C	T	T	T	T	T	T	T	T	T	T	T	T	T	T	T	Y	T	T	T	T	T	T	T	T	Y	T	T	T	T	T	T	T	T	T	T	Y	T	T	T	T	T	T	T
chr12	4147164	3.0457	9.0005e-04	0.0805	A	G	A	A	A	A	A	A	R	A	A	A	A	A	A	R	R	A	A	R	R	R	A	A	A	A	A	A	A	R	A	A	A	A	A	A	A	R	A	R	A	A	A	A	A
chr13	776910	4.8164	1.5262e-05	0.1327	G	A	G	G	G	R	R	G	G	G	G	G	G	G	G	G	G	G	G	G	G	G	G	G	G	G	G	G	G	R	G	G	R	G	G	G	R	R	R	R	G	G	G	R	G
chr13	776950	5.5104	3.0874e-06	0.1527	G	A	G	G	G	G	G	G	G	G	G	G	G	G	G	G	G	R	G	G	G	G	G	G	G	G	R	G	G	R	G	G	G	G	G	G	R	R	R	R	G	G	G	R	G
chr13	777301	4.6841	2.0697e-05	0.1289	G	C	G	G	G	G	G	G	G	G	G	G	G	G	G	G	G	G	G	G	G	G	G	G	G	G	G	G	G	S	G	G	G	G	G	G	S	S	S	S	G	G	G	S	G
chr13	777456	3.4046	3.9395e-04	0.0912	G	T	G	G	K	G	G	G	G	G	G	G	G	G	G	G	G	G	G	G	G	G	G	-	G	G	G	G	G	K	G	G	-	G	G	K	K	K	K	K	G	G	G	K	G
chr13	777480	3.9584	1.1006e-04	0.1076	T	C	T	T	T	T	T	T	T	T	T	T	T	T	T	T	T	T	T	T	T	T	T	-	T	T	T	T	T	Y	T	T	-	T	T	T	Y	Y	Y	Y	T	T	T	Y	T
chr13	777915	3.3914	4.0607e-04	0.0908	C	T	C	C	C	Y	Y	C	C	C	C	C	C	C	C	C	C	C	C	C	C	C	C	C	C	C	C	C	Y	T	Y	C	Y	C	C	C	Y	Y	Y	Y	-	C	C	Y	C
chr13	1421097	3.1881	6.4851e-04	0.0847	G	T	G	K	G	G	G	G	G	G	G	G	G	G	G	G	G	G	G	G	G	G	G	-	G	G	G	G	G	G	G	G	G	G	G	K	K	K	G	T	K	K	K	G	G
chr13	1629669	3.8836	1.3073e-04	0.1054	C	T	C	C	C	C	C	C	C	C	C	C	C	C	C	C	C	C	C	C	C	C	C	-	C	C	C	C	C	Y	C	C	C	C	C	Y	C	Y	C	Y	Y	C	C	C	C
chr13	1629834	4.5299	2.9521e-05	0.1244	C	T	C	C	C	C	C	C	C	C	C	C	C	C	C	C	C	Y	C	C	C	C	C	-	C	C	Y	C	C	C	C	C	Y	Y	C	-	C	Y	Y	Y	Y	C	C	C	C
chr13	2300202	4.1349	7.3307e-05	0.1128	G	A	G	G	G	G	G	G	G	G	G	G	G	G	G	G	G	G	G	G	G	G	G	G	G	G	G	G	G	R	G	G	G	G	G	G	R	R	G	R	G	G	G	G	G
chr13	2424245	3.0362	9.2002e-04	0.0802	C	G	C	C	C	S	S	C	C	C	C	C	C	C	C	C	C	S	C	C	C	C	C	C	C	C	S	C	S	S	C	C	S	C	C	S	S	C	C	S	C	C	C	C	C
chr13	2508563	3.3067	4.9350e-04	0.0882	T	C	T	Y	T	T	T	T	T	T	T	T	T	T	T	T	T	Y	T	T	T	T	-	T	T	T	Y	T	T	T	T	T	Y	T	T	Y	Y	T	T	Y	T	Y	T	T	T
chr13	2580051	3.0946	8.0434e-04	0.0819	A	G	A	A	A	A	A	A	A	A	R	A	A	A	A	A	A	A	A	A	A	A	A	A	A	A	A	A	A	R	A	A	A	A	A	A	R	A	A	R	A	A	A	A	A
chr13	2615570	3.1023	7.9015e-04	0.0821	C	T	C	Y	C	-	Y	C	C	C	Y	C	C	C	C	C	C	C	C	C	C	C	C	Y	C	Y	C	C	C	C	C	C	Y	Y	C	C	Y	C	Y	Y	C	Y	C	Y	Y
chr13	3050243	3.1685	6.7836e-04	0.0841	G	A	G	G	G	G	G	G	G	G	R	G	G	G	G	G	G	G	G	G	G	G	G	R	G	R	G	G	G	G	G	G	G	G	R	G	G	R	R	R	R	G	R	R	G
chr13	3196364	3.3521	4.4455e-04	0.0896	G	A	G	G	G	G	G	G	G	G	G	G	G	G	G	G	G	G	G	G	G	G	G	G	G	G	G	G	G	G	G	G	G	G	G	R	R	R	G	R	R	G	G	G	G
chr13	3208485	4.2309	5.8766e-05	0.1156	A	G	A	A	A	A	A	A	A	A	R	A	A	A	A	A	A	A	A	A	A	A	A	A	A	A	A	A	A	A	A	A	A	A	A	A	A	R	A	R	R	A	A	A	A
chr13	3208599	3.0176	9.6032e-04	0.0796	C	G	C	C	C	C	C	C	C	C	C	C	C	C	C	C	C	C	C	C	C	C	C	C	C	C	C	C	C	C	C	C	C	C	C	C	S	S	C	C	C	C	C	C	C
chr13	3275559	3.4338	3.6830e-04	0.0920	G	C	G	S	G	G	G	G	G	G	G	G	G	G	G	G	G	S	G	G	G	G	G	-	G	G	S	G	G	G	G	G	G	G	S	S	S	S	G	C	S	S	S	G	G
chr13	3447764	3.4395	3.6352e-04	0.0922	C	T	C	C	Y	Y	Y	C	C	C	C	C	C	C	C	C	C	C	C	C	C	C	Y	C	C	C	C	C	Y	C	C	C	-	C	C	C	C	C	C	C	C	C	C	C	C
chr13	3455304	3.1500	7.0792e-04	0.0836	T	G	T	T	T	T	T	T	T	T	K	T	T	T	T	T	T	T	T	-	T	T	K	T	T	T	T	T	T	G	T	T	T	K	T	G	T	K	K	G	-	T	T	K	K
chr13	3488224	3.8148	1.5319e-04	0.1033	T	A	T	T	T	T	T	T	W	T	W	T	T	T	T	W	W	T	T	W	W	W	T	T	T	T	T	T	T	T	T	T	T	T	T	W	T	W	T	A	W	T	W	T	W
chr13	3529393	3.1197	7.5916e-04	0.0827	C	G	C	C	C	C	C	C	C	C	C	C	C	C	C	C	C	C	C	C	C	C	C	C	C	C	C	C	C	C	C	C	C	C	-	C	S	S	C	S	C	C	C	C	C
chr13	3530318	4.9581	1.1013e-05	0.1368	G	A	G	G	G	G	G	G	G	G	G	G	G	G	G	G	G	G	G	G	G	G	G	R	G	R	G	G	G	G	R	G	G	G	G	G	R	R	G	A	G	G	G	G	G
chr13	3537142	4.4159	3.8376e-05	0.1210	G	A	G	G	G	G	G	G	G	G	G	G	G	G	G	G	G	G	G	G	G	G	G	R	G	R	G	G	G	G	G	G	G	R	R	G	R	R	G	R	G	G	R	G	G
chr13	3623577	3.0541	8.8285e-04	0.0807	A	G	G	G	G	G	G	G	R	G	G	G	G	G	G	R	R	G	G	R	R	R	G	-	G	G	G	G	G	G	G	G	G	G	G	G	R	R	G	R	G	R	G	G	G
chr13	3638505	4.2955	5.0635e-05	0.1175	C	T	C	Y	C	Y	Y	C	C	C	C	C	C	C	C	C	C	C	C	C	C	C	C	Y	C	Y	C	C	C	C	C	C	C	C	Y	Y	T	Y	Y	Y	Y	Y	C	Y	C
chr13	3648850	3.4358	3.6659e-04	0.0921	C	T	C	C	C	C	C	C	C	C	C	C	C	C	C	C	C	C	C	C	C	C	C	C	C	C	C	C	C	C	C	C	-	C	C	Y	C	Y	C	Y	Y	C	Y	C	-
chr13	3648940	3.1974	6.3473e-04	0.0850	A	G	A	A	A	A	A	A	A	A	A	A	A	A	A	A	A	A	A	A	A	A	A	A	A	A	A	A	A	A	A	A	-	A	R	R	A	R	A	G	R	A	R	A	R
chr13	3648946	3.1974	6.3473e-04	0.0850	A	C	A	A	A	A	A	A	A	A	A	A	A	A	A	A	A	A	A	A	A	A	A	A	A	A	A	A	A	A	A	A	-	A	M	M	A	M	A	C	M	A	M	A	M
chr13	3649030	3.5674	2.7076e-04	0.0960	T	G	T	T	T	T	T	T	T	T	T	T	T	T	T	T	T	T	T	T	T	T	T	T	T	T	T	T	T	T	T	T	-	T	K	K	T	K	T	G	K	T	K	T	K
chr13	3649038	3.5674	2.7076e-04	0.0960	T	C	T	T	T	T	T	T	T	T	T	T	T	T	T	T	T	T	T	T	T	T	T	T	T	T	T	T	T	T	T	T	-	T	Y	Y	T	Y	T	C	Y	T	Y	T	Y
chr13	3651642	3.0730	8.4522e-04	0.0813	T	C	T	T	T	T	T	T	T	T	T	T	T	T	T	T	T	T	T	T	T	T	T	T	T	T	T	T	T	T	T	T	T	T	Y	T	T	Y	T	C	Y	T	Y	T	Y
chr13	3699860	3.4712	3.3793e-04	0.0931	C	G	G	G	G	G	G	G	S	G	G	G	G	G	G	S	S	G	G	S	S	S	G	-	G	G	G	G	G	G	S	G	G	G	G	S	-	S	G	S	S	S	G	G	G
chr13	3699869	3.2904	5.1238e-04	0.0878	T	C	C	C	C	C	C	C	Y	C	C	C	C	C	C	Y	Y	C	C	Y	Y	Y	C	-	C	C	C	C	C	C	Y	C	C	C	C	Y	C	Y	C	Y	T	Y	Y	C	C
chr13	3699896	3.1536	7.0217e-04	0.0837	T	C	C	C	C	C	C	C	Y	C	C	C	C	C	C	Y	Y	C	C	Y	Y	Y	C	-	C	C	C	C	C	C	Y	C	C	Y	C	Y	C	Y	C	Y	Y	Y	C	C	Y
chr13	3715826	3.4084	3.9052e-04	0.0913	T	C	T	T	T	T	T	T	T	T	T	T	T	T	T	T	T	T	T	T	T	T	T	-	T	T	T	Y	T	T	T	T	T	Y	T	Y	Y	Y	T	Y	T	T	T	T	T
chr13	3738135	3.2023	6.2763e-04	0.0851	T	C	T	Y	T	T	T	T	T	T	Y	T	T	T	T	T	T	T	T	T	T	T	T	T	T	T	T	T	T	T	T	T	T	Y	C	C	Y	Y	T	Y	C	Y	C	T	-
chr13	3772533	4.8910	1.2854e-05	0.1349	T	G	T	T	T	T	T	T	T	T	T	T	T	T	T	T	T	T	T	T	T	T	T	K	T	K	T	T	T	T	T	T	T	T	K	T	T	K	T	G	K	T	T	T	T
chr13	3802335	3.2721	5.3447e-04	0.0872	C	T	Y	C	C	C	C	Y	C	Y	Y	Y	Y	Y	Y	C	C	C	Y	C	C	C	C	C	Y	C	C	C	C	C	C	C	C	Y	C	Y	-	Y	C	Y	C	C	C	C	C
chr13	3802422	3.0382	9.1580e-04	0.0802	T	A	W	T	T	T	T	W	T	W	W	W	W	W	W	T	T	T	W	T	T	T	T	T	W	T	T	T	T	T	T	T	T	W	T	W	W	W	T	W	T	T	T	T	T
chr13	3814310	3.0820	8.2801e-04	0.0815	C	T	C	C	C	C	C	C	C	C	C	C	C	C	C	C	C	C	C	C	C	C	C	Y	C	Y	C	C	C	C	C	C	C	C	Y	C	Y	C	C	Y	C	C	C	C	Y
chr13	3846613	3.1852	6.5284e-04	0.0846	T	C	Y	T	T	Y	Y	Y	T	Y	Y	Y	Y	Y	Y	T	T	Y	Y	T	T	T	T	T	Y	T	Y	Y	Y	T	T	Y	T	T	T	T	T	T	T	T	T	T	Y	T	T
chr13	3872070	3.2609	5.4838e-04	0.0869	G	A	G	G	G	G	G	G	G	G	G	G	G	G	G	G	G	G	G	G	G	G	G	G	G	G	G	G	G	G	G	G	G	R	R	G	R	G	G	A	G	G	G	G	G
chr13	3872987	3.1885	6.4785e-04	0.0847	C	T	C	C	C	C	C	C	C	C	C	C	C	C	C	C	C	C	C	C	C	C	Y	-	C	C	C	C	C	C	Y	C	C	C	Y	C	Y	Y	C	Y	C	C	C	C	C
chr13	3908553	3.0595	8.7195e-04	0.0809	G	C	G	G	G	G	G	G	G	G	G	G	G	G	G	G	G	G	G	G	G	G	S	G	G	G	G	G	G	G	G	G	C	S	S	G	G	S	G	C	G	G	G	G	S
chr13	3917510	3.6455	2.2620e-04	0.0983	C	T	C	C	C	C	C	C	C	C	Y	C	C	C	C	C	C	C	C	C	C	C	C	C	C	C	C	C	C	C	C	C	C	Y	Y	Y	Y	Y	C	T	C	C	C	C	-
chr13	3919075	3.2365	5.8004e-04	0.0862	G	C	G	G	G	S	S	G	G	G	S	G	G	G	G	G	G	S	G	G	G	G	S	S	G	S	S	C	S	C	C	G	G	G	G	S	G	S	C	C	S	G	G	C	G
chr13	3932134	3.5763	2.6530e-04	0.0963	G	A	G	R	G	G	G	G	G	G	G	G	G	G	G	G	G	G	G	G	G	G	G	G	G	G	G	G	G	G	G	G	G	G	R	R	G	R	R	R	G	G	G	R	G
chr13	3979296	3.1972	6.3505e-04	0.0850	G	A	G	R	G	G	G	G	G	G	G	G	G	G	G	G	G	R	G	G	G	G	G	G	G	G	R	G	G	G	R	G	G	G	R	R	G	R	G	G	R	R	G	G	G
chr13	3985892	3.1519	7.0479e-04	0.0836	G	A	G	G	G	G	G	G	G	G	G	G	G	G	G	G	G	G	G	G	G	G	G	G	G	G	G	G	G	G	G	G	G	R	G	G	G	R	G	A	R	G	R	G	G
chr13	4020549	3.0181	9.5910e-04	0.0796	C	G	C	C	C	C	C	C	C	C	S	C	C	C	C	C	C	C	C	C	C	C	C	C	C	C	C	C	C	C	C	C	C	C	S	C	S	S	C	S	S	C	S	C	C
chr13	4020576	3.1353	7.3234e-04	0.0831	C	G	C	C	C	C	C	C	C	C	S	C	C	C	C	C	C	C	C	C	C	C	C	C	C	C	C	C	C	C	C	C	C	C	S	C	S	S	C	S	S	C	S	C	C
chr13	4077721	3.0044	9.8983e-04	0.0792	C	T	C	C	C	C	C	C	C	C	C	C	C	C	C	C	C	C	C	C	C	C	C	C	C	C	C	C	C	C	C	C	-	C	C	C	C	Y	C	Y	Y	C	C	C	C
chr13	4087343	3.7932	1.6101e-04	0.1027	T	A	T	T	T	T	T	T	T	T	W	T	T	T	T	T	T	T	T	T	T	T	T	T	T	T	T	T	T	T	T	T	T	T	T	W	W	W	T	W	W	T	T	T	T
chr13	4118962	3.0194	9.5625e-04	0.0797	A	G	A	A	A	A	A	A	A	A	A	A	A	A	A	A	A	A	A	A	A	A	A	-	A	A	A	A	A	A	A	A	A	R	A	R	R	A	A	R	R	A	R	A	R
chr13	4119033	3.3745	4.2219e-04	0.0903	G	A	G	G	G	G	G	G	G	G	G	G	G	G	G	G	G	G	G	G	G	G	G	-	G	G	G	G	G	G	G	G	G	G	G	R	R	G	G	R	R	G	R	G	R
chr13	4180202	3.0549	8.8130e-04	0.0807	C	A	M	C	C	C	C	M	C	M	C	M	M	M	M	C	C	C	M	C	C	C	C	C	M	C	C	C	C	C	C	C	-	C	C	C	M	M	C	A	M	C	C	C	C
chr13	4181073	3.0792	8.3321e-04	0.0815	G	A	G	G	G	G	G	G	G	G	R	G	G	G	G	G	G	R	G	G	G	G	G	G	G	G	R	G	G	G	-	G	G	G	R	G	R	R	G	A	R	G	-	G	G
chr13	4221282	3.5203	3.0179e-04	0.0946	C	T	C	C	C	C	C	C	C	C	C	C	C	C	C	C	C	C	C	C	C	C	C	C	C	C	C	C	C	C	C	C	Y	-	Y	T	Y	Y	C	T	C	C	Y	C	C
chr13	4221291	3.5412	2.8758e-04	0.0952	A	G	A	A	A	A	A	A	A	A	A	A	A	A	A	A	A	A	A	A	A	A	A	A	A	A	A	A	A	A	A	A	A	R	R	G	R	R	A	G	A	A	R	A	A
chr13	4231606	3.5109	3.0840e-04	0.0943	G	A	G	G	G	G	G	G	G	G	R	G	G	G	G	G	G	G	G	G	G	G	R	G	G	G	G	G	G	G	R	G	G	G	G	G	R	R	G	R	R	G	G	G	G
chr13	4231689	3.2520	5.5974e-04	0.0866	G	A	G	G	G	G	G	G	G	G	R	G	G	G	G	G	G	G	G	G	G	G	R	G	G	G	G	G	G	G	R	G	G	G	G	G	R	R	G	R	R	G	G	G	G
chr13	4232215	3.1095	7.7720e-04	0.0824	A	T	A	A	A	A	A	A	A	A	W	A	A	A	A	A	A	A	A	A	A	A	W	A	A	A	A	A	A	A	W	A	A	A	A	A	W	W	A	W	W	A	A	A	A
chr13	4302597	3.3006	5.0049e-04	0.0881	C	T	C	C	C	C	C	C	C	C	C	C	C	C	C	C	C	C	C	C	C	C	C	C	C	C	C	C	C	C	Y	C	C	Y	C	Y	Y	Y	C	Y	T	C	Y	C	C
chr13	4456817	3.2901	5.1275e-04	0.0878	C	T	C	C	C	Y	Y	C	-	C	C	C	C	C	C	C	C	C	C	C	C	C	C	Y	C	Y	C	C	C	C	Y	C	C	C	C	C	Y	Y	C	Y	C	C	C	C	C
chr13	4457316	3.0189	9.5735e-04	0.0797	C	T	C	Y	C	Y	Y	C	C	C	C	C	C	C	C	C	C	C	C	C	C	C	C	Y	C	Y	C	C	C	C	-	C	C	C	C	C	C	Y	C	Y	C	C	C	C	C
chr13	4457715	3.0634	8.6419e-04	0.0810	A	C	A	M	A	M	M	A	A	A	A	A	A	A	A	A	A	A	A	A	A	A	A	M	A	M	A	A	A	A	M	A	A	A	A	A	A	M	A	M	A	A	A	A	A
chr13	4464363	3.3070	4.9316e-04	0.0883	A	G	A	A	A	A	A	A	A	A	A	A	A	A	A	A	A	A	A	A	A	A	A	R	A	R	A	R	A	R	A	A	A	A	A	A	A	A	R	R	A	A	A	R	A
chr13	4465824	3.3618	4.3469e-04	0.0899	T	C	T	Y	T	T	T	T	T	T	T	T	T	T	T	T	T	T	T	T	T	T	T	-	T	T	T	Y	Y	Y	C	Y	C	Y	T	Y	T	Y	T	Y	T	T	Y	T	Y
chr13	4581905	3.7903	1.6208e-04	0.1026	G	A	G	G	G	G	G	G	G	G	R	G	G	G	G	G	G	G	G	G	G	G	G	-	G	G	G	G	G	G	G	G	G	G	G	G	R	G	G	R	R	G	G	G	G
chr13	4672424	3.0521	8.8687e-04	0.0806	G	A	G	G	G	G	G	G	G	G	R	G	G	G	G	G	G	R	G	G	G	G	G	G	G	G	R	G	G	G	G	G	G	G	G	R	R	R	G	R	G	G	A	G	G
chr13	4737652	3.0383	9.1553e-04	0.0802	T	C	T	T	T	T	T	T	T	T	Y	T	T	T	T	T	T	T	T	T	T	T	T	Y	T	Y	T	T	T	T	T	T	T	T	T	Y	Y	Y	T	T	Y	T	Y	T	T
chr13	4807863	3.1972	6.3511e-04	0.0850	A	G	A	A	A	A	A	A	A	A	R	A	A	A	A	A	A	A	A	A	A	A	A	A	A	A	A	A	A	A	A	A	A	A	A	R	R	A	A	G	R	A	R	A	R
chr13	4809652	3.0164	9.6298e-04	0.0796	T	C	T	T	T	T	T	T	T	T	Y	T	T	T	T	T	T	T	T	T	T	T	T	T	T	T	T	T	T	T	T	T	T	T	T	Y	Y	T	T	C	Y	T	Y	T	T
chr13	4812732	3.0389	9.1425e-04	0.0803	C	G	C	C	C	C	C	C	C	C	S	C	C	C	C	C	C	C	C	C	C	C	C	C	C	C	C	C	C	C	C	C	C	-	C	S	S	C	C	G	S	C	S	C	C
chr13	4813455	3.5629	2.7361e-04	0.0959	T	C	T	T	T	T	T	T	T	T	Y	T	T	T	T	T	T	T	T	T	T	T	T	T	T	T	T	T	T	T	T	T	T	T	T	Y	Y	T	T	C	Y	T	Y	T	Y
chr13	4820708	3.4270	3.7411e-04	0.0918	G	T	G	G	G	G	G	G	G	G	K	G	G	G	G	G	G	G	G	G	G	G	G	-	G	G	G	G	G	G	-	G	G	G	G	K	K	G	G	T	K	G	K	G	-
chr13	4822689	3.5795	2.6334e-04	0.0964	A	G	A	A	A	A	A	A	A	A	R	A	A	A	A	A	A	A	A	A	A	A	A	A	A	A	A	A	A	A	A	A	A	R	A	R	R	R	A	G	R	A	R	A	-
chr13	4828046	3.2225	5.9916e-04	0.0857	T	C	T	T	T	T	T	T	T	T	Y	T	T	T	T	T	T	T	T	T	T	T	T	T	T	T	T	T	T	T	T	T	T	T	T	T	T	Y	T	C	Y	T	Y	T	T
chr13	4834742	3.2399	5.7552e-04	0.0863	G	C	G	G	G	G	G	G	G	G	S	G	G	G	G	G	G	G	G	G	G	G	G	G	G	G	G	G	G	G	G	G	-	G	G	G	G	S	G	C	S	G	S	G	G
chr13	4835802	3.9621	1.0913e-04	0.1077	G	A	G	G	G	G	G	G	G	G	R	G	G	G	G	G	G	G	G	G	G	G	G	G	G	G	G	G	G	G	G	G	G	G	G	G	R	R	G	A	A	G	R	G	G
chr13	4835909	3.7058	1.9688e-04	0.1001	G	A	G	G	G	G	G	G	G	G	R	G	G	G	G	G	G	G	G	G	G	G	G	G	G	G	G	G	G	G	G	G	G	G	G	R	R	R	G	A	A	G	R	G	G
chr13	4836509	3.3282	4.6969e-04	0.0889	C	T	C	C	C	C	C	C	C	C	Y	C	C	C	C	C	C	C	C	C	C	C	C	C	C	C	C	C	C	C	C	C	C	C	C	C	C	Y	C	T	Y	C	Y	C	C
chr13	4895611	3.8012	1.5806e-04	0.1029	G	C	G	G	G	G	G	G	G	G	G	G	G	G	G	G	G	G	G	G	G	G	G	G	G	G	G	G	S	G	G	G	G	G	S	S	S	S	G	S	G	G	G	G	G
chr13	4916757	3.4164	3.8333e-04	0.0915	G	A	G	G	R	G	G	G	G	G	G	G	G	G	G	G	G	G	G	G	G	G	G	R	G	R	G	G	G	R	G	G	G	G	G	G	R	R	G	R	R	G	R	G	G
chr13	4941232	3.3215	4.7702e-04	0.0887	G	A	G	R	R	G	G	G	G	G	G	G	G	G	G	G	G	G	G	G	G	G	R	G	G	G	G	R	R	R	G	G	-	G	G	G	G	G	G	G	G	G	G	G	G
chr13	4944168	3.7445	1.8011e-04	0.1013	T	C	T	Y	T	Y	Y	-	T	T	Y	T	T	T	T	T	T	T	T	T	T	T	T	Y	T	Y	T	T	T	T	T	T	T	T	Y	T	Y	Y	Y	C	T	Y	T	Y	T
chr13	4949464	3.1996	6.3148e-04	0.0851	C	T	C	C	C	Y	Y	C	C	C	Y	C	C	C	C	C	C	Y	C	C	C	C	C	C	C	C	Y	C	C	C	C	C	-	C	C	Y	C	Y	C	Y	-	C	C	C	C
chr13	4956609	3.1310	7.3956e-04	0.0830	C	A	-	C	C	C	C	C	C	C	M	C	C	C	C	C	C	C	C	C	C	C	C	C	C	C	C	C	C	C	C	C	C	C	C	M	M	M	C	C	M	C	M	C	C
chr13	5012918	3.1761	6.6662e-04	0.0844	G	A	G	G	G	G	G	G	G	G	R	G	G	G	G	G	G	G	G	G	G	G	G	G	G	G	G	G	G	G	G	G	G	G	R	G	R	R	G	A	G	G	G	G	R
chr13	5170454	3.9451	1.1346e-04	0.1072	T	G	T	T	T	T	T	T	T	T	K	T	T	T	T	T	T	T	T	T	T	T	T	K	T	K	T	T	T	T	T	T	T	K	T	T	-	K	T	K	T	T	T	T	K
chr13	5206587	3.2741	5.3196e-04	0.0873	G	T	G	G	G	G	G	G	G	G	K	G	G	G	G	G	G	G	G	G	G	G	G	G	G	G	G	G	G	G	G	G	-	-	G	K	K	K	G	K	K	G	G	G	-
chr13	5229160	3.0660	8.5896e-04	0.0811	C	T	C	C	C	C	C	C	C	C	C	C	C	C	C	C	C	C	C	C	C	C	C	Y	C	Y	C	C	C	C	C	-	C	Y	Y	Y	Y	Y	C	Y	Y	Y	-	C	Y
chr13	5282822	3.1389	7.2624e-04	0.0832	G	T	G	G	G	G	G	G	G	G	G	G	G	G	G	G	G	G	G	G	G	G	G	G	G	G	G	G	G	G	G	G	G	G	K	T	K	K	G	K	K	G	G	G	G
chr13	5292675	3.2993	5.0198e-04	0.0880	C	T	C	C	C	C	C	C	C	C	Y	C	C	C	C	C	C	C	C	C	C	C	C	C	C	C	C	C	C	C	C	C	Y	Y	Y	Y	Y	Y	C	Y	Y	C	C	C	Y
chr13	5294693	3.8907	1.2862e-04	0.1056	A	C	A	-	A	A	A	A	A	A	A	A	A	A	A	A	A	A	A	A	A	A	A	A	A	A	A	A	A	A	A	A	A	A	-	M	M	M	A	C	C	A	A	A	A
chr13	5294706	3.2727	5.3369e-04	0.0872	C	T	C	-	C	C	C	C	C	C	C	C	C	C	C	C	C	C	C	C	C	C	C	C	C	C	C	C	C	C	C	C	C	C	-	Y	Y	Y	C	T	T	C	C	C	C
chr13	5295363	3.6905	2.0396e-04	0.0997	G	A	G	G	G	G	G	G	G	G	G	G	G	G	G	G	G	G	G	G	G	G	G	G	G	G	G	G	G	G	G	G	G	G	R	R	-	R	G	R	R	G	G	G	G
chr13	5295722	3.5173	3.0385e-04	0.0945	C	T	C	C	C	C	C	C	C	C	C	C	C	C	C	C	C	C	C	C	C	C	C	C	C	C	C	C	C	C	C	C	C	C	Y	Y	Y	Y	C	Y	Y	C	C	C	C
chr13	5296211	3.3341	4.6334e-04	0.0891	G	A	G	-	G	G	G	G	G	G	G	G	G	G	G	G	G	G	G	G	G	G	G	G	G	G	G	R	G	G	G	G	R	G	R	R	R	R	G	A	R	G	G	G	G
chr13	5296508	3.8219	1.5070e-04	0.1036	G	A	G	G	G	G	G	G	G	G	G	G	G	G	G	G	G	G	G	G	G	G	G	G	G	G	G	G	G	G	R	G	G	G	-	R	R	R	G	R	R	G	G	G	G
chr13	5316266	3.0154	9.6506e-04	0.0796	C	G	C	C	C	C	C	C	C	C	C	C	C	C	C	C	C	C	C	C	C	C	C	S	C	S	C	C	C	C	C	C	C	S	S	S	S	S	C	S	S	C	C	C	S
chr13	5850270	3.0256	9.4280e-04	0.0799	G	A	G	G	G	G	G	G	G	G	G	G	G	G	G	G	G	G	G	G	G	G	G	-	G	G	G	G	G	G	G	G	G	-	R	A	G	R	G	A	R	G	G	G	R
chr13	6141331	3.0207	9.5353e-04	0.0797	A	G	A	A	A	A	A	A	A	A	A	A	A	A	A	A	A	R	A	A	A	A	A	-	A	A	R	A	A	A	A	A	A	A	R	-	R	R	A	G	R	A	A	A	A
chr13	6147630	3.2996	5.0164e-04	0.0880	C	T	C	C	C	C	C	C	C	C	Y	C	C	C	C	C	C	C	C	C	C	C	Y	C	C	C	C	C	C	C	C	C	-	Y	Y	C	Y	Y	C	Y	C	C	C	C	-
chr13	6195455	3.1368	7.2973e-04	0.0832	G	A	G	G	G	G	G	G	G	G	R	G	G	G	G	G	G	G	G	G	G	G	G	A	G	R	G	G	G	G	G	G	G	G	G	G	G	R	G	G	G	G	G	G	G
chr13	6524118	3.6391	2.2955e-04	0.0981	C	T	C	C	C	C	C	C	C	C	C	C	C	C	C	C	C	C	C	C	C	C	C	Y	C	Y	C	C	C	C	C	C	-	C	Y	Y	Y	Y	C	Y	Y	C	C	C	C
chr13	6524717	3.6262	2.3650e-04	0.0978	C	T	-	C	C	C	C	C	C	C	C	C	C	C	C	C	C	C	C	-	C	C	C	Y	C	-	C	C	C	C	C	C	C	C	C	Y	C	Y	C	Y	C	C	C	C	C
chr13	6813238	3.8476	1.4204e-04	0.1043	C	T	C	C	C	C	C	C	C	C	C	C	C	C	C	C	C	C	C	C	C	C	C	C	C	C	C	C	C	Y	Y	C	C	C	C	C	Y	Y	C	C	C	C	C	C	C
chr13	6872133	3.4735	3.3610e-04	0.0932	G	T	G	K	G	G	G	G	G	G	G	G	G	G	G	G	G	G	G	G	G	G	G	K	G	K	G	G	G	-	G	G	G	G	G	-	G	G	G	K	K	K	G	G	G
chr13	6873758	5.7659	1.7145e-06	0.1600	G	A	G	R	G	G	G	G	G	G	G	G	G	G	G	G	G	G	G	G	G	G	G	R	G	R	G	G	G	R	R	G	G	G	G	G	G	G	G	R	G	R	G	G	G
chr13	6874931	3.3355	4.6185e-04	0.0891	G	C	G	G	S	G	G	G	G	G	G	G	G	G	G	G	G	G	G	G	G	G	G	-	G	G	G	G	G	C	S	G	-	G	G	S	G	S	G	G	G	G	G	G	G
[truncated: 94 more columns]
