# Supplementary material for: Investigating the Genetic and Molecular Basis of Melanin and Edible Quality in Auricularia cornea
Source: J Fungi (Basel). 2026 May 23;12(6):381. doi: 10.3390/jof12060381 (PMC13301874; doi:10.3390/jof12060381)
Supplement: Supplementary file 1 [file jof-12-00381-s001.zip › Table S2.CSV]

Number	Sample name	Melanin content ng/g	Melanin content ng/g	Melanin content ng/g	Average	Hardness			Average	variance	Coefficient of variation	Springiness			Average	variance	Coefficient of variation	Cohesiveness			Average	variance	Coefficient of variation	Gumminess			Average	variance	Coefficient of variation	Chewiness			Average	variance	Coefficient of variation	Resilience			Average	variance	Coefficient of variation
1	w1	7.88	7.36	8.13	7.79	1814.696918	1555.287871	1039.113635	1469.699475	394.8118376	26.86344007	6.525	1.011627907	0.995049505	2.843892471	3.187943411	112.0978885	0.531788356	0.53687213	0.55567155	0.541444012	0.012580871	2.323577527	965.0346898	834.9907119	577.4058846	792.4770954	197.280456	24.89415242	6296.851351	844.6999062	574.5474396	2572.032899	3228.614248	125.5277197	0.50063232	0.506204336	0.458164959	0.488333872	0.026275165	5.38057393
2	w3	7.11	7.73	7.81	7.55	1230.482239	1239.269177	1404.121448	1291.290955	97.8127945	7.574806757	2.350364964	5.410526316	10.68932039	6.150070556	4.218381047	68.59077483	0.510820042	0.517013231	0.584527739	0.537453671	0.040884775	7.607125432	628.5549897	640.7185615	820.7479356	696.673829	107.6233064	15.44816267	1477.333625	3466.624638	8773.237642	4572.398635	3771.552194	82.48520077	0.431436853	0.541324425	0.555458857	0.509406712	0.067892707	13.32779984
3	w4	7.52	7.53	7.48	7.51	1352.02191	1253.188307	1262.519568	1289.243261	54.56772949	4.232539438	9.322033898	0.981481481	9.46728972	6.590268366	4.857894869	73.71315701	0.596808457	0.61947126	0.532248602	0.582842773	0.045257356	7.764933837	806.8981101	776.3141391	671.9742752	751.7288415	70.74205224	9.410581095	7521.931535	761.9379514	6361.775147	4881.881544	3614.822557	74.0456835	0.5618401	0.612951815	0.47844455	0.551078822	0.067896281	12.32061149
4	w5	8.2	8.36	7.96	8.163333333	1111.897469	1088.958119	916.2520366	1039.036	106.951	10.293	10.14414414	1.034	9.37398374	6.851	5.052	73.751	0.625774041	0.509259971	0.636743075	0.590592362	0.070649121	11.96241702	695.7965725	554.5627803	583.417139	611.2588306	74.61980876	12.20756331	7058.260727	573.204	5468.943	4366.802	3380.093	77.404	0.768	0.547	0.677313665	0.664110084	0.110694193	16.66804878
5	w6	7.68	7.71	8.03	7.806666667	1299.533568	1081.493111	1071.617527	1150.881	128.831	11.194	11.03191489	0.991	12.14444444	8.056	6.143	76.258	0.588708621	0.651332527	0.612348544	0.617463231	0.0316237	5.121551961	765.0466151	704.411641	656.2034326	708.5538962	54.53969475	7.697324796	8439.929147	698.339	7969.226	5702.498	4340.115	76.109	0.649	0.739	0.724212899	0.703971494	0.048436119	6.880409138
6	w8	7.92	7.75	7.42	7.696666667	1199.76684	685.6921377	1160.886587	1015.449	286.238	28.188	5.356521739	13.062	15.45588235	11.292	5.277	46.738	0.619550378	0.723398808	0.645633734	0.662860973	0.054025063	8.15028567	743.3159993	496.0288751	749.5075422	662.9508056	144.5917769	21.81033278	3981.588309	6479.377	11584.300	7348.422	3875.143	52.734	0.551	0.834	0.78550791	0.723273704	0.151376349	20.92933114
7	w9	7.65	7.46	7.78	7.63	1078.30493	1003.732605	996.8896809	1026.309	45.160	4.400	8.721804511	2.707	9.256410256	6.895	3.637	52.742	0.313305933	0.584389935	0.587335093	0.49501032	0.157367506	31.79075248	337.8393319	586.5712323	585.5082934	503.3062859	143.2995712	28.47164345	2946.568609	1588.034	5419.705	3318.103	1942.667	58.548	0.595	0.536	0.542177876	0.557448876	0.032396896	5.811635448
8	w11	7.72	7.61	7.91	7.746666667	1102.721729	860.5755147	817.8849971	927.061	153.617	16.570	1.060240964	1.059	0.995098039	1.038	0.037	3.599	0.590870516	0.612384759	0.620542905	0.607932726	0.015328996	2.521495395	651.5657567	527.0033291	507.5327317	562.0339391	78.14560641	13.90407251	690.8167059	558.310	505.045	584.724	95.661	16.360	0.623	0.535	0.575253797	0.5776939	0.043936518	7.605501408
9	w16	8.70	8.48	8.44	8.54	1430.793302	1081.026548	1000.311143	1170.710	228.825	19.546	1.160714286	8.007	8.392592593	5.853	4.069	69.508	0.624397223	0.627066926	0.617251478	0.622905209	0.005074971	0.814726108	893.3833642	677.8759943	617.4435315	729.56763	145.0507384	19.88173987	1036.962833	5427.850	5181.952	3882.255	2467.161	63.550	0.713	0.665	0.630900138	0.66975649	0.041216158	6.153902059
10	1	11.63	11.28	12.19	11.7	971.4619956	869.8290148	927.3717889	922.888	50.965	5.522	1	9.185	0.988764045	3.725	4.729	126.965	0.479324264	0.610073923	0.60468508	0.564694422	0.073981807	13.10121094	465.6453064	530.6599996	560.7678842	519.0243967	48.61704067	9.367004899	465.6453064	4874.369	554.467	1964.827	2520.128	128.262	0.461	0.608	0.662899674	0.577467741	0.104133392	18.03276345
11	4	14.23	14.08	13.44	13.91666667	1590.591141	1723.250563	1283.592665	1532.478	225.516	14.716	1.330434783	1.260	9.844036697	4.145	4.936	119.091	0.615572216	0.542689954	0.642210855	0.600157675	0.051519981	8.584407656	979.123713	935.1907689	824.3371427	912.8838749	79.76790537	8.738012311	1302.660244	1177.912	8114.805	3531.792	3969.495	112.393	0.559	0.440	0.623042434	0.540644841	0.092816367	17.16771531
12	5	9.25	9.63	10.15	9.676666667	1364.46359	1387.40294	1228.071664	1326.646	86.135	6.493	0.904761905	1.373	1.542168675	1.273	0.330	25.930	0.581263355	0.53024792	0.596377753	0.569296342	0.034651057	6.086646611	793.1126837	735.6675231	732.3946188	753.7249419	34.15001659	4.530832761	717.5781424	1009.829	1129.476	952.295	211.891	22.251	0.584	0.527	0.607633623	0.572789594	0.041726776	7.284834857
13	6	16.00	16.4	16.85	16.41666667	1297.745077	1305.754409	1272.16187	1111.690	196.038	17.634	12.48275862	12.364	1.178571429	5.643	4.544	80.531	0.490278877	0.547578763	0.481156079	0.459572361	0.187820289	40.86849101	636.2569989	715.0033846	612.1084177	488.6659081	153.3095084	31.37307226	7942.242538	8840.042	721.413	2609.990	2453.098	93.989	0.457	0.601	0.412867736	0.674682687	0.061299552	9.085686261
14	7	16.58	16.47	16.97	16.67333333	1489.891286	2509.720316	1818.040619	1939.217	520.601	26.846	5.251256281	6.709	5.951923077	5.971	0.729	12.207	0.579077942	0.717307649	0.722452303	0.672945965	0.08133278	12.0860789	862.7631795	1800.24158	1313.447632	1325.484131	468.8550903	35.37236543	4530.590566	12077.049	7817.539	8141.726	3783.660	46.472	0.541	0.796	0.709629477	0.682004785	0.129743905	19.02389945
15	8	18.69	18.16	18.58	18.47666667	1213.219407	1378.382721	1548.91151	1380.171	167.853	12.162	12.49425287	5.621	11	9.705	3.615	37.246	0.581062262	0.527365319	0.554722884	0.554383488	0.02685008	4.843232352	704.9560128	726.9112428	859.2166594	763.6946383	83.44968788	10.92710145	8807.898689	4086.229	9451.383	7448.504	2929.537	39.331	0.652	0.503	0.55645732	0.570503477	0.07541119	13.21835769
16	10	18.02	17.25	17.28	17.51666667	1079.704619	827.5272998	1031.881908	979.705	133.941	13.672	7.572368421	0.993	0.99375	3.186	3.798	119.205	0.610631255	0.587457446	0.610048879	0.602712527	0.013214496	2.192503964	659.3013864	486.1370739	629.4984015	591.6456206	92.58020601	15.64791537	4992.472999	482.784	625.564	2033.607	2563.447	126.054	0.500	0.501	0.524890323	0.508318473	0.014359555	2.824913016
17	12	12.24	12.26	12.09	12.19666667	992.0685295	1104.821263	997.6672859	1690.850	366.734	21.689	1.391304348	1.017	11.7311828	3.500	5.206	148.753	0.638105263	0.566240817	0.6569508	0.674533015	0.153277515	22.72350083	633.0441498	625.5948948	655.4183213	1109.941847	157.4113876	14.18194909	880.757078	636.198	7688.832	4374.066	6740.698	154.106	0.699	0.540	0.730629818	0.619428821	0.118213569	19.08428621
18	14	13.80	13.26	13.69	13.58333333	1162.286276	1296.578669	1003.499324	1365.500397	32.49368907	2.379617694	7.866197183	1.527131783	1.03030303	7.014570452	5.437391215	77.51566902	0.52330249	0.559556294	0.595555468	0.592912471	0.030261291	5.103837899	608.227303	725.5087555	597.6395094	809.8975498	52.22978669	6.448937486	4784.435897	1107.947479	615.7497976	5545.577917	4310.649904	77.73130173	0.437805868	0.564947977	0.622626431	0.528562685	0.062405683	11.8066759
19	15	16.91	17.64	16.74	17.09666667	842.7683589	1095.25672	967.8850123	968.6366972	126.2458591	13.03335497	10.53333333	12.62790698	0.978723404	8.046654571	6.209955549	77.17437718	0.562331551	0.546484356	0.465404387	0.524740098	0.051993541	9.908436827	473.9152381	598.5406639	450.4579312	507.6379444	79.59296212	15.67908053	4991.907175	7558.315826	440.8737199	4330.365574	3604.542065	83.23874749	0.579166577	0.601757674	0.536842131	0.572588794	0.032953867	5.75524135
20	16	15.37	16.81	15.03	15.73666666	928.3826755	962.9861005	1065.785489	985.7180882	71.46636079	7.250182547	8.488095238	0.989247312	13.12820513	7.535182559	6.125324983	81.28966929	0.600025415	0.565000576	0.603184844	0.589403612	0.021192608	3.595601935	557.0532001	544.0877011	642.8656538	581.3355183	53.67955124	9.233833054	4728.320615	538.2372957	8439.672173	4568.743361	3953.133814	86.52562646	0.821639591	0.696402839	0.749231863	0.755758098	0.062872926	8.319186489
21	17	16.33	15.61	16.40	16.11333333	1024.028097	1201.477571	1045.801039	1320.891787	159.1716015	12.05031351	8.157894737	9.043956044	8.853658537	6.555730827	4.892598719	74.63086647	0.627067167	0.648876256	0.610098775	0.569447461	0.057913259	10.17007934	642.1343982	779.6102682	638.0419328	750.9508342	101.3080879	13.4906419	5238.464828	7050.760997	5649.005405	5253.169295	4093.884016	77.93169773	0.57807536	0.701664847	0.578792377	0.60883694	0.065784002	10.80486385
22	18	9.52	8.58	9.26	9.12	647.433969	1015.552202	916.7963602	859.9275105	190.5342697	22.15701526	5.612903226	11.41666667	0.989795918	6.00645527	5.224564174	86.98248699	0.631840796	0.542772924	0.592958188	0.589190636	0.044653301	7.57875264	409.0751944	551.2142385	543.6219083	501.3037804	79.96245951	15.95089896	2296.099478	6293.029223	538.074746	3042.401149	2949.169357	96.93558517	0.676852093	0.628502357	0.668378709	0.657911053	0.025818658	3.924338695
23	19	12.43	12.52	11.86	12.27	1330.171208	1443.312743	1093.468229	1097.226653	121.6610098	11.08804726	8.048780488	10.97647059	1.45045045	4.483677353	5.741439561	128.0520231	0.505578288	0.497523703	0.486532014	0.567405177	0.016435052	2.896528355	672.5056825	718.082301	532.0073001	623.5064148	81.6586605	13.0966833	5412.850615	7882.009256	771.650228	2497.329965	2979.166188	119.2940553	0.504929547	0.50487637	0.458806502	0.599609755	0.059764851	9.967291281
24	20	16.71	18.02	18.40	17.71	1216.796391	1504.121458	1241.757513	1320.891787	159.1716015	12.05031351	0.979591837	10.12962963	8.557971014	6.555730827	4.892598719	74.63086647	0.523011023	0.550992085	0.634339274	0.569447461	0.057913259	10.17007934	636.3979251	828.7590186	787.6955588	750.9508342	101.3080879	13.4906419	623.4102123	8395.021911	6741.075761	5253.169295	4093.884016	77.93169773	0.584204736	0.558923822	0.683382263	0.60883694	0.065784002	10.80486385
25	21	9.01	9.01	9.09	9.036666667	1329.0048	1376.205427	1391.290965	1365.500397	32.49368907	2.379617694	8.411764706	1.014925373	11.61702128	7.014570452	5.437391215	77.51566902	0.571275715	0.627492874	0.579968823	0.592912471	0.030261291	5.103837899	759.2281669	863.5590986	806.905384	809.8975498	52.22978669	6.448937486	6386.448698	876.4480404	9373.837014	5545.577917	4310.649904	77.73130173	0.456540771	0.566599032	0.562548253	0.528562685	0.062405683	11.8066759
26	22	12.99	13.78	13.14	13.30333333	1117.418464	781.1820385	1182.115205	1026.905236	215.2471472	20.96076051	2.319672131	7.271676301	0.982142857	3.524497096	3.313345761	94.00903648	0.602374174	0.646996418	0.574544771	0.607971788	0.036548738	6.011584561	673.1040246	505.4219809	679.1781096	619.234705	98.61148899	15.92473551	1561.380647	3675.26504	667.0499291	1967.898539	1544.759572	78.4979277	0.568362032	0.551093226	0.585133149	0.568196135	0.017020568	2.995544485
27	24	9.16	9.41	9.53	9.366666667	972.5506426	1103.499334	1215.629983	1097.226653	121.6610098	11.08804726	11.111	1.318	1.022	4.484	5.741	128.052	0.549362403	0.581521135	0.571331993	0.567405177	0.016435052	2.896528355	534.283	641.708	694.528	623.506	81.659	13.097	5936.475	845.888	709.627	2497.330	2979.166	119.294	0.532677772	0.647633207	0.618518285	0.599609755	0.059764851	9.967291281
28	26	11.63	10.27	10.30	10.73333333	1095.412241	1038.102749	1192.612873	1108.709288	78.10859892	7.045002669	9.72173913	11.19387755	5.4	8.771872227	3.011468017	34.33096082	0.286318431	0.787982882	0.684795611	0.586365641	0.264921025	45.18017543	313.6367139	818.0071963	816.6960608	649.446657	290.8206804	44.77976402	3049.094314	9156.672391	4410.158728	5538.641811	3206.358221	57.89069469	0.56598562	0.854973787	0.843200979	0.754720129	0.16355484	21.67092596
29	27	16.07	15.84	15.99	15.96666667	950.9332221	694.9456379	723.6392644	789.8393748	140.2471097	17.75640898	7.531914894	10.00900901	1.61	6.383641301	4.315638686	67.60465512	0.592762327	0.310244656	0.593153454	0.498720145	0.163224679	32.72871177	563.6773892	215.6031704	429.2291289	402.8365628	175.5315957	43.57389867	4245.570123	2157.974075	691.0588975	2364.867698	1786.264605	75.53338424	0.5271712	0.569086838	0.615154656	0.570470898	0.044008054	7.714338188
30	29	17.67	16.32	17.38	17.12333333	782.5039671	1343.934817	1458.787084	1195.075289	361.8826919	30.28116263	9.943925234	10.54285714	3.20754717	7.898109849	4.073169962	51.57145241	0.288287881	0.574156207	0.608508504	0.490317531	0.175803881	35.85510813	225.5864108	771.6285165	887.6843464	628.2997579	353.5544779	56.27162409	2243.214403	8135.169217	2847.289413	4408.557678	3241.442862	73.52615297	0.585468109	0.575302957	0.620715859	0.593828975	0.023832981	4.013441845
31	30	16.14	17.44	16.57	16.71666667	715.3188904	952.3329112	1170.140087	945.9306296	227.4781796	24.04808265	12.35714286	7.357575758	0.980952381	6.898556999	5.701969055	82.65451827	0.680952922	0.677746343	0.55199138	0.636896882	0.073547799	11.54783463	487.0984885	645.4401481	645.9072417	592.8152928	91.553736	15.44388903	6019.145608	4748.874787	633.6042466	3800.541547	2815.229278	74.07442448	0.760902738	0.712173404	0.52827951	0.667118551	0.122681891	18.38981857
32	34	16.07	15.88	15.79	15.91333333	1406.143221	1462.441827	1428.693768	1432.426272	28.33428931	1.978062666	0.987804878	7.01910828	1.241134752	3.082682637	3.411396949	110.6632551	0.577475427	0.620946716	0.608771732	0.602397958	0.022425588	3.722719754	812.0131567	908.0984495	869.74838	863.2866621	48.36746034	5.602711413	802.1105572	6374.041346	1079.47494	2751.875614	3139.951622	114.1022365	0.586451832	0.625234341	0.683239109	0.63164176	0.048710733	7.711765821
33	35	9.65	9.08	9.17	9.3	1034.681287	768.3515551	858.8647836	887.2992084	135.4225566	15.26233263	12.9047619	11.98901099	12.70238095	12.53205128	0.481049979	3.838557378	0.311895324	0.401037085	0.303358034	0.338763481	0.054099193	15.96960591	322.7122553	308.1374681	260.5435319	297.1310851	32.51296503	10.94229674	4164.524819	3694.263491	3309.523196	3722.770502	428.2130671	11.50253734	0.895850433	1.023683153	0.874706984	0.931413523	0.080604124	8.653956807
34	36	9.47	10.06	9.18	9.57	1370.52891	1538.880404	1179.082545	1320.891787	159.1716015	12.05031351	9.771929825	0.990654206	1.676470588	6.555730827	4.892598719	74.63086647	0.536523019	0.527378833	0.645759526	0.569447461	0.057913259	10.17007934	735.3203088	811.5729516	761.4037852	750.9508342	101.3080879	13.4906419	7185.498456	803.9881576	1276.471052	5253.169295	4093.884016	77.93169773	0.562365294	0.556606154	0.766395803	0.60883694	0.065784002	10.80486385
35	37	15.14	14.6	15.09	14.94333333	1390.902162	1532.348522	1121.850813	1348.367166	208.5282035	15.4652389	8.842975207	9.990825688	1.014925373	6.616242089	4.884716153	73.82916295	0.542979467	0.498498958	0.46650505	0.502661158	0.038406732	7.640680246	755.2313144	763.8741419	523.3490693	680.8181752	136.4406981	20.0406956	6678.491788	7631.733399	531.1602494	4947.128479	3853.926432	77.90229117	0.64259982	0.515039715	0.459488715	0.53904275	0.09388572	17.41711951
36	38	16.72	15.9	15.6	16.07333333	1209.564663	1173.561549	1068.507106	1150.54444	73.29153499	6.370161156	4.125984252	8.707317073	9.394957983	7.409419769	2.864249309	38.6568638	0.614179164	0.647096009	0.671379943	0.644218372	0.028708759	4.456370795	742.889414	759.4069949	717.37424	739.8902163	21.17627239	2.86208304	3065.150023	6612.397493	6739.700843	5472.416119	2085.725073	38.11342243	0.644353489	0.70067589	0.715476851	0.68683541	0.037527355	5.463806041
37	40	15.22	15.03	14.8	15.01666667	1727.216349	2143.312814	2140.902238	2003.810467	239.5405652	11.95425262	0.984962406	0.982758621	1.033333333	1.000351453	0.028584392	2.857434957	0.57198895	0.572079348	0.655435	0.599834433	0.048151525	8.027469356	987.9486658	1226.144997	1403.222259	1205.771974	208.3850629	17.28229444	973.0922949	1205.004566	1449.996335	1209.364398	238.4819111	19.71960737	0.611884101	0.658384595	0.755034092	0.675100929	0.073024358	10.81680602
38	41	14.50	14.57	15.47	14.84666667	1268.351606	1221.617542	1391.368725	1293.779291	87.68575406	6.777489381	6.821428571	1.401041667	12.54117647	6.92121557	5.570737738	80.48785191	0.632548997	0.644955104	0.602324104	0.626609402	0.021927371	3.499368412	802.2945357	787.8884686	838.0549215	809.4126419	25.82961144	3.191154932	5472.794869	1103.864573	10510.19466	5695.618035	4707.122163	82.64462495	0.624244355	0.624058141	0.649399392	0.632567296	0.01457732	2.304469471
39	42	11.70	12.51	11.58	11.93	1824.650262	1721.617592	1738.413862	1761.560572	55.27893285	3.13806597	8.206349206	9.603448276	9.428571429	9.079456304	0.761171781	8.383451119	0.628615627	0.625185937	0.674144643	0.642648736	0.027330108	4.252728879	1147.003669	1076.331108	1171.942392	1131.759056	49.59514176	4.382128995	9412.712648	10336.49012	11049.74255	10266.31511	820.7680105	7.994767372	0.705413112	0.725105149	0.837753077	0.756090446	0.071404013	9.443845373
40	44	16.51	15.36	15.32	15.73	1281.726413	1055.676623	1111.119863	1149.507633	117.8127433	10.24897442	1	11.48421053	11.74193548	8.075382003	6.128815416	75.89505257	0.534650366	0.712222384	0.621308003	0.622726917	0.088794512	14.25898091	685.2754952	751.8765212	690.347663	709.1665598	37.07475318	5.227933082	685.2754952	8634.708259	8106.017721	5808.667158	4444.854893	76.52108086	0.697445785	0.860895855	0.643772862	0.734038167	0.113092221	15.40685834
41	47	13.03	12.79	12.31	12.71	1116.252057	670.4510787	652.9549649	813.2193668	262.5797725	32.28892267	0.989361702	13.5	0.989247312	5.159536338	7.223053411	139.9942347	0.616244578	0.678517741	0.658227748	0.650996689	0.031760083	4.878685784	687.884278	454.9129515	429.7930762	524.1967686	142.3128687	27.14874971	680.5663601	6141.324846	425.1716452	2415.687617	3229.022481	133.6688758	0.658653666	0.696078748	0.744641454	0.699791289	0.043113944	6.16097175
42	48	18.57	17.27	16.85	17.56333333	1653.57715	1185.070104	1966.485424	1601.710893	393.2811425	24.55381582	9.462184874	4.173469388	9.256198347	7.630617536	2.995749089	39.25958908	0.665703361	0.582284581	0.568929326	0.605639089	0.052444049	8.659290597	1100.791866	690.0480492	1118.791226	969.8770472	242.5060727	25.00379542	10415.89614	2879.89441	10355.7535	7883.848018	4333.655278	54.96878261	0.692077241	0.543042618	0.571833488	0.602317782	0.079055669	13.12524244
43	49	9.50	8.91	9.18	9.196666667	1206.998567	982.6595084	1470.52892	1220.062332	244.196923	20.01511862	10.74489796	1.52173913	11.85869565	8.041777581	5.673915083	70.55548386	0.697643873	0.616954055	0.670923064	0.661840331	0.041104546	6.210643907	842.0551547	606.2557683	986.6117686	811.6408972	191.9933385	23.6549611	9047.796713	922.5631256	11699.92869	7223.42951	5615.526591	77.74044979	0.803680426	0.649200117	0.852896958	0.7685925	0.106284866	13.82850674
44	50	16.59	16.20	17.43	16.74	1399.222536	1172.317381	977.060752	1182.86689	211.278518	17.86156328	11.51136364	11.27586207	0.99137931	7.926201672	6.006886559	75.78518448	0.626872881	0.611143992	0.517328099	0.585114991	0.059229608	10.12272958	877.1346625	716.454724	505.4609814	699.683456	186.4035619	26.64112754	10097.01606	8078.644646	501.1035591	6225.588088	5059.224064	81.26499846	0.65583566	0.637600383	0.424763633	0.572733225	0.128469379	22.43092836
45	51	12.83	12.35	13.00	12.72666667	1138.180519	1148.755948	1270.451139	1185.795869	73.50405446	6.19871062	8.365671642	9.916666667	0.991304348	6.424547552	4.768804376	74.22786333	0.561005846	0.549813813	0.541164983	0.550661547	0.009947561	1.806474517	638.5259257	631.6018875	687.5236686	652.5504939	30.48487801	4.671650438	5341.698229	6263.385384	681.5452019	4095.542938	2992.308843	73.06256797	0.519971648	0.561293125	0.540510058	0.54059161	0.020660859	3.821897896
46	52	12.86	12.01	13.73	12.86666666	985.1478445	538.2582193	790.8243412	771.410135	224.0764777	29.04764502	8.625954198	9.531531532	1	6.385828577	4.686190315	73.38421724	0.664758783	0.687437259	0.693682754	0.681959599	0.015220138	2.231823983	654.8856824	370.0187549	548.5812072	524.4952149	143.9527453	27.4459597	5649.013902	3526.845429	548.5812072	3241.48018	2562.162839	79.04298953	0.615605926	0.623306885	0.761956715	0.666956509	0.082362647	12.34902813
47	53	9.65	8.58	8.87	9.033333333	1098.21162	1058.709283	1184.059218	1113.66004	64.08698632	5.754627446	1.092592593	0.988571429	1	1.027054674	0.057044432	5.554176714	0.550835342	0.537369205	0.570773611	0.552992719	0.016806377	3.03916781	604.9337727	568.9177655	675.8297556	616.5604313	54.39602738	8.822497297	660.9461591	562.4158482	675.8297556	633.063921	61.63394355	9.735816796	0.499424549	0.482505067	0.564252581	0.515394066	0.043150123	8.372258355
48	54	16.13	16.87	17.32	16.77333333	1363.763746	1287.636211	934.9923185	1195.464092	228.7640901	19.13600682	11.97802198	12.48275862	11.41666667	11.95914909	0.533296496	4.459318071	0.651499151	0.736649196	0.62382245	0.670656932	0.058802501	8.767895756	888.4909228	948.5361798	583.269199	806.7654338	195.8680256	24.27818762	10642.3638	11840.34817	6658.990022	9713.900666	2712.591182	27.92483963	0.750636386	0.984760529	0.643273324	0.79289008	0.174620757	22.02332474
49	55	16.63	16.44	16.46	16.51	1338.2583	1384.759082	1272.317391	1331.778258	56.50023609	4.242465722	1.051282051	12.77647059	13.61971831	9.149156983	7.025628121	76.78989587	0.572994116	0.641994469	0.299292492	0.504760359	0.181254091	35.90893934	766.8141313	889.0076716	380.7950421	678.8722817	265.2740958	39.07569994	806.1379329	11358.38037	5186.321208	5783.61317	5301.41711	91.66271938	0.713254624	0.651376817	0.872835601	0.745822347	0.114265002	15.32067285
50	59	9.70	9.51	8.98	9.396666667	961.6641719	1071.850808	1255.987685	1096.500888	148.7020594	13.56150834	11.57142857	15.07246377	14.88888889	13.84426041	1.97046907	14.23311186	0.63134503	0.696113082	0.571877444	0.633111852	0.062136661	9.814483975	607.1418955	746.1293691	718.2710268	690.5140971	73.53376646	10.64913327	7025.499077	11246.00788	10694.25751	9655.254823	2294.083386	23.75994656	0.774686438	1.00083195	0.86997927	0.881832553	0.113537762	12.87520647
51	60	9.80	9.73	9.63	9.72	2266.563215	1941.679823	2818.740565	2342.327868	443.4118832	18.93039353	1.386861314	1	7.597014925	3.327958746	3.702167732	111.2443998	0.593291676	0.553236943	0.654233184	0.600253934	0.050856808	8.472548949	1344.733089	1074.209009	1844.113615	1421.018571	390.5801856	27.48593112	1864.958299	1074.209009	14009.75865	5649.641988	7250.860923	128.341954	0.652707146	0.594839518	0.763887153	0.670477939	0.085913483	12.81376732
52	62	11.75	10.67	11.92	11.44666666	851.3220145	934.759037	754.5879456	846.8896657	90.16728799	10.64687546	13.33333333	14.33333333	15.59677419	14.42114695	1.134272699	7.865343185	0.584427553	0.512744187	0.687274031	0.594815257	0.087727389	14.74867841	497.5360419	479.2922629	518.608699	498.4790013	19.6751726	3.947041411	6633.813891	6869.855768	8088.622774	7197.430811	780.766468	10.84784958	0.630281644	0.588877432	0.954733028	0.724630701	0.200346918	27.64814107
53	63	14.00	14.78	14.30	14.36	1843.934868	1432.348512	1353.732641	1543.338673	263.2748901	17.05878915	10.34579439	0.990291262	12.35227273	7.896119461	6.064184707	76.79955625	0.570843204	0.578708969	0.599337034	0.582963069	0.014715557	2.524269197	1052.597687	828.91293	811.3421062	897.6175745	134.5039404	14.98454845	10889.95925	820.8652317	10021.91897	7244.247818	5579.718305	77.02274198	0.541851002	0.560610939	0.545049685	0.549170542	0.010035931	1.827470656
54	64	8.48	9.25	9.00	8.91	634.2924436	970.60663	910.4199987	838.4396908	179.3395705	21.38968043	8.90625	10.51111111	12.46511628	10.62749246	1.782285264	16.77051544	0.696632492	0.615474824	0.661625709	0.657911008	0.040706155	6.187182501	441.8687256	597.3839444	602.357277	547.2033157	91.25631707	16.67685748	3935.393338	6279.169016	7508.4535	5907.671951	1815.267827	30.72729565	0.651420958	0.674174615	0.829409664	0.718335079	0.096863847	13.48449346
55	67	18.82	19.45	19.65	19.30666667	1254.199194	1102.332926	1064.852363	1140.461494	100.2666264	8.791759028	4.935323383	0.988571429	5.746192893	3.890029235	2.54523484	65.42970982	0.623601078	0.580946223	0.661620966	0.622056089	0.040359556	6.488089568	782.1199695	640.3961498	704.5286484	709.0149226	70.96833985	10.00942823	3860.014974	633.0773367	4048.357513	2847.149941	1919.754242	67.4272266	0.562628233	0.518792393	0.581415132	0.554278586	0.032135484	5.797713393
56	68	12.93	12.35	11.96	12.41333333	1115.863254	1103.888136	804.1213877	1007.957593	176.6288475	17.52344034	1	14.34666667	12.77647059	9.374379085	7.294795934	77.81631048	0.592084886	0.65044247	0.619784217	0.620770525	0.029191292	4.702428782	660.6857676	718.0157265	498.381745	625.694413	113.9213221	18.20718225	660.6857676	10301.13229	6367.559706	5776.459255	4847.329378	83.91523534	0.523324082	0.788392698	0.662181781	0.657966187	0.132584582	20.15066797
57	69	17.86	16.85	16.36	17.02333333	1007.46511	1301.011018	882.5817377	1063.685955	214.8053846	20.19443648	0.971428571	0.992537313	11.10416667	4.356044184	5.844055029	134.1596821	0.640548527	0.557667068	0.657981672	0.618732422	0.053597685	8.662498141	645.3302917	725.5309994	580.7226078	650.5279663	72.54398274	11.15155481	626.8922834	720.1165889	6448.440624	2598.483165	3334.48677	128.3243553	0.753064786	0.523499893	0.581864141	0.619476273	0.11931477	19.26058761
58	75	11.89	12.30	12.70	12.29666667	1193.079436	1611.97528	1347.356279	1384.136998	211.8561962	15.30601352	2.143884892	0.994708995	7.901408451	3.680000779	3.700724707	100.5631501	0.581465107	0.549850246	0.647982558	0.593099303	0.050089955	8.445458367	693.7340621	886.3450032	873.0633679	817.7141444	107.5750718	13.15558408	1487.285975	881.6553471	6898.430273	3089.123865	3312.824867	107.2415679	0.55424623	0.508759555	0.689833894	0.584279893	0.094199229	16.12227808
59	78	19.26	18.83	17.21	18.43333333	789.5024126	814.3857744	1226.360933	943.4163732	245.3528341	26.00684502	7.61589404	7.888888889	11.01030928	8.838364069	1.885905894	21.33772584	0.683210049	0.650790631	0.617124994	0.650375225	0.033044486	5.080834084	539.3959823	529.9946317	756.8179831	608.7361991	128.3287085	21.08116927	4107.982647	4181.068761	8332.800062	5540.617157	2418.377437	43.64815991	0.755951426	0.783812941	0.730375488	0.756713285	0.026726872	3.531968101
60	79	10.97	11.34	11.43	11.24666667	1645.256776	1160.886587	1664.463621	1490.202328	285.3574401	19.14890581	11.89655172	15.09859155	11.64285714	12.87933347	1.926115273	14.95508504	0.686800941	0.836723792	0.796674606	0.77339978	0.077624116	10.03673889	1129.963902	971.3414269	1326.0359	1142.447076	177.676432	15.55226808	13442.67401	14665.88746	15438.84655	14515.80267	1006.513927	6.933918504	0.833802929	1.095331105	1.015945227	0.981693087	0.134086366	13.65868494
61	80	17.78	17.04	17.18	17.33333333	2020.062413	1736.158807	1868.818229	1875.01315	142.0531489	7.576114808	0.992	0.984496124	1.067567568	1.014687897	0.045948577	4.528345783	0.60271639	0.533043074	0.51378755	0.549849005	0.046785833	8.508851076	1217.524726	925.4474276	960.1755385	1034.382564	159.5534362	15.42499282	1207.784528	911.0994055	1025.052264	1047.978733	149.6654025	14.28133967	0.704056669	0.583356862	0.517519628	0.601644386	0.094603605	15.72417315
62	81	15.35	15.06	15.72	15.37666667	1000.544425	1189.113651	1042.224056	1077.294044	99.05562217	9.194854716	10.99	0.985915493	0.985294118	4.320403204	5.776040267	133.6921578	0.559582728	0.575381218	0.565111105	0.566691684	0.008016966	1.414696311	559.8873784	684.1936611	588.9723874	611.0178089	65.01933129	10.64115159	6153.162288	674.5571307	580.3110287	2469.343483	3190.628673	129.2095934	0.620081411	0.613995988	0.560884177	0.598320525	0.032563296	5.442450048
63	82	16.89	17.16	16.52	16.85666667	1271.150984	1546.656455	1570.062367	1462.623269	166.2323256	11.36535492	9.573913043	1.02247191	1.082191781	3.892858911	4.92002781	126.3859781	0.524729715	0.599631229	0.623869578	0.582743507	0.051682438	8.868814116	667.0106937	927.4235112	979.5141457	857.9827836	167.424947	19.51378865	6385.902381	948.264489	1060.022158	2798.063009	3107.662459	111.0647776	0.382268721	0.679593235	0.909419169	0.657093708	0.264294476	40.2217329
64	83	18.55	19.87	17.85	18.75666667	1043.390463	1058.32048	1286.469803	1129.393582	136.236672	12.0628162	9.714285714	12.14772727	16.72580645	12.86260648	3.560006316	27.67717664	0.535575052	0.552030617	0.260182289	0.449262653	0.163954977	36.49423686	558.8139015	584.2253075	334.7166582	492.5852891	137.3073682	27.87484142	5428.4779	7097.009702	5598.40604	6041.297881	918.212655	15.19893031	0.482794161	0.598874684	1.112905021	0.731524622	0.335345983	45.8420637
65	84	13.08	12.84	13.87	13.26333333	1881.337671	1162.052995	1312.286291	1451.892319	379.4206024	26.13283351	0.981818182	3.828571429	1.38	2.063463203	1.541538996	74.70639617	0.615791692	0.530508985	0.651194171	0.599164949	0.062036803	10.35387723	1158.512107	616.4795546	854.5531836	876.5149486	271.6828324	30.99580137	1137.448251	2360.236009	1179.283393	1558.989218	694.2152838	44.52983227	0.656023721	0.485315077	0.737983962	0.62644092	0.128905965	20.57751356
66	85	15.05	15.69	15.33	15.35666667	806.6097238	1191.913029	714.3857643	904.302839	253.3101471	28.0116501	7.739726027	10.98	8.37593985	9.031888626	1.716841708	19.00866784	0.691222561	0.666971776	0.358069238	0.572087858	0.185741763	32.46734928	557.546839	794.9723501	255.7995662	536.1062518	270.2250855	50.40513603	4315.259782	8728.796404	2142.56178	5062.205988	3356.049479	66.29618564	0.714074646	0.784612156	0.705688242	0.734791682	0.043349079	5.899505999
67	86	13.17	12.46	12.62	12.75	804.1991482	775.9720847	916.4075576	832.1929302	74.28505496	8.92642226	12.22727273	15.24637681	12.9	13.45788318	1.58498347	11.77736089	0.556112888	0.247113845	0.569670793	0.457632509	0.182440497	39.86615754	447.2255106	191.7534458	522.0506203	387.0098589	173.1863141	44.74984555	5468.348289	2923.54529	6734.453001	5042.115527	1940.878711	38.49334076	0.657682024	0.741825834	0.686336202	0.695281353	0.042779166	6.152784828
68	87	8.94	9.39	8.66	8.996666667	1579.315867	1980.715597	2334.836939	1964.956134	378.0070012	19.23742696	6.218579235	7.867132867	7.375796178	7.153836093	0.846393513	11.83132381	0.53042365	0.274824096	0.55481095	0.453352899	0.155090571	34.20967891	837.7064871	544.348373	1295.393101	892.4826538	378.5067599	42.41054527	5209.344166	4282.460977	9554.555486	6348.786876	2814.692238	44.33433179	0.455959881	0.556168709	0.684302199	0.56547693	0.114455388	20.24050531
69	88	15.27	14.00	15.21	14.82666667	1792.06861	1284.136988	1996.345458	1690.850352	366.7343426	21.6893436	1.016949153	0	9.483050847	3.5	5.206363364	148.753239	0.540739231	0.841771395	0.641088419	0.674533015	0.153277515	22.72350083	969.0418029	1080.949784	1279.833953	1109.941847	157.4113876	14.18194909	985.4662403	0	12136.73046	4374.065565	6740.698078	154.1060137	0.552399835	0.549963782	0.755922847	0.619428821	0.118213569	19.08428621
70	89	9.84	9.22	9.54	9.533333333	1174.261394	1186.858596	1133.437129	1164.852373	27.92598345	2.397383918	6.776470588	6.95625	7.448717949	7.060479512	0.348033004	4.929311152	0.634550087	0.622187636	0.312375085	0.523037603	0.182543775	34.9006981	745.1276692	738.4487436	354.0575198	612.5446442	223.8813238	36.54938883	5049.335735	5136.834073	2637.274603	4274.48147	1418.537534	33.18618981	0.613647572	0.588411776	0.601899623	0.601319657	0.012627891	2.100029595
71	90	15.25	15.31	15.54	15.36666667	1140.746616	1010.186727	746.8118951	965.9150795	200.6642101	20.77451883	0.988888889	1.201923077	1	1.063603989	0.119916604	11.27455378	0.578132939	0.715485013	0.626942372	0.640186774	0.069627284	10.87608913	659.5031937	722.7734636	468.2080207	616.828226	132.5396387	21.48728497	652.1753804	868.7181052	468.2080207	663.0338355	200.4757129	30.23612103	0.561431159	0.769838089	0.591712328	0.640993859	0.112604903	17.56723581
72	91	11.89	12.7	12.05	12.21333333	2115.163511	2388.336167	1482.192996	1995.230891	464.8244147	23.29677316	8.047945205	0.9921875	0.993902439	3.344678382	4.073148641	121.7799793	0.60639961	0.583939918	0.60435044	0.598229989	0.012417906	2.075774495	1282.634328	1394.644826	895.7639895	1191.014381	261.7559611	21.97756511	10322.57079	1383.749163	890.3020139	4198.873989	5309.013035	126.4389703	0.624583518	0.67588268	0.615005894	0.638490697	0.032734584	5.126869318
73	92	16.22	15.13	15.65	15.66666667	974.4168948	1020.684396	878.0716284	957.7243062	72.75700806	7.59686348	11	11.23958333	12.75294118	11.66417484	0.95047838	8.148697985	0.671486255	0.726137957	0.74555672	0.714393644	0.038406446	5.376090139	654.3075513	741.1576818	654.652203	683.3724787	50.04375058	7.323056186	7197.383064	8330.303528	8348.741036	7958.809209	659.4788216	8.286149401	0.857488755	0.911950271	0.955023807	0.908154278	0.048878203	5.382147573
74	93	9.40	9.87	9.29	9.52	1860.575616	1464.619122	1615.0857	1646.760146	199.8695555	12.13713825	0.878453039	1.146892655	7.448717949	3.158021214	3.71827565	117.7406799	0.530983904	0.585799777	0.574828597	0.56387076	0.029004321	5.143788806	987.9357049	857.9735554	928.3974476	924.7689026	65.05701214	7.034948078	867.855122	984.0035692	6915.370731	2922.409807	3458.493215	118.343882	0.537077912	0.532306129	0.527685776	0.532356606	0.004696272	0.882166493
75	94	10.57	10.42	10.67	10.55333333	1252.721744	1263.997017	995.4122313	1170.710331	151.9172497	12.97650201	12.65116279	12.73809524	15.02857143	13.47260982	1.348203141	10.00699315	0.552214218	0.539881299	0.507594069	0.533229862	0.023041715	4.321159938	691.7707587	682.4083522	505.265345	626.4814853	105.0805794	16.77313406	8751.704483	8692.582582	7593.416328	8345.901131	652.3410791	7.816304901	0.639546639	0.65956097	0.524578605	0.607895405	0.072845111	11.98316528
76	95	16.43	16.91	15.71	16.35	1616.951952	1668.662688	1539.424728	1608.346456	65.04731746	4.044359797	7.61589404	0.985294118	1	3.200396052	3.823940497	119.4833525	0.490877305	0.44568163	0.492174237	0.476244391	0.02647607	5.559345186	793.7250172	743.6923074	757.6651915	765.0275054	25.81609501	3.374531612	6044.925628	732.7556559	757.6651915	2511.782158	3059.817348	121.8185796	0.46406714	0.413478471	0.512496804	0.463347471	0.049513089	10.68595216
77	96	16.10	16.76	17.21	16.69	920.3733434	1102.566208	1312.13077	1111.690107	196.0380181	17.63423249	10.08181818	1	5.847222222	5.643013468	4.54435158	80.53058186	0.576518608	0.559273642	0.242924832	0.459572361	0.187820289	40.86849101	530.6123586	616.6362186	318.7491471	488.6659081	153.3095084	31.37307226	5349.537324	616.6362186	1863.797096	2609.990213	2453.098315	93.98879364	0.614990089	0.671586151	0.737471821	0.674682687	0.061299552	9.085686261
78	97	19.2	18.48	17.84	18.50666667	1204.587991	1317.885048	1228.849269	1380.171213	167.8531975	12.16176631	12.19318182	13.65822785	12.12222222	9.705204032	3.614766829	37.24565519	0.612276353	0.681610279	0.653064363	0.554383488	0.02685008	4.843232352	737.5407426	898.2839947	802.5176646	763.6946383	83.44968788	10.92710145	8992.968373	12268.96747	9728.297468	7448.50372	2929.536732	39.33053995	0.720870243	0.825680979	0.785422328	0.570503477	0.07541119	13.21835769
79	98	8.87	9.30	9.02	9.063333333	1533.048366	1355.443372	1384.37028	1424.287339	95.29382067	6.690631731	8.443548387	0.993506494	8.028169014	5.821741298	4.186528813	71.91196927	0.596159683	0.577953855	0.58924255	0.587785363	0.009189972	1.56349114	913.941628	783.3837222	815.7298737	837.6850746	67.99165262	8.116612636	7716.910359	778.296815	6548.817296	5014.674823	3715.007984	74.08272949	7716.910359	778.296815	6548.817296	5014.674823	3715.007984	74.08272949
80	99	16.30	17.90	16.19	16.79666667	1442.379617	1387.4807	1565.552258	1465.137525	91.19107244	6.224062307	0.994219653	0.994535519	7.23125	3.073335057	3.60085997	117.1645754	0.459950607	0.546772917	0.462496953	0.489740159	0.049408224	10.08866094	663.4233799	758.6368701	724.063149	715.3744664	48.19773943	6.737413997	659.5885627	754.4913135	5235.881647	2216.653841	2615.158511	117.9777583	0.385539427	0.400879337	0.380940276	0.38911968	0.010440555	2.683121893
81	100	20.44	17.9	19.55	19.29666667	774.7279166	770.0622862	900.8554565	815.2152198	74.20329939	9.102295638	12.49425287	12.40697674	10.78787879	11.89636947	0.96097241	8.077862851	0.83991627	0.813438121	0.769517732	0.807624041	0.035557576	4.402738646	650.7065822	626.3980194	693.2242478	656.7762831	33.82406172	5.150012659	8130.092584	7771.705659	7478.419158	7793.4058	326.3782098	4.187876497	1.040028796	0.987197299	0.895672493	0.974299529	0.073037319	7.496392722
82	101	18.39	18.82	18.71	18.64	1635.381192	1561.35319	1152.566213	1449.766865	260.0311654	17.93606763	8	8.090909091	2.529801325	6.206903472	3.184788261	51.31042033	0.47355895	0.493804232	0.544905133	0.504089438	0.036768309	7.294005094	774.4493996	771.002813	628.0392456	724.4971527	83.55277151	11.53251896	6195.595197	6238.113668	1588.814515	4674.17446	2672.084663	57.16698608	0.438133475	0.483352652	0.511011465	0.477499197	0.036789911	7.70470638
83	103	18.93	18.87	18.23	18.67666667	1270.684421	1342.92393	1520.062362	1377.890238	128.3133718	9.312307197	9.686956522	8.692307692	7.75	8.709754738	0.968596119	11.12081968	0.600211494	0.660159624	0.644860332	0.63507715	0.031148476	4.904675895	762.6793946	886.5441565	980.2279193	876.4838235	109.1226277	12.45004468	7388.042136	7706.114591	7596.766374	7563.641034	161.6028708	2.136575098	0.597077535	0.748594184	0.753644089	0.699771936	0.088971795	12.71439888
84	105	13.46	14.18	13.24	13.62666667	463.4526129	1122.161855	1088.569317	891.394595	370.9890425	41.61894683	1.254658385	1.102941176	8.007194245	3.454931269	3.943105144	114.129771	0.610754238	0.626686844	0.667939202	0.635126761	0.029511933	4.646620869	283.0556477	703.2440711	727.0981207	571.1326131	249.7669062	43.7318585	355.1381418	775.6368431	5822.015887	2317.596957	3042.189806	131.2648343	0.558487523	0.683640352	0.780166822	0.674098233	0.111147276	16.48829069
85	106	14.39	14.08	15.09	14.52	1891.913099	897.7450363	1896.812011	1562.156716	575.4026066	36.83385929	7.316455696	0.991150442	6.010989011	4.77286505	3.339473738	69.96790613	0.589287215	0.581266335	0.608443517	0.592999022	0.01396363	2.354747479	1114.880201	521.8289668	1154.102972	930.2707134	354.2641694	38.08183621	8156.9716	517.2110114	6937.300283	5203.827631	4104.288128	78.87056257	0.558945605	0.461859299	0.599244369	0.540016424	0.070621525	13.07766235
86	107	11.91	11.26	12.04	11.73666667	1679.004835	1925.81668	990.4355589	1531.752358	484.7648187	31.64772792	0.986111111	5.376237624	10.40196078	5.588103173	4.711498862	84.31302565	0.462875412	0.46564584	0.54130188	0.489941044	0.044501353	9.083001617	777.1700543	896.7485255	536.1246296	736.6810698	183.6897302	24.93476997	766.3760257	4821.133162	5576.747373	3721.418853	2586.879741	69.51326477	0.483962069	0.544732414	0.507976981	0.512223821	0.030606951	5.975307981
87	108	16.39	15.89	16.08	16.12	841.4464303	770.1400467	816.485308	809.3572617	36.18365471	4.470665356	10.30927835	8.916666667	1.086419753	6.770788257	4.971808101	73.43027004	0.604960521	0.70543586	0.547629586	0.619341989	0.079880066	12.89756995	509.0418705	543.2844058	447.131511	499.8192624	48.73537905	9.750600409	5247.854335	4844.285952	485.7725058	3525.970931	2640.610102	74.89029698	0.697641631	0.774276708	0.54214464	0.671354327	0.118277602	17.61776112
88	110	11.26	11.60	11.01	11.29	1211.897479	1116.79638	1245.645538	1191.446466	66.81473868	5.607867463	0.993630573	0.870748299	0.969924812	0.944767895	0.065189464	6.900050691	0.597439896	0.532670089	0.485436827	0.538515604	0.05622988	10.44164359	724.0359038	594.8840274	604.6822175	641.2007162	71.90446688	11.21403409	719.4242102	517.9942552	586.4962861	607.9715838	102.4177621	16.84581399	0.594163483	0.482265983	0.479591888	0.518673785	0.065389667	12.60708929
89	111	14.69	15.13	14.89	14.90333333	1574.339195	1370.839952	1561.430951	1502.203366	113.9469859	7.585323564	1.825806452	7.813333333	7.847222222	5.828787336	3.466724547	59.47591406	0.641919385	0.574887929	0.632012699	0.616273338	0.036181482	5.871012057	1010.598848	788.0793413	986.8441891	928.5074595	122.1929346	13.16014571	1845.157897	6157.526586	7743.985651	5248.890045	3052.582102	58.15671649	0.693245044	0.591852747	0.678547331	0.654548374	0.054791076	8.370821426
90	112	14.77	16.31	15.83	15.63666667	1370.684431	2210.109088	2158.009549	1912.934356	470.3241717	24.5865296	7.891666667	7.97037037	0.993288591	5.618441876	4.005693542	71.2954522	0.593452388	0.515498772	0.501479392	0.536810184	0.049551894	9.230803599	813.4359481	1139.30852	1082.197317	1011.647262	174.0149881	17.20115248	6419.365357	9080.710874	1074.934248	5525.003493	4077.13468	73.79424621	0.561083542	0.512356583	0.51273332	0.528724482	0.028024401	5.300378956
91	113	9.72	9.24	9.55	9.503333333	2035.536753	1140.435574	1742.690689	1639.554339	456.3763363	27.8353895	7.78	1	7.072289157	5.284096386	3.726972637	70.53188219	0.5460058	0.530566776	0.535469047	0.537347207	0.00788901	1.468140132	1111.414873	605.0772257	933.1569221	883.2163402	256.8365228	29.07968424	8646.807709	605.0772257	6599.555582	5283.813506	4179.203297	79.09445125	0.638832043	0.488373397	0.505520552	0.544241997	0.082364822	15.13385996
92	114	15.51	15.13	15.19	15.27666667	1502.255206	1721.30655	1870.140158	1697.900638	185.0559698	10.89910479	6.988023952	6.903030303	6.28042328	6.723825845	0.386342278	5.745869793	0.581657963	0.446900896	0.581636078	0.536731646	0.077795712	14.49434044	873.7987035	769.2534398	1087.740986	910.2643765	162.344967	17.83492479	6106.126269	5310.179806	6831.473813	6082.593296	760.9199794	12.50979545	0.51521769	0.338828486	0.549225608	0.467757261	0.112942935	24.14562941
93	115	12.61	12.06	12.98	12.55	1303.110552	1202.721739	1307.231858	1271.021383	59.18511065	4.656499996	0.994413408	8.053030303	5.473684211	4.840375974	3.571670143	73.78910569	0.669317812	0.668395326	0.647622822	0.661778653	0.012267983	1.853789547	872.195103	803.893589	846.5931848	840.8939589	34.50558048	4.103440167	867.3225046	6473.779433	4633.983749	3991.695229	2857.88221	71.59570174	0.652695405	0.707498853	0.66421963	0.674804629	0.028894397	4.281890686
94	116	16.89	17.89	17.58	17.45333333	1848.91154	1406.376503	1819.906871	1691.731638	247.5499597	14.63293315	3.817610063	1	6.964705882	3.927438648	2.983869267	75.97494282	0.608305519	0.606086466	0.674303183	0.629565056	0.038760238	6.156669282	1124.703093	852.3857647	1227.168997	1068.085952	193.7001377	18.1352575	4293.677846	852.3857647	8546.871132	4564.311581	3854.375206	84.44592657	0.658868928	0.636659086	0.71077374	0.668767251	0.038035879	5.687461369
95	117	17.91	17.33	16.66	17.3	1616.71867	1196.345378	1800.233463	1537.765837	309.58903	20.13239093	0.888268156	1.039473684	4.323943662	2.083895168	1.941411528	93.16262921	0.554406484	0.53223616	0.587243264	0.55796197	0.027675377	4.960082981	896.3193137	636.7382702	1057.174975	863.4108531	212.1414171	24.57015873	796.1719043	661.8726756	4571.165034	2009.736538	2219.278267	110.4263283	0.548817089	0.569248766	0.71158051	0.609882121	0.088663888	14.53787297
96	118	11.79	12.53	11.49	11.93666667	2111.819809	2268.973791	2123.561645	2168.118415	87.54040656	4.037621098	8.042253521	7.75	6.986111111	7.592788211	0.54534013	7.182343495	0.5415991	0.643923694	0.567700095	0.58440763	0.053168947	9.097921435	1143.759708	1461.045985	1205.546147	1270.11728	168.2103409	13.24368572	9198.40554	11323.10638	8422.079331	9647.863752	1501.831882	15.56647068	0.532102569	0.724578056	0.567586293	0.608088972	0.102430726	16.84469386
97	119	14.48	15.27	15.32	15.02333333	2023.717156	2346.734296	2483.748307	2284.733253	236.199623	10.33817067	7.54109589	0.988372093	7.536912752	5.355460245	3.782009859	70.61969813	0.675486812	0.51424061	0.553938158	0.58122186	0.084014193	14.45475456	1366.99425	1206.786077	1375.842962	1316.541097	95.15355054	7.227541228	10308.63472	1192.753681	10369.60837	7290.332257	5280.745953	72.43491471	0.82109148	0.507734968	0.656503303	0.661776584	0.156744797	23.68545536
98	120	14.52	15.17	15.00	14.89666667	1900.777797	1872.084171	1398.367171	1723.743046	282.1487661	16.36837734	7.551724138	8.102941176	5.541176471	7.065280595	1.348380544	19.08460006	0.593098898	0.540484349	0.592410173	0.57533114	0.030180171	5.245704405	1127.349217	1011.832194	828.4069374	989.1961162	150.7511713	15.23976579	8513.430294	8198.816749	4590.34903	7100.865358	2179.85426	30.69843111	0.58476618	0.537561822	0.592550317	0.571626106	0.029756173	5.205530712
99	121	12.90	13.30	13.59	13.26333333	1068.507106	1131.959679	1005.9099	1068.792228	63.02537343	5.896877968	6.125714286	6.853658537	6.566037736	6.515136853	0.366631809	5.627384609	0.676531203	0.719724303	0.737571552	0.711275686	0.031384955	4.412488116	722.8783978	814.6988914	741.9305255	759.8359383	48.45826674	6.377464436	4428.146528	5583.668012	4871.543828	4961.119456	582.9453831	11.75027911	0.701417544	0.7825897	0.753471745	0.74582633	0.04112261	5.513697752
100	122	8.77	8.06	8.88	8.57	1541.135459	1937.791798	1821.073279	1766.666845	203.8482469	11.53857885	6.352564103	8.6	2.1875	5.713354701	3.253687225	56.94880495	0.619607186	0.65442123	0.524462525	0.59949698	0.067272815	11.22154351	954.8986056	1268.132092	955.0846893	1059.371796	180.7917438	17.06593894	6066.054604	10905.93599	2089.247758	6353.746117	4415.379106	69.49253282	0.669304725	0.780934946	0.494006456	0.648082042	0.144636756	22.31766145
101	123	14.94	14.42	14.66	14.67333333	1133.981452	1181.726403	1118.584872	1144.764242	32.92285893	2.875951022	7.543624161	7.918518519	3.694444444	6.385529041	2.33807371	36.61519187	0.663240935	0.636869278	0.6421969	0.647435704	0.013944529	2.153809072	752.102919	752.6052403	718.3517371	741.0199655	19.63286825	2.649438499	5673.581752	5959.518533	2653.910584	4762.336956	1831.539321	38.45883519	0.732036994	0.702055807	0.720148046	0.718080282	0.015097173	2.102435233
102	124	8.24	8.40	7.78	8.14	1288.491577	1736.081046	1477.682887	1500.751837	224.6847029	14.97147612	0.991071429	0.991071429	0.981651376	0.987931411	0.00543867	0.55051087	0.553920195	0.551534211	0.541390474	0.548948293	0.006653097	1.211971597	713.7215048	957.5080906	800.003438	823.7443445	123.6151197	15.00649086	707.3489914	948.9589112	785.3244759	813.8774595	123.3097441	15.15089805	0.536579986	0.648359815	0.644498456	0.609812752	0.063450816	10.40496705
103	125	9.05	8.91	9.17	9.043333333	1255.754404	1176.516449	1124.49467	1185.588508	66.09845754	5.57516011	7.068571429	4.188311688	0.986013986	4.080965701	3.042699234	74.55831432	0.507407664	0.562324414	0.551635644	0.540455907	0.029115327	5.387178902	637.1794085	661.5839224	620.311342	639.6915576	20.75065403	3.243853039	4503.948162	2770.919675	611.6356589	2628.834498	1950.042385	74.17897118	0.430834273	0.520576854	0.554216581	0.501875902	0.063781602	12.70863997
104	126	9.53	9.73	9.26	9.506666667	1168.351596	1320.917707	1044.867913	1178.045739	138.2799862	11.73808297	1.322834646	9.794642857	9.754545455	6.957340986	4.879666815	70.13695066	0.495696478	0.572621561	0.547480326	0.538599455	0.039223966	7.282585508	579.1477714	756.38596	572.0446256	635.8594523	104.4394225	16.42492253	766.1167369	7408.530341	5580.035302	4584.894127	3431.201552	74.83709454	0.453407682	0.549633859	0.603493386	0.535511642	0.076032936	14.19818541
105	127	15.02	15.61	16.66	15.76333333	1273.483799	1263.219412	1460.497815	1332.400342	111.0543169	8.334906065	0.994186047	1.470588235	0.978873239	1.147882507	0.279576216	24.35582167	0.543334996	0.483447995	0.549158418	0.525313803	0.036373582	6.924162618	691.9283151	610.7008923	802.0446694	701.557959	96.03466972	13.68877204	687.9054761	898.0895476	785.1000637	790.3650291	105.190902	13.3091544	0.473042451	0.509986213	0.532143946	0.505057537	0.02985742	5.911686945
106	129	14.92	15.31	14.55	14.92666667	961.1976088	1609.331422	1174.961239	1248.496757	330.2649912	26.45301155	6.248447205	0.901840491	7.401315789	4.850534495	3.46791216	71.49546433	0.659784902	0.600164555	0.669865927	0.643271794	0.03767071	5.856110884	634.1836699	965.8636763	787.066499	795.704615	166.0086427	20.86309914	3962.66318	871.0549718	5825.327706	3553.015286	2502.411463	70.43064162	0.650864325	0.645565919	0.703578218	0.666669488	0.032073495	4.811003869
107	130	8.49	8.16	7.93	8.193333333	1683.981508	1326.749745	1036.236497	1348.98925	324.444674	24.05094585	5.95959596	5.149377593	6.38172043	5.830231328	0.626273601	10.74183108	0.528791738	0.572516509	0.540364575	0.547224274	0.022655143	4.140010584	890.4755077	759.586132	559.9454943	736.6690447	166.452447	22.59528186	5306.874238	3911.395808	3573.415601	4263.895216	918.9187046	21.55115588	0.467463055	0.496984241	0.467045411	0.477164236	0.017165898	3.597482159
108	132	12.91	13.49	13.03	13.14333333	1227.760622	897.5117548	1028.149404	1051.140594	166.3205478	15.82286412	1.28	1.107142857	7.535947712	3.307696857	3.662792497	110.7354348	0.569250084	0.591962491	0.637044113	0.599418896	0.034506609	5.75667689	698.9028368	531.2932941	654.9765248	628.3908852	86.90993542	13.83055316	894.5956311	588.2175756	4935.868844	2139.560683	2426.514243	113.4117981	0.495669004	0.633804936	0.561929607	0.563801182	0.069086981	12.25378442
109	133	14.86	14.35	14.01	14.40666667	1812.908	762.908	903.966	1159.928	569.879	49.131	4.710	1.941	4.442	3.698	1.528	41.313	0.555230725	0.605364692	0.633726537	0.598107318	0.039747959	6.645623284	1006.582459	461.8377598	572.867165	680.429128	287.860867	42.30578251	4741.35048	896.2148961	2544.669617	2727.411664	1929.070477	70.72898098	0.617922244	0.537690761	0.629790029	0.595134344	0.05010025	8.418309324
110	134	15.14	15.51	16.36	15.67	1677.294	1502.022	935.303	1371.540	387.823	28.276	4.586	7.013	7.648	6.415	1.616	25.194	0.573314508	0.650189053	0.54893517	0.59081291	0.052846313	8.944678115	961.6170445	976.5982136	513.4209089	817.2120557	263.197463	32.20675235	4409.520263	6848.549498	3926.784744	5061.618169	1566.237874	30.94342207	0.549960147	0.621101001	0.462265847	0.544442332	0.079561211	14.61334032
111	135	16.96	17.64	17.12	17.24	1361.431	1347.045	1529.627	1412.701	101.516	7.186	1.033	0.988	1.018	1.013	0.023	2.249	0.559812531	0.561967229	0.50313073	0.54163683	0.033364659	6.159968665	762.1460955	756.9952787	769.6023013	762.9145585	6.338545262	0.830832915	786.9986855	747.8748537	783.5107766	772.794772	21.65163093	2.80173103	0.448324273	0.500109398	0.388904279	0.445779317	0.055646224	12.48290838
112	136	14.81	14.37	14.18	14.45333333	2161.120	1910.731	2287.403	2119.751	191.713	9.044	8.256	8.740	5.364	7.453	1.825	24.490	0.488867545	0.548214089	0.54240075	0.526494128	0.032714959	6.213736758	1056.501414	1047.489733	1240.689119	1114.893422	109.0354103	9.779895379	8722.475672	9155.225226	6655.479617	8177.726838	1335.943673	16.33636949	0.522986628	0.562002254	0.576472588	0.55382049	0.027665736	4.995433735
113	137	18.79	16.85	17.32	17.65333333	1258.942584	896.8119103	1776.360988	1310.705161	442.0533547	33.72637629	9.105691057	0.870967742	0.985611511	3.654090103	4.721572886	129.2133678	0.906438619	0.489923798	0.525563304	0.640641907	0.230875426	36.03813987	1141.154177	439.3694969	933.5901508	838.0379416	360.517826	43.01927253	10390.99739	382.6766586	920.1571989	3897.943748	5629.567522	144.4240319	0.847446834	0.38339974	0.507457085	0.579434553	0.240250897	41.46299106
114	139	8.86	9.12	8.94	8.973333333	755.9876347	1488.258315	1127.216288	1123.820746	366.1471489	32.58056503	6.434782609	7.007042254	6.8	6.747274954	0.289750277	4.294330365	0.652059159	0.637508394	0.689754487	0.659774013	0.026963917	4.086841257	492.948661	948.777168	777.5024923	739.7427738	230.2482448	31.12544697	3172.01747	6648.121705	5287.016948	5035.718708	1751.624465	34.78400138	0.604781721	0.68627319	0.686345075	0.659133329	0.047069887	7.14117835
115	140	13.13	12.49	13.36	12.99333333	1078.849254	1067.807262	1159.953461	1102.203326	50.3168958	4.565119215	7.339869281	1.006622517	9.394957983	5.913816594	4.372214848	73.9322023	0.626680734	0.569886754	0.647236319	0.614601269	0.040064622	6.518799054	676.0940423	608.5292143	750.7640084	678.4624217	71.14696813	10.48650093	414.8836705	5383.343506	4919.474855	3572.567344	2744.452253	76.82016848	0.616499533	0.530118525	0.64981111	0.598809723	0.061776013	10.31646795
116	141	18.52	17.64	17.76	17.97333333	1042.301816	948.3671254	1079.704619	1023.457854	67.6661327	6.611521174	7.704225352	0.986577181	7.927007299	5.539269944	3.94432079	71.2065097	0.599292388	0.537080433	0.588469256	0.574947359	0.033237224	5.780916108	624.6435445	509.3494268	635.3729737	589.7886483	69.86867277	11.84639158	4812.394632	502.5125217	5036.6062	3450.504451	2555.496042	74.06151993	0.526930935	0.495013923	0.545894801	0.52261322	0.025713769	4.920229386
117	142	10.19	9.32	9.52	9.676666667	816.2520265	1214.696857	1394.867948	1141.938944	296.0901579	25.92872058	0.993288591	7.964028777	6.761904762	5.23974071	3.726330935	71.11670484	0.511713202	0.556482312	0.5215748	0.529923438	0.023523246	4.438989519	417.6869385	675.9573147	727.5279715	607.0574082	166.0143496	27.34738878	4962.441892	612.5592091	7053.396314	4209.465805	3285.776224	78.0568456	0.42351777	0.535343194	0.472530557	0.477130507	0.056054447	11.74824207
118	143	8.86	8.80	8.73	8.796666667	1181.259839	853.2660272	804.1991482	946.2416716	205.0049855	21.66518255	0.976744186	8.683333333	8.196969697	5.952349072	4.315856854	72.50678348	0.644397238	0.599460754	0.655200933	0.633019642	0.029560601	4.669776325	761.2005774	511.4994964	526.9120325	599.8707021	139.9281354	23.32638265	743.4982384	4441.520627	4319.081964	3168.03361	2100.601493	66.30616185	0.905374062	0.664479928	0.70719644	0.75901681	0.128536022	16.93454225
119	144	13.14	11.69	12.07	12.3	1094.245834	1362.675099	1167.262948	1208.061294	138.7874141	11.48844143	7.288732394	8.8125	8.74796748	8.283066625	0.861723002	10.40342957	0.610016357	0.55354346	0.531873112	0.56514431	0.040342613	7.138462286	667.5078572	754.2998893	620.8357773	680.8811746	67.72962063	9.947348106	4865.286142	6647.267774	5431.05119	5647.868369	910.561311	16.12221198	0.692775019	0.653518202	0.562639208	0.63631081	0.066752551	10.49055752
120	145	12.98	13.51	13.67	13.38666667	1195.567772	827.1384973	1132.970566	1051.892278	197.1428395	18.74173274	2.751381215	6.781065089	6.203296703	5.245247669	2.178986345	41.54210598	0.631793052	0.650202733	0.595152464	0.625716083	0.028023743	4.478667548	755.3514116	537.8077114	674.290224	655.816449	109.9421468	16.76416427	2078.259685	3646.909096	4182.822324	3302.663702	1093.697693	33.11562399	0.622275803	0.647355821	0.554900106	0.608177243	0.047813093	7.861703656
121	146	14.10	14.73	13.06	13.96333333	605.8320986	919.7512594	714.3857643	746.6563741	159.4282098	21.35228672	7.140939597	8.992	7.05	7.727646532	1.095905913	14.18162579	0.563367231	0.625028878	0.649893246	0.612763118	0.044548001	7.270020038	341.3059521	574.8710977	464.2744832	460.150511	116.8371716	25.39107723	2437.245188	5169.24091	3273.135107	3626.540402	1399.864863	38.60055887	0.521222117	0.719699603	0.661857183	0.634259634	0.102076181	16.09375331
122	147	11.24	11.13	10.45	10.94	1189.580214	1424.572461	1178.771503	1264.308059	138.8982215	10.98610584	1.102272727	7.602739726	0.989690722	3.231567725	3.785964497	117.15566	0.511145261	0.594700379	0.53230145	0.54604903	0.043440896	7.955493595	608.048289	847.1937833	627.4617809	694.2346177	132.8216875	19.13210377	670.2350458	6440.993832	620.9931027	2577.407327	3346.054648	129.8225008	0.484547358	0.642860745	0.56739686	0.564934988	0.079185401	14.01672813
123	148	13.56	13.81	13.01	13.46	1236.158756	1113.919242	1763.374984	1371.150994	345.1309439	25.17089259	7.025641026	0.987804878	1.992063492	3.335169799	3.235246088	97.00393933	0.561114489	0.53462253	0.617141192	0.570959404	0.042131035	7.378989615	693.6265892	595.5263237	1088.251339	792.4680839	260.8097313	32.91107069	4873.171422	588.2638076	2167.865762	2543.100331	2166.958479	85.20931924	0.608650007	0.603452872	0.758698981	0.656933954	0.088169401	13.42134932
124	150	12.53	12.90	12.76	12.73	921.850793	946.1120708	1455.598903	1107.853922	301.4002009	27.20577098	1.009345794	1	7.825242718	3.278196171	3.937860595	120.1227867	0.621933163	0.660361012	0.604694597	0.628996257	0.028497419	4.530618258	573.3295795	624.7755242	880.192792	692.7659653	164.3419692	23.72258129	578.6877999	624.7755242	6887.722237	2697.061854	3629.291509	134.5646376	0.655632569	0.754721473	0.745276181	0.718543408	0.054686686	7.610769967
125	151	13.70	13.34	13.48	13.50666667	1076.67196	1367.807292	1273.872602	1239.450618	148.5886948	11.98827066	0.995	8.150793651	8.488549618	5.878114423	4.232271804	72.00050049	0.550325495	0.518334933	0.551026907	0.539895778	0.018675533	3.459099597	592.5200291	708.9823018	701.9380794	667.8134701	65.30108701	9.778342297	589.5574289	5778.768444	5958.436216	4108.920696	3049.181609	74.2088211	0.527492428	0.505580733	0.523193059	0.518755407	0.011610347	2.238115923
126	152	9.97	10.14	9.56	9.89	1006.609744	1023.406013	1084.214729	1038.076829	40.82962189	3.933198465	0.987654321	7.393333333	8.04137931	5.474122322	3.898882819	71.22388924	0.608219407	0.622916101	0.57834504	0.603160183	0.022712148	3.765525153	612.2395819	637.4960833	627.0502104	625.5952919	12.69095372	2.028620402	604.6810686	4713.221043	5042.348588	3453.4169	2472.560032	71.59749616	0.617964353	0.660941859	0.598012152	0.625639455	0.032159251	5.140220994
127	153	15.24	15.28	14.25	14.92333333	938.3360202	1146.734175	823.094951	969.3883821	164.0389396	16.92190072	8.028776978	8.354330709	8.612403101	8.331836929	0.292462545	3.510180858	0.625029957	0.696459508	0.640501068	0.653996844	0.037578546	5.745982838	586.4881227	798.6539192	527.1931953	637.4450791	142.7241735	22.39003456	4708.782338	6672.218963	4540.40031	5307.13387	1185.192435	22.33206217	0.619514134	0.830452751	0.705636871	0.718534585	0.106059126	14.76047618
128	154	17.70	16.50	17.63	17.27666667	1616.71867	1177.449575	1408.320516	1400.829587	219.730335	15.68572916	11.02970297	1.037974684	0.979591837	4.34908983	5.785654335	133.0313827	0.599850137	0.686374702	0.633993219	0.640072686	0.043581476	6.808832258	969.7889163	808.1716008	892.8656575	890.2753915	80.83978771	9.080312505	10696.48369	838.8616616	874.6439094	4136.663087	5680.999459	137.3329019	0.701920492	0.915150553	0.726892825	0.78132129	0.116570185	14.91962227
129	155	7.54	8.00	7.87	7.803333333	1359.253637	1132.037439	1395.801074	1295.697383	142.9068289	11.02933684	9.147286822	2.103448276	9.219512195	6.823415764	4.087771269	59.90799051	0.640594184	0.589806243	0.628758421	0.619719616	0.026573083	4.287920291	870.7299747	667.682749	877.6216801	805.3448013	119.2686228	14.80963465	7964.816823	1404.436127	8091.243782	5820.165577	3824.656308	65.71387459	0.674187817	0.584062246	0.556436918	0.60489566	0.061577934	10.1799265
130	156	8.58	9.49	9.61	9.226666667	632.7372335	568.4292954	819.6734888	673.6133392	130.5145708	19.37529488	7.455128205	9.243697479	0.990654206	5.896493297	4.341680309	73.63156524	0.662640362	0.637215924	0.628202862	0.642686383	0.017858606	2.778743442	419.2772296	362.2121989	514.9212313	432.1368866	77.16242753	17.85601506	3125.7655	3348.17999	510.1088833	2328.018125	1578.278353	67.79493407	0.621579261	0.683458871	0.732945268	0.6793278	0.055797815	8.213680522
131	157	17.35	16.85	17.46	17.22	842.2240354	969.7512644	951.0109826	920.9954275	68.85854123	7.476534539	0.993333333	1	7.479338843	3.157557392	3.74277401	118.5338395	0.625072924	0.594552193	0.604796473	0.60814053	0.015532733	2.554135521	526.4514409	576.5677407	575.1680882	559.3957566	28.53919605	5.101789871	522.9417646	576.5677407	4301.877023	1800.462176	2166.454734	120.3277004	0.602507047	0.580636993	0.679784576	0.620976206	0.05209024	8.388443852
132	158	9.63	9.37	8.38	9.126666666	1358.009469	1434.059243	1343.312733	1378.460481	48.70744517	3.533466924	7.156028369	7.622516556	8.784615385	7.85438677	0.838687525	10.67795041	0.549499546	0.57447452	0.61322163	0.579065232	0.032108129	5.544820807	746.2255863	823.8304954	823.7484237	797.9348352	44.78154195	5.61218034	5340.011465	6279.661591	7236.313076	6285.328711	948.1635078	15.0853448	0.537486036	0.54389893	0.603732184	0.561705717	0.036536958	6.504644089
133	160	8.75	9.06	9.58	9.13	1151.166524	710.4199785	981.9596638	947.848722	222.3444323	23.45779734	7.463087248	1.339622642	0.839506173	3.214072021	3.688241712	114.7529267	0.523972878	0.603091238	0.508513742	0.545192619	0.050733951	9.305692847	603.1800367	428.4480643	499.3399832	510.3226948	87.8821968	17.22090703	4501.585241	573.9587276	419.1989983	1831.580989	2313.58589	126.3163302	0.54831263	0.568412521	0.517849799	0.544858317	0.025457738	4.672359255
134	162	9.58	9.27	9.80	9.55	1091.679737	991.6019665	811.3531147	964.8782728	142.0611511	14.72322003	0.984496124	6.631284916	7.567741935	5.061174325	3.561420616	70.36747575	0.556322734	0.646757236	0.566830894	0.589970288	0.049458806	8.383270611	607.326256	641.3257473	459.9000114	569.5173382	96.44148543	16.93389805	597.910345	4252.813755	3480.404602	2777.042901	1926.296445	69.36502295	0.629748044	0.605319216	0.530007809	0.588358356	0.051988284	8.836159774
135	165	14.19	15.64	14.08	14.63666667	870.6066199	990.1245169	896.9674313	919.232856	62.79286409	6.831007364	10.51428571	9.767857143	12.375	10.88571429	1.34267191	12.33425639	0.68769725	0.774076466	0.781003467	0.747592395	0.05198622	6.953818776	598.7137782	766.4320871	700.534674	688.5601798	84.49792406	12.27168322	6295.047725	7486.399137	8669.116591	7483.521151	1187.03705	15.86201236	0.728355478	0.863588009	0.930331544	0.840758343	0.102905189	12.23956801
136	166	7.55	8.27	8.36	8.06	898.6004019	1278.30495	730.948752	969.2847014	280.4405545	28.93273299	10.77319588	12.15909091	11.84615385	11.59281354	0.726850908	6.269840406	0.628600858	0.646122215	0.362519839	0.545747637	0.158921582	29.1199761	564.8609837	825.9412255	264.9834237	551.9285443	280.7024223	50.85847165	6085.35802	10042.69445	3139.034404	6422.36229	3464.146274	53.93881748	0.735600417	0.854120621	1.0656885	0.885136513	0.167215504	18.89149324
137	167	15.84	17.15	16.72	16.57	1151.477566	1101.32204	1235.692193	1162.8306	67.90068537	5.839258564	11.41666667	12.94047619	10.12037037	11.49250441	1.411581642	12.28262867	0.606286292	0.704018907	0.553823342	0.62137618	0.076226344	12.26734241	698.1250632	775.3515386	684.3551804	719.2772607	49.04738421	6.818981621	7970.261138	10033.41812	6925.92789	8309.869051	1581.336156	19.02961583	0.572244598	0.916581969	0.521172879	0.669999815	0.215067778	32.09967716
138	170	16.09	16.18	15.72	15.99666667	1249.611324	1229.160311	1052.721724	1177.164453	108.2545869	9.196216097	7.314285714	1.108695652	0.992592593	3.138524653	3.61678107	115.2382559	0.554278908	0.511232601	0.540393649	0.535301719	0.021970251	4.104274403	692.6332001	628.3868228	568.8841338	629.9680522	61.88968468	9.824257668	5066.117121	696.6897384	564.6701772	2109.159012	2561.651466	121.4536908	0.521410394	0.481078557	0.533183083	0.511890678	0.027325613	5.338173678
